# Supplementary material for: Borylation Directed Borylation of Indoles Using Pyrazabole Electrophiles: A One‐Pot Route to C7‐Borylated‐Indolines
Source: Angew Chem Int Ed Engl. 2022 Jun 28;61(32):e202206230. doi: 10.1002/anie.202206230 (PMC9401042; doi:10.1002/anie.202206230)
Supplement: Supplementary file 1 — Supporting Information [file ANIE-61-0-s002.cif]

data_pj_86_reproces
_audit_creation_date               2020-11-12
_audit_creation_method
;
Olex2 1.2
(compiled 2018.05.29 svn.r3508 for OlexSys, GUI svn.r5506)
;
_shelx_SHELXL_version_number       '2018/3'
_audit_contact_author_address      ?
_audit_contact_author_email        ?
_audit_contact_author_name         ''
_audit_contact_author_phone        ?
_publ_contact_author_id_orcid      ?
_publ_section_references
;
Dolomanov, O.V., Bourhis, L.J., Gildea, R.J, Howard, J.A.K. & Puschmann, H.
 (2009), J. Appl. Cryst. 42, 339-341.

Sheldrick, G.M. (2015). Acta Cryst. A71, 3-8.

Sheldrick, G.M. (2015). Acta Cryst. C71, 3-8.
;
_chemical_name_common              ?
_chemical_name_systematic          ?
_chemical_formula_moiety           '2(C2 F6 N O4 S2), C10 H14 B2 N6'
_chemical_formula_sum              'C14 H14 B2 F12 N8 O8 S4'
_chemical_formula_weight           800.19
_chemical_melting_point            ?
_chemical_oxdiff_formula           'C14 H14 N8 O8 B2 F12 S4'
loop_
  _atom_type_symbol
  _atom_type_description
  _atom_type_scat_dispersion_real
  _atom_type_scat_dispersion_imag
  _atom_type_scat_source
 'C' 'C' 0.0033 0.0016 'International Tables Vol C Tables 4.2.6.8 and 6.1.1.4'
 'H' 'H' 0.0000 0.0000 'International Tables Vol C Tables 4.2.6.8 and 6.1.1.4'
 'B' 'B' 0.0013 0.0007 'International Tables Vol C Tables 4.2.6.8 and 6.1.1.4'
 'F' 'F' 0.0171 0.0103 'International Tables Vol C Tables 4.2.6.8 and 6.1.1.4'
 'N' 'N' 0.0061 0.0033 'International Tables Vol C Tables 4.2.6.8 and 6.1.1.4'
 'O' 'O' 0.0106 0.0060 'International Tables Vol C Tables 4.2.6.8 and 6.1.1.4'
 'S' 'S' 0.1246 0.1234 'International Tables Vol C Tables 4.2.6.8 and 6.1.1.4'

_shelx_space_group_comment
;
The symmetry employed for this shelxl refinement is uniquely defined
by the following loop, which should always be used as a source of
symmetry information in preference to the above space-group names.
They are only intended as comments.
;
_space_group_crystal_system        'triclinic'
_space_group_IT_number             2
_space_group_name_H-M_alt          'P -1'
_space_group_name_Hall             '-P 1'
loop_
  _space_group_symop_operation_xyz
 'x, y, z'
 '-x, -y, -z'

_cell_length_a                     12.0480(3)
_cell_length_b                     14.2941(4)
_cell_length_c                     17.5385(5)
_cell_angle_alpha                  96.679(2)
_cell_angle_beta                   92.373(2)
_cell_angle_gamma                  93.071(2)
_cell_volume                       2992.13(14)
_cell_formula_units_Z              4
_cell_measurement_reflns_used      21055
_cell_measurement_temperature      120.0(5)
_cell_measurement_theta_max        28.4560
_cell_measurement_theta_min        3.6060
_shelx_estimated_absorpt_T_max     ?
_shelx_estimated_absorpt_T_min     ?
_exptl_absorpt_coefficient_mu      0.447
_exptl_absorpt_correction_T_max    1.00000
_exptl_absorpt_correction_T_min    0.97551
_exptl_absorpt_correction_type     multi-scan
_exptl_absorpt_process_details
;
CrysAlisPro 1.171.40.53 (Rigaku Oxford Diffraction, 2019)
Empirical absorption correction using spherical harmonics,
 implemented in SCALE3 ABSPACK scaling algorithm.
;
_exptl_absorpt_special_details     ?
_exptl_crystal_colour              'clear colourless'
_exptl_crystal_colour_lustre       clear
_exptl_crystal_colour_primary      colourless
_exptl_crystal_density_diffrn      1.776
_exptl_crystal_density_meas        ?
_exptl_crystal_density_method      ?
_exptl_crystal_description         plate
_exptl_crystal_F_000               1600
_exptl_crystal_size_max            0.227
_exptl_crystal_size_mid            0.142
_exptl_crystal_size_min            0.108
_exptl_transmission_factor_max     ?
_exptl_transmission_factor_min     ?
_diffrn_reflns_av_R_equivalents    0.0428
_diffrn_reflns_av_unetI/netI       0.0412
_diffrn_reflns_Laue_measured_fraction_full  0.998
_diffrn_reflns_Laue_measured_fraction_max  0.900
_diffrn_reflns_limit_h_max         15
_diffrn_reflns_limit_h_min         -16
_diffrn_reflns_limit_k_max         19
_diffrn_reflns_limit_k_min         -19
_diffrn_reflns_limit_l_max         23
_diffrn_reflns_limit_l_min         -23
_diffrn_reflns_number              78895
_diffrn_reflns_point_group_measured_fraction_full  0.998
_diffrn_reflns_point_group_measured_fraction_max  0.900
_diffrn_reflns_theta_full          25.242
_diffrn_reflns_theta_max           29.438
_diffrn_reflns_theta_min           3.230
_diffrn_ambient_environment        N~2~
_diffrn_ambient_temperature        120.0(5)
_diffrn_detector                   'CCD plate'
_diffrn_detector_area_resol_mean   8.0521
_diffrn_detector_type              Eos
_diffrn_measured_fraction_theta_full  0.998
_diffrn_measured_fraction_theta_max  0.900
_diffrn_measurement_details
;
List of Runs (angles in degrees, time in seconds):

  # Type    Start    End  Width  t~exp~   \w     \q     \k     \f   Frames
--------------------------------------------------------------------------
  1  \w    -33.00  53.00   1.00   22.50    --  -15.66  45.00 -98.00   86
  2  \w    -84.00   2.00   1.00   22.50    --  -15.66 -45.00 111.00   86
  3  \w    -51.00  35.00   1.00   22.50    --   17.38 -45.00 111.00   86
  4  \w    -42.00  39.00   1.00   22.50    --  -15.66  77.00 -60.00   81
  5  \w    -88.00 -39.00   1.00   22.50    --  -15.66-178.00-120.00   49
  6  \w     -9.00  39.00   1.00   22.50    --   17.38  77.00 120.00   48
  7  \w     -9.00  39.00   1.00   22.50    --   17.38  77.00 -90.00   48
  8  \w     39.00  90.00   1.00   22.50    --   17.38 178.00 150.00   51
  9  \w    -52.00  37.00   1.00   22.50    --   17.38 -37.00 150.00   89
 10  \w     -9.00  39.00   1.00   22.50    --   17.38  77.00 -30.00   48
 11  \w     -9.00  39.00   1.00   22.50    --   17.38  77.00  30.00   48
 12  \w    -83.00   1.00   1.00   22.50    --  -15.66 -57.00  30.00   84
 13  \w    -85.00   4.00   1.00   22.50    --  -15.66 -37.00-180.00   89
 14  \w    -20.00  56.00   1.00   22.50    --   17.38 -99.00  90.00   76
 15  \w    -20.00  56.00   1.00   22.50    --   17.38 -99.00-120.00   76
 16  \w    -20.00  50.00   1.00   22.50    --   17.38 -99.00 -30.00   70
 17  \w     -9.00  39.00   1.00   22.50    --   17.38  77.00  90.00   48
;
_diffrn_measurement_device         'four-circle diffractometer'
_diffrn_measurement_device_type    'Xcalibur, Eos'
_diffrn_measurement_method         '\w scans'
_diffrn_orient_matrix_type        
 'CrysAlisPro convention (1999,Acta A55,543-557)'
_diffrn_orient_matrix_UB_11        0.0454253000
_diffrn_orient_matrix_UB_12        -0.0124232000
_diffrn_orient_matrix_UB_13        -0.0228090000
_diffrn_orient_matrix_UB_21        -0.0181828000
_diffrn_orient_matrix_UB_22        -0.0482956000
_diffrn_orient_matrix_UB_23        -0.0021118000
_diffrn_orient_matrix_UB_31        -0.0330144000
_diffrn_orient_matrix_UB_32        0.0042401000
_diffrn_orient_matrix_UB_33        -0.0337217000
_diffrn_radiation_monochromator    graphite
_diffrn_radiation_probe            x-ray
_diffrn_radiation_type             MoK\a
_diffrn_radiation_wavelength       0.71073
_diffrn_source                     'fine-focus sealed X-ray tube'
_diffrn_source_type                'Enhance (Mo) X-ray Source'
_reflns_Friedel_coverage           0.000
_reflns_Friedel_fraction_full      .
_reflns_Friedel_fraction_max       .
_reflns_number_gt                  10904
_reflns_number_total               14908
_reflns_odcompleteness_completeness  99.80
_reflns_odcompleteness_iscentric   1
_reflns_odcompleteness_theta       26.32
_reflns_special_details
;
 Reflections were merged by SHELXL according to the crystal
 class for the calculation of statistics and refinement.
 
 _reflns_Friedel_fraction is defined as the number of unique
 Friedel pairs measured divided by the number that would be
 possible theoretically, ignoring centric projections and
 systematic absences.
;
_reflns_threshold_expression       'I > 2\s(I)'
_computing_cell_refinement         'CrysAlisPro 1.171.40.53 (Rigaku OD, 2019)'
_computing_data_collection         'CrysAlisPro 1.171.40.53 (Rigaku OD, 2019)'
_computing_data_reduction          'CrysAlisPro 1.171.40.53 (Rigaku OD, 2019)'
_computing_molecular_graphics      'Olex2 (Dolomanov et al., 2009)'
_computing_publication_material    'Olex2 (Dolomanov et al., 2009)'
_computing_structure_refinement    'ShelXL (Sheldrick, 2015)'
_computing_structure_solution      'ShelXT (Sheldrick, 2015)'
_refine_diff_density_max           0.902
_refine_diff_density_min           -0.622
_refine_diff_density_rms           0.083
_refine_ls_extinction_coef         .
_refine_ls_extinction_method       none
_refine_ls_goodness_of_fit_ref     1.023
_refine_ls_hydrogen_treatment      mixed
_refine_ls_matrix_type             full
_refine_ls_number_parameters       885
_refine_ls_number_reflns           14908
_refine_ls_number_restraints       90
_refine_ls_R_factor_all            0.0795
_refine_ls_R_factor_gt             0.0530
_refine_ls_restrained_S_all        1.020
_refine_ls_shift/su_max            0.001
_refine_ls_shift/su_mean           0.000
_refine_ls_structure_factor_coef   Fsqd
_refine_ls_weighting_details      
 'w=1/[\s^2^(Fo^2^)+(0.0613P)^2^+3.5638P] where P=(Fo^2^+2Fc^2^)/3'
_refine_ls_weighting_scheme        calc
_refine_ls_wR_factor_gt            0.1241
_refine_ls_wR_factor_ref           0.1391
_refine_special_details           
 'Attempts to model atoms F15, F11 and F12 as disordered did not afford a better model. That whole triflimide unit was subsequently treated with ISOR restraint.'
_olex2_refinement_description
;
1. Fixed Uiso
 At 1.2 times of:
  All C(H) groups
 At 1.5 times of:
  All C(H,H,H) groups
2. Uiso/Uaniso restraints and constraints
Uanis(F10) \\sim Ueq, Uanis(C14) \\sim Ueq, Uanis(F12) \\sim Ueq, Uanis(F11)
\\sim Ueq, Uanis(N8) \\sim Ueq, Uanis(O5) \\sim Ueq, Uanis(O6) \\sim Ueq,
Uanis(O8) \\sim Ueq, Uanis(O7) \\sim Ueq, Uanis(S4) \\sim Ueq, Uanis(F8) \\sim
Ueq, Uanis(S3) \\sim Ueq, Uanis(C13) \\sim Ueq, Uanis(F7) \\sim Ueq, Uanis(F9)
\\sim Ueq: with sigma of 0.1 and sigma for terminal atoms of 0.2
3.a Aromatic/amide H refined with riding coordinates:
 C1(H1), C2(H2), C3(H3A), C4(H4A), C5(H5), C6(H6), C15(H15), C16(H16),
 C17(H17), C18(H18), C19(H19), C20(H20)
3.b Idealised Me refined as rotating group:
 C8(H8A,H8B,H8C), C10(H10A,H10B,H10C), C22(H22A,H22B,H22C), C24(H24A,H24B,H24C)
;
_atom_sites_solution_hydrogens     mixed
_atom_sites_solution_primary       dual
_atom_sites_solution_secondary     ?
loop_
  _atom_site_label
  _atom_site_type_symbol
  _atom_site_fract_x
  _atom_site_fract_y
  _atom_site_fract_z
  _atom_site_U_iso_or_equiv
  _atom_site_adp_type
  _atom_site_occupancy
  _atom_site_site_symmetry_order
  _atom_site_calc_flag
  _atom_site_refinement_flags_posn
  _atom_site_refinement_flags_adp
  _atom_site_refinement_flags_occupancy
  _atom_site_disorder_assembly
  _atom_site_disorder_group
 S1 S 0.74977(5) 0.58587(4) 0.82064(3) 0.01950(13) Uani 1 1 d . . . . .
 F1 F 0.62052(15) 0.63125(14) 0.93412(10) 0.0411(4) Uani 1 1 d . . . . .
 O1 O 0.70909(16) 0.49036(12) 0.82317(11) 0.0274(4) Uani 1 1 d . . . . .
 S2 S 0.69483(5) 0.72159(4) 0.72509(3) 0.01844(13) Uani 1 1 d . . . . .
 F2 F 0.78966(16) 0.61170(14) 0.96928(9) 0.0430(5) Uani 1 1 d . . . . .
 O2 O 0.86517(15) 0.60428(14) 0.80990(11) 0.0297(4) Uani 1 1 d . . . . .
 F3 F 0.74882(18) 0.73705(12) 0.92036(10) 0.0441(5) Uani 1 1 d . . . . .
 O3 O 0.59478(16) 0.76513(14) 0.70737(12) 0.0306(4) Uani 1 1 d . . . . .
 F4 F 0.6557(2) 0.60536(15) 0.59954(11) 0.0628(6) Uani 1 1 d . . . . .
 O4 O 0.78980(16) 0.78101(13) 0.75423(12) 0.0302(4) Uani 1 1 d . . . . .
 F5 F 0.75543(18) 0.73010(14) 0.58537(10) 0.0496(5) Uani 1 1 d . . . . .
 F6 F 0.8263(2) 0.61882(17) 0.64013(11) 0.0648(7) Uani 1 1 d . . . . .
 N7 N 0.66497(17) 0.63368(15) 0.76841(12) 0.0200(4) Uani 1 1 d . . . . .
 C11 C 0.7258(2) 0.64553(19) 0.91668(15) 0.0271(6) Uani 1 1 d . . . . .
 C12 C 0.7357(3) 0.6658(2) 0.63226(16) 0.0355(7) Uani 1 1 d . . . . .
 N1 N 0.35399(17) 0.50429(14) 0.77022(12) 0.0207(4) Uani 1 1 d . . . . .
 C1 C 0.4323(2) 0.48582(18) 0.82170(16) 0.0269(6) Uani 1 1 d . . . . .
 H1 H 0.508544 0.489716 0.815085 0.032 Uiso 1 1 calc R . . . .
 B1 B 0.3645(3) 0.5354(2) 0.69010(17) 0.0237(6) Uani 1 1 d . . . . .
 H1A H 0.440(2) 0.5122(19) 0.6622(16) 0.022(7) Uiso 1 1 d . . . . .
 N2 N 0.25312(17) 0.49124(14) 0.80098(11) 0.0189(4) Uani 1 1 d . . . . .
 C2 C 0.3828(2) 0.46024(19) 0.88576(16) 0.0291(6) Uani 1 1 d . . . . .
 H2 H 0.418075 0.443662 0.930001 0.035 Uiso 1 1 calc R . . . .
 B2 B 0.1448(2) 0.5089(2) 0.75844(16) 0.0199(5) Uani 1 1 d . . . . .
 H2A H 0.073(2) 0.4720(19) 0.7788(15) 0.020(7) Uiso 1 1 d . . . . .
 N3 N 0.15896(18) 0.48701(14) 0.67200(12) 0.0203(4) Uani 1 1 d . . . . .
 C3 C 0.2701(2) 0.46416(18) 0.87107(15) 0.0252(5) Uani 1 1 d . . . . .
 H3A H 0.214841 0.450336 0.904233 0.030 Uiso 1 1 calc R . . . .
 N4 N 0.26037(19) 0.49585(14) 0.64112(12) 0.0226(5) Uani 1 1 d . . . . .
 C4 C 0.0844(2) 0.45542(18) 0.61521(15) 0.0271(6) Uani 1 1 d . . . . .
 H4A H 0.008750 0.443230 0.620967 0.033 Uiso 1 1 calc R . . . .
 N5 N 0.36179(18) 0.64548(15) 0.69897(12) 0.0221(4) Uani 1 1 d . . . . .
 C5 C 0.1367(3) 0.4437(2) 0.54687(16) 0.0320(6) Uani 1 1 d . . . . .
 H5 H 0.104384 0.422849 0.498392 0.038 Uiso 1 1 calc R . . . .
 N6 N 0.12011(17) 0.61579(15) 0.77525(12) 0.0203(4) Uani 1 1 d . . . . .
 C6 C 0.2471(3) 0.46942(19) 0.56540(15) 0.0292(6) Uani 1 1 d . . . . .
 H6 H 0.303606 0.468559 0.530781 0.035 Uiso 1 1 calc R . . . .
 C7 C 0.3609(2) 0.72495(19) 0.70820(14) 0.0229(5) Uani 1 1 d . . . . .
 C8 C 0.3572(2) 0.82646(18) 0.72014(16) 0.0272(6) Uani 1 1 d . . . . .
 H8A H 0.347777 0.850156 0.671412 0.041 Uiso 1 1 calc GR . . . .
 H8B H 0.425507 0.853413 0.745716 0.041 Uiso 1 1 calc GR . . . .
 H8C H 0.295972 0.843251 0.751244 0.041 Uiso 1 1 calc GR . . . .
 C9 C 0.0878(2) 0.68826(19) 0.78793(15) 0.0237(5) Uani 1 1 d . . . . .
 C10 C 0.0474(2) 0.78142(19) 0.80395(18) 0.0306(6) Uani 1 1 d . . . . .
 H10A H 0.087157 0.824170 0.775022 0.046 Uiso 1 1 calc GR . . . .
 H10B H 0.058577 0.802585 0.857836 0.046 Uiso 1 1 calc GR . . . .
 H10C H -0.030583 0.779448 0.789634 0.046 Uiso 1 1 calc GR . . . .
 S3 S 0.35412(6) 0.78389(5) 0.46415(5) 0.03307(17) Uani 1 1 d . U . . .
 S4 S 0.15936(6) 0.72351(5) 0.53120(5) 0.03352(17) Uani 1 1 d . U . . .
 O5 O 0.4414(2) 0.8509(2) 0.49214(17) 0.0622(8) Uani 1 1 d . U . . .
 O6 O 0.2945(2) 0.79513(17) 0.39576(14) 0.0512(6) Uani 1 1 d . U . . .
 F7 F 0.4764(3) 0.6491(3) 0.50139(18) 0.1120(12) Uani 1 1 d . U . . .
 O7 O 0.1407(2) 0.68460(18) 0.60141(14) 0.0523(6) Uani 1 1 d . U . . .
 F8 F 0.3504(3) 0.60436(16) 0.41645(18) 0.0866(9) Uani 1 1 d . U . . .
 O8 O 0.1194(2) 0.6717(2) 0.46203(16) 0.0700(9) Uani 1 1 d . U . . .
 N8 N 0.2838(2) 0.7640(2) 0.53568(15) 0.0403(6) Uani 1 1 d . U . . .
 F9 F 0.4953(2) 0.68341(19) 0.38878(18) 0.0887(9) Uani 1 1 d . U . . .
 F10 F 0.1172(3) 0.8849(2) 0.6060(3) 0.1318(16) Uani 1 1 d . U . . .
 F11 F -0.0250(2) 0.8060(2) 0.5486(2) 0.1093(13) Uani 1 1 d . U . . .
 F12 F 0.0900(2) 0.8769(2) 0.4834(3) 0.1360(17) Uani 1 1 d . U . . .
 C13 C 0.4226(3) 0.6735(3) 0.4419(2) 0.0514(9) Uani 1 1 d . U . . .
 C14 C 0.0827(3) 0.8311(3) 0.5446(4) 0.0726(15) Uani 1 1 d . U . . .
 B3 B 0.1215(3) 0.9657(2) 0.28110(17) 0.0223(6) Uani 1 1 d . . . . .
 H3 H 0.043(3) 0.986(2) 0.3054(17) 0.033(8) Uiso 1 1 d . . . . .
 B4 B 0.3490(2) 0.9946(2) 0.22466(16) 0.0201(6) Uani 1 1 d . . . . .
 H4 H 0.423(2) 1.0318(18) 0.2074(14) 0.014(6) Uiso 1 1 d . . . . .
 N9 N 0.32513(17) 1.01546(14) 0.30933(12) 0.0205(4) Uani 1 1 d . . . . .
 N10 N 0.22000(18) 1.00698(14) 0.33466(12) 0.0214(4) Uani 1 1 d . . . . .
 N11 N 0.14035(17) 0.99540(14) 0.20158(12) 0.0195(4) Uani 1 1 d . . . . .
 N12 N 0.24460(17) 1.01007(14) 0.17651(11) 0.0177(4) Uani 1 1 d . . . . .
 N13 N 0.37643(17) 0.88835(15) 0.21052(12) 0.0207(4) Uani 1 1 d . . . . .
 N14 N 0.12522(18) 0.85567(15) 0.27418(12) 0.0218(4) Uani 1 1 d . . . . .
 C15 C 0.3943(2) 1.04479(19) 0.37029(15) 0.0269(6) Uani 1 1 d . . . . .
 H15 H 0.470910 1.056155 0.368847 0.032 Uiso 1 1 calc R . . . .
 C16 C 0.3339(3) 1.0554(2) 0.43532(15) 0.0310(6) Uani 1 1 d . . . . .
 H16 H 0.361120 1.074660 0.485401 0.037 Uiso 1 1 calc R . . . .
 C17 C 0.2255(2) 1.03173(19) 0.41104(15) 0.0279(6) Uani 1 1 d . . . . .
 H17 H 0.165209 1.032653 0.442491 0.033 Uiso 1 1 calc R . . . .
 C18 C 0.0667(2) 1.01551(17) 0.14739(15) 0.0243(5) Uani 1 1 d . . . . .
 H18 H -0.010265 1.010741 0.150235 0.029 Uiso 1 1 calc R . . . .
 C19 C 0.1232(2) 1.04435(18) 0.08681(16) 0.0276(6) Uani 1 1 d . . . . .
 H19 H 0.092675 1.062595 0.041655 0.033 Uiso 1 1 calc R . . . .
 C20 C 0.2348(2) 1.04054(17) 0.10704(14) 0.0228(5) Uani 1 1 d . . . . .
 H20 H 0.293569 1.056486 0.077380 0.027 Uiso 1 1 calc R . . . .
 C21 C 0.1283(2) 0.77596(19) 0.26932(14) 0.0231(5) Uani 1 1 d . . . . .
 C22 C 0.1354(2) 0.67521(18) 0.26402(16) 0.0277(6) Uani 1 1 d . . . . .
 H22A H 0.187565 0.655543 0.226300 0.042 Uiso 1 1 calc GR . . . .
 H22B H 0.063523 0.644788 0.249190 0.042 Uiso 1 1 calc GR . . . .
 H22C H 0.159890 0.658112 0.313048 0.042 Uiso 1 1 calc GR . . . .
 C23 C 0.4065(2) 0.81448(19) 0.20212(15) 0.0227(5) Uani 1 1 d . . . . .
 C24 C 0.4434(2) 0.72007(19) 0.19128(17) 0.0304(6) Uani 1 1 d . . . . .
 H24A H 0.427407 0.693455 0.138914 0.046 Uiso 1 1 calc GR . . . .
 H24B H 0.405358 0.682213 0.224936 0.046 Uiso 1 1 calc GR . . . .
 H24C H 0.522137 0.721491 0.202753 0.046 Uiso 1 1 calc GR . . . .
 S5 S 0.79855(5) 0.77616(4) 0.28710(3) 0.02009(13) Uani 1 1 d . . . . .
 S6 S 0.74723(5) 0.92125(4) 0.20023(3) 0.01836(13) Uani 1 1 d . . . . .
 O9 O 0.69614(17) 0.72508(14) 0.26303(12) 0.0333(5) Uani 1 1 d . . . . .
 O10 O 0.89483(17) 0.72417(15) 0.29680(14) 0.0385(5) Uani 1 1 d . . . . .
 O11 O 0.63493(15) 0.91783(15) 0.22304(12) 0.0314(4) Uani 1 1 d . . . . .
 O12 O 0.80073(15) 1.01130(12) 0.19260(11) 0.0252(4) Uani 1 1 d . . . . .
 F13 F 0.8606(3) 0.88518(18) 0.41291(12) 0.0891(10) Uani 1 1 d . . . . .
 F14 F 0.7531(2) 0.76683(16) 0.42953(11) 0.0608(6) Uani 1 1 d . . . . .
 F15 F 0.6876(3) 0.8856(2) 0.38158(12) 0.0889(10) Uani 1 1 d . . . . .
 N15 N 0.83170(17) 0.86322(15) 0.24360(12) 0.0208(4) Uani 1 1 d . . . . .
 F16 F 0.84080(18) 0.85363(15) 0.07539(10) 0.0512(5) Uani 1 1 d . . . . .
 F17 F 0.68186(19) 0.90715(15) 0.05621(10) 0.0530(5) Uani 1 1 d . . . . .
 F18 F 0.69334(19) 0.77387(13) 0.09962(10) 0.0515(5) Uani 1 1 d . . . . .
 C25 C 0.7740(4) 0.8318(2) 0.38338(17) 0.0470(9) Uani 1 1 d . . . . .
 C26 C 0.7408(3) 0.8598(2) 0.10215(16) 0.0314(6) Uani 1 1 d . . . . .
 S7 S 0.14377(6) 0.76106(5) 0.02653(4) 0.02799(16) Uani 1 1 d . . . . .
 S8 S 0.34044(6) 0.73031(5) -0.05191(4) 0.02455(14) Uani 1 1 d . . . . .
 O13 O 0.05132(19) 0.81519(17) 0.01131(15) 0.0480(6) Uani 1 1 d . . . . .
 O14 O 0.20416(18) 0.77859(17) 0.09798(12) 0.0432(6) Uani 1 1 d . . . . .
 O15 O 0.38610(18) 0.68368(15) 0.00795(12) 0.0373(5) Uani 1 1 d . . . . .
 O16 O 0.35796(18) 0.69473(14) -0.13017(11) 0.0362(5) Uani 1 1 d . . . . .
 N16 N 0.21441(19) 0.75421(18) -0.04817(14) 0.0309(5) Uani 1 1 d . . . . .
 F19 F 0.00959(17) 0.63767(16) 0.07795(12) 0.0556(6) Uani 1 1 d . . . . .
 F20 F 0.03140(18) 0.61084(15) -0.04295(11) 0.0544(6) Uani 1 1 d . . . . .
 F21 F 0.16011(19) 0.58110(15) 0.03567(14) 0.0606(6) Uani 1 1 d . . . . .
 F22 F 0.40915(17) 0.89043(14) 0.02924(11) 0.0489(5) Uani 1 1 d . . . . .
 F23 F 0.37274(19) 0.90079(13) -0.09048(13) 0.0561(6) Uani 1 1 d . . . . .
 F24 F 0.51963(15) 0.83716(14) -0.05634(12) 0.0488(5) Uani 1 1 d . . . . .
 C27 C 0.0829(2) 0.6408(2) 0.02426(17) 0.0333(6) Uani 1 1 d . . . . .
 C28 C 0.4137(2) 0.8467(2) -0.04151(16) 0.0307(6) Uani 1 1 d . . . . .

loop_
  _atom_site_aniso_label
  _atom_site_aniso_U_11
  _atom_site_aniso_U_22
  _atom_site_aniso_U_33
  _atom_site_aniso_U_23
  _atom_site_aniso_U_13
  _atom_site_aniso_U_12
 S1 0.0178(3) 0.0196(3) 0.0219(3) 0.0040(2) 0.0019(2) 0.0035(2)
 F1 0.0376(10) 0.0553(12) 0.0315(9) 0.0030(8) 0.0127(7) 0.0097(9)
 O1 0.0292(10) 0.0183(9) 0.0358(11) 0.0060(8) 0.0033(8) 0.0038(8)
 S2 0.0181(3) 0.0168(3) 0.0206(3) 0.0025(2) 0.0012(2) 0.0020(2)
 F2 0.0497(12) 0.0561(12) 0.0254(9) 0.0128(8) -0.0058(8) 0.0117(9)
 O2 0.0180(9) 0.0384(11) 0.0350(11) 0.0128(9) 0.0025(8) 0.0049(8)
 F3 0.0742(14) 0.0271(9) 0.0282(9) -0.0038(7) -0.0001(9) -0.0041(9)
 O3 0.0213(10) 0.0298(10) 0.0431(11) 0.0128(9) 0.0006(8) 0.0069(8)
 F4 0.1015(19) 0.0530(13) 0.0272(10) -0.0102(9) -0.0015(10) -0.0190(12)
 O4 0.0272(10) 0.0234(10) 0.0390(11) 0.0055(8) -0.0058(8) -0.0057(8)
 F5 0.0680(14) 0.0538(12) 0.0328(10) 0.0216(9) 0.0175(9) 0.0084(10)
 F6 0.0857(17) 0.0790(16) 0.0392(11) 0.0148(10) 0.0297(11) 0.0540(14)
 N7 0.0178(10) 0.0217(10) 0.0210(10) 0.0050(8) 0.0009(8) 0.0011(8)
 C11 0.0331(15) 0.0273(14) 0.0215(13) 0.0051(10) -0.0023(11) 0.0046(11)
 C12 0.051(2) 0.0329(16) 0.0244(14) 0.0075(12) 0.0074(13) 0.0090(14)
 N1 0.0203(11) 0.0151(10) 0.0263(11) -0.0004(8) 0.0028(8) 0.0012(8)
 C1 0.0216(14) 0.0202(13) 0.0375(15) -0.0028(11) -0.0031(11) 0.0043(10)
 B1 0.0247(15) 0.0176(13) 0.0287(15) -0.0001(11) 0.0081(12) 0.0003(11)
 N2 0.0207(11) 0.0152(10) 0.0204(10) 0.0006(8) 0.0040(8) 0.0000(8)
 C2 0.0377(16) 0.0216(13) 0.0272(14) 0.0001(10) -0.0071(11) 0.0063(12)
 B2 0.0189(14) 0.0187(13) 0.0218(13) 0.0013(10) 0.0025(10) -0.0018(11)
 N3 0.0233(11) 0.0155(10) 0.0210(10) -0.0002(8) 0.0018(8) -0.0038(8)
 C3 0.0334(15) 0.0210(13) 0.0210(12) 0.0020(10) 0.0013(10) 0.0005(11)
 N4 0.0297(12) 0.0168(10) 0.0210(10) -0.0002(8) 0.0068(9) -0.0011(9)
 C4 0.0325(15) 0.0224(13) 0.0255(13) 0.0042(10) -0.0048(11) -0.0060(11)
 N5 0.0207(11) 0.0216(11) 0.0233(11) 0.0013(8) 0.0044(8) -0.0039(9)
 C5 0.0457(18) 0.0275(14) 0.0210(13) 0.0011(11) -0.0042(12) -0.0054(13)
 N6 0.0155(10) 0.0223(11) 0.0232(10) 0.0028(8) 0.0035(8) 0.0011(8)
 C6 0.0451(18) 0.0220(13) 0.0198(13) -0.0012(10) 0.0064(11) 0.0007(12)
 C7 0.0178(13) 0.0271(14) 0.0237(12) 0.0032(10) 0.0030(9) -0.0028(10)
 C8 0.0246(14) 0.0207(13) 0.0353(15) 0.0006(11) 0.0024(11) -0.0016(11)
 C9 0.0152(12) 0.0254(14) 0.0303(14) 0.0033(10) 0.0018(10) -0.0010(10)
 C10 0.0249(14) 0.0199(13) 0.0464(17) 0.0017(12) -0.0035(12) 0.0028(11)
 S3 0.0270(4) 0.0280(4) 0.0431(4) 0.0047(3) -0.0092(3) -0.0009(3)
 S4 0.0310(4) 0.0269(4) 0.0424(4) 0.0092(3) -0.0086(3) -0.0029(3)
 O5 0.0412(15) 0.0618(17) 0.0768(19) -0.0080(14) -0.0181(13) -0.0101(13)
 O6 0.0500(15) 0.0509(15) 0.0533(15) 0.0210(12) -0.0183(12) -0.0067(12)
 F7 0.121(3) 0.140(3) 0.092(2) 0.048(2) 0.0104(19) 0.096(2)
 O7 0.0629(17) 0.0484(15) 0.0491(14) 0.0160(11) 0.0026(12) 0.0139(13)
 F8 0.103(2) 0.0341(13) 0.121(2) -0.0046(14) 0.0297(18) 0.0057(13)
 O8 0.071(2) 0.079(2) 0.0527(16) 0.0108(14) -0.0250(14) -0.0409(16)
 N8 0.0283(14) 0.0498(17) 0.0402(15) -0.0031(12) -0.0079(11) 0.0032(12)
 F9 0.090(2) 0.0731(18) 0.110(2) 0.0139(16) 0.0574(18) 0.0219(15)
 F10 0.102(3) 0.0491(17) 0.239(5) -0.024(2) 0.037(3) 0.0246(17)
 F11 0.0358(13) 0.116(2) 0.201(4) 0.107(3) 0.0290(17) 0.0237(14)
 F12 0.0641(18) 0.123(3) 0.258(5) 0.155(3) 0.044(2) 0.0364(18)
 C13 0.056(2) 0.046(2) 0.057(2) 0.0161(17) 0.0150(18) 0.0184(18)
 C14 0.035(2) 0.055(3) 0.140(5) 0.056(3) 0.017(2) 0.0111(19)
 B3 0.0222(15) 0.0180(13) 0.0268(14) 0.0027(11) 0.0066(11) -0.0012(11)
 B4 0.0182(14) 0.0194(13) 0.0223(13) 0.0019(10) 0.0014(10) -0.0025(11)
 N9 0.0213(11) 0.0182(10) 0.0212(10) 0.0016(8) 0.0023(8) -0.0042(8)
 N10 0.0231(11) 0.0169(10) 0.0235(11) -0.0002(8) 0.0058(8) -0.0018(8)
 N11 0.0162(10) 0.0172(10) 0.0253(11) 0.0028(8) 0.0028(8) 0.0011(8)
 N12 0.0174(10) 0.0147(9) 0.0212(10) 0.0023(8) 0.0034(8) 0.0016(8)
 N13 0.0148(10) 0.0241(11) 0.0229(10) 0.0025(8) 0.0011(8) 0.0004(8)
 N14 0.0202(11) 0.0196(11) 0.0255(11) 0.0034(8) 0.0038(8) -0.0038(8)
 C15 0.0303(15) 0.0240(13) 0.0252(13) 0.0040(10) -0.0038(11) -0.0080(11)
 C16 0.0446(18) 0.0271(14) 0.0200(13) 0.0011(10) -0.0023(11) -0.0026(12)
 C17 0.0383(16) 0.0238(13) 0.0211(13) 0.0000(10) 0.0068(11) -0.0006(12)
 C18 0.0218(13) 0.0176(12) 0.0329(14) 0.0009(10) -0.0018(10) 0.0026(10)
 C19 0.0321(15) 0.0202(13) 0.0306(14) 0.0045(10) -0.0043(11) 0.0032(11)
 C20 0.0285(14) 0.0170(12) 0.0233(12) 0.0036(9) 0.0025(10) 0.0015(10)
 C21 0.0184(13) 0.0272(14) 0.0229(12) 0.0023(10) 0.0035(9) -0.0062(10)
 C22 0.0259(14) 0.0216(13) 0.0348(15) 0.0012(11) 0.0016(11) -0.0025(11)
 C23 0.0153(12) 0.0268(14) 0.0258(13) 0.0027(10) -0.0005(9) 0.0008(10)
 C24 0.0277(15) 0.0239(14) 0.0396(16) 0.0031(11) -0.0026(12) 0.0072(11)
 S5 0.0211(3) 0.0179(3) 0.0216(3) 0.0035(2) 0.0002(2) 0.0018(2)
 S6 0.0156(3) 0.0191(3) 0.0208(3) 0.0042(2) 0.0006(2) 0.0015(2)
 O9 0.0282(11) 0.0297(11) 0.0426(12) 0.0132(9) -0.0036(9) -0.0089(8)
 O10 0.0283(11) 0.0308(11) 0.0609(14) 0.0196(10) 0.0045(10) 0.0105(9)
 O11 0.0170(9) 0.0408(12) 0.0395(11) 0.0149(9) 0.0049(8) 0.0064(8)
 O12 0.0245(10) 0.0189(9) 0.0329(10) 0.0062(7) 0.0007(8) 0.0008(7)
 F13 0.164(3) 0.0625(15) 0.0323(11) 0.0000(11) -0.0303(14) -0.0360(17)
 F14 0.0983(18) 0.0614(14) 0.0291(10) 0.0234(9) 0.0137(10) 0.0174(13)
 F15 0.155(3) 0.0927(19) 0.0330(11) 0.0181(11) 0.0377(14) 0.0839(19)
 N15 0.0151(10) 0.0230(11) 0.0243(11) 0.0046(8) -0.0016(8) 0.0003(8)
 F16 0.0560(13) 0.0651(13) 0.0313(10) -0.0053(9) 0.0182(9) 0.0050(10)
 F17 0.0726(15) 0.0575(13) 0.0288(9) 0.0130(9) -0.0183(9) 0.0016(11)
 F18 0.0841(16) 0.0357(10) 0.0297(9) -0.0014(8) -0.0062(9) -0.0233(10)
 C25 0.082(3) 0.0387(18) 0.0218(15) 0.0073(13) -0.0003(15) 0.0117(18)
 C26 0.0396(17) 0.0304(15) 0.0237(13) 0.0056(11) -0.0037(12) -0.0035(12)
 S7 0.0203(3) 0.0293(4) 0.0323(4) -0.0049(3) 0.0006(3) 0.0009(3)
 S8 0.0224(3) 0.0230(3) 0.0274(3) -0.0007(2) 0.0015(2) 0.0021(2)
 O13 0.0310(12) 0.0444(14) 0.0692(16) 0.0037(12) 0.0047(11) 0.0120(10)
 O14 0.0320(12) 0.0618(15) 0.0302(11) -0.0138(10) 0.0004(9) -0.0070(11)
 O15 0.0361(12) 0.0432(12) 0.0348(11) 0.0106(9) 0.0028(9) 0.0088(10)
 O16 0.0448(13) 0.0329(11) 0.0290(10) -0.0053(8) 0.0065(9) -0.0008(9)
 N16 0.0221(12) 0.0398(14) 0.0302(12) 0.0025(10) -0.0020(9) 0.0010(10)
 F19 0.0472(12) 0.0715(15) 0.0457(11) 0.0030(10) 0.0142(9) -0.0189(11)
 F20 0.0569(13) 0.0608(13) 0.0383(11) -0.0085(9) -0.0052(9) -0.0260(10)
 F21 0.0560(14) 0.0406(12) 0.0884(17) 0.0220(11) -0.0016(12) 0.0041(10)
 F22 0.0557(13) 0.0439(11) 0.0404(10) -0.0198(8) 0.0101(9) -0.0114(9)
 F23 0.0717(15) 0.0316(10) 0.0651(14) 0.0148(9) -0.0119(11) -0.0032(10)
 F24 0.0310(10) 0.0545(12) 0.0571(12) -0.0072(10) 0.0116(9) -0.0113(9)
 C27 0.0291(16) 0.0383(16) 0.0313(15) 0.0029(12) -0.0002(12) -0.0047(13)
 C28 0.0286(15) 0.0300(15) 0.0316(15) -0.0021(12) -0.0010(11) -0.0006(12)

_geom_special_details
;
 All esds (except the esd in the dihedral angle between two l.s. planes)
 are estimated using the full covariance matrix.  The cell esds are taken
 into account individually in the estimation of esds in distances, angles
 and torsion angles; correlations between esds in cell parameters are only
 used when they are defined by crystal symmetry.  An approximate (isotropic)
 treatment of cell esds is used for estimating esds involving l.s. planes.
;
loop_
  _geom_bond_atom_site_label_1
  _geom_bond_atom_site_label_2
  _geom_bond_distance
  _geom_bond_site_symmetry_2
  _geom_bond_publ_flag
 S1 O1 1.4318(19) . ?
 S1 O2 1.4255(19) . ?
 S1 N7 1.579(2) . ?
 S1 C11 1.838(3) . ?
 F1 C11 1.328(3) . ?
 S2 O3 1.4252(19) . ?
 S2 O4 1.4277(19) . ?
 S2 N7 1.575(2) . ?
 S2 C12 1.826(3) . ?
 F2 C11 1.327(3) . ?
 F3 C11 1.316(3) . ?
 F4 C12 1.324(4) . ?
 F5 C12 1.322(3) . ?
 F6 C12 1.323(4) . ?
 N1 C1 1.337(3) . ?
 N1 B1 1.531(4) . ?
 N1 N2 1.362(3) . ?
 C1 C2 1.371(4) . ?
 B1 N4 1.534(4) . ?
 B1 N5 1.565(4) . ?
 N2 B2 1.524(3) . ?
 N2 C3 1.342(3) . ?
 C2 C3 1.377(4) . ?
 B2 N3 1.530(3) . ?
 B2 N6 1.569(3) . ?
 N3 N4 1.362(3) . ?
 N3 C4 1.335(3) . ?
 N4 C6 1.338(3) . ?
 C4 C5 1.375(4) . ?
 N5 C7 1.129(3) . ?
 C5 C6 1.376(4) . ?
 N6 C9 1.127(3) . ?
 C7 C8 1.445(4) . ?
 C9 C10 1.444(4) . ?
 S3 O5 1.416(2) . ?
 S3 O6 1.402(2) . ?
 S3 N8 1.587(3) . ?
 S3 C13 1.830(4) . ?
 S4 O7 1.430(3) . ?
 S4 O8 1.399(3) . ?
 S4 N8 1.573(3) . ?
 S4 C14 1.833(4) . ?
 F7 C13 1.297(5) . ?
 F8 C13 1.305(5) . ?
 F9 C13 1.319(4) . ?
 F10 C14 1.288(7) . ?
 F11 C14 1.335(5) . ?
 F12 C14 1.324(6) . ?
 B3 N10 1.531(4) . ?
 B3 N11 1.527(4) . ?
 B3 N14 1.566(3) . ?
 B4 N9 1.523(3) . ?
 B4 N12 1.526(3) . ?
 B4 N13 1.566(4) . ?
 N9 N10 1.364(3) . ?
 N9 C15 1.341(3) . ?
 N10 C17 1.343(3) . ?
 N11 N12 1.361(3) . ?
 N11 C18 1.340(3) . ?
 N12 C20 1.344(3) . ?
 N13 C23 1.130(3) . ?
 N14 C21 1.135(3) . ?
 C15 C16 1.376(4) . ?
 C16 C17 1.369(4) . ?
 C18 C19 1.376(4) . ?
 C19 C20 1.381(4) . ?
 C21 C22 1.440(4) . ?
 C23 C24 1.438(4) . ?
 S5 O9 1.422(2) . ?
 S5 O10 1.426(2) . ?
 S5 N15 1.576(2) . ?
 S5 C25 1.824(3) . ?
 S6 O11 1.4266(19) . ?
 S6 O12 1.4313(18) . ?
 S6 N15 1.573(2) . ?
 S6 C26 1.835(3) . ?
 F13 C25 1.310(5) . ?
 F14 C25 1.322(4) . ?
 F15 C25 1.328(4) . ?
 F16 C26 1.315(4) . ?
 F17 C26 1.320(3) . ?
 F18 C26 1.322(3) . ?
 S7 O13 1.423(2) . ?
 S7 O14 1.412(2) . ?
 S7 N16 1.588(2) . ?
 S7 C27 1.828(3) . ?
 S8 O15 1.415(2) . ?
 S8 O16 1.435(2) . ?
 S8 N16 1.576(2) . ?
 S8 C28 1.828(3) . ?
 F19 C27 1.320(3) . ?
 F20 C27 1.323(3) . ?
 F21 C27 1.320(4) . ?
 F22 C28 1.328(3) . ?
 F23 C28 1.319(3) . ?
 F24 C28 1.324(3) . ?

loop_
  _geom_angle_atom_site_label_1
  _geom_angle_atom_site_label_2
  _geom_angle_atom_site_label_3
  _geom_angle
  _geom_angle_site_symmetry_1
  _geom_angle_site_symmetry_3
  _geom_angle_publ_flag
 O1 S1 N7 107.91(11) . . ?
 O1 S1 C11 104.27(12) . . ?
 O2 S1 O1 118.63(12) . . ?
 O2 S1 N7 116.86(11) . . ?
 O2 S1 C11 105.17(13) . . ?
 N7 S1 C11 101.74(12) . . ?
 O3 S2 O4 118.11(12) . . ?
 O3 S2 N7 108.72(12) . . ?
 O3 S2 C12 104.18(14) . . ?
 O4 S2 N7 117.14(11) . . ?
 O4 S2 C12 104.33(14) . . ?
 N7 S2 C12 102.05(13) . . ?
 S2 N7 S1 124.77(14) . . ?
 F1 C11 S1 110.73(18) . . ?
 F2 C11 S1 110.08(19) . . ?
 F2 C11 F1 107.9(2) . . ?
 F3 C11 S1 111.08(19) . . ?
 F3 C11 F1 108.4(2) . . ?
 F3 C11 F2 108.6(2) . . ?
 F4 C12 S2 110.8(2) . . ?
 F5 C12 S2 110.3(2) . . ?
 F5 C12 F4 108.0(3) . . ?
 F5 C12 F6 108.6(3) . . ?
 F6 C12 S2 111.1(2) . . ?
 F6 C12 F4 107.8(3) . . ?
 C1 N1 B1 130.4(2) . . ?
 C1 N1 N2 107.8(2) . . ?
 N2 N1 B1 121.7(2) . . ?
 N1 C1 C2 109.4(2) . . ?
 N1 B1 N4 107.7(2) . . ?
 N1 B1 N5 107.3(2) . . ?
 N4 B1 N5 107.0(2) . . ?
 N1 N2 B2 122.0(2) . . ?
 C3 N2 N1 108.2(2) . . ?
 C3 N2 B2 129.8(2) . . ?
 C1 C2 C3 105.8(2) . . ?
 N2 B2 N3 108.6(2) . . ?
 N2 B2 N6 109.4(2) . . ?
 N3 B2 N6 107.8(2) . . ?
 N4 N3 B2 121.6(2) . . ?
 C4 N3 B2 130.3(2) . . ?
 C4 N3 N4 108.1(2) . . ?
 N2 C3 C2 108.7(2) . . ?
 N3 N4 B1 121.8(2) . . ?
 C6 N4 B1 130.2(2) . . ?
 C6 N4 N3 108.0(2) . . ?
 N3 C4 C5 109.4(3) . . ?
 C7 N5 B1 177.4(3) . . ?
 C4 C5 C6 105.4(2) . . ?
 C9 N6 B2 170.6(2) . . ?
 N4 C6 C5 109.2(3) . . ?
 N5 C7 C8 178.8(3) . . ?
 N6 C9 C10 179.5(3) . . ?
 O5 S3 N8 106.79(16) . . ?
 O5 S3 C13 104.64(19) . . ?
 O6 S3 O5 119.31(17) . . ?
 O6 S3 N8 117.09(15) . . ?
 O6 S3 C13 104.18(18) . . ?
 N8 S3 C13 102.71(16) . . ?
 O7 S4 N8 107.17(16) . . ?
 O7 S4 C14 101.5(2) . . ?
 O8 S4 O7 118.55(17) . . ?
 O8 S4 N8 117.21(17) . . ?
 O8 S4 C14 107.8(2) . . ?
 N8 S4 C14 102.23(18) . . ?
 S4 N8 S3 125.35(17) . . ?
 F7 C13 S3 112.2(3) . . ?
 F7 C13 F8 107.8(4) . . ?
 F7 C13 F9 107.3(4) . . ?
 F8 C13 S3 111.1(3) . . ?
 F8 C13 F9 108.7(3) . . ?
 F9 C13 S3 109.6(3) . . ?
 F10 C14 S4 111.9(3) . . ?
 F10 C14 F11 109.8(5) . . ?
 F10 C14 F12 110.8(4) . . ?
 F11 C14 S4 108.2(3) . . ?
 F12 C14 S4 110.0(4) . . ?
 F12 C14 F11 105.9(4) . . ?
 N10 B3 N14 107.1(2) . . ?
 N11 B3 N10 107.8(2) . . ?
 N11 B3 N14 107.4(2) . . ?
 N9 B4 N12 108.7(2) . . ?
 N9 B4 N13 107.0(2) . . ?
 N12 B4 N13 109.4(2) . . ?
 N10 N9 B4 121.8(2) . . ?
 C15 N9 B4 130.2(2) . . ?
 C15 N9 N10 108.0(2) . . ?
 N9 N10 B3 121.8(2) . . ?
 C17 N10 B3 130.0(2) . . ?
 C17 N10 N9 107.9(2) . . ?
 N12 N11 B3 121.6(2) . . ?
 C18 N11 B3 130.0(2) . . ?
 C18 N11 N12 108.4(2) . . ?
 N11 N12 B4 122.3(2) . . ?
 C20 N12 B4 129.7(2) . . ?
 C20 N12 N11 108.0(2) . . ?
 C23 N13 B4 173.4(2) . . ?
 C21 N14 B3 179.8(3) . . ?
 N9 C15 C16 109.1(3) . . ?
 C17 C16 C15 105.8(2) . . ?
 N10 C17 C16 109.3(2) . . ?
 N11 C18 C19 109.1(2) . . ?
 C18 C19 C20 105.7(2) . . ?
 N12 C20 C19 108.9(2) . . ?
 N14 C21 C22 178.4(3) . . ?
 N13 C23 C24 179.3(3) . . ?
 O9 S5 O10 118.18(13) . . ?
 O9 S5 N15 116.99(11) . . ?
 O9 S5 C25 103.94(16) . . ?
 O10 S5 N15 108.41(12) . . ?
 O10 S5 C25 104.64(16) . . ?
 N15 S5 C25 102.54(14) . . ?
 O11 S6 O12 118.44(12) . . ?
 O11 S6 N15 117.05(12) . . ?
 O11 S6 C26 104.79(13) . . ?
 O12 S6 N15 108.01(11) . . ?
 O12 S6 C26 103.78(12) . . ?
 N15 S6 C26 102.56(13) . . ?
 S6 N15 S5 124.95(14) . . ?
 F13 C25 S5 111.5(3) . . ?
 F13 C25 F14 108.0(3) . . ?
 F13 C25 F15 108.0(3) . . ?
 F14 C25 S5 110.2(2) . . ?
 F14 C25 F15 108.6(3) . . ?
 F15 C25 S5 110.5(2) . . ?
 F16 C26 S6 111.05(19) . . ?
 F16 C26 F17 107.8(2) . . ?
 F16 C26 F18 108.8(3) . . ?
 F17 C26 S6 109.7(2) . . ?
 F17 C26 F18 108.3(2) . . ?
 F18 C26 S6 111.18(19) . . ?
 O13 S7 N16 106.75(14) . . ?
 O13 S7 C27 104.12(14) . . ?
 O14 S7 O13 120.01(15) . . ?
 O14 S7 N16 116.68(13) . . ?
 O14 S7 C27 104.50(14) . . ?
 N16 S7 C27 102.53(14) . . ?
 O15 S8 O16 119.02(13) . . ?
 O15 S8 N16 117.51(13) . . ?
 O15 S8 C28 105.27(13) . . ?
 O16 S8 N16 106.90(13) . . ?
 O16 S8 C28 102.77(13) . . ?
 N16 S8 C28 103.08(13) . . ?
 S8 N16 S7 125.87(15) . . ?
 F19 C27 S7 109.8(2) . . ?
 F19 C27 F20 108.1(2) . . ?
 F20 C27 S7 111.6(2) . . ?
 F21 C27 S7 111.2(2) . . ?
 F21 C27 F19 109.0(3) . . ?
 F21 C27 F20 107.0(3) . . ?
 F22 C28 S8 111.6(2) . . ?
 F23 C28 S8 111.6(2) . . ?
 F23 C28 F22 108.8(2) . . ?
 F23 C28 F24 107.3(3) . . ?
 F24 C28 S8 109.2(2) . . ?
 F24 C28 F22 108.2(2) . . ?

_shelx_res_file
;
TITL pj_86_reproces_a.res in P-1
    pj_86_reproces.res
    created by SHELXL-2018/3 at 15:01:34 on 12-Nov-2020
REM Old TITL PJ_86_reproces in P-1
REM SHELXT solution in P-1: R1 0.158, Rweak 0.008, Alpha 0.048
REM <I/s> 0.000 for 0 systematic absences, Orientation as input
REM Formula found by SHELXT: C37 N11 O16 F24 S8
CELL 0.71073 12.048 14.2941 17.5385 96.679 92.373 93.071
ZERR 4 0.0003 0.0004 0.0005 0.002 0.002 0.002
LATT 1
SFAC C H B F N O S
UNIT 56 56 8 48 32 32 16
ISOR F10 C14 F12 F11 N8 O5 O6 O8 O7 S4 F8 S3 C13 F7 F9

L.S. 20 0 0
PLAN  5
list 4
fmap 2 53
acta
REM <olex2.extras>
REM <HklSrc "%.\\PJ_86_reproces.hkl">
REM </olex2.extras>

WGHT    0.061300    3.563800
FVAR       0.30112
S1    7    0.749768    0.585871    0.820642    11.00000    0.01776    0.01956 =
         0.02190    0.00405    0.00189    0.00350
F1    4    0.620518    0.631255    0.934122    11.00000    0.03757    0.05532 =
         0.03153    0.00300    0.01266    0.00971
O1    6    0.709091    0.490363    0.823174    11.00000    0.02918    0.01826 =
         0.03583    0.00596    0.00329    0.00379
S2    7    0.694833    0.721588    0.725090    11.00000    0.01808    0.01682 =
         0.02060    0.00246    0.00119    0.00197
F2    4    0.789659    0.611704    0.969280    11.00000    0.04969    0.05614 =
         0.02537    0.01282   -0.00580    0.01169
O2    6    0.865172    0.604281    0.809896    11.00000    0.01797    0.03844 =
         0.03500    0.01275    0.00250    0.00488
F3    4    0.748819    0.737051    0.920357    11.00000    0.07416    0.02713 =
         0.02824   -0.00376   -0.00010   -0.00410
O3    6    0.594785    0.765126    0.707367    11.00000    0.02134    0.02984 =
         0.04311    0.01278    0.00062    0.00695
F4    4    0.655682    0.605363    0.599540    11.00000    0.10153    0.05303 =
         0.02725   -0.01024   -0.00145   -0.01899
O4    6    0.789802    0.781013    0.754230    11.00000    0.02723    0.02339 =
         0.03896    0.00546   -0.00583   -0.00571
F5    4    0.755430    0.730097    0.585369    11.00000    0.06798    0.05378 =
         0.03277    0.02157    0.01747    0.00844
F6    4    0.826343    0.618823    0.640133    11.00000    0.08566    0.07900 =
         0.03917    0.01477    0.02970    0.05405
N7    5    0.664971    0.633678    0.768411    11.00000    0.01781    0.02172 =
         0.02101    0.00504    0.00087    0.00111
C11   1    0.725810    0.645527    0.916679    11.00000    0.03311    0.02728 =
         0.02151    0.00508   -0.00229    0.00460
C12   1    0.735680    0.665758    0.632263    11.00000    0.05135    0.03294 =
         0.02440    0.00749    0.00741    0.00896
N1    5    0.353990    0.504285    0.770221    11.00000    0.02031    0.01506 =
         0.02634   -0.00041    0.00279    0.00120
C1    1    0.432314    0.485818    0.821700    11.00000    0.02157    0.02020 =
         0.03749   -0.00282   -0.00307    0.00431
AFIX  43
H1    2    0.508544    0.489716    0.815085    11.00000   -1.20000
AFIX   0
B1    3    0.364537    0.535432    0.690097    11.00000    0.02472    0.01761 =
         0.02865   -0.00007    0.00810    0.00029
H1A   2    0.440305    0.512180    0.662240    11.00000    0.02208
N2    5    0.253123    0.491238    0.800978    11.00000    0.02073    0.01525 =
         0.02041    0.00064    0.00403   -0.00001
C2    1    0.382814    0.460239    0.885761    11.00000    0.03770    0.02156 =
         0.02721    0.00006   -0.00711    0.00631
AFIX  43
H2    2    0.418075    0.443662    0.930001    11.00000   -1.20000
AFIX   0
B2    3    0.144768    0.508909    0.758438    11.00000    0.01888    0.01869 =
         0.02178    0.00126    0.00248   -0.00183
H2A   2    0.072938    0.471975    0.778771    11.00000    0.02038
N3    5    0.158962    0.487008    0.672000    11.00000    0.02334    0.01550 =
         0.02095   -0.00018    0.00180   -0.00380
C3    1    0.270076    0.464162    0.871070    11.00000    0.03344    0.02102 =
         0.02104    0.00196    0.00131    0.00054
AFIX  43
H3A   2    0.214841    0.450336    0.904233    11.00000   -1.20000
AFIX   0
N4    5    0.260369    0.495846    0.641121    11.00000    0.02967    0.01680 =
         0.02100   -0.00019    0.00676   -0.00108
C4    1    0.084350    0.455418    0.615206    11.00000    0.03249    0.02236 =
         0.02553    0.00424   -0.00475   -0.00601
AFIX  43
H4A   2    0.008750    0.443230    0.620967    11.00000   -1.20000
AFIX   0
N5    5    0.361793    0.645477    0.698973    11.00000    0.02073    0.02156 =
         0.02335    0.00129    0.00442   -0.00391
C5    1    0.136720    0.443716    0.546875    11.00000    0.04572    0.02752 =
         0.02103    0.00110   -0.00422   -0.00543
AFIX  43
H5    2    0.104384    0.422849    0.498392    11.00000   -1.20000
AFIX   0
N6    5    0.120111    0.615793    0.775252    11.00000    0.01554    0.02230 =
         0.02321    0.00283    0.00351    0.00111
C6    1    0.247141    0.469419    0.565397    11.00000    0.04512    0.02204 =
         0.01976   -0.00123    0.00645    0.00070
AFIX  43
H6    2    0.303606    0.468559    0.530781    11.00000   -1.20000
AFIX   0
C7    1    0.360875    0.724947    0.708195    11.00000    0.01775    0.02713 =
         0.02368    0.00323    0.00299   -0.00279
C8    1    0.357227    0.826461    0.720145    11.00000    0.02459    0.02068 =
         0.03533    0.00055    0.00238   -0.00161
AFIX 137
H8A   2    0.347777    0.850156    0.671412    11.00000   -1.50000
H8B   2    0.425507    0.853413    0.745716    11.00000   -1.50000
H8C   2    0.295972    0.843251    0.751244    11.00000   -1.50000
AFIX   0
C9    1    0.087845    0.688256    0.787933    11.00000    0.01523    0.02542 =
         0.03029    0.00326    0.00177   -0.00100
C10   1    0.047358    0.781417    0.803947    11.00000    0.02489    0.01989 =
         0.04637    0.00173   -0.00349    0.00278
AFIX 137
H10A  2    0.087157    0.824170    0.775022    11.00000   -1.50000
H10B  2    0.058577    0.802585    0.857836    11.00000   -1.50000
H10C  2   -0.030583    0.779448    0.789634    11.00000   -1.50000
AFIX   0

S3    7    0.354121    0.783893    0.464155    11.00000    0.02704    0.02797 =
         0.04312    0.00471   -0.00924   -0.00095
S4    7    0.159363    0.723510    0.531205    11.00000    0.03103    0.02691 =
         0.04245    0.00921   -0.00859   -0.00287
O5    6    0.441436    0.850857    0.492144    11.00000    0.04116    0.06179 =
         0.07678   -0.00798   -0.01811   -0.01011
O6    6    0.294509    0.795126    0.395758    11.00000    0.05000    0.05095 =
         0.05329    0.02099   -0.01825   -0.00668
F7    4    0.476395    0.649140    0.501394    11.00000    0.12119    0.14045 =
         0.09229    0.04778    0.01043    0.09606
O7    6    0.140720    0.684601    0.601407    11.00000    0.06294    0.04839 =
         0.04906    0.01604    0.00261    0.01394
F8    4    0.350408    0.604358    0.416453    11.00000    0.10329    0.03414 =
         0.12127   -0.00458    0.02973    0.00566
O8    6    0.119379    0.671676    0.462027    11.00000    0.07147    0.07916 =
         0.05267    0.01079   -0.02502   -0.04088
N8    5    0.283786    0.764027    0.535676    11.00000    0.02831    0.04982 =
         0.04020   -0.00314   -0.00788    0.00318
F9    4    0.495295    0.683408    0.388784    11.00000    0.09011    0.07307 =
         0.10977    0.01390    0.05736    0.02189
F10   4    0.117229    0.884900    0.605989    11.00000    0.10189    0.04909 =
         0.23914   -0.02448    0.03707    0.02458
F11   4   -0.024979    0.806045    0.548631    11.00000    0.03576    0.11620 =
         0.20081    0.10708    0.02901    0.02369
F12   4    0.089960    0.876918    0.483397    11.00000    0.06413    0.12335 =
         0.25811    0.15466    0.04363    0.03642
C13   1    0.422577    0.673455    0.441880    11.00000    0.05582    0.04619 =
         0.05716    0.01606    0.01496    0.01835
C14   1    0.082739    0.831147    0.544622    11.00000    0.03479    0.05547 =
         0.14001    0.05600    0.01736    0.01111
B3    3    0.121459    0.965667    0.281098    11.00000    0.02222    0.01805 =
         0.02675    0.00269    0.00664   -0.00115
H3    2    0.042987    0.986219    0.305386    11.00000    0.03276
B4    3    0.349008    0.994639    0.224658    11.00000    0.01816    0.01944 =
         0.02230    0.00194    0.00137   -0.00252
H4    2    0.423165    1.031833    0.207390    11.00000    0.01418
N9    5    0.325134    1.015458    0.309332    11.00000    0.02135    0.01816 =
         0.02124    0.00156    0.00226   -0.00422
N10   5    0.219995    1.006983    0.334657    11.00000    0.02309    0.01695 =
         0.02353   -0.00015    0.00583   -0.00183
N11   5    0.140352    0.995399    0.201584    11.00000    0.01619    0.01718 =
         0.02529    0.00276    0.00284    0.00112
N12   5    0.244597    1.010073    0.176514    11.00000    0.01739    0.01471 =
         0.02123    0.00225    0.00335    0.00165
N13   5    0.376434    0.888349    0.210522    11.00000    0.01478    0.02412 =
         0.02290    0.00247    0.00112    0.00035
N14   5    0.125219    0.855668    0.274184    11.00000    0.02018    0.01959 =
         0.02546    0.00339    0.00380   -0.00379
C15   1    0.394340    1.044795    0.370290    11.00000    0.03029    0.02397 =
         0.02520    0.00403   -0.00379   -0.00802
AFIX  43
H15   2    0.470910    1.056155    0.368847    11.00000   -1.20000
AFIX   0
C16   1    0.333930    1.055400    0.435318    11.00000    0.04461    0.02706 =
         0.01998    0.00112   -0.00229   -0.00261
AFIX  43
H16   2    0.361120    1.074660    0.485401    11.00000   -1.20000
AFIX   0
C17   1    0.225521    1.031735    0.411043    11.00000    0.03834    0.02384 =
         0.02112    0.00001    0.00683   -0.00058
AFIX  43
H17   2    0.165209    1.032653    0.442491    11.00000   -1.20000
AFIX   0
C18   1    0.066703    1.015505    0.147385    11.00000    0.02179    0.01764 =
         0.03286    0.00090   -0.00176    0.00262
AFIX  43
H18   2   -0.010265    1.010741    0.150235    11.00000   -1.20000
AFIX   0
C19   1    0.123227    1.044345    0.086809    11.00000    0.03214    0.02024 =
         0.03057    0.00455   -0.00433    0.00321
AFIX  43
H19   2    0.092675    1.062595    0.041655    11.00000   -1.20000
AFIX   0
C20   1    0.234785    1.040542    0.107038    11.00000    0.02847    0.01698 =
         0.02332    0.00364    0.00248    0.00146
AFIX  43
H20   2    0.293569    1.056486    0.077380    11.00000   -1.20000
AFIX   0
C21   1    0.128306    0.775963    0.269316    11.00000    0.01837    0.02715 =
         0.02294    0.00226    0.00349   -0.00621
C22   1    0.135413    0.675208    0.264023    11.00000    0.02593    0.02156 =
         0.03483    0.00118    0.00160   -0.00247
AFIX 137
H22A  2    0.187565    0.655543    0.226300    11.00000   -1.50000
H22B  2    0.063523    0.644788    0.249190    11.00000   -1.50000
H22C  2    0.159890    0.658112    0.313048    11.00000   -1.50000
AFIX   0
C23   1    0.406494    0.814485    0.202116    11.00000    0.01534    0.02675 =
         0.02582    0.00270   -0.00050    0.00084
C24   1    0.443416    0.720067    0.191280    11.00000    0.02768    0.02386 =
         0.03961    0.00308   -0.00265    0.00718
AFIX 137
H24A  2    0.427407    0.693455    0.138914    11.00000   -1.50000
H24B  2    0.405358    0.682213    0.224936    11.00000   -1.50000
H24C  2    0.522137    0.721491    0.202753    11.00000   -1.50000
AFIX   0

S5    7    0.798548    0.776158    0.287097    11.00000    0.02112    0.01786 =
         0.02156    0.00347    0.00016    0.00182
S6    7    0.747227    0.921246    0.200226    11.00000    0.01562    0.01915 =
         0.02076    0.00417    0.00062    0.00154
O9    6    0.696138    0.725085    0.263026    11.00000    0.02819    0.02968 =
         0.04263    0.01321   -0.00357   -0.00888
O10   6    0.894826    0.724168    0.296796    11.00000    0.02826    0.03084 =
         0.06090    0.01965    0.00455    0.01046
O11   6    0.634930    0.917826    0.223038    11.00000    0.01697    0.04078 =
         0.03950    0.01488    0.00485    0.00641
O12   6    0.800735    1.011298    0.192600    11.00000    0.02452    0.01888 =
         0.03291    0.00615    0.00066    0.00080
F13   4    0.860575    0.885179    0.412912    11.00000    0.16374    0.06251 =
         0.03227    0.00002   -0.03029   -0.03603
F14   4    0.753140    0.766827    0.429533    11.00000    0.09832    0.06135 =
         0.02914    0.02338    0.01366    0.01742
F15   4    0.687571    0.885552    0.381584    11.00000    0.15468    0.09270 =
         0.03303    0.01810    0.03770    0.08395
N15   5    0.831699    0.863219    0.243605    11.00000    0.01511    0.02299 =
         0.02433    0.00463   -0.00163    0.00033
F16   4    0.840802    0.853628    0.075392    11.00000    0.05595    0.06514 =
         0.03130   -0.00534    0.01820    0.00499
F17   4    0.681856    0.907146    0.056206    11.00000    0.07261    0.05753 =
         0.02883    0.01301   -0.01831    0.00155
F18   4    0.693337    0.773870    0.099618    11.00000    0.08411    0.03570 =
         0.02970   -0.00136   -0.00617   -0.02326
C25   1    0.774027    0.831847    0.383384    11.00000    0.08188    0.03866 =
         0.02184    0.00728   -0.00031    0.01173
C26   1    0.740800    0.859801    0.102151    11.00000    0.03960    0.03037 =
         0.02368    0.00557   -0.00370   -0.00345
S7    7    0.143772    0.761064    0.026526    11.00000    0.02029    0.02927 =
         0.03228   -0.00487    0.00058    0.00090
S8    7    0.340437    0.730312   -0.051909    11.00000    0.02244    0.02300 =
         0.02745   -0.00070    0.00153    0.00211
O13   6    0.051324    0.815194    0.011307    11.00000    0.03097    0.04444 =
         0.06925    0.00367    0.00470    0.01199
O14   6    0.204156    0.778594    0.097979    11.00000    0.03202    0.06177 =
         0.03017   -0.01383    0.00038   -0.00699
O15   6    0.386099    0.683679    0.007952    11.00000    0.03610    0.04319 =
         0.03479    0.01060    0.00284    0.00884
O16   6    0.357956    0.694731   -0.130170    11.00000    0.04476    0.03288 =
         0.02896   -0.00530    0.00652   -0.00083
N16   5    0.214414    0.754210   -0.048174    11.00000    0.02205    0.03979 =
         0.03019    0.00250   -0.00200    0.00097
F19   4    0.009589    0.637674    0.077950    11.00000    0.04719    0.07146 =
         0.04569    0.00301    0.01419   -0.01886
F20   4    0.031402    0.610845   -0.042948    11.00000    0.05693    0.06083 =
         0.03832   -0.00846   -0.00522   -0.02603
F21   4    0.160115    0.581096    0.035672    11.00000    0.05597    0.04063 =
         0.08842    0.02198   -0.00157    0.00415
F22   4    0.409147    0.890427    0.029243    11.00000    0.05569    0.04390 =
         0.04035   -0.01983    0.01007   -0.01136
F23   4    0.372738    0.900794   -0.090476    11.00000    0.07170    0.03163 =
         0.06510    0.01484   -0.01188   -0.00318
F24   4    0.519627    0.837165   -0.056336    11.00000    0.03095    0.05446 =
         0.05710   -0.00720    0.01162   -0.01134
C27   1    0.082904    0.640801    0.024265    11.00000    0.02909    0.03827 =
         0.03135    0.00290   -0.00019   -0.00471
C28   1    0.413722    0.846728   -0.041514    11.00000    0.02864    0.02997 =
         0.03157   -0.00209   -0.00101   -0.00061
HKLF 4


REM  pj_86_reproces_a.res in P-1
REM wR2 = 0.1391, GooF = S = 1.023, Restrained GooF = 1.020 for all data
REM R1 = 0.0530 for 10904 Fo > 4sig(Fo) and 0.0795 for all 14908 data
REM 885 parameters refined using 90 restraints

END

WGHT      0.0613      3.5720

REM Highest difference peak  0.902,  deepest hole -0.622,  1-sigma level  0.083
Q1    1   0.2197  0.7039  0.5839  11.00000  0.05    0.90
Q2    1   0.3749  0.8221  0.3804  11.00000  0.05    0.84
Q3    1   0.2220  0.7451  0.4454  11.00000  0.05    0.80
Q4    1   0.1236  0.8004  0.1198  11.00000  0.05    0.77
Q5    1   0.3944  0.6221  0.4963  11.00000  0.05    0.73
;
_shelx_res_checksum                37696
_shelx_hkl_file
;
   0   0   3    7.88    1.00
   0   0   3    3.62    1.45
   0   0  -3    8.78    1.79
   0   0   3   10.61    1.88
   0   0  -3    5.57    1.65
   0   0  -3    5.96    0.88
   0   0   3    8.24    1.69
   0   0  -3    6.48    1.42
   0   0  -3    7.45    1.65
   0   0   3    5.04    1.24
   0   0  -3    8.62    1.34
   0   0   3    5.26    1.37
   0   0   3    4.78    1.26
   0   0  -3    5.31    1.35
   0   0  -4 1624.35   32.53
   0   0   4 1642.35   31.26
   0   0  -4 1636.67   31.20
   0   0   4 1645.57   32.53
   0   0   4 1734.83   33.16
   0   0   4 1611.03   29.90
   0   0  -4 1698.74   33.00
   0   0  -4 1659.07   32.71
   0   0  -4 1645.13   31.38
   0   0   4 1665.91   32.73
   0   0   4 1653.54   31.38
   0   0   4 1672.16   32.12
   0   0   4 1643.83   31.59
   0   0  -4 1651.34   31.63
   0   0  -4 1681.14   32.10
   0   0   4 1648.93   32.72
   0   0   5  724.11   17.87
   0   0   5  717.01   14.91
   0   0   5  722.04   16.39
   0   0  -5  705.32   17.67
   0   0  -5  737.09   18.27
   0   0  -5  711.90   16.30
   0   0   5  752.01   18.44
   0   0   5  747.50   17.98
   0   0  -5  725.87   16.55
   0   0   5  715.57   16.55
   0   0  -5  689.49   17.65
   0   0  -5  737.26   16.84
   0   0   5  741.07   16.90
   0   0   5  711.10   17.90
   0   0   5  711.92   17.29
   0   0  -5  717.11   17.17
   0   0  -6 1619.31   34.49
   0   0   6 1608.89   34.35
   0   0  -6 1640.19   35.06
   0   0   6 1714.92   35.40
   0   0   6 1667.98   32.66
   0   0  -6 1625.21   32.49
   0   0   6 1580.69   30.59
   0   0  -6 1639.25   34.66
   0   0   6 1641.20   34.71
   0   0   6 1598.11   32.76
   0   0  -6 1630.48   32.88
   0   0   6 1590.05   33.81
   0   0   6 1608.91   33.09
   0   0  -6 1656.74   33.16
   0   0   6 1607.06   34.58
   0   0  -6 1617.31   33.73
   0   0  -7  431.66   14.22
   0   0   7  429.72   14.18
   0   0  -7  404.03   11.88
   0   0  -7  393.68   13.29
   0   0   7  383.94   10.37
   0   0   7  406.84   12.02
   0   0   7  378.35   13.30
   0   0   7  415.91   13.60
   0   0   7  391.76   12.11
   0   0  -7  403.84   12.22
   0   0  -7  404.00   13.47
   0   0   7  391.91   12.82
   0   0   7  396.06   13.53
   0   0  -7  409.30   12.43
   0   0  -7  390.99   12.77
   0   0   7  417.45   12.54
   0   0  -8  949.56   22.82
   0   0  -8  946.71   25.07
   0   0   8  956.81   23.07
   0   0   8  967.67   20.73
   0   0   8  995.19   25.36
   0   0   8  984.05   26.09
   0   0  -8  977.69   25.87
   0   0  -8  934.67   25.12
   0   0   8  970.31   23.39
   0   0  -8  958.64   23.25
   0   0   8  994.57   25.48
   0   0  -8  988.56   24.46
   0   0  -8 1001.07   23.77
   0   0   8  972.88   23.64
   0   0   8  955.76   24.40
   0   0   8  969.95   25.47
   0   0   9  532.09   15.95
   0   0  -9  557.70   18.21
   0   0   9  540.95   13.92
   0   0  -9  534.64   15.96
   0   0  -9  549.84   18.52
   0   0  -9  567.99   18.32
   0   0  -9  550.64   16.36
   0   0   9  560.74   16.45
   0   0   9  542.06   17.43
   0   0   9  537.76   18.31
   0   0  -9  568.18   17.45
   0   0   9  551.61   16.64
   0   0  -9  559.04   16.71
   0   0   9  553.20   15.16
   0   0 -10  431.94   16.84
   0   0  10  419.57   10.96
   0   0 -10  406.06   16.05
   0   0  10  393.42   11.78
   0   0  10  424.25   14.15
   0   0 -10  421.78   14.10
   0   0 -10  405.71   14.18
   0   0  10  433.06   14.52
   0   0 -10  432.19   16.33
   0   0 -10  428.01   14.71
   0   0  10  424.73   14.84
   0   0  10  410.58   15.45
   0   0  10  443.58   16.67
   0   0  10  418.72   13.17
   0   0 -11  178.68   10.92
   0   0 -11  173.91    8.73
   0   0  11  178.77    7.40
   0   0 -11  196.54   11.06
   0   0  11  183.04    9.04
   0   0  11  189.70    6.70
   0   0 -11  189.06   10.82
   0   0 -11  182.97    9.39
   0   0  11  181.49    9.30
   0   0  11  176.80    8.25
   0   0  11  181.38   10.86
   0   0  11  181.93    9.60
   0   0  11  176.22   10.15
   0   0 -12  569.13   21.05
   0   0  12  514.78   17.20
   0   0 -12  494.21   19.53
   0   0 -12  530.51   17.16
   0   0  12  515.46   13.25
   0   0  12  503.17   14.38
   0   0 -12  529.67   20.04
   0   0 -12  498.41   17.43
   0   0  12  524.71   16.13
   0   0  12  515.59   18.94
   0   0  12  516.72   17.96
   0   0  12  517.84   19.99
   0   0 -13  103.61    8.82
   0   0  13  103.13    5.89
   0   0 -13  125.05   10.00
   0   0  13   92.70    4.76
   0   0 -13   95.47    6.88
   0   0 -13   95.63    7.30
   0   0 -13  108.57    9.03
   0   0  13   96.72    8.67
   0   0  13  113.24    8.71
   0   0  13  116.11    7.00
   0   0  13   95.61    7.52
   0   0  14   28.70    2.62
   0   0 -14   30.06    5.65
   0   0 -14   33.48    5.62
   0   0 -14   35.51    4.63
   0   0 -14   27.62    4.47
   0   0 -14   28.15    5.33
   0   0  14   26.18    5.90
   0   0  14   26.69    4.96
   0   0  14   25.07    3.65
   0   0  14   29.90    4.84
   0   0  15    8.80    1.70
   0   0 -15   13.99    4.71
   0   0 -15    2.04    3.12
   0   0 -15   11.19    3.32
   0   0 -15    8.67    4.49
   0   0 -15   11.93    3.95
   0   0  15   11.66    3.93
   0   0  15    3.28    2.94
   0   0  15   -1.76    3.55
   0   0 -16   48.40    7.41
   0   0 -16   46.07    5.46
   0   0 -16   44.16    6.94
   0   0 -16   51.88    6.47
   0   0  16   60.80    7.65
   0   0  16   43.37    5.76
   0   0  16   39.60    6.82
   0   0 -17   -1.60    4.45
   0   0 -17    7.50    2.69
   0   0 -17    2.27    3.61
   0   0 -17    4.24    3.07
   0   0  17    4.50    3.02
   0   0  17   -1.10    3.69
   0   0  17    2.62    2.59
   0   0 -18   11.65    4.53
   0   0 -18    7.74    2.70
   0   0 -18   14.32    4.80
   0   0 -18    8.23    3.45
   0   0  18   10.91    3.95
   0   0  18    0.91    3.34
   0   0 -19   15.58    5.35
   0   0 -19   17.74    4.22
   0   0  19   22.14    6.41
   0   0  19   16.55    4.61
   0   0 -20   25.01    5.52
   0   0  20   28.08    5.64
   0   0  20   17.67    5.82
   0   0  21   39.92    6.86
   0   0  21   24.97    6.85
   0  -1  21    7.38    5.51
   0   1 -20   38.29    7.89
   0   1 -20   34.37    7.05
   0   1 -20   30.36    5.29
   0  -1  20   36.86    7.51
   0  -1  20   38.40    6.20
   0   1 -19   33.95    6.87
   0   1 -19   27.52    5.30
   0   1 -19   32.50    6.59
   0   1 -19   46.58    6.60
   0  -1  19   31.46    6.34
   0  -1  19   46.17    6.38
   0  -1  19   34.77    6.96
   0   1 -18   -1.61    4.04
   0   1 -18    1.11    2.57
   0   1 -18    1.55    2.36
   0   1 -18   10.97    4.94
   0  -1  18    1.68    2.74
   0  -1  18    0.76    3.58
   0  -1  18    1.15    3.42
   0   1 -17   84.58    9.73
   0   1 -17  106.28    8.73
   0   1 -17   90.38    9.83
   0   1 -17  102.59    8.59
   0  -1  17   96.52    8.32
   0  -1  17   98.23    9.80
   0  -1  17   95.24   10.36
   0   1 -16  239.70   15.76
   0   1 -16  251.57   13.33
   0  -1  16  265.40    9.60
   0   1 -16  270.26   13.61
   0   1 -16  248.24   15.56
   0  -1  16  244.69   13.11
   0  -1  16  238.71   14.78
   0  -1  16  246.18   15.84
   0  -1  15    0.94    1.24
   0   1 -15    4.44    3.91
   0   1 -15    2.05    2.15
   0   1 -15   -3.61    2.92
   0   1 -15   -0.91    2.85
   0  -1  15    2.54    2.58
   0  -1  15    2.81    3.54
   0  -1  15    0.17    3.59
   0  -1  14   10.25    2.36
   0  -1  14   16.58    2.44
   0   1 -14   11.60    4.11
   0   1 -14   13.82    3.54
   0   1 -14    8.65    3.72
   0   1 -14    9.74    2.79
   0  -1  14    6.25    3.60
   0  -1  14   11.52    3.13
   0  -1  14    9.26    3.40
   0  -1  13   80.25    5.70
   0   1 -13   72.70    6.59
   0   1 -13   82.99    8.11
   0   1 -13   88.25    8.26
   0   1 -13   95.78    7.02
   0  -1  13   89.77    8.47
   0  -1  13   71.08    6.34
   0  -1  13   81.11    7.82
   0   1 -12  323.44   16.07
   0   1 -12  373.99   14.88
   0  -1  12  366.86   12.62
   0   1 -12  390.52   16.74
   0   1 -12  370.81   14.14
   0  -1  12  380.03   16.21
   0  -1  12  383.38   16.72
   0  -1  12  364.84   14.00
   0   1 -12  386.04   14.29
   0   1 -11  204.35   11.82
   0   1 -11  191.01    9.76
   0  -1  11  205.75    8.60
   0  -1  11  197.55   10.08
   0   1 -11  201.51    9.59
   0  -1  11  217.31    9.80
   0   1 -11  188.89   10.96
   0   1 -11  194.33    9.34
   0  -1  11  196.70   11.29
   0  -1  11  195.85    9.49
   0  -1  11  193.91   10.81
   0   1 -10   17.20    3.81
   0  -1  10   12.07    2.45
   0  -1  10   12.34    2.71
   0   1 -10   15.80    3.23
   0   1 -10   11.04    3.32
   0   1 -10   16.65    2.89
   0  -1  10   16.31    2.93
   0   1 -10   13.31    2.45
   0  -1  10   16.00    2.76
   0  -1  10   15.10    3.85
   0  -1  10   18.44    3.94
   0   1  -9    3.39    2.96
   0  -1   9    6.54    1.85
   0  -1   9    7.56    2.51
   0  -1   9    5.44    1.91
   0   1  -9    5.80    1.92
   0   1  -9    6.83    2.05
   0  -1   9    6.68    2.20
   0   1  -9    4.67    2.53
   0  -1   9    8.74    2.51
   0   1  -9   12.73    3.28
   0   1  -9    3.54    1.76
   0  -1   9   11.91    3.68
   0  -1   9    8.10    3.01
   0   1  -8   14.16    2.74
   0   1  -8   12.47    3.37
   0  -1   8   16.94    3.49
   0  -1   8   18.63    2.41
   0  -1   8   17.40    3.10
   0  -1   8   11.82    2.36
   0  -1   8   21.95    3.01
   0   1  -8   12.82    2.47
   0  -1   8   13.16    3.08
   0   1  -8   10.94    2.78
   0  -1   8   20.99    3.58
   0   1  -8   18.42    2.69
   0  -1   8   19.71    3.83
   0  -1   8   14.56    2.49
   0  -1   8   17.99    3.55
   0   1  -8   17.53    2.92
   0   1  -7   35.31    3.00
   0   1  -7   28.19    3.28
   0  -1   7   30.24    3.33
   0  -1   7   24.93    3.56
   0  -1   7   26.63    2.78
   0  -1   7   32.69    3.86
   0   1  -7   33.67    4.32
   0   1  -7   33.91    4.05
   0  -1   7   32.52    3.12
   0  -1   7   33.92    4.08
   0   1  -7   32.29    3.08
   0  -1   7   30.32    3.75
   0  -1   7   38.26    4.22
   0   1  -7   34.67    3.58
   0  -1   7   32.85    3.08
   0   1  -7   31.01    2.88
   0  -1   6   20.79    2.62
   0  -1   6   21.51    2.90
   0  -1   6   28.45    3.38
   0   1  -6   25.40    2.53
   0  -1   6   28.34    2.61
   0   1  -6   19.19    3.16
   0   1  -6   21.45    2.80
   0   1  -6   29.26    2.73
   0  -1   6   32.55    3.57
   0   1  -6   29.85    3.68
   0  -1   6   24.38    3.41
   0  -1   6   29.49    2.79
   0  -1   6   26.43    2.52
   0   1  -6   25.81    2.46
   0  -1   6   27.62    3.37
   0   1  -6   30.80    3.35
   0  -1   5  105.78    4.64
   0  -1   5  109.95    5.56
   0  -1   5  102.96    5.79
   0  -1   5   91.89    4.99
   0   1  -5  103.25    5.83
   0   1  -5  106.56    4.61
   0   1  -5  108.81    5.40
   0   1  -5  109.95    4.69
   0  -1   5  107.16    5.79
   0   1  -5  116.08    5.85
   0  -1   5  109.60    5.88
   0  -1   5  101.67    4.56
   0  -1   5  100.08    4.45
   0   1  -5   99.65    4.40
   0   1  -5  105.69    5.49
   0  -1   5  101.87    5.50
   0   1  -4  178.85    6.70
   0  -1   4  179.04    6.63
   0   1  -4  186.78    6.00
   0  -1   4  180.95    7.10
   0  -1   4  182.27    6.02
   0  -1   4  195.38    6.94
   0   1  -4  174.74    7.00
   0  -1   4  181.47    6.96
   0  -1   4  186.11    7.17
   0   1  -4  194.30    7.17
   0   1  -4  183.95    5.80
   0  -1   4  185.39    5.84
   0   1  -4  181.91    5.46
   0   1  -4  181.76    6.84
   0  -1   4  192.46    7.03
   0  -1   4  190.12    5.60
   0  -1   3    8.37    1.67
   0   1  -3   12.17    1.58
   0   1  -3   12.29    2.03
   0   1  -3   10.21    1.81
   0  -1   3   12.84    1.84
   0  -1   3   12.58    1.53
   0   1  -3   12.44    1.17
   0   1  -3   12.85    1.43
   0  -1   3   13.51    1.49
   0  -1   3   14.10    2.09
   0  -1   3   12.83    1.91
   0   1  -3   10.46    1.13
   0  -1   3   13.95    2.01
   0   1  -3   16.00    2.05
   0  -1   3   12.41    1.23
   0  -1  -3   58.74    3.65
   0   1   3   55.92    3.34
   0   1   3   51.84    3.52
   0  -1  -3   50.61    3.26
   0   1   3   46.88    3.08
   0  -1  -3   52.18    3.20
   0   1   3   47.39    3.12
   0  -1  -3   54.29    3.50
   0   1   3   55.85    3.42
   0  -1  -3   54.58    2.49
   0   1   3   51.82    2.41
   0   1   3   59.87    2.95
   0  -1  -3   47.76    2.76
   0  -1  -3   47.84    3.06
   0   1   3   54.65    3.51
   0  -1  -4   42.61    3.47
   0   1   4   45.29    2.44
   0  -1  -4   42.91    2.36
   0  -1  -4   47.94    3.77
   0   1   4   46.50    3.70
   0   1   4   45.44    3.44
   0  -1  -4   47.49    3.58
   0  -1  -4   46.62    3.31
   0   1   4   43.94    3.27
   0   1   4   47.36    3.43
   0   1   4   50.56    2.65
   0  -1  -4   53.55    3.79
   0   1   4   44.16    1.98
   0   1   4   47.70    3.51
   0  -1  -4   46.53    2.56
   0  -1  -4   48.18    3.10
   0   1   4   42.05    2.88
   0   1   4   50.99    3.83
   0  -1  -4   40.41    3.35
   0   1   5   29.29    1.66
   0   1   5   29.11    2.23
   0   1   5   34.49    1.82
   0   1   5   30.24    3.11
   0  -1  -5   39.85    3.61
   0  -1  -5   33.06    2.40
   0   1   5   40.72    3.68
   0  -1  -5   32.13    3.46
   0  -1  -5   32.50    3.18
   0  -1  -5   35.17    3.14
   0   1   5   27.97    2.78
   0   1   5   35.95    3.33
   0  -1  -5   31.87    3.31
   0  -1  -5   33.17    2.90
   0   1   5   29.72    3.39
   0   1   5   31.79    2.77
   0   1   5   33.47    2.38
   0   1   5   27.41    3.07
   0  -1  -5   31.55    3.32
   0  -1  -6  473.53   14.23
   0   1   6  418.61   13.69
   0  -1  -6  429.52   11.38
   0   1   6  466.47   14.22
   0   1   6  421.16   11.26
   0  -1  -6  433.11   13.85
   0   1   6  451.83    9.73
   0   1   6  427.45    9.71
   0  -1  -6  465.42   13.26
   0  -1  -6  453.79   13.75
   0   1   6  440.59   13.61
   0   1   6  469.40   13.24
   0   1   6  416.89   13.29
   0   1   6  455.42   12.93
   0   1   6  466.61   14.28
   0   1   6  458.86   11.46
   0  -1  -6  456.27   12.95
   0  -1  -6  464.90   14.11
   0  -1  -6  447.22   13.50
   0   1   7  218.76    7.79
   0  -1  -7  225.58   10.01
   0  -1  -7  223.40    7.76
   0   1   7  236.58   10.16
   0  -1  -7  214.05    9.73
   0   1   7  223.08    9.93
   0   1   7  231.27    6.16
   0   1   7  215.19    6.21
   0  -1  -7  240.17    9.38
   0   1   7  235.91    9.87
   0   1   7  231.31    9.18
   0  -1  -7  225.99    9.78
   0   1   7  212.17    9.19
   0  -1  -7  212.18    9.76
   0   1   7  226.30    9.08
   0  -1  -7  226.21    9.39
   0  -1  -7  231.80    9.07
   0   1   7  226.51    7.66
   0   1   7  211.72    9.71
   0   1   8    5.02    1.82
   0  -1  -8    5.77    1.74
   0   1   8    8.29    1.40
   0   1   8    7.94    3.05
   0   1   8    7.52    2.82
   0  -1  -8    5.96    3.08
   0  -1  -8    8.71    3.20
   0   1   8    7.07    1.19
   0   1   8    7.68    2.63
   0  -1  -8    7.79    3.12
   0   1   8    4.65    1.89
   0  -1  -8    2.16    2.04
   0   1   8    4.85    2.32
   0  -1  -8    7.10    2.11
   0   1   8    5.37    2.58
   0  -1  -8    6.04    2.13
   0   1   8    6.33    1.62
   0  -1  -8    9.09    2.45
   0   1   8    3.23    2.62
   0  -1  -9    4.25    3.21
   0  -1  -9    2.87    2.53
   0   1   9    5.74    1.26
   0   1   9    8.50    2.05
   0   1   9    7.42    1.31
   0  -1  -9    5.60    1.61
   0  -1  -9    6.92    2.99
   0  -1  -9   11.24    2.96
   0   1   9    3.60    2.25
   0  -1  -9    6.65    2.19
   0  -1  -9    4.86    2.28
   0   1   9    9.31    2.79
   0   1   9    7.46    3.09
   0   1   9    6.18    1.69
   0   1   9    4.46    2.29
   0  -1 -10  414.61   13.29
   0   1  10  432.05   10.48
   0   1  10  413.36   10.98
   0  -1 -10  442.36   16.78
   0  -1 -10  428.97   16.73
   0   1  10  392.79   13.29
   0  -1 -10  434.00   16.36
   0   1  10  441.47   15.29
   0  -1 -10  443.86   15.43
   0  -1 -10  436.89   15.35
   0   1  10  447.94   17.10
   0   1  10  428.67   15.57
   0   1  10  426.61   13.05
   0   1  10  419.23   15.29
   0  -1 -11  200.55   11.36
   0  -1 -11  184.70   11.09
   0   1  11  195.03    6.27
   0  -1 -11  190.39    8.72
   0   1  11  187.32    6.75
   0  -1 -11  205.75   10.30
   0  -1 -11  175.55   10.56
   0   1  11  196.87    8.50
   0   1  11  183.01   11.09
   0   1  11  191.64   10.40
   0   1  11  185.30   10.20
   0  -1 -12  191.64    9.05
   0  -1 -12  181.68   11.63
   0   1  12  186.29    6.96
   0  -1 -12  183.79   11.54
   0  -1 -12  198.48   11.63
   0  -1 -12  185.16   10.21
   0   1  12  188.59    6.21
   0   1  12  176.33   10.43
   0   1  12  178.38    8.41
   0   1  12  192.22   10.83
   0   1  12  193.76   11.88
   0  -1 -13   47.18    6.67
   0  -1 -13   43.05    6.19
   0  -1 -13   48.67    4.70
   0  -1 -13   53.01    6.47
   0  -1 -13   45.31    5.47
   0   1  13   49.23    3.01
   0   1  13   48.97    5.83
   0   1  13   46.35    4.40
   0   1  13   38.25    5.32
   0   1  13   54.61    6.98
   0  -1 -14  351.82   13.67
   0  -1 -14  336.11   17.11
   0  -1 -14  332.59   17.38
   0  -1 -14  372.76   15.94
   0  -1 -14  321.44   16.39
   0   1  14  348.03    9.13
   0   1  14  333.51   17.25
   0   1  14  328.61   12.80
   0   1  14  323.07   15.78
   0   1  14  358.35   16.17
   0  -1 -15   89.32    6.95
   0  -1 -15   90.93    9.51
   0  -1 -15  117.96   10.41
   0  -1 -15  101.48    8.35
   0  -1 -15   94.30    9.37
   0   1  15   91.47    3.82
   0   1  15  106.76    7.19
   0   1  15   95.33    8.53
   0   1  15   96.81    9.69
   0  -1 -16   39.95    6.65
   0  -1 -16   34.16    6.38
   0  -1 -16   36.92    4.58
   0  -1 -16   41.52    5.87
   0   1  16   36.82    6.30
   0   1  16   45.87    6.51
   0  -1 -17   33.46    6.43
   0  -1 -17   35.61    6.76
   0  -1 -17   43.38    5.26
   0  -1 -17   45.93    6.48
   0   1  17   43.80    7.15
   0   1  17   40.96    6.23
   0  -1 -18   10.76    4.72
   0  -1 -18   12.16    4.25
   0   1  18    9.58    4.73
   0   1  18    6.61    3.05
   0  -1 -19   55.44    7.31
   0   1  19   61.27    8.99
   0   1  19   48.09    7.39
   0  -1 -20   21.84    5.29
   0   1  20   22.78    6.20
   0   1  20   29.94    5.80
   0  -1 -21   77.97    8.90
   0   1  21   70.47   10.41
   0   1  21   70.17    8.95
   0   1  22    9.16    4.96
   0   2 -22    3.92    4.14
   0   2 -21    5.95    4.35
   0   2 -21    5.75    4.12
   0  -2  21   12.20    5.49
   0  -2  21    6.93    4.63
   0   2 -20    4.15    3.89
   0   2 -20   -3.17    3.32
   0   2 -20   -6.61    4.85
   0  -2  20   -4.67    3.91
   0  -2  20    4.76    4.46
   0   2 -19    3.30    4.23
   0   2 -19    3.75    3.07
   0   2 -19    0.22    3.38
   0   2 -19    8.18    3.40
   0  -2  19    1.04    3.43
   0  -2  19    3.44    2.42
   0  -2  19    0.88    4.04
   0   2 -18   22.64    5.82
   0   2 -18   15.38    4.18
   0   2 -18   14.43    3.65
   0   2 -18   18.94    5.63
   0  -2  18   18.36    5.46
   0  -2  18    7.83    2.81
   0  -2  18   17.30    5.34
   0   2 -17    1.02    3.38
   0   2 -17   -3.13    2.90
   0   2 -17    4.41    3.75
   0   2 -17    0.11    2.32
   0  -2  17    5.94    2.73
   0  -2  17    2.18    3.89
   0  -2  17    4.68    3.50
   0   2 -16  236.91   15.47
   0   2 -16  241.28   13.63
   0   2 -16  235.83   15.24
   0   2 -16  231.27   12.23
   0  -2  16  249.17   15.14
   0  -2  16  240.25   15.27
   0  -2  16  264.12   12.78
   0   2 -15   93.38    8.04
   0   2 -15   94.00    9.41
   0   2 -15   94.00    7.50
   0   2 -15   84.25    8.74
   0  -2  15   95.54    7.32
   0  -2  15   77.36    8.29
   0  -2  15   99.04    9.48
   0   2 -14   12.04    4.31
   0  -2  14   10.39    2.70
   0   2 -14   15.89    3.78
   0   2 -14   13.04    4.11
   0   2 -14   15.20    3.42
   0  -2  14   12.87    4.05
   0  -2  14   17.92    4.77
   0  -2  14    8.33    2.67
   0  -2  13   -1.78    2.05
   0   2 -13    0.06    3.29
   0   2 -13    2.55    2.58
   0   2 -13    4.79    3.42
   0   2 -13    0.90    1.97
   0  -2  13   -0.82    1.83
   0  -2  13    6.42    3.52
   0  -2  13    3.56    3.43
   0   2 -13    1.38    1.48
   0   2 -12  326.85   14.27
   0  -2  12  336.73   12.73
   0   2 -12  335.76   16.10
   0   2 -12  349.20   13.09
   0   2 -12  331.63   15.62
   0  -2  12  331.17   12.84
   0  -2  12  330.52   15.49
   0   2 -12  345.58   12.63
   0  -2  12  318.70   15.32
   0  -2  12  326.98   12.50
   0   2 -11  732.51   24.03
   0   2 -11  703.88   21.82
   0  -2  11  712.67   19.84
   0   2 -11  707.96   19.93
   0   2 -11  681.38   23.10
   0  -2  11  721.90   20.04
   0   2 -11  722.36   19.38
   0  -2  11  708.21   23.38
   0  -2  11  717.11   19.57
   0  -2  11  692.02   22.95
   0   2 -10   83.00    7.30
   0  -2  10   72.07    5.28
   0   2 -10   76.35    6.28
   0  -2  10   83.09    6.46
   0   2 -10   81.86    2.86
   0  -2  10   82.42    2.84
   0  -2  10   82.26    2.81
   0  -2  10   78.64    2.81
   0   2 -10   91.91    7.11
   0  -2  10   89.28    5.65
   0   2 -10   72.08    5.22
   0   2 -10   81.27    5.11
   0  -2  10   84.16    5.36
   0  -2  10   76.11    6.53
   0   2  -9  719.99   18.90
   0  -2   9  713.31   21.23
   0   2  -9  731.05   20.90
   0   2  -9  808.91   23.02
   0  -2   9  767.81   21.43
   0  -2   9  704.96   19.00
   0  -2   9  701.21   14.49
   0   2  -9  729.13   14.59
   0   2  -9  730.12   22.00
   0   2  -9  694.33   18.61
   0  -2   9  682.15   18.39
   0   2  -9  742.93   18.24
   0  -2   9  729.16   18.13
   0  -2   9  732.64   21.77
   0  -2   8  181.21    8.89
   0  -2   8  189.85    9.70
   0   2  -8  176.86    8.61
   0   2  -8  186.47    9.61
   0   2  -8  174.20    7.50
   0  -2   8  163.64    7.51
   0  -2   8  181.79    8.99
   0   2  -8  175.56    5.28
   0  -2   8  176.52    5.26
   0  -2   8  190.63    9.54
   0   2  -8  180.61    7.44
   0  -2   8  182.44    7.38
   0  -2   8  164.61    8.99
   0   2  -8  167.04    9.15
   0   2  -8  176.83    8.94
   0   2  -8  165.37    6.70
   0  -2   8  173.63    8.97
   0  -2   8  167.35    6.77
   0   2  -7 1110.05   27.25
   0  -2   7 1085.94   26.41
   0  -2   7 1048.22   24.71
   0  -2   7 1138.35   26.66
   0  -2   7 1153.84   27.64
   0   2  -7 1131.55   26.47
   0   2  -7 1086.89   24.80
   0  -2   7 1106.04   21.44
   0   2  -7 1119.08   21.53
   0  -2   7 1106.86   23.95
   0  -2   7 1130.16   27.38
   0   2  -7 1101.28   27.00
   0   2  -7 1078.21   23.89
   0  -2   7 1126.48   27.49
   0  -2   7 1096.93   23.00
   0   2  -7 1097.16   23.03
   0   2  -7 1100.16   26.85
   0  -2   7 1102.15   26.87
   0  -2   6    0.44    1.50
   0   2  -6    0.51    1.34
   0   2  -6    1.63    2.36
   0   2  -6    1.24    1.95
   0  -2   6    2.44    1.58
   0  -2   6   -3.57    2.25
   0  -2   6   -1.40    1.59
   0  -2   6    1.29    0.94
   0   2  -6   -0.55    0.88
   0  -2   6    1.15    1.65
   0  -2   6    0.53    1.21
   0   2  -6    0.39    2.14
   0  -2   6   -0.34    1.38
   0   2  -6    0.63    1.37
   0  -2   6    1.59    1.04
   0   2  -6   -0.61    0.98
   0  -2   6   -1.48    2.15
   0   2  -6    1.25    1.80
   0  -2   5 1267.36   27.32
   0   2  -5 1246.27   26.14
   0  -2   5 1209.55   26.16
   0  -2   5 1271.30   27.57
   0   2  -5 1276.40   27.32
   0   2  -5 1267.10   27.49
   0  -2   5 1207.97   23.93
   0   2  -5 1248.70   24.02
   0  -2   5 1246.79   27.70
   0  -2   5 1207.16   24.68
   0   2  -5 1269.76   27.64
   0   2  -5 1223.55   24.84
   0  -2   5 1281.17   27.80
   0   2  -5 1229.39   23.42
   0  -2   5 1261.88   23.42
   0   2  -5 1279.01   27.47
   0  -2   5 1237.82   27.34
   0  -2   4 2186.45   42.07
   0   2  -4 2195.73   42.76
   0  -2   4 2294.77   43.01
   0   2  -4 2194.96   42.12
   0  -2   4 2216.10   42.96
   0   2  -4 2266.08   42.90
   0   2  -4 2215.38   40.27
   0  -2   4 2251.58   43.04
   0   2  -4 2217.04   42.91
   0  -2   4 2225.15   43.00
   0   2  -4 2283.76   43.18
   0  -2   4 2189.36   40.30
   0  -2   4 2195.30   42.81
   0  -2   4 2118.25   38.54
   0   2  -3  251.09    7.64
   0   2  -3  243.12    7.64
   0   2  -3  238.88    7.88
   0  -2   3  237.47    7.89
   0  -2   3  249.51    7.65
   0  -2   3  235.58    7.60
   0   2  -3  246.08    6.92
   0  -2   3  249.57    7.84
   0   2  -3  252.28    7.90
   0  -2   3  277.18    8.36
   0   2  -3  255.71    8.01
   0  -2   3  234.56    7.82
   0   2  -2 3916.88   68.19
   0  -2   2 3793.16   68.19
   0   2  -2 3887.33   68.21
   0   2  -2 3524.77   66.84
   0   2  -2 3711.60   67.25
   0   2  -2 3920.18   67.81
   0  -2   2 4036.67   67.91
   0   2  -2 4251.76   68.47
   0   2   1 3517.81   61.76
   0   2   2 1214.58   22.34
   0   2   2 1172.61   22.73
   0  -2  -2 1169.46   23.44
   0  -2  -2 1161.52   22.46
   0   2   2 1183.00   23.45
   0   2   2 1166.98   22.47
   0   2   2 1209.26   24.02
   0   2   2 1165.56   22.24
   0  -2  -2 1168.56   23.86
   0  -2  -2 1188.22   23.98
   0  -2  -2 1131.57   22.23
   0   2   3 1864.10   34.15
   0  -2  -3 1885.73   34.17
   0  -2  -3 1766.05   35.43
   0   2   3 1753.04   33.08
   0   2   3 1779.83   34.97
   0   2   3 1788.97   33.10
   0  -2  -3 1840.50   35.21
   0  -2  -3 1728.96   33.02
   0  -2  -3 1796.58   32.55
   0   2   3 1809.43   32.60
   0   2   3 1759.29   35.17
   0  -2  -3 1754.03   35.35
   0  -2  -3 1804.97   35.34
   0   2   3 1811.12   35.44
   0  -2  -4 2555.20   48.52
   0  -2  -4 2520.81   49.71
   0   2   4 2594.09   48.68
   0   2   4 2508.73   46.29
   0   2   4 2628.17   48.91
   0  -2  -4 2625.64   49.43
   0  -2  -4 2625.64   46.65
   0  -2  -4 2555.35   45.68
   0   2   4 2569.74   49.67
   0   2   4 2602.20   49.77
   0  -2  -4 2626.55   49.72
   0  -2  -4 2668.66   49.87
   0   2   4 2485.13   45.66
   0   2   4 2621.55   46.80
   0  -2  -4 2558.51   47.15
   0  -2  -5 2272.78   41.71
   0  -2  -5 2355.54   42.11
   0   2   5 2463.52   47.60
   0  -2  -5 2387.45   46.41
   0   2   5 2481.52   46.59
   0  -2  -5 2398.09   47.40
   0   2   5 2318.33   42.67
   0  -2  -5 2306.89   42.66
   0   2   5 2422.46   46.45
   0  -2  -5 2323.31   46.43
   0  -2  -5 2391.77   47.17
   0   2   5 2372.70   47.37
   0   2   5 2388.06   47.10
   0  -2  -5 2408.36   47.10
   0  -2  -5 2345.33   43.61
   0  -2  -5 2428.25   44.76
   0   2   5 2164.43   42.10
   0   2   5 2313.69   43.62
   0  -2  -6 4687.55   87.38
   0   2   6 4876.06   86.95
   0  -2  -6 4840.28   86.71
   0  -2  -6 4712.51   80.76
   0  -2  -6 4551.32   81.15
   0   2   6 4879.67   87.72
   0  -2  -6 4557.19   81.03
   0   2   6 4501.92   80.92
   0   2   6 4830.00   86.64
   0  -2  -6 4605.40   86.23
   0   2   6 4661.94   82.80
   0  -2  -6 4783.71   86.99
   0  -2  -6 4795.47   87.36
   0   2   6 4833.60   87.70
   0  -2  -6 4767.61   84.45
   0  -2  -6 4321.13   82.30
   0   2   6 4731.79   87.01
   0   2   7  703.32   19.78
   0  -2  -7  712.17   19.36
   0   2   7  639.21   12.76
   0   2   7  751.16   19.79
   0  -2  -7  648.16   14.70
   0  -2  -7  623.88   19.13
   0   2   7  628.35   13.58
   0  -2  -7  637.32   13.63
   0  -2  -7  650.33   18.45
   0   2   7  680.15   18.92
   0  -2  -7  708.97   19.64
   0   2   7  636.57   15.58
   0   2   7  684.95   19.78
   0   2   7  651.40   13.69
   0  -2  -7  673.26   19.05
   0  -2  -7  685.29   17.37
   0   2   7  693.44   19.27
   0   2   8   97.63    3.33
   0  -2  -8   96.54    6.76
   0   2   8  113.26    7.26
   0  -2  -8  101.93    4.65
   0  -2  -8  112.16    7.45
   0  -2  -8   96.57    3.51
   0   2   8   94.42    3.44
   0   2   8  101.39    6.75
   0  -2  -8  102.04    6.75
   0  -2  -8  102.92    6.01
   0  -2  -8  102.02    6.81
   0   2   8   96.49    3.75
   0   2   8   95.64    4.99
   0   2   8   92.08    6.57
   0   2   8   84.31    6.68
   0   2   9  188.61    5.40
   0  -2  -9  174.07    9.78
   0  -2  -9  204.74   10.80
   0  -2  -9  194.97    7.29
   0  -2  -9  210.49    5.22
   0   2   9  197.65    5.05
   0  -2  -9  195.81    5.06
   0  -2  -9  202.40    5.15
   0  -2  -9  194.14    9.73
   0   2   9  193.79    5.81
   0   2   9  207.04   10.26
   0   2   9  202.72    7.89
   0   2   9  186.81   10.33
   0  -2  -9  197.31    9.11
   0   2  10    1.01    0.84
   0  -2 -10    0.27    2.70
   0  -2 -10   -0.76    2.97
   0  -2 -10    1.61    1.27
   0  -2 -10    0.17    2.38
   0   2  10   -0.91    2.63
   0   2  10    5.86    1.59
   0   2  10    0.66    0.75
   0  -2 -10   -1.18    1.90
   0   2  10    3.08    3.38
   0  -2 -11   22.75    4.57
   0   2  11   21.55    1.81
   0  -2 -11   29.26    4.73
   0  -2 -11   22.77    2.82
   0  -2 -11   14.11    3.40
   0   2  11   20.40    2.74
   0   2  11   22.02    4.70
   0   2  11   27.65    4.44
   0   2  11   22.11    1.79
   0  -2 -12   57.88    7.03
   0  -2 -12   65.54    4.77
   0  -2 -12   58.76    6.50
   0  -2 -12   63.72    6.39
   0   2  12   62.85    3.01
   0   2  12   54.32    6.19
   0   2  12   56.27    6.77
   0   2  12   56.86    4.53
   0  -2 -13    4.65    3.51
   0  -2 -13   22.82    4.87
   0  -2 -13   17.21    2.73
   0  -2 -13   18.88    4.13
   0   2  13   15.90    4.91
   0   2  13   18.16    4.34
   0   2  13    9.21    1.52
   0   2  13   17.52    2.73
   0  -2 -14   73.07    5.59
   0  -2 -14   59.63    7.82
   0  -2 -14   75.79    8.09
   0  -2 -14   69.32    7.02
   0   2  14   76.96    8.39
   0   2  14   74.13    7.85
   0   2  14   66.83    5.37
   0   2  14   68.25    2.71
   0  -2 -15    8.03    3.81
   0  -2 -15    9.64    4.21
   0  -2 -15    8.54    2.54
   0  -2 -15   12.09    3.93
   0   2  15   11.70    4.35
   0   2  15    2.40    3.10
   0  -2 -16  157.74    8.78
   0  -2 -16  175.50   13.40
   0  -2 -16  160.83   12.83
   0  -2 -16  154.44   11.18
   0   2  16  146.99   12.25
   0   2  16  149.33   11.31
   0  -2 -17    7.75    3.38
   0  -2 -17   14.46    4.01
   0   2  17   21.77    6.20
   0   2  17   22.22    5.22
   0  -2 -18   15.98    5.43
   0  -2 -18   12.50    4.57
   0   2  18   10.02    4.68
   0   2  18   17.38    5.11
   0  -2 -19    4.76    3.88
   0  -2 -19   14.56    4.64
   0   2  19    8.66    3.83
   0   2  19    5.80    3.89
   0  -2 -20    2.25    3.43
   0   2  20   -0.09    3.52
   0   2  20    0.02    3.22
   0   2  21   22.93    6.76
   0  -2 -21   26.31    5.74
   0   2  21   33.19    6.59
   0   2  21   25.91    6.68
   0   2  22    5.34    4.10
   0  -3  23    5.41    4.38
   0   3 -22   -1.42    4.44
   0  -3  22   -3.16    4.06
   0   3 -21   33.67    7.82
   0   3 -21   40.88    6.80
   0   3 -21   22.69    6.92
   0  -3  21   42.30    8.04
   0  -3  21   36.31    7.18
   0   3 -20   30.81    7.34
   0   3 -20   33.65    6.34
   0   3 -20   40.49    7.84
   0  -3  20   26.16    6.66
   0  -3  20   29.84    6.51
   0   3 -19    4.90    4.39
   0   3 -19    2.29    2.87
   0   3 -19    0.63    3.62
   0   3 -19    5.51    3.05
   0  -3  19   -3.30    5.16
   0  -3  19    0.87    3.47
   0   3 -18    0.17    3.85
   0   3 -18    1.76    2.65
   0   3 -18   -5.45    4.63
   0   3 -18    0.52    2.28
   0  -3  18    1.83    4.33
   0  -3  18   -4.79    3.57
   0  -3  18    2.96    2.41
   0   3 -17    8.61    4.22
   0   3 -17    3.36    2.84
   0   3 -17    3.34    2.43
   0   3 -17    4.90    4.32
   0  -3  17    4.87    3.45
   0  -3  17   -1.56    4.40
   0  -3  17    8.02    2.87
   0   3 -16   67.47    8.62
   0   3 -16   60.91    7.20
   0   3 -16   58.37    5.98
   0   3 -16   55.32    7.89
   0  -3  16   55.75    7.49
   0  -3  16   54.56    7.96
   0  -3  16   55.63    5.44
   0   3 -15    4.95    3.54
   0   3 -15    5.33    3.06
   0   3 -15   17.56    3.60
   0   3 -15   20.31    5.28
   0  -3  15   12.41    4.67
   0  -3  15   11.92    2.85
   0  -3  15   15.93    5.00
   0   3 -14  490.10   21.95
   0   3 -14  578.92   21.49
   0  -3  14  544.79   18.86
   0   3 -14  577.82   18.78
   0   3 -14  553.82   22.73
   0  -3  14  571.51   22.91
   0  -3  14  533.43   22.04
   0  -3  14  561.39   17.67
   0   3 -14  537.51   17.39
   0  -3  13  224.54   10.87
   0   3 -13  226.05   12.36
   0   3 -13  216.05   13.24
   0   3 -13  209.75    5.33
   0  -3  13  197.94    5.13
   0  -3  13  194.12    5.12
   0  -3  13  212.44    5.32
   0   3 -13  217.55   13.02
   0   3 -13  233.09   10.64
   0  -3  13  222.38   10.40
   0   3 -13  213.83    9.52
   0  -3  13  201.81   12.47
   0  -3  13  208.38   12.79
   0  -3  13  230.66    9.85
   0   3 -12  302.11   15.40
   0   3 -12  338.22   14.92
   0  -3  12  341.13   13.45
   0  -3  12  318.59    8.15
   0  -3  12  298.02    8.09
   0   3 -12  328.29    8.33
   0  -3  12  323.36    8.23
   0   3 -12  342.99   12.78
   0  -3  12  333.00   12.52
   0   3 -12  315.41   15.29
   0   3 -12  335.02   11.65
   0  -3  12  321.07   15.34
   0  -3  12  313.27   11.45
   0  -3  11    2.00    1.83
   0   3 -11    6.34    2.19
   0   3 -11    5.76    3.30
   0  -3  11    7.95    1.48
   0   3 -11    1.81    2.22
   0   3 -11    8.42    1.32
   0   3 -11    7.66    3.69
   0  -3  11    6.93    2.10
   0   3 -11    7.98    2.28
   0   3 -11    5.91    1.90
   0  -3  11    5.82    1.62
   0  -3  11    3.61    2.58
   0  -3  10   23.33    3.43
   0   3 -10   16.97    4.17
   0   3 -10   21.54    3.36
   0   3 -10   22.94    2.19
   0  -3  10   19.69    2.09
   0   3 -10   21.08    3.93
   0   3 -10   27.46    4.71
   0  -3  10   22.19    2.90
   0   3 -10   21.04    3.01
   0  -3  10   18.35    2.44
   0  -3  10   22.98    4.42
   0   3 -10   20.54    2.44
   0  -3   9   68.80    6.14
   0   3  -9   76.94    6.40
   0  -3   9   76.86    5.66
   0   3  -9   81.22    5.66
   0   3  -9   67.23    6.29
   0   3  -9   71.10    3.87
   0  -3   9   73.79    4.00
   0   3  -9   78.36    6.71
   0   3  -9   78.64    5.14
   0  -3   9   80.52    5.03
   0  -3   9   71.33    4.12
   0  -3   9   73.65    6.33
   0   3  -9   72.72    4.17
   0  -3   8    0.00    1.87
   0  -3   8    1.60    1.92
   0   3  -8    1.13    1.83
   0   3  -8    4.81    3.08
   0  -3   8    0.28    1.80
   0   3  -8   -0.36    2.59
   0  -3   8   -4.46    2.43
   0  -3   8    0.52    1.09
   0   3  -8    2.04    1.39
   0  -3   8   -2.28    2.33
   0  -3   8    1.23    1.41
   0   3  -8    0.62    2.79
   0  -3   8    2.17    2.73
   0  -3   8    1.01    1.15
   0   3  -8   -0.62    0.94
   0  -3   8    1.87    2.47
   0   3  -7   -0.04    2.29
   0   3  -7    3.94    2.88
   0  -3   7    0.03    1.65
   0  -3   7    4.21    2.51
   0  -3   7    1.31    1.92
   0   3  -7    2.84    1.92
   0  -3   7    2.82    1.38
   0   3  -7    1.82    1.16
   0   3  -7    7.54    3.25
   0  -3   7    1.84    1.54
   0  -3   7    2.46    1.73
   0  -3   7    2.30    2.09
   0  -3   7    1.62    1.00
   0   3  -7    1.97    0.94
   0  -3   7    2.20    2.34
   0  -3   6    3.17    2.08
   0   3  -6   -0.45    2.09
   0   3  -6    3.45    1.85
   0  -3   6   -1.27    2.03
   0  -3   6    2.40    1.92
   0   3  -6    1.54    2.26
   0  -3   6    3.20    1.22
   0   3  -6   -0.59    1.30
   0  -3   6    2.55    2.12
   0   3  -6    7.69    2.65
   0   3  -6   -1.02    2.33
   0  -3   6    2.25    1.24
   0  -3   6   -0.39    1.97
   0  -3   6    2.82    2.05
   0  -3   6    1.48    0.77
   0   3  -6    1.68    0.76
   0  -3   5  367.69   12.26
   0   3  -5  355.86   11.77
   0   3  -5  374.36   11.82
   0  -3   5  364.92   11.85
   0   3  -5  370.68   12.35
   0  -3   5  365.15   11.72
   0   3  -5  348.74   10.28
   0  -3   5  391.22   12.34
   0   3  -5  372.42   12.25
   0   3  -5  359.30   12.14
   0  -3   5  363.33   12.27
   0  -3   5  365.10    9.98
   0  -3   5  389.97   12.45
   0  -3   4   -1.71    1.93
   0   3  -4    4.22    1.96
   0   3  -4    2.39    1.55
   0   3  -4    2.24    2.22
   0  -3   4   -1.18    1.74
   0  -3   4    6.39    2.38
   0   3  -4    3.55    1.56
   0   3  -4    4.11    2.05
   0  -3   4    1.70    1.70
   0   3  -4    4.02    2.09
   0  -3   4    0.85    1.55
   0  -3   4    1.85    1.91
   0   3  -3   45.22    3.22
   0  -3   3   42.47    3.61
   0   3  -3   47.48    3.68
   0   3  -3   47.87    3.51
   0  -3   3   53.08    3.97
   0   3  -3   45.81    3.65
   0   3  -3   47.77    3.57
   0  -3   3   51.00    3.60
   0   3  -3   42.07    3.29
   0   3  -2   87.75    4.62
   0   3  -2   83.70    3.75
   0  -3   2   87.53    4.68
   0  -3   2   92.43    4.86
   0   3  -2   91.08    4.80
   0   3  -2   87.73    4.55
   0   3  -2   79.44    4.28
   0  -3   2   90.51    4.42
   0   3  -1   24.20    2.47
   0  -3   1   25.65    2.39
   0  -3   1   25.63    2.63
   0  -3   1   24.46    1.70
   0   3  -1   25.76    2.55
   0   3  -1   23.98    2.66
   0  -3   1   23.87    2.32
   0   3  -1   26.71    2.36
   0  -3   1   25.50    1.88
   0   3  -1   29.19    1.97
   0  -3   0    6.64    1.41
   0   3   0    8.74    1.77
   0  -3   0    7.50    1.79
   0   3   0    7.20    1.25
   0  -3   0    6.83    1.06
   0   3   0   10.41    2.20
   0   3   0    5.73    1.52
   0  -3   0    9.10    1.78
   0   3   0    9.52    1.90
   0  -3   0    7.66    1.42
   0   3   0    8.88    1.55
   0  -3  -1   22.77    1.69
   0   3   1   20.93    1.68
   0   3   1   26.70    2.30
   0   3   1   21.22    1.97
   0   3   1   20.06    2.45
   0   3   1   27.84    2.56
   0  -3  -1   24.57    2.40
   0  -3  -1   25.96    2.60
   0   3   1   28.47    2.78
   0  -3  -1   22.07    2.37
   0  -3  -1   24.76    2.42
   0   3   2   14.99    1.56
   0   3   2   14.97    1.72
   0   3   2   12.79    2.05
   0   3   2   18.31    2.12
   0  -3  -2   13.38    2.12
   0   3   2   14.14    2.13
   0  -3  -2   12.57    2.01
   0   3   2   12.88    2.47
   0  -3  -2   14.65    1.95
   0  -3  -2   16.83    2.33
   0   3   3   18.00    1.98
   0   3   3   24.24    2.44
   0   3   3   19.80    2.71
   0  -3  -3   18.22    2.51
   0   3   3   17.78    2.12
   0  -3  -3   22.82    2.74
   0  -3  -3   19.24    2.84
   0   3   3   15.04    2.43
   0   3   3   18.14    2.09
   0  -3  -3   23.26    2.32
   0  -3  -3   19.69    2.16
   0   3   4   85.03    4.68
   0  -3  -4   92.92    5.89
   0   3   4   93.06    4.58
   0   3   4   90.84    4.38
   0  -3  -4   95.21    5.75
   0   3   4   88.29    5.30
   0  -3  -4   89.76    5.57
   0   3   4   88.92    5.62
   0  -3  -4   93.16    4.48
   0   3   4   92.44    4.21
   0  -3  -4   95.27    4.15
   0  -3  -4   94.21    5.62
   0  -3  -5  579.74   17.24
   0  -3  -5  567.05   15.62
   0   3   5  558.45   15.54
   0   3   5  564.41   14.26
   0  -3  -5  584.52   14.32
   0   3   5  605.75   14.49
   0   3   5  610.76   17.00
   0   3   5  617.98   16.43
   0  -3  -5  600.14   17.08
   0  -3  -5  590.85   14.44
   0  -3  -5  592.98   17.22
   0  -3  -5  599.70   13.58
   0  -3  -5  616.01   14.45
   0  -3  -5  616.75   17.25
   0   3   5  593.57   17.20
   0   3   5  603.99   17.39
   0   3   5  605.39   13.66
   0  -3  -6   65.16    4.97
   0  -3  -6   71.07    2.58
   0   3   6   70.13    5.01
   0  -3  -6   71.97    3.55
   0  -3  -6   82.28    6.35
   0   3   6   74.15    4.06
   0  -3  -6   75.56    4.02
   0   3   6   78.91    5.73
   0  -3  -6   77.52    5.72
   0   3   6   76.03    5.21
   0   3   6   80.98    4.34
   0  -3  -6   82.73    5.88
   0   3   6   76.76    6.06
   0  -3  -6   75.23    4.42
   0   3   6   78.02    3.76
   0  -3  -6   78.69    5.79
   0  -3  -6   76.81    4.24
   0   3   6   72.14    5.68
   0  -3  -7    4.03    1.19
   0   3   7    1.09    1.87
   0  -3  -7    3.56    2.93
   0  -3  -7    3.44    2.56
   0  -3  -7    2.59    0.78
   0  -3  -7    2.37    1.24
   0   3   7    2.43    1.27
   0   3   7    1.46    2.16
   0   3   7    1.37    2.58
   0  -3  -7   -0.55    2.71
   0   3   7    3.88    3.01
   0   3   7    6.89    3.04
   0   3   7    3.11    1.40
   0  -3  -7    3.97    2.43
   0  -3  -7    2.60    1.64
   0  -3  -7   -2.49    2.39
   0  -3  -7    4.58    1.53
   0   3   7    3.59    1.23
   0  -3  -8   88.39    3.84
   0  -3  -8   90.99    7.14
   0  -3  -8   93.13    3.96
   0   3   8   90.80    6.61
   0  -3  -8   98.51    6.85
   0   3   8   85.19    4.25
   0  -3  -8   90.33    4.32
   0   3   8   95.02    6.71
   0  -3  -8   96.79    6.96
   0   3   8   87.94    7.05
   0   3   8   94.46    4.03
   0  -3  -8  100.20    5.21
   0   3   8   97.49    7.25
   0   3   8   96.40    5.13
   0  -3  -8   84.57    5.48
   0  -3  -9   -1.59    2.54
   0  -3  -9   -3.47    3.28
   0   3   9   -0.81    0.90
   0  -3  -9   -0.46    0.94
   0  -3  -9    1.21    0.94
   0  -3  -9   -1.84    2.20
   0  -3  -9    0.56    1.62
   0   3   9    0.11    0.86
   0   3   9   -1.83    2.52
   0   3   9   -0.73    1.44
   0   3   9   -0.77    2.88
   0  -3 -10    9.97    3.21
   0  -3 -10   10.95    3.36
   0   3  10    9.84    1.41
   0  -3 -10    9.30    1.42
   0  -3 -10    7.14    1.42
   0  -3 -10   12.28    3.37
   0  -3 -10    8.99    2.20
   0   3  10   10.56    1.41
   0   3  10    8.91    3.19
   0   3  10    8.40    3.31
   0   3  10    9.89    2.07
   0  -3 -11   27.69    5.04
   0  -3 -11   29.78    5.23
   0  -3 -11   27.42    1.97
   0  -3 -11   25.71    1.87
   0   3  11   26.10    1.85
   0  -3 -11   24.66    2.51
   0  -3 -11   27.64    1.95
   0  -3 -11   26.21    4.52
   0   3  11   23.22    4.39
   0   3  11   27.07    2.04
   0   3  11   32.17    4.90
   0   3  11   27.46    3.09
   0  -3 -12  177.39    7.49
   0  -3 -12  180.73   12.04
   0  -3 -12  183.94   11.81
   0  -3 -12  177.54   10.99
   0   3  12  185.16   11.49
   0   3  12  190.13    8.55
   0   3  12  186.19    5.57
   0   3  12  193.23   12.29
   0  -3 -13  146.44   11.06
   0  -3 -13  155.98    7.19
   0  -3 -13  146.41   10.79
   0  -3 -13  151.22   10.41
   0   3  13  141.19    4.37
   0   3  13  141.52   10.56
   0   3  13  155.74   11.55
   0   3  13  155.15    7.80
   0  -3 -14   87.37    5.49
   0  -3 -14   81.56    8.44
   0  -3 -14   85.57    9.19
   0  -3 -14   80.87    7.96
   0   3  14   94.07    9.44
   0   3  14   82.96    8.25
   0   3  14   90.48    6.19
   0  -3 -15   22.33    5.69
   0  -3 -15   20.36    2.90
   0  -3 -15   16.18    4.37
   0   3  15   15.45    5.23
   0   3  15   18.38    4.86
   0  -3 -16   14.70    5.59
   0  -3 -16   16.48    4.60
   0   3  16   20.02    5.69
   0   3  16   32.85    6.22
   0  -3 -17    0.90    3.68
   0  -3 -17    5.41    3.27
   0   3  17    1.24    2.78
   0   3  17   -0.91    4.48
   0  -3 -18   35.79    7.40
   0  -3 -18   43.46    6.65
   0   3  18   45.45    7.90
   0   3  18   32.50    7.32
   0   3  18   31.41    5.89
   0  -3 -19    9.42    4.73
   0   3  19   -0.90    4.15
   0  -3 -19   -2.08    3.44
   0   3  19    5.32    4.34
   0   3  19    2.77    3.43
   0  -3 -20   14.76    5.47
   0   3  20   10.44    5.23
   0  -3 -20   17.23    5.54
   0   3  20    7.09    4.07
   0   3  20   11.94    5.64
   0  -3 -21   -3.46    4.32
   0  -3 -21    2.61    3.99
   0   3  21   -5.27    5.60
   0   3  21   -2.45    4.37
   0   3  21    5.35    4.25
   0   3  22   44.83    8.31
   0   3  23    5.62    4.36
   0   4 -22   -0.71    3.75
   0  -4  22   14.60    5.53
   0   4 -21    6.34    4.35
   0   4 -21    4.02    3.20
   0   4 -21    5.63    4.44
   0  -4  21    3.81    3.74
   0  -4  21    7.53    4.64
   0   4 -20   -1.27    4.38
   0   4 -20    6.28    4.15
   0   4 -20    5.90    4.79
   0  -4  20    7.01    4.55
   0  -4  20   -0.84    3.94
   0   4 -19   23.67    6.48
   0   4 -19   10.20    3.65
   0   4 -19   21.11    5.51
   0  -4  19   25.68    6.65
   0  -4  19   20.18    5.75
   0   4 -18   -3.68    4.37
   0   4 -18   -1.21    2.94
   0   4 -18    0.52    3.42
   0  -4  18    6.06    4.57
   0  -4  18    2.78    3.39
   0   4 -17    8.95    5.15
   0   4 -17   -1.10    2.81
   0   4 -17    3.28    3.08
   0  -4  17    1.69    1.90
   0  -4  17    0.62    3.48
   0  -4  17   -2.73    3.48
   0   4 -16   56.34    8.08
   0   4 -16   43.06    6.33
   0   4 -16   46.13    6.69
   0  -4  16   48.41    4.71
   0  -4  16   34.55    6.16
   0  -4  16   45.37    7.15
   0   4 -15  129.76   10.32
   0   4 -15  124.16   11.12
   0  -4  15  127.74    3.96
   0   4 -15  123.09   10.85
   0  -4  15  142.01    7.82
   0  -4  15  122.44   10.66
   0  -4  15  139.53   11.36
   0   4 -14    4.20    3.92
   0  -4  14    0.74    2.53
   0   4 -14    1.08    0.88
   0  -4  14    2.23    1.04
   0   4 -14    1.35    2.59
   0  -4  14    0.20    0.88
   0  -4  14    1.33    0.94
   0   4 -14   -2.17    3.32
   0  -4  14    2.86    3.39
   0  -4  14    0.16    1.59
   0  -4  13   21.87    3.95
   0   4 -13   27.47    5.15
   0  -4  13   22.31    2.25
   0   4 -13   24.05    4.55
   0   4 -13   24.70    2.38
   0  -4  13   22.85    2.30
   0  -4  13   23.87    3.38
   0   4 -13   23.37    4.97
   0  -4  13   24.59    3.07
   0  -4  13   22.07    4.54
   0   4 -12   52.99    6.62
   0  -4  12   68.45    6.32
   0   4 -12   58.72    3.87
   0   4 -12   60.10    6.49
   0  -4  12   64.16    3.98
   0  -4  12   61.80    5.07
   0   4 -12   51.50    6.43
   0  -4  12   52.53    6.62
   0   4 -12   59.87    4.22
   0  -4  12   60.05    4.17
   0   4 -11  375.79   15.76
   0  -4  11  357.28   14.38
   0   4 -11  342.64   15.89
   0  -4  11  348.83   10.71
   0   4 -11  372.78   11.07
   0   4 -11  354.91   16.10
   0  -4  11  351.35   12.45
   0  -4  11  350.20   15.91
   0   4 -11  367.95   10.88
   0  -4  11  360.94   10.82
   0   4 -10   21.87    4.14
   0  -4  10   16.35    3.45
   0   4 -10   15.56    2.13
   0   4 -10   15.31    3.80
   0  -4  10   14.76    2.10
   0   4 -10   21.31    4.20
   0  -4  10   17.97    2.81
   0   4 -10   15.68    1.85
   0  -4  10   16.47    1.93
   0  -4  10   17.86    4.05
   0   4  -9   91.51    7.25
   0  -4   9   85.10    6.39
   0   4  -9   95.83    7.30
   0   4  -9   90.49    6.41
   0  -4   9  100.11    5.16
   0   4  -9   88.70    5.07
   0   4  -9   91.59    7.48
   0  -4   9   87.47    5.27
   0  -4   9   92.82    4.04
   0  -4   9   93.51    7.23
   0   4  -9   90.93    4.05
   0  -4   8  306.84   12.37
   0   4  -8  322.85   12.48
   0   4  -8  357.17   13.88
   0   4  -8  342.60   13.64
   0  -4   8  345.86   13.58
   0   4  -8  317.76   10.56
   0  -4   8  336.81   10.56
   0  -4   8  322.58   10.57
   0   4  -8  346.66   13.91
   0  -4   8  343.19   13.71
   0   4  -8  334.95    8.19
   0  -4   7  151.49    8.15
   0   4  -7  136.91    8.20
   0  -4   7  131.44    8.05
   0   4  -7  134.15    7.40
   0   4  -7  141.99    8.09
   0  -4   7  142.58    7.83
   0   4  -7  144.58    6.55
   0  -4   7  128.46    6.14
   0   4  -7  131.36    7.93
   0  -4   7  149.83    8.30
   0   4  -7  143.40    8.28
   0  -4   7  137.66    8.36
   0  -4   7  143.40    6.29
   0  -4   7  130.95    7.98
   0   4  -7  147.96    4.03
   0   4  -6  173.70    8.85
   0   4  -6  185.97    8.58
   0  -4   6  195.97    9.26
   0  -4   6  192.58    8.64
   0   4  -6  178.73    8.40
   0  -4   6  184.88    8.75
   0   4  -6  172.46    7.47
   0  -4   6  175.75    7.32
   0   4  -6  186.39    9.02
   0  -4   6  172.45    6.79
   0  -4   6  194.31    9.49
   0  -4   6  182.61    8.86
   0   4  -6  184.34    8.76
   0  -4   6  178.02    8.79
   0  -4   5  539.81   16.17
   0   4  -5  530.47   15.30
   0  -4   5  572.48   16.74
   0  -4   5  547.82   15.50
   0   4  -5  557.09   16.07
   0   4  -5  537.31   16.32
   0   4  -5  553.48   14.96
   0  -4   5  569.17   16.17
   0   4  -5  529.38   15.78
   0   4  -5  557.22   16.52
   0  -4   5  565.01   16.39
   0  -4   4  302.25   11.17
   0   4  -4  314.97   11.10
   0   4  -4  316.56   10.06
   0   4  -4  327.18   11.08
   0  -4   4  334.59   11.26
   0   4  -4  305.11   10.21
   0  -4   4  308.34   10.57
   0   4  -4  306.88   10.59
   0   4  -4  304.00   10.96
   0  -4   4  314.93   10.89
   0  -4   3 1373.14   30.12
   0   4  -3 1405.88   30.25
   0   4  -3 1399.21   28.05
   0   4  -3 1415.18   30.41
   0  -4   3 1417.51   30.45
   0   4  -3 1384.54   29.69
   0  -4   3 1398.85   29.48
   0   4  -3 1347.56   30.00
   0   4  -3 1416.97   29.49
   0   4  -3 1413.11   25.07
   0   4  -2 2384.98   46.60
   0  -4   2 2388.11   46.60
   0   4  -2 2444.57   43.47
   0  -4   2 2421.49   46.30
   0   4  -2 2396.98   46.14
   0   4  -2 2372.15   46.38
   0   4  -2 2338.30   45.36
   0  -4   2 2446.21   45.54
   0   4  -2 2353.92   42.60
   0  -4   1   10.33    1.84
   0  -4   1    7.18    2.20
   0  -4   1    9.02    1.35
   0   4  -1   11.48    2.05
   0   4  -1    9.09    2.17
   0   4  -1   12.83    2.14
   0  -4   1   13.11    2.22
   0   4  -1   11.18    2.02
   0   4  -1   12.06    1.72
   0  -4   1    9.97    1.67
   0   4   0  686.79   15.75
   0  -4   0  711.51   15.95
   0  -4   0  707.12   15.01
   0   4   0  715.50   15.11
   0   4   0  690.87   16.78
   0   4   0  687.87   17.46
   0   4   0  730.16   16.55
   0  -4   0  666.92   17.22
   0  -4   0  676.12   16.64
   0  -4   0  690.17   16.07
   0  -4   0  700.17   17.39
   0   4   0  696.52   16.16
   0   4   1  502.69   11.61
   0   4   1  461.07   12.07
   0   4   1  505.97   12.91
   0  -4  -1  494.77   11.59
   0   4   1  508.29   13.84
   0  -4  -1  494.11   13.46
   0  -4  -1  507.84   13.27
   0   4   1  489.68   13.28
   0  -4  -1  506.45   13.32
   0  -4  -1  489.74   13.42
   0   4   1  505.69   13.33
   0   4   2  953.19   20.47
   0   4   2  954.23   18.42
   0  -4  -2  960.57   18.65
   0   4   2  961.17   18.89
   0   4   2  949.98   21.95
   0  -4  -2  943.62   21.68
   0   4   2  952.83   21.54
   0  -4  -2  930.80   21.34
   0   4   2  946.06   21.87
   0   4   2  968.42   22.33
   0  -4  -2  975.15   22.32
   0  -4  -2  968.28   21.49
   0   4   3 2917.59   50.76
   0   4   3 2773.64   50.75
   0   4   3 2791.59   52.98
   0   4   3 2846.49   52.55
   0  -4  -3 2856.30   53.61
   0   4   3 2801.06   53.73
   0  -4  -3 2719.91   52.27
   0  -4  -3 2795.88   54.38
   0  -4  -3 2782.39   52.19
   0   4   3 2808.19   54.33
   0   4   4   31.63    2.78
   0   4   4   29.18    2.25
   0   4   4   33.61    3.22
   0   4   4   33.97    3.03
   0  -4  -4   35.15    3.61
   0   4   4   29.76    3.35
   0  -4  -4   31.65    2.81
   0  -4  -4   29.82    3.46
   0   4   4   45.70    3.29
   0  -4  -4   33.19    3.15
   0   4   4   35.24    3.91
   0  -4  -4   28.06    3.42
   0  -4  -5  344.49   14.17
   0   4   5  409.54    9.77
   0   4   5  367.38   11.78
   0  -4  -5  407.43   12.05
   0   4   5  402.81   12.04
   0   4   5  410.81   11.75
   0  -4  -5  423.92   14.27
   0   4   5  409.05   13.72
   0   4   5  403.49   11.29
   0   4   5  399.27   14.18
   0  -4  -5  401.19   11.75
   0  -4  -5  412.27   14.23
   0  -4  -5  409.79   11.17
   0  -4  -5  408.76   14.03
   0   4   6 1247.14   24.02
   0  -4  -6 1283.09   31.52
   0   4   6 1382.05   29.45
   0   4   6 1254.08   27.37
   0  -4  -6 1233.56   27.28
   0   4   6 1287.03   30.62
   0   4   6 1236.77   27.22
   0  -4  -6 1270.27   30.83
   0   4   6 1302.78   29.81
   0  -4  -6 1281.51   31.12
   0  -4  -6 1300.69   27.23
   0  -4  -6 1312.91   31.38
   0  -4  -6 1248.11   26.12
   0   4   6 1256.53   31.21
   0   4   6 1265.08   26.26
   0  -4  -6 1290.77   27.13
   0   4   7 1971.15   41.81
   0   4   7 1912.75   34.61
   0  -4  -7 1922.94   44.04
   0  -4  -7 1960.70   38.72
   0   4   7 1925.93   38.57
   0   4   7 2035.13   42.58
   0   4   7 1912.86   38.86
   0   4   7 1960.50   43.31
   0  -4  -7 1852.90   43.04
   0  -4  -7 1918.29   37.16
   0   4   7 1937.10   43.84
   0  -4  -7 1921.39   38.67
   0  -4  -7 1966.96   39.16
   0   4   7 2010.57   44.25
   0   4   7 1932.42   37.36
   0   4   8   73.30    5.97
   0  -4  -8   69.35    3.73
   0  -4  -8   81.43    6.77
   0  -4  -8   72.80    4.35
   0   4   8   69.00    4.31
   0   4   8   68.11    4.56
   0  -4  -8   77.18    6.50
   0   4   8   77.14    6.56
   0  -4  -8   69.80    4.89
   0  -4  -8   61.66    4.41
   0   4   8   61.21    3.70
   0   4   8   69.60    6.46
   0   4   8   66.71    6.29
   0  -4  -9   46.42    3.02
   0  -4  -9   53.32    6.04
   0  -4  -9   46.70    2.23
   0   4   9   46.76    3.63
   0  -4  -9   48.09    3.48
   0   4   9   46.01    5.34
   0   4   9   45.53    3.92
   0  -4  -9   47.00    5.32
   0   4   9   47.20    5.72
   0   4   9   41.37    5.57
   0  -4  -9   44.90    3.79
   0  -4  -9   51.82    4.45
   0   4   9   48.74    3.14
   0  -4 -10    1.60    3.07
   0   4  10    3.36    1.36
   0  -4 -10    2.49    0.86
   0  -4 -10    2.34    1.16
   0  -4 -10    0.60    2.50
   0   4  10    3.48    2.84
   0  -4 -10    5.07    2.19
   0   4  10    5.77    1.40
   0   4  10    2.06    1.25
   0   4  10   -2.84    3.24
   0   4  10    4.95    2.95
   0  -4 -11   53.65    3.02
   0  -4 -11   59.31    6.81
   0  -4 -11   58.24    3.68
   0   4  11   53.34    3.52
   0   4  11   61.01    6.62
   0  -4 -11   45.31    5.72
   0   4  11   54.44    4.43
   0   4  11   57.75    3.19
   0   4  11   59.46    7.07
   0   4  11   55.15    6.55
   0  -4 -12   62.21    7.36
   0   4  12   68.88    3.60
   0  -4 -12   61.63    3.51
   0  -4 -12   66.25    3.62
   0  -4 -12   66.62    3.56
   0   4  12   64.24    7.33
   0  -4 -12   70.45    7.18
   0   4  12   59.80    4.84
   0   4  12   51.09    6.92
   0   4  12   69.27    7.49
   0  -4 -13    9.97    4.30
   0  -4 -13   11.28    1.48
   0  -4 -13   13.13    1.45
   0  -4 -13   13.95    1.83
   0  -4 -13   14.29    1.54
   0   4  13   13.47    1.44
   0  -4 -13   10.09    3.56
   0   4  13   18.38    5.07
   0   4  13   14.66    4.79
   0   4  13    8.84    2.16
   0   4  13   20.86    4.75
   0  -4 -14   43.85    7.04
   0  -4 -14   35.44    3.08
   0   4  14   37.69    6.62
   0  -4 -14   30.61    5.45
   0   4  14   36.65    5.97
   0   4  14   42.47    6.76
   0  -4 -15    3.20    3.68
   0  -4 -15    7.00    3.44
   0   4  15    9.67    4.11
   0   4  15    7.83    3.34
   0   4  15    9.12    3.80
   0  -4 -16   40.55    7.57
   0  -4 -16   29.83    5.87
   0   4  16   23.34    5.55
   0   4  16   27.73    5.81
   0   4  16   29.62    6.69
   0  -4 -17   60.08    8.61
   0   4  17   61.39    8.49
   0  -4 -17   70.31    8.29
   0   4  17   60.57    8.42
   0   4  17   53.53    7.83
   0  -4 -18    7.39    5.40
   0   4  18    2.53    4.35
   0  -4 -18    7.94    4.66
   0   4  18   11.13    4.56
   0   4  18    3.94    4.31
   0  -4 -19   -4.08    5.05
   0  -4 -19   -2.16    3.87
   0   4  19   -4.22    4.06
   0   4  19    4.20    4.67
   0   4  19    2.41    4.23
   0  -4 -20    2.41    4.24
   0   4  20   -4.78    4.61
   0  -4 -20   -2.83    3.84
   0   4  20    2.04    3.71
   0   4  20   -3.86    4.50
   0  -4 -21   49.41    7.58
   0   4  21   50.56    8.81
   0  -4 -22   -2.51    4.20
   0   4  22    3.06    4.22
   0   5 -23    3.57    4.02
   0   5 -22    8.60    4.94
   0  -5  22   -1.47    4.20
   0   5 -21   11.06    5.71
   0   5 -21   -3.01    3.38
   0   5 -21   -4.05    4.99
   0  -5  21   -1.94    3.47
   0  -5  21    2.40    3.57
   0   5 -20   -2.96    4.35
   0   5 -20    3.00    4.20
   0   5 -20    6.12    5.03
   0  -5  20   12.05    5.38
   0  -5  20    4.42    4.32
   0   5 -19   66.22    9.40
   0   5 -19   86.98    9.86
   0   5 -19   65.11    9.23
   0  -5  19   91.46   10.94
   0  -5  19   74.39    9.64
   0   5 -18    1.56    4.51
   0   5 -18    7.70    3.56
   0   5 -18    5.18    3.61
   0  -5  18   -3.83    4.75
   0  -5  18    1.54    3.79
   0   5 -17   22.55    5.66
   0   5 -17   25.69    5.83
   0   5 -17   13.03    4.66
   0  -5  17   27.91    5.77
   0  -5  17   19.85    5.72
   0   5 -16   12.57    4.93
   0   5 -16   11.58    4.39
   0   5 -16   13.91    3.95
   0  -5  16   15.55    5.08
   0  -5  16   18.52    2.81
   0   5 -15  104.30    9.80
   0   5 -15   85.49    9.30
   0  -5  15  104.97    5.15
   0   5 -15   96.44    5.01
   0   5 -15   87.32    9.25
   0  -5  15  112.63   10.47
   0  -5  15  101.00    5.95
   0  -5  14  123.45    9.59
   0   5 -14  114.33   10.42
   0   5 -14  131.43   10.54
   0   5 -14  124.98    6.08
   0  -5  14  121.86    6.05
   0   5 -14  131.44   10.95
   0  -5  14  122.90    6.20
   0  -5  14  114.68   10.20
   0  -5  13   66.35    6.68
   0   5 -13   68.17    7.77
   0   5 -13   78.42    7.88
   0   5 -13   74.37    4.85
   0  -5  13   74.87    4.92
   0  -5  13   77.96    5.96
   0   5 -13   69.49    7.57
   0  -5  13   78.67    4.63
   0  -5  13   69.69    7.72
   0   5 -12   32.34    5.49
   0  -5  12   39.65    5.24
   0   5 -12   44.14    3.85
   0  -5  12   38.36    3.71
   0   5 -12   31.91    5.01
   0  -5  12   36.35    4.01
   0   5 -12   32.64    5.72
   0  -5  12   32.12    5.54
   0  -5  11    9.65    3.54
   0   5 -11    8.61    2.95
   0  -5  11    9.45    2.09
   0   5 -11    4.03    2.87
   0   5 -11    8.07    1.96
   0   5 -11   14.26    3.78
   0  -5  11   10.77    2.15
   0  -5  11   15.00    3.90
   0   5 -10  179.99   10.75
   0   5 -10  187.62   11.24
   0  -5  10  206.73   10.86
   0   5 -10  202.27    8.73
   0  -5  10  189.55    8.33
   0  -5  10  212.49    8.91
   0   5 -10  181.77   11.05
   0  -5  10  188.63   11.16
   0  -5   9   12.32    3.37
   0   5  -9    6.32    2.88
   0   5  -9    9.11    2.45
   0   5  -9    6.05    2.93
   0  -5   9    6.88    1.95
   0  -5   9   10.26    2.23
   0   5  -9    8.38    3.59
   0  -5   9   10.38    3.11
   0   5  -8  181.89   10.00
   0  -5   8  201.05   10.42
   0  -5   8  218.92   10.77
   0   5  -8  215.89   11.30
   0  -5   8  218.12    9.10
   0   5  -8  214.63    9.21
   0   5  -8  203.89   10.89
   0  -5   8  228.44    8.71
   0   5  -8  219.66   11.19
   0  -5   8  221.84   11.23
   0  -5   7   17.72    3.51
   0   5  -7   15.19    3.02
   0   5  -7   11.45    2.77
   0  -5   7   12.42    2.46
   0   5  -7   15.63    3.63
   0   5  -7   16.26    2.84
   0   5  -7   15.66    3.49
   0   5  -7   13.45    3.41
   0  -5   7   10.22    2.23
   0  -5   7    6.56    2.18
   0  -5   7   13.10    3.45
   0  -5   6   14.32    3.20
   0  -5   6   23.29    3.93
   0   5  -6   19.91    3.35
   0   5  -6   17.72    3.12
   0   5  -6   17.86    3.53
   0   5  -6   14.05    2.83
   0  -5   6   13.48    2.37
   0   5  -6   18.23    3.48
   0  -5   6   17.35    3.10
   0   5  -6   13.46    3.24
   0  -5   6   16.07    3.49
   0  -5   5   64.56    5.61
   0  -5   5   66.13    5.61
   0   5  -5   78.51    5.99
   0   5  -5   69.64    5.69
   0   5  -5   66.32    4.94
   0   5  -5   64.80    5.14
   0   5  -5   70.82    5.75
   0  -5   5   74.01    5.38
   0   5  -5   75.22    5.55
   0  -5   5   78.17    5.87
   0  -5   4    0.56    1.52
   0  -5   4    0.11    2.18
   0   5  -4    0.01    1.87
   0   5  -4    2.21    1.85
   0   5  -4   -0.29    2.13
   0   5  -4   -0.81    2.39
   0  -5   4    0.69    1.68
   0   5  -4    1.09    2.34
   0   5  -4    1.73    2.09
   0   5  -4    1.21    0.66
   0  -5   3   74.34    5.29
   0   5  -3   77.09    4.26
   0   5  -3   76.34    5.35
   0  -5   3   87.76    6.01
   0   5  -3   96.45    5.96
   0   5  -3   74.90    5.34
   0  -5   3   75.79    4.94
   0   5  -3   82.95    5.31
   0   5  -3   81.26    3.42
   0  -5   2    8.34    2.37
   0  -5   2    8.27    2.16
   0   5  -2    7.86    1.56
   0   5  -2    7.81    2.20
   0  -5   2    9.03    1.55
   0   5  -2    6.37    2.40
   0   5  -2    8.13    2.30
   0   5  -2    8.01    2.10
   0  -5   2    8.88    2.21
   0   5  -2    7.37    1.42
   0  -5   1   44.78    4.19
   0  -5   1   43.55    3.63
   0   5  -1   39.74    3.68
   0  -5   1   39.42    2.67
   0   5  -1   39.31    3.52
   0   5  -1   38.65    4.15
   0   5  -1   45.15    3.63
   0   5  -1   42.05    3.17
   0  -5   1   43.43    3.25
   0  -5   0    2.53    1.18
   0  -5   0    1.24    1.42
   0   5   0    0.94    1.66
   0   5   0    2.18    1.30
   0   5   0   -2.63    2.26
   0   5   0    2.01    1.37
   0   5   0    4.39    2.01
   0  -5   0   -0.25    2.04
   0  -5   0   -2.33    2.01
   0  -5   0    0.00    1.28
   0  -5   0    0.48    1.43
   0   5   0   -0.38    1.58
   0   5   1   88.67    4.56
   0   5   1  117.88    5.77
   0  -5  -1   90.31    4.50
   0   5   1   98.67    4.87
   0   5   1   97.14    6.06
   0  -5  -1  104.13    5.98
   0  -5  -1  102.93    5.65
   0  -5  -1  103.70    5.64
   0  -5  -1  101.65    5.86
   0   5   1  106.43    5.81
   0   5   2   59.66    3.01
   0   5   2   62.20    3.41
   0  -5  -2   66.44    3.37
   0   5   2   71.70    4.42
   0   5   2   77.09    4.57
   0   5   2   63.66    4.86
   0  -5  -2   76.75    5.16
   0  -5  -2   72.69    4.90
   0   5   2   71.61    5.08
   0   5   2   73.93    5.27
   0  -5  -2   73.33    5.07
   0  -5  -2   71.77    4.97
   0  -5  -3   38.36    2.20
   0   5   3   43.43    3.33
   0   5   3   40.93    2.88
   0   5   3   40.50    4.16
   0   5   3   40.85    2.30
   0  -5  -3   39.88    3.79
   0   5   3   43.88    3.89
   0   5   3   44.04    4.18
   0  -5  -3   38.68    3.65
   0  -5  -3   42.72    3.93
   0   5   3   43.39    4.41
   0  -5  -3   41.22    4.14
   0   5   4    7.96    1.80
   0   5   4    9.15    1.82
   0   5   4    5.27    2.07
   0  -5  -4   11.87    2.39
   0   5   4    8.49    2.12
   0   5   4    9.59    2.82
   0   5   4    9.55    3.16
   0  -5  -4   11.87    2.25
   0  -5  -4    9.55    2.51
   0  -5  -4    9.16    1.96
   0  -5  -4   11.41    3.03
   0   5   5   19.19    2.74
   0   5   5   18.97    2.10
   0  -5  -5   22.62    3.01
   0   5   5   16.07    2.90
   0  -5  -5   19.76    4.27
   0   5   5   17.92    3.20
   0   5   5   20.73    2.74
   0  -5  -5   16.74    2.42
   0  -5  -5   16.37    2.59
   0   5   5   18.50    3.47
   0  -5  -5   21.61    3.65
   0  -5  -5   21.83    3.51
   0  -5  -6  196.43   10.99
   0   5   6  210.47    6.72
   0   5   6  197.65    8.73
   0   5   6  202.53    8.75
   0  -5  -6  206.65    8.93
   0   5   6  202.08    8.46
   0   5   6  203.37   10.17
   0  -5  -6  231.23   11.18
   0  -5  -6  209.97    8.08
   0   5   6  213.06   10.91
   0  -5  -6  215.27    8.64
   0   5   7   78.97    3.56
   0  -5  -7   90.32    7.63
   0   5   7   61.66    5.17
   0  -5  -7   83.08    5.43
   0   5   7   85.52    5.40
   0   5   7   77.53    6.04
   0   5   7   81.97    5.23
   0  -5  -7   91.40    7.35
   0   5   7   84.23    6.80
   0   5   7   84.22    7.08
   0  -5  -7   72.50    4.64
   0  -5  -7   77.73    5.03
   0  -5  -7   80.28    4.86
   0   5   8   56.69    2.65
   0   5   8   51.40    4.88
   0  -5  -8   52.62    5.88
   0  -5  -8   58.30    4.51
   0   5   8   58.02    4.53
   0   5   8   55.24    5.63
   0   5   8   53.55    4.27
   0  -5  -8   70.83    6.70
   0   5   8   50.78    5.79
   0  -5  -8   54.58    3.86
   0  -5  -8   59.95    4.52
   0  -5  -8   64.69    4.69
   0  -5  -9    0.26    1.03
   0  -5  -9    0.87    3.02
   0  -5  -9    2.14    1.53
   0   5   9    1.24    1.30
   0   5   9    3.33    2.93
   0  -5  -9    2.16    2.82
   0   5   9   -0.59    2.74
   0  -5  -9    0.74    1.22
   0   5   9    1.90    1.52
   0  -5  -9    0.19    1.37
   0  -5 -10  198.43   12.20
   0  -5 -10  187.99    7.13
   0   5  10  198.59    8.30
   0  -5 -10  186.92    8.16
   0   5  10  203.65   11.96
   0  -5 -10  205.67   11.86
   0   5  10  188.17    8.61
   0   5  10  175.72   11.47
   0   5  10  195.32   12.05
   0  -5 -10  190.58    8.58
   0  -5 -10  193.12    9.21
   0  -5 -11  172.26   11.81
   0  -5 -11  172.29    7.52
   0   5  11  156.54    7.24
   0   5  11  174.91   11.51
   0  -5 -11  166.24   10.97
   0   5  11  171.24    8.34
   0  -5 -11  157.07    8.64
   0   5  11  146.56   11.00
   0   5  11  159.03   11.17
   0  -5 -11  166.13    8.04
   0  -5 -12   72.75    8.33
   0  -5 -12   70.98    4.56
   0   5  12   67.93    4.49
   0   5  12   70.81    5.39
   0   5  12   73.99    7.94
   0  -5 -12   76.08    7.86
   0   5  12   54.60    7.32
   0   5  12   67.57    7.62
   0  -5 -13   37.62    6.12
   0  -5 -13   33.51    2.97
   0   5  13   32.68    2.89
   0  -5 -13   44.28    6.60
   0   5  13   37.97    6.06
   0   5  13   33.76    3.93
   0   5  13   32.94    6.02
   0   5  13   49.99    7.61
   0  -5 -14   21.20    5.48
   0   5  14   17.59    4.58
   0  -5 -14   17.83    4.51
   0   5  14   22.55    5.57
   0   5  14   16.66    4.60
   0  -5 -15   38.46    7.23
   0  -5 -15   22.08    5.31
   0   5  15   25.21    5.26
   0   5  15   22.40    5.51
   0   5  15   28.43    6.44
   0  -5 -16   14.87    5.88
   0   5  16   11.40    4.50
   0  -5 -16   12.56    4.08
   0   5  16   12.47    5.19
   0   5  16   11.54    4.47
   0  -5 -17   -4.81    4.94
   0   5  17   13.57    5.30
   0  -5 -17   -1.19    3.38
   0   5  17    4.70    4.74
   0   5  17    1.58    3.94
   0  -5 -18   -0.05    4.36
   0  -5 -18   -6.17    4.60
   0   5  18   -0.29    4.21
   0   5  18    0.53    3.49
   0   5  18    0.76    4.09
   0  -5 -19   42.05    8.44
   0  -5 -19   49.67    7.74
   0   5  19   45.79    8.46
   0   5  19   42.77    8.12
   0   5  19   35.48    8.06
   0  -5 -20    7.11    5.18
   0  -5 -20    9.51    4.76
   0   5  20   10.05    4.60
   0   5  20    2.94    3.68
   0   5  20    1.64    4.89
   0  -5 -21    4.89    3.44
   0   5  21    2.80    4.09
   0  -5 -22   -2.00    3.55
   0   6 -23    2.84    4.30
   0   6 -22   15.02    5.74
   0   6 -21   -1.68    4.92
   0   6 -21   -1.59    3.58
   0   6 -21    1.69    3.40
   0  -6  21   -3.72    5.40
   0  -6  21   -0.50    3.21
   0   6 -20    3.98    4.68
   0   6 -20   -2.60    2.94
   0   6 -20   -2.53    3.23
   0  -6  20    2.83    3.91
   0  -6  20   -3.44    4.62
   0   6 -19   -3.04    4.54
   0   6 -19    5.01    3.35
   0   6 -19   -1.82    3.45
   0  -6  19    1.41    3.62
   0  -6  19   -0.26    3.77
   0   6 -18    5.42    3.67
   0   6 -18    2.69    3.30
   0   6 -18    4.59    4.60
   0  -6  18    7.08    3.83
   0  -6  18    4.89    4.71
   0   6 -17   14.16    4.77
   0   6 -17   27.09    5.60
   0   6 -17   26.02    6.43
   0  -6  17   20.33    6.05
   0   6 -16   21.78    5.12
   0   6 -16   37.07    6.67
   0   6 -16   31.84    6.47
   0  -6  16   29.66    5.95
   0   6 -15   98.35    9.90
   0   6 -15   77.52    8.61
   0   6 -15   74.75    5.21
   0   6 -15   75.87    8.72
   0  -6  15   62.41    8.12
   0   6 -14  111.39   10.10
   0   6 -14   95.12    9.28
   0  -6  14   91.08    8.27
   0   6 -14  106.25    6.30
   0  -6  14   81.55    5.70
   0   6 -14  103.89    9.77
   0  -6  14  104.95   10.04
   0  -6  13  203.12   12.15
   0   6 -13  196.96   12.77
   0   6 -13  208.06   13.15
   0   6 -13  209.16    9.31
   0  -6  13  185.01    8.89
   0  -6  13  197.01    9.61
   0   6 -13  204.47   13.30
   0  -6  13  178.69   12.65
   0   6 -12  123.78    9.75
   0  -6  12  113.66    8.96
   0   6 -12  145.70   10.67
   0   6 -12  119.13    7.06
   0  -6  12  126.80    7.25
   0  -6  12  118.09    7.10
   0   6 -12  132.02   10.19
   0  -6  12  123.22    9.98
   0   6 -11   47.81    5.95
   0  -6  11   40.77    5.28
   0  -6  11   34.87    3.87
   0   6 -11   37.74    4.00
   0   6 -11   31.84    5.41
   0  -6  11   36.83    3.86
   0   6 -11   43.31    6.05
   0  -6  11   31.21    5.20
   0   6 -10   29.52    4.68
   0  -6  10   28.87    4.72
   0   6 -10   21.03    4.24
   0  -6  10   21.82    3.23
   0   6 -10   22.69    3.27
   0  -6  10   19.21    2.79
   0   6 -10   26.74    4.77
   0  -6  10   30.78    5.26
   0  -6   9  199.51   11.10
   0   6  -9  224.30   11.45
   0   6  -9  211.42   11.77
   0   6  -9  211.09    9.76
   0  -6   9  201.77    9.37
   0  -6   9  206.50    8.89
   0   6  -9  224.76   11.89
   0   6  -9  230.55   12.11
   0  -6   9  218.72   11.87
   0   6  -8   87.46    6.78
   0   6  -8   96.14    7.85
   0  -6   8   81.49    6.96
   0  -6   8   87.22    6.06
   0   6  -8   85.88    6.13
   0   6  -8   98.84    7.70
   0   6  -8   98.29    7.45
   0  -6   8   87.94    5.53
   0  -6   8   82.87    7.12
   0   6  -7   36.64    4.32
   0  -6   7   33.78    4.71
   0   6  -7   29.38    3.84
   0  -6   7   36.78    3.97
   0   6  -7   45.23    5.59
   0   6  -7   32.52    4.34
   0   6  -7   34.87    4.87
   0  -6   7   35.33    4.56
   0  -6   6 1458.65   35.46
   0   6  -6 1457.65   35.57
   0   6  -6 1425.53   32.87
   0   6  -6 1481.01   33.93
   0  -6   6 1520.73   33.88
   0  -6   6 1478.59   34.68
   0   6  -6 1342.51   34.48
   0   6  -6 1462.71   34.47
   0  -6   6 1471.07   34.97
   0   6  -5   44.92    4.74
   0  -6   5   49.46    5.23
   0  -6   5   53.73    5.18
   0   6  -5   46.42    4.12
   0   6  -5   43.14    4.63
   0   6  -5   54.99    5.29
   0   6  -5   46.37    4.89
   0  -6   5   47.16    4.56
   0   6  -5   46.16    4.63
   0  -6   5   47.05    4.82
   0  -6   4  409.57   15.08
   0   6  -4  424.41   14.67
   0  -6   4  440.34   15.07
   0   6  -4  425.47   12.46
   0   6  -4  411.21   14.77
   0   6  -4  436.71   14.80
   0   6  -4  460.87   15.23
   0   6  -4  411.58   14.03
   0  -6   4  456.90   14.38
   0   6  -4  421.63    9.92
   0  -6   3   33.16    2.74
   0  -6   3   38.89    4.20
   0   6  -3   28.85    2.70
   0   6  -3   36.53    4.41
   0  -6   3   44.82    4.96
   0   6  -3   28.54    3.98
   0   6  -3   32.45    4.19
   0   6  -3   29.43    3.67
   0  -6   3   37.79    3.93
   0   6  -3   37.48    2.75
   0   6  -2  192.13    6.37
   0  -6   2  209.53    9.61
   0  -6   2  196.66    6.76
   0   6  -2  209.44    9.39
   0   6  -2  180.73    8.41
   0  -6   2  207.26    8.85
   0   6  -2  177.91    9.01
   0  -6   2  200.85    8.59
   0   6  -2  203.72    8.68
   0   6  -2  188.62    7.02
   0   6  -1  111.44    6.13
   0  -6   1  101.44    4.76
   0   6  -1  102.31    6.34
   0  -6   1  107.94    5.95
   0   6  -1  113.76    7.01
   0   6  -1  112.11    6.17
   0   6  -1  105.41    5.38
   0  -6   1  105.93    6.76
   0  -6   1  104.25    5.40
   0   6   0   38.51    3.77
   0  -6   0   34.67    2.86
   0   6   0   38.00    3.13
   0  -6   0   35.57    3.32
   0   6   0   39.57    4.48
   0   6   0   36.43    3.41
   0  -6   0   31.09    3.78
   0   6   0   33.14    3.46
   0  -6   0   43.14    3.95
   0  -6   0   31.69    3.91
   0   6   0   29.82    3.41
   0  -6   0   37.73    3.61
   0   6   1 1416.11   30.96
   0  -6  -1 1398.69   28.80
   0   6   1 1379.90   29.03
   0   6   1 1376.36   28.58
   0   6   1 1361.20   32.24
   0  -6  -1 1401.58   31.10
   0  -6  -1 1384.39   31.79
   0  -6  -1 1375.84   30.87
   0   6   1 1363.65   30.98
   0  -6  -1 1380.61   31.87
   0   6   2  533.95   14.77
   0   6   2  472.32   12.96
   0   6   2  525.91   15.12
   0   6   2  539.44   11.81
   0  -6  -2  555.49   13.36
   0   6   2  548.35   16.85
   0  -6  -2  538.05   16.18
   0  -6  -2  534.31   15.97
   0   6   2  527.48   16.14
   0  -6  -2  525.79   16.17
   0   6   2  536.50   16.40
   0  -6  -2  537.84   16.26
   0   6   3   14.65    1.76
   0  -6  -3   17.53    1.95
   0   6   3   19.08    2.81
   0   6   3   17.65    2.50
   0   6   3   16.84    1.81
   0   6   3   16.24    3.20
   0   6   3   14.01    2.85
   0  -6  -3   18.57    3.02
   0   6   3   14.01    3.25
   0  -6  -3   18.91    3.17
   0  -6  -3   19.73    3.02
   0  -6  -3   19.68    3.27
   0   6   4   -0.62    1.34
   0   6   4    0.76    1.34
   0  -6  -4    0.27    0.80
   0   6   4    0.62    2.00
   0  -6  -4   -2.09    1.84
   0  -6  -4    0.10    1.87
   0   6   4   -2.41    2.46
   0  -6  -4    2.76    1.83
   0   6   4   -1.22    2.41
   0  -6  -4   -0.16    1.97
   0  -6  -4   -2.25    1.89
   0   6   5   38.41    3.14
   0   6   5   35.20    3.30
   0  -6  -5   31.16    3.74
   0   6   5   38.65    4.13
   0   6   5   33.19    4.41
   0   6   5   35.85    3.77
   0  -6  -5   32.49    3.98
   0  -6  -5   35.29    3.71
   0   6   5   35.28    4.73
   0  -6  -5   32.04    3.75
   0   6   6   55.54    3.58
   0   6   6   50.94    4.30
   0   6   6   50.70    4.80
   0  -6  -6   59.39    5.05
   0   6   6   53.42    5.53
   0   6   6   52.97    4.48
   0  -6  -6   56.89    6.02
   0   6   6   49.68    5.56
   0  -6  -6   52.32    4.24
   0  -6  -6   52.64    4.56
   0  -6  -7   31.99    3.26
   0   6   7   19.54    3.03
   0   6   7   31.84    2.57
   0  -6  -7   26.97    4.74
   0   6   7   21.98    3.39
   0  -6  -7   33.89    3.91
   0  -6  -7   29.00    4.63
   0   6   7   27.53    3.44
   0   6   7   30.11    4.34
   0   6   7   32.74    5.10
   0  -6  -7   27.62    3.36
   0  -6  -7   26.01    2.92
   0   6   8  218.45    6.69
   0   6   8  189.85    9.60
   0  -6  -8  202.71   11.98
   0   6   8  197.11    9.43
   0  -6  -8  222.26    9.66
   0   6   8  193.75   11.02
   0   6   8  205.18    9.21
   0  -6  -8  213.00   11.94
   0  -6  -8  211.83    9.27
   0  -6  -8  196.41    8.37
   0  -6  -8  203.97    8.60
   0   6   8  213.77   12.22
   0   6   9  111.18    3.94
   0  -6  -9  101.48    8.86
   0   6   9  101.75    6.60
   0  -6  -9  109.72    6.70
   0   6   9  105.61    8.48
   0   6   9   92.37    6.17
   0  -6  -9   99.46    8.36
   0  -6  -9  107.90    6.52
   0  -6  -9  109.17    6.36
   0   6   9  110.35    9.05
   0  -6  -9  110.11    5.87
   0  -6 -10   96.68    5.37
   0  -6 -10   97.95    8.95
   0   6  10   84.91    5.90
   0  -6 -10   95.99    6.17
   0   6  10   91.71    8.39
   0   6  10  104.05    6.45
   0  -6 -10   94.59    8.57
   0  -6 -10   98.48    6.34
   0  -6 -10   93.77    6.18
   0   6  10  104.71    9.06
   0  -6 -11   14.49    2.24
   0  -6 -11   19.06    5.28
   0   6  11   18.40    3.00
   0  -6 -11   17.09    2.77
   0  -6 -11   19.28    5.15
   0   6  11   21.59    4.83
   0  -6 -11   18.37    3.14
   0   6  11   16.76    4.79
   0  -6 -11   16.35    2.87
   0   6  11   16.13    2.76
   0  -6 -12   79.26    8.58
   0   6  12   92.19    6.06
   0   6  12   88.30    6.17
   0  -6 -12   89.32    8.95
   0   6  12  102.03    9.43
   0   6  12   94.62    9.24
   0  -6 -12  111.43    6.78
   0  -6 -13   35.25    6.57
   0   6  13   44.41    3.87
   0  -6 -13   37.77    5.54
   0   6  13   55.32    7.29
   0   6  13   51.60    7.37
   0  -6 -14    0.97    3.77
   0  -6 -14    1.17    3.41
   0   6  14   -2.43    2.90
   0   6  14    1.67    3.01
   0  -6 -15   76.44    9.24
   0  -6 -15   84.58    9.07
   0   6  15   66.49    8.37
   0   6  15   84.41    9.77
   0  -6 -16   81.59    9.63
   0   6  16   72.90    9.24
   0  -6 -16  100.43   10.22
   0   6  16   82.31    9.68
   0  -6 -17   56.73    9.33
   0  -6 -17   64.70    8.60
   0   6  17   63.37    8.97
   0   6  17   48.93    8.30
   0  -6 -18   -0.18    4.33
   0   6  18    6.51    4.52
   0  -6 -18    7.11    4.18
   0   6  18    7.51    4.53
   0  -6 -19   -3.43    4.99
   0  -6 -19    0.39    3.76
   0   6  19    0.50    4.03
   0   6  19    3.60    4.27
   0  -6 -20    7.40    3.63
   0   6  20   -3.42    3.86
   0  -6 -21    4.40    3.53
   0   7 -22   30.42    7.25
   0   7 -21   13.71    5.84
   0   7 -21    8.21    4.83
   0   7 -21    6.76    5.26
   0  -7  21    0.21    3.65
   0  -7  21    8.46    4.99
   0   7 -20   -4.29    4.88
   0   7 -20    1.86    3.25
   0   7 -20   -2.19    3.82
   0  -7  20    3.19    3.23
   0  -7  20   -3.90    4.47
   0   7 -19    3.16    4.29
   0   7 -19    0.22    3.71
   0   7 -19   -3.74    3.78
   0  -7  19    5.87    5.64
   0  -7  19   -2.47    4.63
   0   7 -18   -1.58    3.73
   0   7 -18   -2.77    3.78
   0   7 -18    2.83    4.26
   0  -7  18   -2.43    3.92
   0   7 -17   27.58    6.59
   0   7 -17   23.28    5.79
   0   7 -17   39.81    7.62
   0  -7  17   21.89    6.23
   0   7 -16    3.03    3.48
   0   7 -16    2.07    2.89
   0   7 -16    0.62    2.96
   0  -7  16    4.07    3.88
   0   7 -15  181.26   13.59
   0   7 -15  176.07   13.43
   0   7 -15  196.87    9.64
   0   7 -15  189.36   14.03
   0  -7  15  204.47   14.53
   0   7 -14   11.13    4.11
   0   7 -14   12.04    2.88
   0   7 -14   12.92    4.89
   0   7 -14   10.61    4.00
   0  -7  14   11.73    4.77
   0  -7  13   52.00    6.87
   0   7 -13   49.52    6.88
   0   7 -13   48.02    5.21
   0  -7  13   50.37    4.96
   0   7 -13   53.25    7.31
   0   7 -13   58.42    8.02
   0  -7  13   46.73    4.72
   0  -7  13   53.86    7.45
   0  -7  12    9.89    4.03
   0   7 -12    8.62    3.54
   0   7 -12   10.67    2.77
   0   7 -12   13.25    4.27
   0  -7  12    9.26    2.47
   0   7 -12   10.71    4.53
   0  -7  12    6.92    4.07
   0  -7  11   -2.74    2.90
   0   7 -11   -0.21    2.72
   0   7 -11    0.17    1.69
   0   7 -11   -4.95    3.63
   0   7 -11    1.35    2.83
   0  -7  11    4.38    1.93
   0  -7  11    2.02    3.09
   0  -7  10   55.73    6.71
   0   7 -10   58.83    6.28
   0   7 -10   69.94    5.98
   0   7 -10   66.26    7.38
   0   7 -10   60.79    6.70
   0  -7  10   72.36    5.43
   0   7 -10   65.95    7.26
   0  -7  10   73.72    7.56
   0  -7   9  417.26   17.58
   0   7  -9  395.27   16.07
   0   7  -9  442.24   18.31
   0   7  -9  444.84   15.97
   0   7  -9  418.73   17.64
   0   7  -9  432.16   17.47
   0  -7   9  414.45   14.06
   0  -7   9  437.03   18.00
   0   7  -8    6.59    2.65
   0  -7   8    1.29    2.53
   0   7  -8    2.52    2.00
   0   7  -8    1.63    2.64
   0   7  -8    0.47    2.48
   0   7  -8    1.05    2.45
   0  -7   8    2.60    2.78
   0   7  -7   54.17    5.27
   0  -7   7   71.04    6.65
   0   7  -7   58.83    5.63
   0   7  -7   54.73    5.80
   0   7  -7   60.72    6.06
   0   7  -7   52.54    5.70
   0  -7   7   58.89    6.08
   0  -7   6   -2.98    3.58
   0   7  -6    2.01    1.82
   0   7  -6    0.17    2.11
   0   7  -6    0.93    2.18
   0   7  -6    1.22    2.02
   0  -7   6    1.27    2.03
   0   7  -6   -0.65    2.65
   0  -7   6    0.20    2.65
   0  -7   5   12.99    3.80
   0   7  -5    7.03    2.23
   0   7  -5    2.39    2.49
   0   7  -5    9.06    2.74
   0   7  -5    6.91    2.85
   0   7  -5    7.65    2.92
   0  -7   5    8.82    2.35
   0   7  -5    8.34    1.17
   0  -7   5    8.49    3.11
   0   7  -4   -0.34    1.61
   0  -7   4   -1.21    1.48
   0  -7   4   -1.96    2.87
   0  -7   4   -1.16    2.32
   0   7  -4    2.67    2.65
   0   7  -4    1.10    2.25
   0  -7   4   -2.56    1.94
   0   7  -4    1.40    2.23
   0   7  -4   -1.14    0.97
   0  -7   3    7.72    1.70
   0  -7   3    5.06    3.04
   0  -7   3    5.24    2.40
   0   7  -3    4.52    1.76
   0   7  -3    3.23    2.50
   0   7  -3    3.00    2.37
   0  -7   3    5.41    2.31
   0   7  -3    2.59    2.00
   0   7  -3    5.57    1.55
   0  -7   2    3.18    1.30
   0   7  -2    3.82    1.35
   0  -7   2    4.41    2.03
   0   7  -2    4.62    2.02
   0   7  -2    6.61    2.69
   0   7  -2    4.92    2.97
   0   7  -2    6.38    2.26
   0   7  -2    3.91    1.81
   0  -7   1   20.70    3.06
   0  -7   1   18.18    2.26
   0   7  -1   18.26    3.54
   0   7  -1   21.69    3.70
   0   7  -1   21.25    3.35
   0  -7   1   23.44    3.42
   0  -7   1   22.10    3.84
   0   7  -1   19.59    3.13
   0  -7   1   20.75    3.63
   0   7  -1   15.33    2.57
   0   7   0   26.82    2.92
   0  -7   0   19.49    2.84
   0   7   0   29.90    3.88
   0   7   0   26.38    3.28
   0   7   0   17.23    3.82
   0  -7   0   24.39    3.88
   0   7   0   24.70    3.58
   0  -7   0   24.54    3.36
   0  -7   0   23.89    3.15
   0  -7   0   29.07    3.94
   0   7   0   25.61    3.50
   0   7   1   11.00    2.68
   0   7   1   10.58    2.13
   0  -7  -1   11.79    2.10
   0   7   1   12.91    3.21
   0   7   1    9.27    1.96
   0   7   1   13.15    3.21
   0  -7  -1    7.90    2.80
   0  -7  -1    8.32    2.30
   0  -7  -1   11.02    2.61
   0  -7  -1   11.08    2.42
   0   7   1   10.21    2.50
   0   7   2   12.46    2.68
   0   7   2   17.04    2.85
   0   7   2   14.23    1.55
   0  -7  -2   14.01    2.03
   0   7   2   10.50    2.91
   0   7   2   13.32    2.16
   0  -7  -2   14.90    3.04
   0   7   2   12.62    2.99
   0  -7  -2   14.02    2.94
   0  -7  -2   15.77    2.81
   0  -7  -2   13.04    2.93
   0  -7  -3   14.41    1.96
   0   7   3   13.49    2.76
   0   7   3   13.84    2.62
   0   7   3   10.62    1.57
   0   7   3    8.82    2.82
   0   7   3   13.74    1.86
   0  -7  -3   12.10    2.58
   0   7   3   11.50    2.90
   0  -7  -3   15.11    3.04
   0  -7  -3   10.87    2.89
   0   7   3   14.26    2.95
   0  -7  -4   38.88    2.51
   0   7   4   43.46    4.48
   0   7   4   39.27    3.68
   0   7   4   34.67    2.93
   0   7   4   40.47    4.79
   0   7   4   46.16    4.97
   0   7   4   29.88    4.29
   0  -7  -4   41.09    4.35
   0  -7  -4   39.88    4.22
   0   7   5   -0.07    1.24
   0   7   5    0.72    1.34
   0   7   5    2.02    2.02
   0   7   5   -0.19    1.96
   0   7   5    0.13    2.25
   0   7   5   -0.96    2.18
   0  -7  -5    1.21    1.73
   0  -7  -5    0.44    1.48
   0   7   6   37.86    3.39
   0   7   6   35.70    3.69
   0   7   6   34.87    4.48
   0  -7  -6   28.52    5.02
   0   7   6   33.14    4.76
   0   7   6   32.22    3.90
   0   7   6   38.15    5.24
   0  -7  -6   35.64    4.15
   0  -7  -6   42.53    4.26
   0  -7  -7  131.18   10.90
   0   7   7  154.66    8.12
   0   7   7  174.20    7.00
   0   7   7  174.49    9.33
   0  -7  -7  169.85   10.95
   0   7   7  159.02    8.49
   0   7   7  165.06   10.19
   0  -7  -7  161.32    8.55
   0   7   7  172.83   11.00
   0  -7  -7  175.54    8.47
   0   7   8   21.36    3.44
   0  -7  -8   24.17    5.31
   0   7   8   23.41    2.42
   0  -7  -8   24.88    3.24
   0   7   8   19.22    3.38
   0   7   8   21.36    3.23
   0   7   8   17.20    4.16
   0  -7  -8   14.91    4.31
   0  -7  -8   19.33    2.66
   0   7   8   19.57    4.25
   0  -7  -8   22.70    3.43
   0   7   9  182.98    6.27
   0  -7  -9  174.13   12.05
   0   7   9  180.51    9.63
   0   7   9  196.61   11.95
   0  -7  -9  180.72   11.99
   0   7   9  188.06    9.42
   0   7   9  176.91   11.99
   0  -7  -9  178.03    9.01
   0  -7  -9  157.42    7.93
   0  -7  -9  183.68    8.48
   0   7  10  269.42    6.96
   0  -7 -10  288.24   15.73
   0  -7 -10  262.43   10.27
   0   7  10  288.16   12.14
   0   7  10  284.76   15.07
   0  -7 -10  290.16   15.55
   0   7  10  267.70   11.54
   0  -7 -10  269.36   11.40
   0   7  10  278.76   15.59
   0  -7 -10  255.25   10.84
   0  -7 -11   38.17    6.71
   0  -7 -11   27.49    3.76
   0   7  11   30.70    4.07
   0   7  11   30.89    4.00
   0   7  11   35.09    5.90
   0  -7 -11   31.31    5.84
   0   7  11   28.16    5.51
   0  -7 -11   35.07    4.02
   0  -7 -11   30.74    3.95
   0  -7 -12    0.90    3.88
   0   7  12    0.90    1.79
   0   7  12    0.17    2.76
   0  -7 -12    2.52    3.24
   0  -7 -12   -0.13    1.86
   0   7  12    5.08    4.31
   0  -7 -13   32.30    6.29
   0   7  13   22.92    3.35
   0   7  13   28.99    6.07
   0  -7 -13   22.47    5.18
   0   7  13   27.35    5.46
   0  -7 -14   54.58    7.91
   0   7  14   43.92    7.22
   0  -7 -14   61.64    8.10
   0   7  14   43.34    7.19
   0  -7 -15   -4.66    4.72
   0   7  15  -11.23    4.76
   0  -7 -15   -0.94    4.17
   0   7  15    6.40    4.62
   0  -7 -16    7.32    4.58
   0  -7 -16    5.90    4.37
   0   7  16    4.77    4.34
   0   7  16   12.54    5.05
   0  -7 -17    4.36    4.29
   0  -7 -17   -3.65    3.93
   0   7  17   -2.63    4.53
   0   7  17   -0.80    3.80
   0  -7 -18   97.71   11.75
   0   7  18   81.25   10.65
   0  -7 -18   89.48   10.55
   0   7  18   72.45   10.21
   0  -7 -19   30.18    7.66
   0   7  19   21.55    6.31
   0  -7 -19   30.70    6.89
   0   7  19   34.74    8.16
   0  -7 -20   17.77    5.59
   0   8 -21    0.10    3.51
   0   8 -21   17.84    6.34
   0   8 -20   21.33    6.95
   0   8 -20    7.25    4.45
   0   8 -20   10.29    5.21
   0  -8  20   11.65    5.00
   0  -8  20   12.18    5.20
   0   8 -19    0.80    4.12
   0   8 -19    1.09    3.07
   0   8 -19    1.53    3.99
   0  -8  19   -0.68    3.45
   0   8 -18    0.61    3.33
   0   8 -18    6.61    4.19
   0   8 -18   -6.11    5.10
   0  -8  18    9.31    5.00
   0   8 -17    4.80    3.72
   0   8 -17   14.25    5.01
   0   8 -17    7.20    4.06
   0  -8  17   13.08    5.62
   0   8 -16   27.21    5.91
   0   8 -16   28.12    6.35
   0   8 -16   32.16    6.53
   0  -8  16   30.05    6.51
   0   8 -15   65.16    8.55
   0   8 -15   77.20    6.43
   0   8 -15   65.24    8.34
   0   8 -15   58.50    8.28
   0  -8  15   64.71    8.93
   0   8 -14  114.58   10.70
   0   8 -14  137.02   11.33
   0   8 -14  109.63    7.85
   0   8 -14  126.39   11.20
   0  -8  14  118.40   10.83
   0   8 -13   36.63    6.12
   0   8 -13   48.64    5.32
   0   8 -13   22.52    5.39
   0   8 -13   32.91    5.90
   0  -8  13   40.24    6.47
   0   8 -12  211.77   12.85
   0   8 -12  212.15   13.82
   0   8 -12  224.75   11.52
   0   8 -12  172.38   12.42
   0  -8  12  194.18   13.32
   0   8 -11   14.00    4.10
   0  -8  11   12.76    3.95
   0   8 -11   16.69    4.51
   0   8 -11   14.74    3.24
   0  -8  11   14.67    2.96
   0   8 -11    9.41    3.58
   0   8 -11   19.02    4.60
   0  -8  11   12.29    4.09
   0   8 -10   83.12    7.33
   0  -8  10   80.98    8.00
   0   8 -10   83.17    6.94
   0   8 -10   81.92    8.30
   0  -8  10   84.67    6.16
   0   8 -10   80.82    7.86
   0   8 -10   87.53    8.40
   0  -8  10   81.43    8.23
   0   8  -9  110.95    9.05
   0   8  -9  104.40    7.78
   0  -8   9  120.64    9.62
   0   8  -9  113.83    8.18
   0   8  -9  110.70    9.02
   0   8  -9  119.55    9.36
   0  -8   9   98.52    8.60
   0  -8   8    9.81    3.47
   0   8  -8   13.20    3.09
   0   8  -8   14.95    3.38
   0   8  -8    8.53    3.54
   0   8  -8   18.36    4.19
   0   8  -8    9.34    3.18
   0  -8   8   10.63    4.15
   0  -8   7   43.31    5.84
   0   8  -7   52.75    5.12
   0   8  -7   53.92    5.97
   0   8  -7   45.27    5.49
   0   8  -7   43.88    5.22
   0   8  -7   45.42    5.69
   0  -8   7   50.05    5.89
   0  -8   6   -3.44    3.33
   0   8  -6   -2.27    2.20
   0   8  -6   -0.26    2.45
   0   8  -6    0.04    2.15
   0   8  -6   -1.83    2.46
   0   8  -6    1.02    2.43
   0  -8   6    3.26    2.69
   0   8  -6    0.64    0.64
   0   8  -5   95.58    7.44
   0  -8   5   93.71    7.86
   0  -8   5  108.33    5.66
   0   8  -5  100.61    5.90
   0   8  -5   95.09    7.37
   0   8  -5   94.13    6.97
   0   8  -5   93.82    7.66
   0  -8   5  102.50    7.14
   0  -8   5  103.02    7.46
   0   8  -5   99.25    4.35
   0  -8   4    2.89    1.26
   0   8  -4    6.23    1.94
   0   8  -4    8.41    2.93
   0   8  -4    1.42    2.45
   0   8  -4    5.20    2.62
   0  -8   4    5.64    2.55
   0   8  -4    4.02    1.30
   0   8  -3 1036.08   23.35
   0   8  -3 1068.69   28.40
   0  -8   3 1107.56   24.12
   0   8  -3 1142.49   30.25
   0  -8   3 1066.81   27.67
   0   8  -3 1086.29   27.65
   0   8  -3 1128.02   24.51
   0   8  -2    1.87    1.21
   0  -8   2    3.81    1.38
   0  -8   2   -1.90    2.25
   0   8  -2   -0.65    1.89
   0   8  -2    5.26    3.41
   0   8  -2    1.17    2.12
   0   8  -2   -0.61    1.61
   0  -8   1 2072.57   43.42
   0   8  -1 1973.11   36.42
   0   8  -1 2067.91   42.97
   0  -8   1 2002.00   39.69
   0   8  -1 2049.69   46.19
   0  -8   1 1967.41   43.78
   0   8  -1 1934.74   42.88
   0  -8   1 2007.33   46.01
   0   8  -1 1978.07   41.84
   0  -8   0 1717.48   36.88
   0   8   0 1617.12   34.92
   0   8   0 1712.09   36.59
   0   8   0 1693.53   40.51
   0   8   0 1611.85   37.41
   0  -8   0 1697.40   40.04
   0  -8   0 1707.73   38.31
   0   8   0 1618.81   37.25
   0  -8   0 1703.39   37.22
   0   8   1  494.17   16.61
   0  -8  -1  493.41   14.87
   0   8   1  503.00   14.64
   0   8   1  501.50   14.78
   0   8   1  464.99   17.59
   0   8   1  478.86   16.22
   0  -8  -1  504.42   16.71
   0  -8  -1  495.70   17.45
   0  -8  -1  495.83   16.42
   0   8   1  499.25   16.73
   0   8   2  171.66    5.28
   0   8   2  192.13    9.23
   0  -8  -2  167.03    7.42
   0   8   2  167.58    8.08
   0   8   2  181.19   10.20
   0   8   2  163.44    7.25
   0  -8  -2  171.57    9.53
   0  -8  -2  177.67    9.42
   0   8   2  171.34    9.51
   0   8   3  186.14    8.91
   0  -8  -3  186.31    7.22
   0   8   3  187.72    9.00
   0   8   3  173.47    6.00
   0   8   3  178.62    7.05
   0   8   3  179.23   10.25
   0  -8  -3  181.26    9.77
   0   8   3  179.12    9.79
   0   8   3  164.79    9.84
   0  -8  -4  217.54    7.21
   0   8   4  215.32    7.59
   0   8   4  215.73    9.48
   0   8   4  213.10   10.20
   0   8   4  214.65   11.15
   0  -8  -4  202.22   10.35
   0   8   4  215.92   11.19
   0   8   4  222.12   11.68
   0   8   5  264.29   10.34
   0   8   5  261.83   11.89
   0   8   5  246.16    9.10
   0   8   5  258.45   12.34
   0  -8  -5  256.48   11.64
   0   8   5  247.92   12.51
   0   8   5  248.11   13.06
   0   8   6   35.61    4.59
   0   8   6   40.09    3.86
   0   8   6   29.25    3.31
   0   8   6   28.14    4.31
   0  -8  -6   34.23    5.67
   0   8   6   24.28    4.18
   0  -8  -6   33.91    4.39
   0   8   6   33.57    5.09
   0   8   7  772.70   19.36
   0   8   7  778.23   20.97
   0   8   7  777.83   23.79
   0  -8  -7  769.05   26.10
   0   8   7  759.19   25.13
   0  -8  -7  724.19   21.59
   0   8   7  736.97   25.90
   0  -8  -7  760.38   22.46
   0   8   8  278.48   11.99
   0  -8  -8  274.64   15.58
   0   8   8  312.97   10.21
   0   8   8  317.79   13.72
   0  -8  -8  293.80   15.64
   0   8   8  309.83   15.35
   0  -8  -8  289.64   10.75
   0   8   8  335.83   16.70
   0  -8  -8  309.83   12.38
   0  -8  -8  314.91   12.98
   0  -8  -9   38.83    4.24
   0   8   9   46.91    3.36
   0  -8  -9   35.71    6.52
   0   8   9   47.80    5.32
   0  -8  -9   44.15    6.59
   0   8   9   35.54    5.77
   0  -8  -9   35.33    3.70
   0  -8  -9   44.45    4.91
   0   8   9   38.37    6.14
   0  -8 -10   -1.48    4.31
   0  -8 -10    1.93    1.56
   0   8  10    2.65    2.03
   0  -8 -10   -2.43    4.45
   0   8  10   11.03    3.58
   0   8  10   -0.40    3.40
   0  -8 -10    4.33    2.00
   0  -8 -11  305.82   17.66
   0   8  11  335.65   14.03
   0  -8 -11  301.54   17.01
   0   8  11  307.92   16.81
   0  -8 -11  322.40   13.22
   0   8  11  318.63   17.65
   0  -8 -12   22.40    6.09
   0   8  12   32.93    4.48
   0  -8 -12   25.76    5.68
   0   8  12   33.84    5.94
   0   8  12   30.71    6.07
   0  -8 -12   40.26    4.57
   0  -8 -13    1.16    4.46
   0   8  13   -0.59    1.79
   0  -8 -13   -8.18    4.49
   0   8  13    2.34    3.87
   0   8  13   -1.97    4.30
   0  -8 -13    0.42    1.57
   0  -8 -14   36.15    7.23
   0  -8 -14   47.54    7.58
   0   8  14   38.94    6.50
   0   8  14   44.76    7.65
   0  -8 -15   59.07    9.17
   0  -8 -15   40.08    7.52
   0   8  15   41.93    7.38
   0   8  15   49.80    8.21
   0  -8 -16   27.10    6.59
   0   8  16   32.58    7.15
   0  -8 -16   32.10    6.50
   0   8  16   27.61    6.38
   0  -8 -17  109.67   12.57
   0  -8 -17  102.52   11.49
   0   8  17   98.44   11.38
   0   8  17   89.53   10.76
   0  -8 -18    7.54    4.57
   0   8  18   13.68    5.44
   0  -8 -18   12.32    4.97
   0   8  18   13.68    4.94
   0  -8 -19   17.35    5.59
   0   9 -21   10.18    5.61
   0   9 -20   45.38    8.40
   0   9 -20   47.32    8.56
   0   9 -20   62.32    9.82
   0  -9  20   57.95    9.63
   0   9 -19   88.31   10.89
   0   9 -19   99.92   11.73
   0   9 -19  112.56   12.73
   0  -9  19   73.36   10.64
   0   9 -18   10.79    5.48
   0   9 -18   18.28    6.40
   0   9 -18   13.28    5.42
   0  -9  18   12.34    5.67
   0   9 -17   12.43    4.10
   0   9 -17   23.72    6.40
   0   9 -17   13.94    5.54
   0  -9  17   10.02    4.93
   0   9 -16   -2.45    4.10
   0   9 -16    4.71    3.47
   0   9 -16   -2.02    3.26
   0  -9  16   -0.23    4.20
   0   9 -15    4.87    3.93
   0   9 -15    6.44    2.68
   0   9 -15    6.89    4.12
   0   9 -15   -0.45    3.96
   0  -9  15    9.15    5.01
   0   9 -14    7.79    3.51
   0   9 -14   13.55    3.27
   0   9 -14   12.76    4.41
   0   9 -14    5.53    4.09
   0  -9  14   14.52    5.47
   0   9 -13    3.15    3.21
   0   9 -13    4.28    3.97
   0   9 -13    2.96    2.59
   0   9 -13   -2.00    2.87
   0  -9  13   -2.60    3.27
   0   9 -12  154.12   11.11
   0   9 -12  189.75   13.64
   0   9 -12  181.42   11.16
   0   9 -12  162.74   12.68
   0  -9  12  186.37   13.32
   0   9 -11   10.63    3.64
   0   9 -11   10.75    4.76
   0   9 -11    6.46    2.84
   0   9 -11    3.03    2.97
   0   9 -11    9.66    4.00
   0  -9  11   12.40    4.42
   0   9 -10  117.45    8.89
   0   9 -10  115.67   10.07
   0   9 -10  122.94    9.11
   0   9 -10  111.39    9.59
   0   9 -10  115.81    9.90
   0  -9  10  119.60   10.03
   0   9  -9   27.83    4.28
   0   9  -9   36.45    5.69
   0   9  -9   45.19    5.84
   0   9  -9   38.57    5.83
   0   9  -9   36.20    5.96
   0  -9   9   39.97    5.92
   0   9  -8    6.52    2.80
   0   9  -8    7.75    3.22
   0   9  -8    6.06    3.54
   0   9  -8    3.66    2.56
   0   9  -8    2.92    2.83
   0  -9   8   10.73    3.91
   0   9  -7  116.38    9.49
   0   9  -7  120.68    7.61
   0   9  -7  133.23    9.57
   0   9  -7  118.08    8.80
   0   9  -7  138.42   10.14
   0  -9   7  131.88    9.18
   0   9  -6  257.84   13.35
   0  -9   6  241.74    9.44
   0   9  -6  202.28    9.59
   0   9  -6  229.14   12.61
   0   9  -6  231.41   12.67
   0   9  -6  236.98   12.09
   0  -9   6  253.38   12.72
   0   9  -6  244.36    7.06
   0  -9   5   15.66    2.26
   0   9  -5   12.53    2.48
   0   9  -5   12.51    3.64
   0   9  -5    7.88    2.91
   0   9  -5   10.03    2.86
   0   9  -5   11.38    3.71
   0  -9   5   12.90    3.34
   0   9  -5   12.61    1.86
   0  -9   4    6.79    1.74
   0   9  -4    6.78    1.75
   0   9  -4    8.12    2.89
   0   9  -4    7.07    2.93
   0   9  -4   11.20    3.02
   0   9  -4   10.62    1.97
   0  -9   3    6.70    1.72
   0   9  -3    5.91    1.55
   0   9  -3    6.40    2.65
   0   9  -3    4.65    2.98
   0   9  -3    5.01    2.22
   0   9  -3    4.88    1.43
   0   9  -2   -0.14    0.96
   0  -9   2   -1.42    1.18
   0   9  -2    0.18    2.00
   0   9  -2   -0.35    2.44
   0   9  -2   -2.16    2.39
   0  -9   2   -2.75    2.48
   0   9  -2    0.37    1.55
   0   9  -1   16.14    1.66
   0  -9   1   18.22    3.19
   0   9  -1   18.08    3.35
   0   9  -1   16.41    4.12
   0  -9   1   15.62    3.67
   0   9  -1   14.28    3.32
   0   9  -1   17.43    3.40
   0  -9   0    6.81    2.21
   0   9   0    8.18    2.09
   0   9   0   14.27    2.84
   0   9   0   13.50    3.98
   0   9   0    8.44    2.75
   0  -9   0   11.39    3.62
   0   9   0    8.76    2.69
   0   9   1   62.97    2.57
   0  -9  -1   77.88    5.53
   0   9   1   71.42    5.29
   0   9   1   80.20    5.53
   0   9   1   76.49    7.21
   0  -9  -1   88.33    7.42
   0   9   1   76.56    6.46
   0   9   1   73.20    6.32
   0   9   2   44.42    3.93
   0   9   2   44.74    5.74
   0  -9  -2   47.97    4.19
   0   9   2   46.26    4.49
   0   9   2   41.79    2.29
   0   9   2   40.64    5.07
   0  -9  -2   53.06    5.83
   0   9   3   16.12    2.42
   0   9   3   17.36    3.95
   0  -9  -3   23.09    2.73
   0   9   3   17.92    1.77
   0   9   3   19.85    3.49
   0   9   3   22.30    3.45
   0  -9  -3   25.07    4.36
   0   9   3   24.68    4.29
   0   9   4   69.32    4.08
   0   9   4   86.59    6.67
   0  -9  -4   83.17    4.57
   0   9   4   83.90    6.25
   0   9   4   88.58    7.88
   0   9   4   67.28    6.56
   0  -9  -4   81.45    6.97
   0   9   4   88.10    7.71
   0   9   5   98.45    6.60
   0   9   5   95.56    7.28
   0   9   5   85.93    5.03
   0   9   5   88.93    7.71
   0   9   5   95.89    8.00
   0  -9  -5  104.39    7.69
   0   9   5  101.92    8.58
   0   9   6   13.87    2.60
   0   9   6   18.22    2.91
   0   9   6   22.83    4.05
   0   9   6   32.54    4.79
   0   9   6   23.44    4.75
   0  -9  -6   24.67    5.44
   0  -9  -6   29.15    4.37
   0   9   6   18.88    4.50
   0   9   7   19.70    2.93
   0   9   7   17.59    2.93
   0   9   7   19.52    4.07
   0   9   7   20.25    3.99
   0   9   7   17.99    4.79
   0  -9  -7   19.96    4.95
   0  -9  -7   18.38    3.63
   0   9   7   21.06    5.03
   0   9   8  105.10    7.12
   0  -9  -8  107.95   10.61
   0   9   8  122.38    9.48
   0   9   8  116.75    6.41
   0   9   8  112.95    8.57
   0   9   8  114.55    9.66
   0  -9  -8  117.39   10.55
   0  -9  -8  115.63    8.16
   0   9   8  115.94   10.17
   0  -9  -8  101.92    6.11
   0   9   9  193.64   12.17
   0  -9  -9  180.40   13.46
   0   9   9  190.62   11.22
   0  -9  -9  186.45   13.14
   0   9   9  191.82   12.76
   0  -9  -9  194.84   10.55
   0   9   9  195.89   13.59
   0  -9 -10   43.07    6.91
   0   9  10   42.89    5.57
   0  -9 -10   41.42    6.85
   0   9  10   44.81    6.66
   0  -9 -10   33.49    4.35
   0   9  10   39.60    6.57
   0  -9 -11    7.35    5.22
   0   9  11    2.09    2.45
   0  -9 -11    5.53    4.00
   0   9  11   -2.84    3.34
   0  -9 -11    2.70    2.01
   0   9  11    3.43    4.13
   0  -9 -12   63.96    9.20
   0   9  12   58.79    6.13
   0   9  12   67.40    8.48
   0  -9 -12   56.49    8.38
   0   9  12   53.24    8.02
   0  -9 -12   58.10    5.71
   0  -9 -13  128.53   12.37
   0   9  13  141.73    9.23
   0   9  13  142.18   12.58
   0  -9 -13  157.41   13.28
   0   9  13  119.41   11.95
   0  -9 -14    3.57    4.30
   0  -9 -14    3.49    3.85
   0   9  14    3.94    4.13
   0   9  14   -0.84    3.95
   0  -9 -15    9.54    4.71
   0   9  15    4.95    4.27
   0  -9 -15   13.76    4.99
   0   9  15    2.22    3.94
   0  -9 -16    9.09    5.12
   0  -9 -16    8.34    4.35
   0   9  16    2.94    3.47
   0   9  16   -5.27    4.82
   0  -9 -17   16.52    5.67
   0   9  17   14.60    6.07
   0  -9 -17   13.39    5.66
   0   9  17    5.15    4.33
   0   9  18    2.90    4.48
   0  -9 -18   13.26    6.33
   0  10 -20   -3.95    4.69
   0  10 -19   16.52    5.47
   0  10 -19   14.03    4.91
   0  10 -19   11.49    5.30
   0 -10  19   17.84    6.74
   0  10 -18   -3.30    4.43
   0  10 -18    4.94    4.28
   0  10 -18   12.10    4.84
   0 -10  18    6.47    4.77
   0  10 -17  215.25   16.46
   0  10 -17  185.33   14.75
   0  10 -17  182.35   15.16
   0 -10  17  185.29   16.03
   0  10 -16    5.59    4.30
   0  10 -16   11.17    4.76
   0  10 -16    4.24    3.80
   0 -10  16    6.24    4.48
   0  10 -15   12.11    4.73
   0  10 -15    8.38    4.33
   0  10 -15    7.72    2.99
   0  10 -15   11.60    4.65
   0 -10  15    6.23    4.14
   0  10 -14   32.19    5.86
   0  10 -14   42.88    5.98
   0  10 -14   37.35    7.01
   0  10 -14   31.73    6.72
   0 -10  14   34.11    6.65
   0  10 -13   -0.34    3.01
   0  10 -13    2.56    2.60
   0  10 -13   -2.02    3.77
   0 -10  13   -5.70    4.37
   0  10 -12    8.66    3.56
   0  10 -12    1.26    2.57
   0  10 -12   10.23    4.66
   0  10 -12   -1.14    3.49
   0  10 -12    3.23    3.88
   0 -10  12   12.94    5.38
   0  10 -11    3.27    2.92
   0  10 -11    9.53    4.54
   0  10 -11    4.87    3.13
   0  10 -11    7.84    3.97
   0  10 -11    7.81    4.46
   0 -10  11    2.25    3.20
   0  10 -10  131.74   11.13
   0  10 -10  136.86    9.55
   0  10 -10  125.71    9.92
   0  10 -10  151.20   11.46
   0  10 -10  124.22   10.13
   0 -10  10  135.09   10.82
   0  10  -9  164.33   10.00
   0  10  -9  163.20   11.81
   0  10  -9  164.43   11.15
   0  10  -9  169.80   11.99
   0  10  -9  153.73   10.93
   0 -10   9  177.19   11.82
   0  10  -8  122.17    9.88
   0  10  -8  123.28    8.11
   0  10  -8  124.56    9.71
   0  10  -8  115.79    9.26
   0  10  -8  117.66    9.93
   0 -10   8  137.05   10.24
   0  10  -7   31.90    3.89
   0 -10   7   25.98    3.27
   0  10  -7   32.85    5.56
   0  10  -7   32.27    5.23
   0  10  -7   28.12    4.72
   0  10  -7   25.91    4.70
   0  10  -7   23.63    1.60
   0 -10   7   27.88    4.54
   0  10  -6  817.71   26.60
   0 -10   6  785.46   20.53
   0  10  -6  812.74   21.65
   0  10  -6  787.19   26.71
   0  10  -6  787.59   25.11
   0  10  -6  831.84   26.76
   0  10  -6  783.84   17.82
   0 -10   6  808.25   25.78
   0 -10   5   96.08    5.80
   0  10  -5   98.88    6.01
   0  10  -5  105.88    8.45
   0  10  -5   89.33    7.96
   0  10  -5  120.63    9.40
   0  10  -5   98.52    7.94
   0  10  -5   98.30    5.26
   0 -10   5   92.42    7.89
   0  10  -4  423.41   12.54
   0  10  -4  438.48   17.51
   0 -10   4  422.28   12.93
   0  10  -4  398.65   17.85
   0  10  -4  414.63   16.26
   0  10  -4  422.98   13.24
   0  10  -3  700.70   16.93
   0  10  -3  754.40   23.57
   0 -10   3  740.88   18.73
   0  10  -3  757.43   25.43
   0 -10   3  787.43   25.97
   0  10  -3  712.84   22.41
   0  10  -3  709.61   19.89
   0  10  -2   51.83    3.02
   0 -10   2   56.47    4.23
   0  10  -2   68.67    7.25
   0  10  -2   54.49    5.51
   0 -10   2   52.67    6.36
   0  10  -2   72.81    6.33
   0  10  -2   59.03    5.12
   0  10  -1   17.56    1.45
   0  10  -1   23.57    3.93
   0  10  -1   31.57    5.41
   0 -10   1   27.03    4.77
   0  10  -1   23.43    3.91
   0  10  -1   23.91    3.56
   0  10   0  254.49   11.47
   0 -10   0  245.81   11.38
   0  10   0  266.31   10.64
   0  10   0  272.13   14.27
   0 -10   0  279.03   14.15
   0  10   0  275.08   12.52
   0  10   0  279.01   12.47
   0  10   1   -1.14    1.87
   0 -10  -1   -2.20    1.76
   0  10   1   -0.09    1.84
   0  10   1   -2.39    2.92
   0  10   1   -1.18    2.45
   0 -10  -1   -2.16    2.90
   0  10   1    0.44    2.45
   0 -10  -2  651.16   18.53
   0  10   2  666.08   19.51
   0  10   2  635.87   18.15
   0  10   2  659.19   23.43
   0  10   2  617.54   20.93
   0 -10  -2  651.38   22.71
   0  10   2  638.94   21.88
   0  10   3   -2.23    3.07
   0  10   3    1.47    1.51
   0 -10  -3   -1.65    1.65
   0  10   3   -0.87    2.16
   0  10   3   -0.01    0.87
   0 -10  -3   -1.09    2.63
   0  10   3   -0.91    2.45
   0  10   4  385.40   15.29
   0 -10  -4  411.29   12.25
   0  10   4  413.96   10.92
   0  10   4  397.62   17.56
   0 -10  -4  381.81   16.57
   0  10   4  407.84   17.72
   0  10   5 2707.89   53.15
   0  10   5 2887.58   60.93
   0  10   5 2968.51   64.53
   0  10   5 2857.14   63.56
   0 -10  -5 2875.62   62.27
   0  10   5 2864.75   64.95
   0  10   6   10.70    2.31
   0  10   6    4.53    1.99
   0  10   6    2.41    2.34
   0  10   6    7.22    3.58
   0 -10  -6    5.69    4.15
   0  10   6    3.74    3.09
   0 -10  -6    4.74    2.73
   0  10   6    2.26    3.33
   0  10   7   20.19    3.07
   0  10   7   11.95    2.59
   0  10   7   15.46    3.89
   0  10   7   16.66    3.83
   0 -10  -7   17.55    5.31
   0  10   7   21.44    4.48
   0 -10  -7   25.40    4.47
   0  10   7   12.03    3.63
   0  10   8   14.08    4.16
   0 -10  -8   15.57    6.08
   0  10   8   14.89    4.24
   0 -10  -8   10.49    5.01
   0  10   8    9.67    3.61
   0 -10  -8   10.94    3.19
   0  10   8   16.47    4.79
   0  10   9  201.38   12.95
   0 -10  -9  178.89   13.74
   0  10   9  216.49   12.65
   0 -10  -9  213.22   14.60
   0  10   9  218.89   14.06
   0 -10  -9  205.21   11.49
   0  10   9  204.63   14.26
   0  10  10    6.92    3.69
   0 -10 -10   11.61    5.09
   0  10  10    1.08    2.42
   0 -10 -10   -3.87    4.16
   0  10  10    1.91    3.34
   0 -10 -10   -0.98    1.91
   0  10  10    3.97    3.68
   0  10  11    1.00    2.91
   0 -10 -11    7.71    5.29
   0  10  11   -0.21    2.15
   0  10  11    4.59    3.35
   0 -10 -11    1.36    4.42
   0 -10 -11    2.63    2.13
   0  10  11    5.49    3.77
   0 -10 -12   -3.95    5.32
   0  10  12    5.57    3.98
   0  10  12   -2.96    2.70
   0  10  12   -4.00    3.99
   0 -10 -12    3.33    3.59
   0  10  12   -0.45    3.68
   0  10  13   60.50    8.49
   0 -10 -13   41.77    7.81
   0 -10 -13   48.22    8.19
   0  10  13   38.44    7.14
   0  10  13   59.64    8.93
   0  10  14    4.10    4.23
   0 -10 -14    2.96    4.29
   0  10  14    5.40    4.41
   0 -10 -14   14.25    6.54
   0  10  14    1.21    4.39
   0 -10 -15  198.63   16.57
   0 -10 -15  196.92   16.16
   0  10  15  205.27   16.12
   0  10  15  215.93   17.31
   0 -10 -16   13.21    6.15
   0 -10 -16   14.13    5.24
   0  10  16   14.23    5.38
   0  10  16   10.67    5.18
   0  10  17   47.76    8.78
   0 -10 -17   51.02    8.99
   0  11 -20    3.46    3.90
   0  11 -19    6.97    4.73
   0  11 -19    9.83    5.37
   0  11 -18    5.17    4.36
   0  11 -18    2.89    3.93
   0  11 -18    1.80    4.47
   0 -11  18    0.94    3.73
   0  11 -17    5.56    4.44
   0  11 -17   -5.96    4.34
   0  11 -17    2.02    4.72
   0 -11  17   -4.32    4.89
   0  11 -16   28.97    6.03
   0  11 -16   26.88    6.70
   0  11 -16   21.70    5.92
   0 -11  16   30.93    7.39
   0  11 -15  110.74   10.99
   0  11 -15  124.63   12.79
   0  11 -15  160.81   11.33
   0  11 -15  133.43   13.04
   0 -11  15  130.03   12.92
   0  11 -14   48.67    7.35
   0  11 -14   48.10    6.64
   0  11 -14   49.24    7.76
   0  11 -14   58.05    8.69
   0 -11  14   47.66    7.88
   0  11 -13   15.58    4.37
   0  11 -13   31.43    6.55
   0  11 -13   21.18    4.57
   0  11 -13   15.62    5.12
   0 -11  13   13.43    4.53
   0  11 -12   -0.77    3.41
   0  11 -12    6.39    3.28
   0  11 -12    8.39    4.41
   0  11 -12   10.64    4.42
   0  11 -12    8.31    4.04
   0 -11  12    7.04    3.67
   0  11 -11   24.09    4.87
   0  11 -11   33.07    6.42
   0  11 -11   24.76    5.30
   0  11 -11   28.31    5.66
   0  11 -11   26.96    5.88
   0 -11  11   34.96    6.39
   0  11 -10   23.81    4.34
   0  11 -10   26.40    5.29
   0  11 -10   28.11    5.67
   0  11 -10   31.03    5.42
   0  11 -10   31.08    6.10
   0 -11  10   27.79    5.61
   0  11  -9    3.49    2.68
   0  11  -9    3.58    2.64
   0  11  -9    6.54    4.06
   0  11  -9    7.12    3.61
   0  11  -9    5.26    3.69
   0 -11   9    5.55    3.61
   0  11  -8   70.83    6.30
   0 -11   8   66.39    5.38
   0  11  -8   67.75    7.88
   0  11  -8   73.02    8.02
   0  11  -8   68.54    7.93
   0  11  -8   80.84    8.16
   0 -11   8   78.21    8.22
   0  11  -7   80.22    8.40
   0 -11   7   73.42    5.51
   0  11  -7   74.96    6.12
   0  11  -7   69.74    7.89
   0  11  -7   77.59    8.15
   0  11  -7   70.66    7.37
   0 -11   7   93.59    8.67
   0  11  -7   78.17    3.59
   0 -11   6    8.00    2.14
   0  11  -6   10.70    2.53
   0  11  -6    9.81    3.26
   0  11  -6    9.97    3.71
   0  11  -6    7.99    3.88
   0  11  -6    8.45    3.03
   0  11  -6    9.22    1.70
   0 -11   6   13.74    3.90
   0  11  -5   18.15    2.76
   0 -11   5   14.97    2.43
   0  11  -5   13.15    3.84
   0  11  -5   11.43    3.41
   0  11  -5   13.29    4.07
   0  11  -5   21.07    4.20
   0  11  -5   18.13    2.65
   0 -11   5   14.28    3.72
   0 -11   4    6.33    1.99
   0  11  -4    4.35    1.59
   0  11  -4    2.93    2.94
   0  11  -4    6.29    3.01
   0 -11   4   10.34    4.67
   0  11  -4    5.23    2.65
   0  11  -4    5.08    1.78
   0 -11   3   12.86    2.27
   0  11  -3   14.42    1.91
   0  11  -3   23.13    4.92
   0  11  -3   15.63    3.63
   0 -11   3   13.61    4.83
   0  11  -3   12.20    3.12
   0  11  -3   12.63    2.56
   0  11  -2   14.05    1.59
   0  11  -2   12.30    3.48
   0  11  -2   12.87    3.75
   0  11  -2   17.92    3.99
   0 -11   2   25.91    5.30
   0  11  -2   21.90    3.44
   0  11  -1   84.07    6.71
   0  11  -1   74.06    8.04
   0 -11   1   78.66    7.94
   0  11  -1   69.34    6.71
   0  11  -1   79.09    6.48
   0  11   0    7.46    2.40
   0  11   0    3.21    3.47
   0  11   0   11.49    3.35
   0 -11   0   11.35    3.90
   0  11   0    5.85    2.55
   0  11   1    0.04    1.73
   0 -11  -1    1.31    1.81
   0  11   1   -0.18    2.99
   0  11   1    0.32    1.76
   0  11   1    1.29    2.39
   0  11   1    1.38    2.56
   0 -11  -1    1.76    2.40
   0 -11  -2    6.11    1.99
   0  11   2    2.94    2.09
   0  11   2    5.55    3.41
   0  11   2    4.00    1.73
   0  11   2    3.82    3.12
   0 -11  -2    2.57    2.62
   0  11   2    3.12    2.82
   0  11   3   44.99    5.07
   0 -11  -3   43.14    4.11
   0  11   3   41.12    6.23
   0  11   3   45.23    4.20
   0  11   3   35.13    5.37
   0 -11  -3   53.82    6.63
   0  11   3   44.77    6.25
   0  11   4   19.44    4.44
   0  11   4   20.06    3.63
   0  11   4   14.93    1.78
   0 -11  -4   18.93    4.43
   0  11   4   21.84    4.88
   0  11   5   11.66    4.21
   0  11   5   23.73    4.05
   0  11   5   29.22    5.64
   0 -11  -5   17.77    4.53
   0  11   6   25.64    4.56
   0  11   6   22.94    4.85
   0  11   6   34.69    6.19
   0 -11  -6   18.42    5.66
   0 -11  -6   27.09    4.73
   0  11   6   28.61    5.56
   0  11   7   19.43    4.12
   0  11   7   28.36    5.28
   0  11   7   16.67    4.14
   0 -11  -7   18.11    5.04
   0  11   7   19.58    4.74
   0 -11  -7   16.92    3.91
   0  11   8   41.81    6.08
   0 -11  -8   37.49    7.91
   0  11   8   46.53    6.12
   0 -11  -8   38.56    7.06
   0  11   8   30.36    5.87
   0  11   8   46.32    7.23
   0 -11  -8   55.67    6.29
   0  11   9   24.96    4.93
   0 -11  -9   29.52    6.65
   0  11   9   25.79    5.15
   0  11   9   23.24    5.43
   0 -11  -9   11.53    5.46
   0  11   9   30.54    6.09
   0 -11  -9   23.79    4.61
   0 -11 -10   26.08    6.13
   0  11  10   27.92    5.37
   0  11  10   33.23    5.25
   0 -11 -10   29.08    6.27
   0  11  10   33.36    6.06
   0 -11 -10   27.26    4.60
   0  11  10   32.73    6.62
   0 -11 -11   95.97   11.52
   0  11  11  114.38   10.44
   0  11  11   91.54    8.81
   0  11  11  104.98   10.84
   0 -11 -11   99.00   11.19
   0  11  11   87.90   10.39
   0 -11 -11   88.82    7.80
   0 -11 -12   23.99    6.70
   0  11  12   19.63    5.73
   0  11  12   15.27    4.02
   0 -11 -12   27.71    7.30
   0  11  12   22.22    5.47
   0  11  12   17.01    5.43
   0  11  13    1.13    3.32
   0 -11 -13    2.75    4.81
   0 -11 -13    0.25    3.73
   0  11  13   -4.18    3.98
   0  11  13    9.05    5.27
   0  11  14   31.21    6.79
   0 -11 -14   14.95    6.22
   0 -11 -14   25.74    6.78
   0  11  14   17.23    5.31
   0  11  14   15.05    5.82
   0 -11 -15   38.60    8.30
   0  11  15   36.51    6.99
   0  11  15   37.60    7.50
   0 -11 -15   57.84    9.21
   0  11  15   37.50    7.97
   0  11  16    7.79    4.76
   0 -11 -16   -2.32    4.60
   0  11  16   -3.75    4.63
   0  12 -20    1.46    4.67
   0  12 -19   -4.42    3.92
   0  12 -18    1.12    3.11
   0  12 -18    6.03    5.04
   0  12 -17   18.94    5.57
   0  12 -17   12.06    5.70
   0  12 -17    8.27    4.46
   0 -12  17   21.77    6.24
   0  12 -16   18.64    5.66
   0  12 -16   19.01    6.63
   0  12 -16   11.50    5.19
   0 -12  16   14.73    4.91
   0  12 -15   32.72    6.37
   0  12 -15   24.58    6.35
   0  12 -15   24.43    5.02
   0  12 -15   22.70    6.24
   0 -12  15   25.44    6.54
   0  12 -14   17.81    4.76
   0  12 -14    7.65    4.39
   0  12 -14   13.12    3.91
   0  12 -14   14.83    5.05
   0 -12  14    6.53    4.42
   0  12 -13   25.39    4.98
   0  12 -13   36.89    7.20
   0  12 -13   21.99    5.04
   0  12 -13   27.37    5.75
   0  12 -13   18.90    5.35
   0 -12  13   30.19    6.21
   0  12 -12   42.39    6.05
   0  12 -12   39.18    7.34
   0  12 -12   46.77    6.60
   0  12 -12   51.46    7.39
   0  12 -12   41.39    7.26
   0 -12  12   38.28    6.59
   0  12 -11   -1.11    2.63
   0  12 -11    1.30    3.01
   0  12 -11   -1.07    3.39
   0  12 -11   -1.42    3.33
   0  12 -11    2.10    2.99
   0 -12  11    4.26    3.55
   0  12 -10  100.84    8.22
   0  12 -10  111.16   10.72
   0  12 -10  106.08    9.99
   0  12 -10   97.11    9.87
   0  12 -10  107.09    9.88
   0 -12  10  102.08   10.21
   0  12  -9   12.22    2.98
   0  12  -9   24.17    5.28
   0  12  -9   25.14    5.44
   0  12  -9   14.60    4.65
   0  12  -9   23.35    5.07
   0 -12   9   24.86    5.56
   0  12  -8  163.80    9.38
   0  12  -8  147.81   11.68
   0  12  -8  166.96   12.27
   0  12  -8  163.21   11.55
   0  12  -8  147.49   11.88
   0 -12   8  172.82   12.24
   0  12  -7   24.02    3.51
   0  12  -7   38.66    5.95
   0  12  -7   28.79    5.26
   0  12  -7   26.62    5.17
   0  12  -7   17.28    4.76
   0 -12   7   31.25    5.25
   0  12  -6    7.35    2.20
   0  12  -6   16.98    4.36
   0  12  -6   12.09    3.90
   0 -12   6    9.02    3.60
   0  12  -6   22.60    4.77
   0  12  -6    8.06    3.91
   0  12  -6   10.84    2.08
   0 -12   6   12.20    3.72
   0  12  -5  628.60   23.88
   0  12  -5  661.82   17.63
   0  12  -5  658.80   25.87
   0  12  -5  625.94   22.74
   0 -12   5  665.50   26.70
   0  12  -5  643.47   24.91
   0  12  -5  662.35   18.39
   0 -12   5  642.60   23.30
   0  12  -4   60.55    4.03
   0 -12   4   63.48    4.72
   0  12  -4   71.03    8.53
   0  12  -4   62.32    6.91
   0  12  -4   61.45    6.78
   0 -12   4   50.55    7.51
   0  12  -4   58.97    5.08
   0 -12   4   60.29    6.50
   0  12  -3   21.08    2.07
   0  12  -3   19.53    4.07
   0  12  -3   29.16    5.69
   0  12  -3   21.09    4.20
   0 -12   3   17.79    4.41
   0  12  -3   18.68    3.08
   0  12  -2   43.71    2.05
   0  12  -2   44.70    5.72
   0  12  -2   41.33    6.43
   0 -12   2   44.95    6.55
   0  12  -2   48.07    6.00
   0  12  -2   55.24    5.54
   0  12  -1  521.19   19.42
   0  12  -1  572.26   23.43
   0  12  -1  513.28   19.57
   0 -12   1  529.83   22.56
   0  12  -1  541.49   19.32
   0  12   0    8.24    3.60
   0  12   0    6.88    2.41
   0  12   0    8.71    3.26
   0  12   0   11.03    3.50
   0 -12   0    9.49    3.83
   0  12   1    4.23    2.25
   0  12   1    4.54    2.29
   0  12   1    1.09    3.26
   0  12   1    7.92    3.57
   0 -12  -1    4.57    3.31
   0  12   1    0.85    2.56
   0 -12  -2   21.11    3.55
   0  12   2   26.11    4.02
   0  12   2   24.46    3.79
   0  12   2   33.91    5.96
   0  12   2   30.43    5.26
   0  12   2   25.61    4.78
   0 -12  -2   24.89    4.84
   0  12   3   76.41    6.66
   0  12   3   79.12    8.47
   0  12   3   78.62    5.83
   0 -12  -3   81.38    8.37
   0  12   3   75.43    7.45
   0  12   3   83.18    8.38
   0  12   4   21.02    3.93
   0  12   4   28.32    5.85
   0  12   4   19.43    4.87
   0  12   4   15.06    4.54
   0 -12  -4   19.44    4.61
   0  12   5   58.59    7.48
   0  12   5   52.90    6.00
   0 -12  -5   45.05    6.13
   0  12   5   46.85    7.08
   0  12   6  617.03   22.51
   0  12   6  612.93   24.80
   0 -12  -6  582.92   25.57
   0 -12  -6  573.17   22.91
   0  12   6  612.32   25.43
   0  12   7  130.79   10.06
   0  12   7  129.39   11.02
   0 -12  -7  123.41   12.07
   0  12   7  129.78   11.21
   0 -12  -7  122.72    9.86
   0  12   7  138.02   11.86
   0 -12  -8  131.92   12.61
   0  12   8  130.74   10.24
   0  12   8  128.35   10.86
   0 -12  -8  138.60   12.66
   0  12   8  131.78   11.36
   0  12   8  123.74   11.59
   0 -12  -8  122.20    9.86
   0 -12  -9    8.21    5.85
   0  12   9    0.48    2.82
   0  12   9    7.54    3.71
   0 -12  -9    8.79    4.81
   0  12   9   -3.93    4.44
   0 -12  -9    7.62    3.43
   0  12   9    8.44    4.68
   0  12  10   73.56    8.46
   0 -12 -10  101.74   11.19
   0  12  10   85.20    8.88
   0 -12 -10   77.62    9.62
   0  12  10   66.31    8.87
   0  12  10   68.02    9.48
   0 -12 -10   91.35    8.46
   0  12  11   -2.64    2.97
   0 -12 -11    0.42    4.96
   0  12  11   -3.76    3.22
   0 -12 -11   -1.19    4.01
   0  12  11   -6.16    4.69
   0  12  11   -4.33    4.45
   0  12  12    4.44    3.37
   0 -12 -12   -0.55    4.25
   0  12  12    5.19    3.40
   0  12  12    1.98    3.49
   0 -12 -12   11.60    5.99
   0  12  12    3.70    4.71
   0  12  13    6.47    3.72
   0 -12 -13   16.10    6.36
   0 -12 -13    5.43    4.06
   0  12  13   11.14    5.00
   0  12  13   20.09    6.38
   0  12  14    1.04    3.60
   0 -12 -14    2.10    4.06
   0 -12 -14   11.57    5.53
   0  12  14   -4.00    4.99
   0  12  14    6.62    5.37
   0  12  15   16.29    5.82
   0  12  15   12.50    4.98
   0  12  16    9.86    4.53
   0  13 -19   32.81    7.22
   0  13 -18   11.24    4.89
   0  13 -17   35.58    6.45
   0  13 -17   31.21    7.21
   0  13 -16    6.86    4.18
   0  13 -16    9.80    5.62
   0  13 -16    1.26    3.38
   0 -13  16   -5.66    4.78
   0  13 -15    3.04    3.55
   0  13 -15    8.48    4.02
   0  13 -15    2.60    3.72
   0  13 -15   -1.00    4.11
   0 -13  15    6.10    5.26
   0  13 -14   11.13    3.67
   0  13 -14   16.32    5.06
   0  13 -14    5.20    3.66
   0 -13  14   15.64    5.25
   0  13 -13    7.09    3.60
   0  13 -13    9.11    4.19
   0  13 -13   10.15    4.75
   0  13 -13   10.18    5.94
   0  13 -13    6.77    3.99
   0 -13  13    3.71    3.86
   0  13 -12   48.22    6.55
   0  13 -12   68.09    8.60
   0  13 -12   66.11    9.53
   0  13 -12   67.06    8.28
   0  13 -12   50.61    8.22
   0 -13  12   56.28    8.34
   0  13 -11    5.90    2.75
   0  13 -11    5.43    3.15
   0  13 -11    1.43    3.54
   0  13 -11    7.75    4.34
   0  13 -11   13.05    4.91
   0 -13  11   10.49    4.68
   0  13 -10    3.06    2.65
   0  13 -10   -1.19    3.59
   0  13 -10    1.76    3.62
   0  13 -10    5.82    3.37
   0  13 -10    2.31    3.35
   0 -13  10    6.26    3.58
   0  13  -9   24.54    4.15
   0  13  -9   22.27    5.03
   0  13  -9   19.44    5.42
   0  13  -9   26.03    5.43
   0  13  -9   19.63    5.02
   0 -13   9   17.82    4.67
   0  13  -8   -0.19    1.90
   0  13  -8    2.78    3.07
   0  13  -8   -0.52    3.08
   0  13  -8   -3.03    4.25
   0  13  -8    0.24    2.83
   0 -13   8    8.38    3.98
   0  13  -7    6.93    2.48
   0  13  -7    4.47    3.32
   0  13  -7    5.83    3.50
   0  13  -7    5.90    3.89
   0 -13   7    2.76    3.43
   0  13  -7   10.31    3.82
   0 -13   7    5.96    3.41
   0  13  -6   19.90    3.01
   0  13  -6   22.06    4.99
   0  13  -6   12.86    4.33
   0  13  -6   18.12    5.33
   0  13  -6   22.64    4.78
   0 -13   6   16.25    5.23
   0 -13   6   10.92    3.92
   0  13  -5    0.89    1.35
   0  13  -5   -0.52    3.05
   0  13  -5    0.11    3.42
   0  13  -5   -3.06    2.96
   0  13  -5    1.40    2.94
   0 -13   5   -0.65    3.10
   0  13  -5   -0.18    1.87
   0 -13   5    3.37    2.44
   0  13  -4   -1.50    3.19
   0  13  -4    0.77    2.41
   0 -13   4   -2.61    4.41
   0  13  -4    0.75    2.78
   0  13  -4    0.13    1.90
   0 -13   4   -0.69    2.57
   0  13  -3    0.59    2.76
   0  13  -3   -0.78    2.85
   0 -13   3   -3.58    3.53
   0  13  -3   -2.15    2.93
   0  13  -3   -2.38    2.23
   0  13  -2    6.06    2.80
   0  13  -2    0.84    2.67
   0 -13   2    0.37    3.26
   0  13  -2    1.75    2.41
   0  13  -2    1.64    2.18
   0  13  -1   24.86    4.51
   0  13  -1   27.38    5.72
   0 -13   1   37.46    6.56
   0  13  -1   28.13    4.90
   0  13  -1   25.75    4.45
   0  13   0    3.43    3.65
   0  13   0    5.51    2.65
   0  13   0    8.63    3.67
   0  13   0    3.78    2.48
   0 -13   0    2.62    2.96
   0  13   1    2.25    2.29
   0  13   1    0.22    2.05
   0  13   1    1.82    3.11
   0  13   1    2.27    2.90
   0  13   1   -1.99    2.97
   0 -13  -1   -2.81    3.06
   0  13   2   17.47    3.62
   0  13   2   21.55    5.54
   0  13   2   24.23    3.77
   0  13   2   22.34    4.64
   0  13   2   16.40    4.49
   0 -13  -2   24.64    5.56
   0  13   3   16.66    3.65
   0  13   3   17.57    5.09
   0  13   3   17.67    4.79
   0 -13  -3   18.44    4.40
   0  13   3   14.44    4.54
   0  13   4   -0.32    2.51
   0  13   4    6.79    3.78
   0  13   4    4.81    3.51
   0  13   4   -1.11    3.45
   0 -13  -4    4.82    3.51
   0  13   5   12.69    3.30
   0  13   5   10.62    3.85
   0  13   5    3.40    3.36
   0 -13  -5   22.14    6.51
   0  13   5   13.13    4.18
   0 -13  -5   21.98    5.33
   0  13   6   38.85    5.63
   0  13   6   25.15    5.53
   0 -13  -6   28.72    6.52
   0 -13  -6   40.85    6.34
   0  13   6   19.46    5.50
   0  13   7    7.14    3.15
   0  13   7    3.65    3.20
   0 -13  -7    4.49    4.82
   0  13   7   -5.22    4.31
   0 -13  -7    4.39    3.63
   0  13   8    2.63    2.92
   0  13   8   -1.46    3.20
   0 -13  -8    8.77    5.40
   0  13   8   -0.29    3.64
   0 -13  -8   10.34    3.78
   0  13   8   -2.52    4.11
   0  13   9   83.51    8.83
   0 -13  -9   71.61   10.21
   0  13   9   87.15    9.36
   0  13   9   82.30   10.05
   0 -13  -9   93.25   10.89
   0  13   9   91.54   10.73
   0 -13  -9   82.19    8.66
   0  13  10   65.46    8.38
   0 -13 -10   70.79   10.22
   0  13  10   95.48    9.85
   0 -13 -10   76.88   10.14
   0  13  10   63.26    8.85
   0  13  10   65.57    9.17
   0 -13 -11   18.45    6.48
   0  13  11   19.86    4.56
   0  13  11   12.44    4.31
   0  13  11   14.47    5.08
   0 -13 -11    3.35    4.34
   0  13  11   10.54    4.71
   0  13  12   10.73    4.53
   0 -13 -12    6.95    5.02
   0  13  12   22.39    6.17
   0 -13 -12    3.50    4.75
   0  13  12    6.41    4.41
   0  13  13    6.74    3.74
   0 -13 -13   21.31    6.91
   0  13  13    5.20    4.77
   0 -13 -13    9.72    5.21
   0  13  13    9.38    5.41
   0  13  14    1.71    3.62
   0  13  14   -2.98    4.16
   0  13  15    6.66    4.63
   0  14 -16    6.53    5.07
   0 -14  16   12.75    6.24
   0  14 -15    0.21    3.94
   0  14 -15    9.52    4.32
   0  14 -15   11.02    5.50
   0 -14  15   -0.32    3.49
   0  14 -14    4.27    4.08
   0  14 -14    1.91    3.16
   0  14 -14    1.68    4.09
   0 -14  14   -5.44    5.51
   0  14 -13   11.26    4.42
   0  14 -13    8.18    4.95
   0  14 -13    5.18    3.42
   0  14 -13    4.66    3.46
   0 -14  13    9.84    4.27
   0  14 -12   46.98    7.62
   0  14 -12   48.11    8.84
   0  14 -12   39.82    6.86
   0  14 -12   32.84    7.15
   0 -14  12   45.76    7.73
   0  14 -11    5.56    3.45
   0  14 -11   13.58    4.22
   0  14 -11   14.36    5.79
   0  14 -11   16.68    5.10
   0 -14  11   15.58    5.10
   0  14 -10   33.18    6.77
   0  14 -10   38.41    6.69
   0 -14  10   29.88    7.07
   0  14 -10   37.28    7.07
   0  14 -10   31.39    6.16
   0 -14  10   38.68    6.85
   0  14  -9   10.36    3.90
   0  14  -9    3.68    3.44
   0  14  -9    6.85    4.55
   0  14  -9    7.21    3.73
   0 -14   9    2.56    3.65
   0 -14   9    7.83    3.93
   0  14  -8   53.65    7.90
   0  14  -8   75.71    9.25
   0 -14   8   83.91   10.26
   0  14  -8   63.42    7.78
   0  14  -8   65.29    8.75
   0 -14   8   72.18    8.73
   0  14  -7   30.35    5.86
   0  14  -7   17.27    5.54
   0 -14   7   28.33    6.89
   0  14  -7   16.27    5.09
   0  14  -7   21.86    4.92
   0 -14   7   27.13    5.20
   0  14  -6   10.06    5.12
   0  14  -6    8.76    3.88
   0 -14   6   -0.76    4.08
   0  14  -6    7.65    3.42
   0  14  -6   14.97    4.61
   0 -14   6   10.65    4.07
   0  14  -5  231.94   14.55
   0  14  -5  226.46   15.82
   0  14  -5  197.73   12.83
   0  14  -5  187.73   13.46
   0 -14   5  216.85   15.76
   0 -14   5  198.45   12.87
   0  14  -4  104.04    9.55
   0  14  -4  103.67   10.72
   0  14  -4   98.63    8.99
   0 -14   4   88.56   10.05
   0 -14   4  106.65    9.23
   0  14  -4   94.91    7.13
   0  14  -3  174.05   11.79
   0  14  -3  189.18   14.42
   0 -14   3  165.89   13.55
   0  14  -3  149.66   10.93
   0  14  -3  152.87    9.65
   0 -14   3  155.85   10.84
   0  14  -2  241.71   13.57
   0  14  -2  190.95   14.59
   0  14  -2  210.05   12.75
   0 -14   2  229.69   15.73
   0  14  -2  217.74   12.06
   0  14  -1   21.24    4.25
   0  14  -1   23.23    6.07
   0  14  -1   11.87    3.79
   0 -14   1   27.97    6.14
   0  14  -1   11.21    3.69
   0  14   0  120.80    9.03
   0  14   0   98.19   10.56
   0 -14   0   98.82   10.28
   0  14   0  106.19    9.00
   0  14   0  105.38    9.12
   0  14   1   -2.90    2.76
   0  14   1    1.95    3.38
   0  14   1    4.30    3.01
   0  14   1    6.78    3.58
   0 -14  -1    3.63    3.54
   0  14   2  175.62   10.34
   0  14   2  185.24   10.19
   0  14   2  181.41   14.10
   0 -14  -2  171.53   13.28
   0  14   2  202.37   12.64
   0  14   2  171.58   12.41
   0  14   3   15.47    3.60
   0  14   3   14.54    4.61
   0  14   3    5.92    3.42
   0 -14  -3   21.28    5.01
   0  14   3   22.77    5.34
   0  14   4  154.89   10.41
   0  14   4  180.36   14.06
   0  14   4  198.05   12.80
   0 -14  -4  186.04   13.50
   0  14   4  164.35   12.97
   0  14   5    5.52    3.40
   0  14   5   -6.49    4.31
   0  14   5   -7.39    3.96
   0 -14  -5    3.60    5.44
   0 -14  -5   -0.74    2.98
   0  14   5    9.32    4.36
   0  14   6   -0.41    2.37
   0  14   6   -0.56    3.51
   0  14   6   -1.10    3.96
   0 -14  -6    7.17    5.27
   0 -14  -6    7.33    4.07
   0  14   6    4.25    3.41
   0  14   7   13.27    3.96
   0  14   7   13.03    4.32
   0 -14  -7   18.06    6.71
   0 -14  -7   12.42    3.91
   0  14   7   17.95    5.57
   0 -14  -8   14.45    6.16
   0  14   8   10.99    3.73
   0  14   8    3.81    3.76
   0 -14  -8   13.58    5.58
   0 -14  -8   10.66    3.74
   0  14   8    7.40    4.10
   0  14   9    1.76    3.35
   0 -14  -9    1.60    4.99
   0  14   9    2.54    3.08
   0 -14  -9   -6.19    5.50
   0  14   9   -0.32    4.54
   0 -14 -10   44.63    9.02
   0  14  10   56.61    7.79
   0  14  10   45.87    7.29
   0  14  10   59.98    8.97
   0 -14 -10   54.49    9.01
   0  14  10   51.33    8.80
   0 -14 -11  111.41   13.37
   0  14  11  118.12   11.63
   0  14  11  114.71   11.06
   0 -14 -11  116.24   13.00
   0  14  11  120.32   12.99
   0  14  11  133.08   13.69
   0  14  12    4.71    3.76
   0  14  12   -0.80    4.52
   0  14  13    9.78    4.50
   0  14  13   -1.58    3.76
   0  14  14   -5.84    3.74
   0  15 -15   17.08    5.59
   0  15 -15   11.59    5.51
   0 -15  15   16.08    6.09
   0  15 -14    6.60    3.08
   0  15 -14   12.85    6.18
   0 -15  14   10.47    4.59
   0  15 -14   14.32    5.60
   0 -15  14   12.24    5.47
   0  15 -13    2.71    3.68
   0  15 -13    8.75    4.43
   0 -15  13    7.61    5.34
   0  15 -13    9.40    4.54
   0  15 -13    4.03    4.52
   0 -15  13   14.20    5.54
   0  15 -12    2.16    4.00
   0  15 -12    4.82    4.25
   0 -15  12    1.53    4.22
   0  15 -12    0.81    3.63
   0  15 -12   -2.19    4.24
   0 -15  12    6.28    3.91
   0  15 -11   10.20    4.95
   0  15 -11   10.09    4.92
   0  15 -11   11.42    4.76
   0 -15  11    0.53    4.20
   0  15 -11    9.22    4.83
   0 -15  11   12.57    4.75
   0  15 -10    6.71    3.91
   0  15 -10    8.78    4.46
   0  15 -10    1.06    4.32
   0  15 -10    1.33    3.06
   0 -15  10   11.56    4.86
   0  15  -9    3.65    3.98
   0  15  -9    9.71    4.47
   0  15  -9   -0.24    3.55
   0  15  -9   12.86    5.02
   0 -15   9   10.51    5.98
   0 -15   9    0.26    3.74
   0  15  -8    2.40    3.23
   0  15  -8    3.69    3.96
   0  15  -8   13.15    5.54
   0  15  -8    1.99    2.91
   0 -15   8   -1.19    4.40
   0 -15   8    4.42    3.60
   0  15  -7    5.08    4.20
   0  15  -7    1.02    3.63
   0 -15   7    0.07    4.90
   0  15  -7   -0.85    2.78
   0  15  -7    0.78    3.42
   0 -15   7    1.33    2.94
   0  15  -6   -0.47    3.44
   0  15  -6   -0.78    2.86
   0 -15   6   -7.78    5.00
   0  15  -6   -0.35    3.40
   0  15  -6    0.84    2.54
   0 -15   6    0.45    3.08
   0  15  -5    3.46    4.33
   0  15  -5    0.96    2.85
   0 -15   5   -2.31    4.23
   0  15  -5    6.05    4.21
   0  15  -5   -0.41    2.63
   0 -15   5    3.82    3.54
   0  15  -4    2.06    3.88
   0  15  -4   -0.53    3.13
   0  15  -4    5.37    3.64
   0 -15   4    3.20    3.00
   0 -15   4    1.40    2.80
   0  15  -3   35.83    5.99
   0  15  -3   21.36    5.56
   0  15  -3   23.59    5.16
   0 -15   3   30.33    6.38
   0 -15   3   31.57    5.42
   0  15  -2    4.05    3.49
   0  15  -2   -6.12    3.15
   0  15  -2    1.97    2.91
   0 -15   2    0.59    3.22
   0  15  -2    1.45    2.46
   0 -15   2   -0.82    2.40
   0  15  -1   36.25    5.34
   0  15  -1   26.92    6.26
   0  15  -1   20.37    4.25
   0  15  -1   26.19    4.76
   0 -15   1   25.90    6.07
   0 -15   1   24.79    4.48
   0  15   0    3.01    4.00
   0  15   0    3.98    2.53
   0  15   0    1.24    2.61
   0 -15   0    1.80    3.79
   0  15   0    7.04    3.60
   0  15   1    2.98    2.39
   0  15   1   -1.32    3.51
   0  15   1   -2.76    3.10
   0  15   1   -2.52    2.62
   0 -15  -1   -0.45    3.24
   0  15   2   -3.20    4.11
   0  15   2   -2.80    3.28
   0 -15  -2    1.19    3.26
   0  15   2   -2.15    3.18
   0  15   3    7.18    3.92
   0  15   3    8.31    3.86
   0 -15  -3   12.07    4.42
   0  15   3    2.01    2.93
   0  15   4    1.01    3.66
   0  15   4    6.55    3.87
   0 -15  -4    0.78    3.37
   0  15   4   -1.64    3.27
   0  15   5   11.77    4.93
   0  15   5   -0.36    3.35
   0 -15  -5   -0.83    5.46
   0  15   5    2.92    3.31
   0 -15  -5    9.85    4.09
   0  15   6    2.61    4.00
   0  15   6   -3.62    3.93
   0 -15  -6    3.13    5.04
   0  15   6    4.63    3.58
   0 -15  -6    3.92    3.85
   0  15   7   11.85    4.87
   0  15   7    9.92    4.26
   0 -15  -7    8.05    5.96
   0 -15  -7   17.19    4.76
   0  15   7   15.34    5.09
   0 -15  -8   76.54   11.77
   0  15   8   90.41   10.49
   0 -15  -8   90.72   11.89
   0  15   8   88.73   11.10
   0 -15  -9   20.95    6.77
   0  15   9   15.31    5.44
   0 -15  -9   23.43    7.39
   0  15   9   22.09    6.59
   0  15  10   -2.90    3.87
   0  15  10    1.22    3.67
   0  15  12   -0.68    3.96
   0  16 -15   -1.65    3.43
   0  16 -14   -2.69    4.19
   0  16 -14    0.29    3.85
   0  16 -13    3.92    3.22
   0  16 -13   14.48    6.00
   0  16 -13   11.97    4.73
   0 -16  13    7.59    5.01
   0  16 -12   28.57    7.09
   0  16 -12   32.63    7.25
   0  16 -12   20.87    5.55
   0 -16  12   33.29    8.00
   0  16 -12   25.93    6.90
   0 -16  12   17.27    5.46
   0  16 -11   57.14    9.24
   0  16 -11   65.76    9.83
   0  16 -11   57.57    8.91
   0  16 -11   63.90    8.66
   0 -16  11   46.80    8.50
   0 -16  11   56.50    8.98
   0  16 -10    4.63    4.85
   0  16 -10   -3.62    4.34
   0  16 -10  -10.40    4.74
   0  16 -10    0.71    3.84
   0 -16  10  -13.90    6.87
   0 -16  10    0.30    3.51
   0  16  -9  131.38   13.24
   0  16  -9  145.23   13.96
   0  16  -9  126.66   12.58
   0  16  -9  127.19   11.67
   0 -16   9  139.23   14.51
   0 -16   9  136.19   12.63
   0  16  -8  117.44   12.05
   0  16  -8  144.17   13.80
   0 -16   8  117.71   13.13
   0  16  -8  102.93   11.51
   0  16  -8  115.23   10.80
   0 -16   8  108.59   10.94
   0  16  -7   -2.47    3.49
   0  16  -7   -2.93    3.81
   0  16  -7   -1.87    3.81
   0  16  -7    4.20    3.81
   0 -16   7   -1.88    4.26
   0 -16   7    6.21    3.83
   0  16  -6   70.81   10.03
   0  16  -6   69.61    9.43
   0  16  -6   77.51    8.53
   0 -16   6   79.87   10.51
   0  16  -6   70.70    9.29
   0 -16   6   70.57    8.53
   0  16  -5  140.70   12.02
   0  16  -5  159.16   14.50
   0 -16   5  142.52   13.76
   0  16  -5  126.40   11.97
   0  16  -5  133.23   11.04
   0 -16   5  143.57   11.62
   0  16  -4    2.82    3.85
   0  16  -4    8.78    4.42
   0  16  -4    7.83    4.53
   0  16  -4    2.44    3.07
   0 -16   4   15.49    5.51
   0 -16   4   10.34    4.00
   0  16  -3   16.11    5.49
   0  16  -3   13.16    4.27
   0  16  -3    5.88    3.25
   0 -16   3    5.91    3.20
   0 -16   3   10.68    4.80
   0  16  -2    6.42    3.58
   0  16  -2   -0.49    4.23
   0  16  -2    2.11    3.61
   0 -16   2   -9.07    5.85
   0  16  -1    0.14    4.00
   0  16  -1    5.10    3.37
   0  16  -1   13.69    4.87
   0 -16   1    7.02    4.44
   0  16  -1   -0.86    2.53
   0  16   0  136.26   13.24
   0  16   0  133.71   10.97
   0 -16   0  123.16   12.51
   0  16   0  122.18   10.49
   0  16   1   21.73    6.10
   0  16   1   19.44    4.44
   0 -16  -1   35.89    6.97
   0  16   2    4.89    4.44
   0 -16  -2    3.24    4.34
   0  16   2    1.31    3.07
   0  16   3   -0.12    4.08
   0  16   3    9.53    4.45
   0 -16  -3   10.00    4.55
   0  16   4   95.34   11.48
   0 -16  -4   98.32   11.53
   0 -16  -4   97.52   10.72
   0  16   4   92.71   10.59
   0  16   5  102.46   11.63
   0 -16  -5   95.23   11.88
   0 -16  -5  113.87   11.52
   0  16   5   83.07   10.22
   0  16   6    3.24    3.69
   0 -16  -6    2.76    5.06
   0  16   6    5.51    5.47
   0 -16  -6    2.00    3.60
   0  16   7  208.80   16.40
   0 -16  -7  184.54   16.48
   0  16   7  234.58   17.57
   0  16   8    9.10    4.28
   0  16   8    9.84    3.73
   0  16   9   34.53    7.28
   0  16  10   17.92    5.92
   0  17 -12    9.86    5.55
   0  17 -12    2.32    3.95
   0 -17  12    8.64    4.67
   0  17 -11   -2.93    3.88
   0  17 -11    4.99    3.90
   0 -17  11    0.74    3.81
   0  17 -10   25.52    6.70
   0  17 -10   23.17    6.40
   0  17 -10   12.29    5.44
   0 -17  10   27.84    7.04
   0  17  -9   -1.10    4.37
   0  17  -9   -3.88    4.38
   0  17  -9   -0.84    3.89
   0 -17   9    6.53    4.55
   0 -17   9    6.84    4.48
   0  17  -8    3.88    3.80
   0  17  -8   -4.51    4.76
   0  17  -8   -5.58    4.58
   0 -17   8    0.87    4.48
   0 -17   8    4.99    4.06
   0  17  -7    1.45    3.37
   0  17  -7    8.25    4.25
   0 -17   7    8.97    5.35
   0  17  -7    7.22    4.79
   0 -17   7    6.71    4.01
   0  17  -6   -0.88    3.10
   0  17  -6    5.99    4.31
   0 -17   6    5.15    4.55
   0  17  -6    0.96    3.15
   0 -17   6   -3.86    2.98
   0  17  -5    9.31    4.29
   0  17  -5    9.01    4.71
   0 -17   5    7.28    4.87
   0  17  -5    2.37    3.76
   0 -17   5   -0.14    3.30
   0  17  -4   -5.18    3.95
   0  17  -4    2.10    3.28
   0 -17   4    1.63    3.67
   0  17  -3    1.04    3.72
   0  17  -3   -2.17    2.65
   0 -17   3   -8.04    5.15
   0  17  -2   11.60    5.17
   0 -17   2   16.03    5.36
   0  17  -1   -7.35    4.66
   0 -17   1    2.46    4.62
   0  17   0    6.94    4.64
   0 -17   0    4.61    4.41
   0  17   1   13.67    5.94
   0  17   1    5.13    3.56
   0 -17  -1   11.93    5.27
   0  17   2    5.33    4.33
   0 -17  -2   -7.67    4.58
   0  17   2    2.51    3.63
   0  17   3    3.70    4.29
   0 -17  -3    1.80    4.80
   0 -17  -3   -1.82    3.28
   0  17   3   -1.91    3.87
   0  17   4   -2.30    3.19
   0 -17  -4   -0.69    4.34
   0  17   4   -2.99    4.41
   0 -17  -4   -0.17    4.21
   0  17   5   12.09    5.46
   0 -17  -5   11.75    6.63
   0  17   5   13.83    4.78
   0 -17  -5   15.01    4.93
   0  17   6  136.69   14.05
   0 -17  -6  121.03   12.20
   0  17   6  116.55   12.60
   0  17   7   41.26    8.30
   0  17   7   44.78    8.47
   0  17   8    9.36    5.68
   0  17   9    7.28    3.99
   0 -18  11   11.68    5.56
   0  18 -10   59.52    9.49
   0 -18  10   80.18   10.56
   0  18  -9   22.95    6.32
   0  18  -9   19.85    5.62
   0 -18   9   15.06    5.19
   0  18  -8    8.82    5.73
   0  18  -8   13.02    5.75
   0 -18   8   12.37    4.83
   0  18  -7   71.39    9.73
   0  18  -7   61.48    9.36
   0  18  -6   73.49    9.61
   0  18  -6   83.79   10.51
   0  18  -5  106.01   11.39
   0  18  -5  121.71   12.40
   0  18  -4   16.04    5.47
   0 -18   4   13.14    5.67
   0 -18   3   -0.31    4.20
   0 -18   2   26.92    7.37
   0 -18   1   52.75    9.55
   0 -18   0   86.16   11.10
   0 -18  -1   58.38    9.61
   0 -18  -2    3.46    4.74
   0 -18  -2    8.92    5.43
   0 -18  -3   47.72    8.31
   0  18   4   36.90    7.14
   0 -18  -4   55.53    9.06
   0  18   5   11.70    5.28
   0  19  -8    1.83    3.92
   0  19  -7   11.97    5.53
   0  19  -7    5.16    4.48
   0  19  -6    4.07    4.04
  -1  19  -6   -2.20    3.85
  -1  19  -7   36.71    7.73
  -1  18   5    2.52    3.90
   1 -18  -5    0.01    3.48
   1 -18  -4    7.51    4.43
  -1  18   4    5.63    4.40
   1 -18  -3   26.49    6.91
   1 -18  -2   17.63    6.26
   1 -18  -1    4.79    4.26
   1 -18   0    8.70    5.60
   1 -18   1    3.51    4.07
   1 -18   2   -5.67    5.30
   1 -18   3   14.10    6.57
  -1  18  -4    7.99    3.81
   1 -18   4    0.08    4.09
  -1  18  -5   -0.26    3.74
  -1  18  -5    4.07    3.47
  -1  18  -6    1.33    3.20
  -1  18  -6    2.13    3.43
  -1  18  -7    2.95    3.47
  -1  18  -7    6.92    3.97
   1 -18   7    6.11    3.50
  -1  18  -8   -3.67    3.63
  -1  18  -8   -1.70    4.07
   1 -18   8   -3.25    3.33
  -1  18  -9    1.58    4.17
  -1  18  -9   -2.74    4.53
   1 -18   9   -3.45    3.98
  -1  18 -10    4.74    3.90
   1 -18  10    2.86    3.41
  -1  18 -11    2.14    3.88
  -1  17   9   21.30    6.32
  -1  17   8  155.88   14.79
  -1  17   7    5.66    3.51
  -1  17   7    5.56    4.67
  -1  17   6  231.19   17.90
  -1  17   6  206.94   16.80
   1 -17  -6  205.05   16.05
  -1  17   5   43.47    8.41
   1 -17  -5   35.03    8.39
  -1  17   5   30.75    6.93
   1 -17  -5   44.23    8.11
  -1  17   4    8.63    4.31
   1 -17  -4   16.02    5.71
  -1  17   4   12.28    4.30
  -1  17   3    5.16    3.81
   1 -17  -3   15.19    5.40
  -1  17   3    6.53    3.77
  -1  17   2  239.63   18.23
   1 -17  -2  242.76   18.05
  -1  17   2  228.99   15.84
  -1  17   1   12.79    5.20
   1 -17  -1    4.22    4.16
  -1  17   0   11.06    6.40
   1 -17   0   -4.70    4.59
  -1  17  -1   -2.23    3.87
  -1  17  -1    6.37    3.90
   1 -17   1   -4.02    3.96
  -1  17  -2   -0.86    4.77
  -1  17  -2   -4.48    3.89
  -1  17  -2    0.26    3.05
   1 -17   2   -2.78    4.30
  -1  17  -3   24.02    5.23
  -1  17  -3   40.85    8.06
  -1  17  -3   20.62    5.58
  -1  17  -3   19.67    5.35
   1 -17   3   20.88    6.57
  -1  17  -4   28.62    6.56
  -1  17  -4   18.82    5.33
  -1  17  -4   25.67    5.73
  -1  17  -4   25.48    5.84
   1 -17   4   41.90    8.26
   1 -17   4   32.02    5.65
  -1  17  -5    2.19    3.90
  -1  17  -5   -1.79    4.15
  -1  17  -5   -1.60    3.22
  -1  17  -5    1.03    4.67
   1 -17   5   -2.45    4.09
   1 -17   5   -1.80    3.14
  -1  17  -6   24.41    6.37
  -1  17  -6   15.48    5.05
  -1  17  -6   12.62    4.76
  -1  17  -6   13.92    4.60
   1 -17   6   18.76    6.16
   1 -17   6   10.87    4.39
  -1  17  -7  295.27   20.55
  -1  17  -7  311.51   19.60
  -1  17  -7  259.50   17.77
   1 -17   7  304.39   21.34
  -1  17  -7  276.05   17.83
   1 -17   7  304.89   18.90
  -1  17  -8    6.66    4.36
  -1  17  -8    8.61    4.49
  -1  17  -8    2.59    3.71
   1 -17   8    5.58    4.88
  -1  17  -8    9.90    5.06
   1 -17   8    2.41    3.36
  -1  17  -9    7.54    4.39
  -1  17  -9    2.25    4.31
  -1  17  -9   13.22    5.01
  -1  17  -9    6.91    4.61
   1 -17   9   17.99    7.06
   1 -17   9   11.77    4.90
  -1  17 -10   49.61    8.78
  -1  17 -10   37.97    7.47
  -1  17 -10   51.41    8.43
  -1  17 -10   29.39    6.73
   1 -17  10   29.20    6.69
  -1  17 -11   -2.65    4.52
  -1  17 -11   17.32    6.10
  -1  17 -11   11.38    4.75
  -1  17 -11   11.42    4.81
   1 -17  11    5.61    3.74
  -1  17 -12    7.76    4.69
  -1  17 -12    2.65    3.96
  -1  17 -12   -2.67    4.87
   1 -17  12    6.31    4.72
  -1  17 -13   -9.46    5.59
  -1  17 -13    2.50    3.65
  -1  17 -14   16.15    6.00
  -1  16  10    6.04    3.76
  -1  16   9   -0.13    3.73
  -1  16   8   -1.60    4.39
  -1  16   8   -0.93    4.32
  -1  16   7    6.13    4.00
   1 -16  -7    1.46    5.09
   1 -16  -7    4.41    4.09
  -1  16   7    7.70    4.65
  -1  16   6    8.70    4.56
   1 -16  -6    0.57    4.46
  -1  16   6    0.40    3.67
  -1  16   6    0.76    3.16
   1 -16  -6    6.05    4.39
  -1  16   5    8.14    4.58
  -1  16   5    6.98    4.58
   1 -16  -5    8.82    4.48
  -1  16   5    8.16    4.39
  -1  16   4   43.71    8.17
  -1  16   4   34.96    6.44
   1 -16  -4   41.38    7.31
  -1  16   4   49.98    8.07
  -1  16   3    4.24    4.71
  -1  16   3    7.16    3.85
  -1  16   3    5.34    3.41
   1 -16  -3    2.01    3.43
  -1  16   2    2.36    4.29
  -1  16   2    9.90    4.17
  -1  16   2   -0.43    3.20
   1 -16  -2    1.13    3.76
  -1  16   1    4.62    3.75
  -1  16   1    0.83    2.91
  -1  16   1    2.29    2.96
   1 -16  -1    4.77    4.29
  -1  16   0   30.48    7.27
  -1  16   0   13.09    4.68
   1 -16   0   15.36    5.09
  -1  16   0   21.70    4.90
  -1  16  -1   67.21    7.73
  -1  16  -1   62.37    9.06
  -1  16  -1   58.00    7.84
   1 -16   1   50.05    8.60
  -1  16  -2   -0.87    2.85
  -1  16  -2   -6.18    4.38
  -1  16  -2   -1.34    2.82
   1 -16   2   -3.30    3.21
  -1  16  -3    1.11    2.88
  -1  16  -3    5.84    4.40
  -1  16  -3   -1.36    3.07
  -1  16  -3   -3.54    3.50
   1 -16   3    1.20    3.89
  -1  16  -4   12.68    4.78
  -1  16  -4   13.72    4.91
  -1  16  -4    5.71    3.69
  -1  16  -4   12.70    4.71
   1 -16   4    7.51    3.53
   1 -16   4    8.97    4.95
  -1  16  -5   -3.27    4.76
  -1  16  -5   -3.61    4.21
  -1  16  -5    2.69    3.73
  -1  16  -5   -0.18    3.22
   1 -16   5   -2.44    3.08
   1 -16   5    1.68    3.73
  -1  16  -6   11.02    4.33
  -1  16  -6    4.58    5.43
   1 -16   6    7.50    5.09
  -1  16  -6   14.84    5.16
  -1  16  -6   -2.17    3.41
   1 -16   6    3.70    2.75
  -1  16  -7    7.67    4.55
  -1  16  -7    8.07    3.71
   1 -16   7   13.87    5.60
  -1  16  -7   17.06    5.64
  -1  16  -7   19.10    5.11
   1 -16   7   20.90    5.69
  -1  16  -8   16.03    5.48
  -1  16  -8   11.09    4.83
  -1  16  -8    2.57    3.53
   1 -16   8    8.41    5.21
  -1  16  -8    5.85    4.14
   1 -16   8   11.50    5.07
  -1  16  -9   35.37    7.24
  -1  16  -9   28.11    6.49
  -1  16  -9   18.75    5.34
  -1  16  -9   18.58    5.47
   1 -16   9   28.50    7.39
   1 -16   9   37.71    7.33
  -1  16 -10    1.18    3.62
  -1  16 -10    1.48    3.37
  -1  16 -10   -2.65    3.58
   1 -16  10   -1.21    3.30
  -1  16 -10   -2.88    3.21
   1 -16  10    2.91    3.30
  -1  16 -11    4.48    3.47
  -1  16 -11    9.63    4.89
   1 -16  11   12.32    5.40
  -1  16 -11   -2.15    4.21
  -1  16 -11   14.33    4.96
   1 -16  11    2.24    4.22
  -1  16 -12    5.01    4.58
  -1  16 -12    0.42    3.07
  -1  16 -12    6.45    4.10
  -1  16 -12   11.59    4.79
   1 -16  12   18.59    6.61
   1 -16  12    3.86    3.78
  -1  16 -13   -8.18    4.99
  -1  16 -13   -7.30    4.69
  -1  16 -13    0.74    3.58
   1 -16  13   -4.56    4.79
  -1  16 -14   -0.14    3.33
  -1  16 -14    8.56    4.97
  -1  16 -14   10.13    5.44
  -1  16 -15    8.88    4.41
  -1  15  13   39.83    8.14
  -1  15  12   11.72    5.60
  -1  15  10    6.82    4.36
  -1  15  10    2.46    4.48
   1 -15  -9   49.77    9.56
  -1  15   9   65.26    9.00
   1 -15  -9   49.74    9.08
  -1  15   9   52.11    8.80
  -1  15   8    1.99    3.55
   1 -15  -8   -3.64    4.39
  -1  15   8    4.92    4.09
   1 -15  -8    1.86    3.46
  -1  15   7   34.07    7.22
  -1  15   7   28.08    6.14
   1 -15  -7   37.86    8.06
   1 -15  -7   34.34    6.76
  -1  15   7   25.58    6.11
  -1  15   6    1.42    3.54
   1 -15  -6   20.03    7.82
  -1  15   6   -1.85    4.17
   1 -15  -6   13.23    4.82
  -1  15   6    6.88    4.14
  -1  15   5   -6.14    4.79
  -1  15   5    1.42    3.22
   1 -15  -5   -1.57    3.21
  -1  15   5    1.10    3.42
  -1  15   4   52.71    8.47
  -1  15   4   45.76    7.13
   1 -15  -4   40.24    7.30
  -1  15   4   43.83    6.90
  -1  15   3   24.73    6.23
  -1  15   3   17.74    4.59
  -1  15   3   14.81    4.53
   1 -15  -3   14.61    4.50
  -1  15   2  430.56   22.75
  -1  15   2  376.96   19.41
   1 -15  -2  417.96   22.07
  -1  15   2  402.21   19.92
  -1  15   1  121.70   12.34
  -1  15   1  120.58   10.71
   1 -15  -1  136.13   12.51
  -1  15   1  121.66   10.44
  -1  15   0   81.46    7.87
  -1  15   0   70.01    9.31
  -1  15   0   86.23    9.04
  -1  15   0   81.97    8.30
   1 -15   0   77.80    9.69
  -1  15  -1    4.07    4.07
  -1  15  -1    3.92    2.89
  -1  15  -1   10.67    4.17
  -1  15  -1    0.50    2.38
   1 -15   1    2.40    3.77
  -1  15  -2   72.95    7.75
  -1  15  -2   91.58   10.77
  -1  15  -2   82.89    8.65
   1 -15   2   77.09    9.66
  -1  15  -2   80.25    7.44
  -1  15  -3    1.17    2.72
  -1  15  -3    1.23    3.51
  -1  15  -3    8.66    4.18
   1 -15   3   -1.05    3.78
  -1  15  -4    1.14    2.94
  -1  15  -4   -1.48    3.61
  -1  15  -4    6.08    3.71
  -1  15  -4    2.64    3.28
   1 -15   4    1.27    3.84
  -1  15  -5    8.04    3.99
  -1  15  -5    7.81    3.61
  -1  15  -5    2.62    3.18
   1 -15   5    6.11    4.02
  -1  15  -5   11.20    4.57
   1 -15   5    5.07    3.63
  -1  15  -6   10.03    4.81
  -1  15  -6    3.37    2.98
   1 -15   6    2.37    3.73
  -1  15  -6    6.30    3.90
  -1  15  -6   12.51    5.03
   1 -15   6    2.37    2.78
  -1  15  -7   25.07    5.70
  -1  15  -7   15.86    5.43
  -1  15  -7   25.60    5.67
   1 -15   7   22.97    6.38
  -1  15  -7    5.20    3.89
   1 -15   7   16.05    4.55
  -1  15  -8   43.07    7.49
  -1  15  -8   37.57    7.28
   1 -15   8   43.21    8.32
  -1  15  -8   49.39    7.68
  -1  15  -8   45.51    7.01
   1 -15   8   55.50    7.94
  -1  15  -9   23.07    5.71
  -1  15  -9   24.94    6.46
   1 -15   9   10.48    4.57
  -1  15  -9   17.47    5.27
  -1  15  -9   15.27    5.41
   1 -15   9    9.63    4.08
  -1  15 -10   37.75    7.78
  -1  15 -10   66.11    9.10
  -1  15 -10   52.73    8.06
   1 -15  10   63.13    9.69
  -1  15 -10   51.69    7.81
   1 -15  10   56.41    8.45
  -1  15 -11   22.15    6.39
  -1  15 -11    9.01    4.19
  -1  15 -11   20.23    5.72
   1 -15  11    4.25    4.24
  -1  15 -11   25.15    6.30
   1 -15  11   11.12    4.71
  -1  15 -12   -0.19    3.10
  -1  15 -12    3.38    3.45
  -1  15 -12   -2.12    3.78
   1 -15  12    4.91    4.48
  -1  15 -12   -1.31    4.21
   1 -15  12   -6.72    4.99
  -1  15 -13    0.42    3.52
  -1  15 -13   -1.11    4.73
  -1  15 -13   -2.59    3.74
   1 -15  13   -1.49    4.75
  -1  15 -13    6.84    4.58
   1 -15  13   -4.31    4.35
  -1  15 -14    9.49    4.29
  -1  15 -14   19.86    6.39
  -1  15 -14   12.73    5.27
  -1  15 -14   14.34    5.68
   1 -15  14    6.93    4.59
   1 -15  14   22.80    6.54
  -1  15 -15    9.18    4.68
  -1  15 -15    5.04    3.79
  -1  14  14    5.30    3.86
  -1  14  13   29.58    6.39
  -1  14  13   24.26    6.64
  -1  14  12    9.06    4.70
  -1  14  12   19.14    6.17
   1 -14 -11   40.25    9.38
  -1  14  11   35.08    6.14
  -1  14  11   47.97    7.49
  -1  14  11   37.66    7.50
   1 -14 -11   32.27    8.24
  -1  14  11   29.56    6.70
   1 -14 -10    2.10    5.03
  -1  14  10   12.87    4.68
  -1  14  10    2.64    3.13
  -1  14  10    5.73    3.80
   1 -14 -10    8.62    5.74
  -1  14  10   -0.37    4.85
  -1  14   9    5.05    3.36
   1 -14  -9    5.12    5.19
  -1  14   9    0.27    3.35
   1 -14  -9   11.05    5.61
   1 -14  -9   -3.70    3.63
  -1  14   9    9.83    5.22
  -1  14   8    2.55    3.05
  -1  14   8    0.99    3.21
   1 -14  -8   -4.09    4.60
   1 -14  -8    1.36    3.00
  -1  14   8    7.05    5.28
  -1  14   7    0.08    2.54
  -1  14   7   -4.49    4.05
   1 -14  -7  -11.07    5.25
  -1  14   7   -1.62    3.62
  -1  14   6   36.49    5.42
  -1  14   6   46.21    7.62
  -1  14   6   33.01    6.40
   1 -14  -6   35.17    6.18
  -1  14   6   39.08    6.94
  -1  14   5   11.70    3.56
  -1  14   5    2.86    3.22
  -1  14   5    7.72    4.07
  -1  14   5   -3.55    3.43
   1 -14  -5    5.28    3.20
  -1  14   4    0.62    3.43
  -1  14   4    5.09    4.04
   1 -14  -4   -2.51    3.35
  -1  14   4    2.06    3.07
  -1  14   3   22.76    5.87
  -1  14   3   24.52    5.50
   1 -14  -3   23.07    5.16
  -1  14   3   24.23    5.21
  -1  14   2   -5.27    3.90
  -1  14   2    3.02    3.21
   1 -14  -2   -1.16    3.22
  -1  14   2   -2.59    3.34
  -1  14   1    2.69    2.31
  -1  14   1    4.46    3.43
  -1  14   1    0.44    3.27
  -1  14   1   -0.20    2.35
   1 -14  -1    3.41    2.95
  -1  14   0    1.84    3.79
  -1  14   0   -2.40    2.36
  -1  14   0   -0.56    3.08
   1 -14   0   -4.92    4.17
  -1  14   0    1.18    2.82
  -1  14  -1    4.49    3.81
  -1  14  -1    1.52    2.18
  -1  14  -1   -0.51    3.08
  -1  14  -1   -5.70    3.29
   1 -14   1    0.80    3.30
  -1  14  -2   -1.39    3.67
  -1  14  -2    5.35    2.91
  -1  14  -2    0.98    3.42
  -1  14  -2    1.18    2.18
   1 -14   2   -2.59    4.09
  -1  14  -3   -0.53    3.37
  -1  14  -3   -2.38    2.86
  -1  14  -3   -4.25    3.77
   1 -14   3    1.94    4.32
  -1  14  -3   -0.69    1.90
  -1  14  -4    4.84    3.37
  -1  14  -4    2.68    3.55
  -1  14  -4    4.79    3.13
  -1  14  -4    3.34    3.07
   1 -14   4    2.50    3.69
  -1  14  -4    1.28    2.04
  -1  14  -5   19.83    5.17
  -1  14  -5    8.74    3.70
   1 -14   5   14.24    4.48
  -1  14  -5   32.00    6.11
  -1  14  -5   26.64    5.58
  -1  14  -6   37.20    7.33
  -1  14  -6   31.98    5.82
  -1  14  -6   27.09    5.29
  -1  14  -6   28.41    5.51
   1 -14   6   34.26    6.88
   1 -14   6   35.80    6.06
  -1  14  -7    3.68    3.24
  -1  14  -7   -3.45    3.85
   1 -14   7   -1.56    3.22
  -1  14  -7    0.75    3.35
  -1  14  -7   -4.07    3.50
   1 -14   7   -2.87    3.74
  -1  14  -8   32.03    6.00
  -1  14  -8   30.67    6.61
   1 -14   8   26.64    6.69
  -1  14  -8   31.27    6.43
  -1  14  -8   43.40    7.04
   1 -14   8   36.52    6.50
  -1  14  -9    3.67    3.67
  -1  14  -9    1.33    3.34
  -1  14  -9   -1.07    3.38
  -1  14  -9    2.11    3.10
   1 -14   9    1.85    4.02
   1 -14   9    8.08    4.31
  -1  14 -10   17.83    5.27
  -1  14 -10   23.27    5.51
  -1  14 -10   21.83    5.58
  -1  14 -10   17.42    5.24
   1 -14  10    8.63    4.67
   1 -14  10   24.04    5.22
  -1  14 -11    1.04    2.95
  -1  14 -11   -5.42    4.96
  -1  14 -11   -6.19    4.66
   1 -14  11    1.58    4.23
  -1  14 -11   -1.13    3.72
   1 -14  11    3.64    3.93
  -1  14 -12   19.11    4.84
  -1  14 -12   40.96    7.92
  -1  14 -12   23.99    5.76
  -1  14 -12   22.78    6.03
   1 -14  12   23.38    6.70
   1 -14  12   44.40    7.88
  -1  14 -13   -1.18    4.40
  -1  14 -13    0.04    2.90
  -1  14 -13    3.54    4.16
  -1  14 -13    4.43    3.27
   1 -14  13   -1.83    3.57
   1 -14  13    2.82    4.70
  -1  14 -14   -0.81    3.31
  -1  14 -14   -3.02    4.76
  -1  14 -14   -3.30    3.88
   1 -14  14    1.55    4.33
  -1  14 -14   -6.57    5.09
   1 -14  14    2.53    4.44
  -1  14 -15   23.68    5.30
  -1  14 -15   18.60    6.50
   1 -14  15   22.24    6.98
  -1  14 -15   12.34    4.88
   1 -14  15   21.25    6.82
   1 -14  16   10.80    5.53
  -1  14 -16   -0.16    4.30
  -1  13  15    8.56    5.00
  -1  13  15    6.95    4.86
  -1  13  14    6.63    3.96
  -1  13  14    6.21    4.45
  -1  13  13   26.08    6.35
   1 -13 -13   18.85    6.58
   1 -13 -13    1.74    4.90
  -1  13  13   20.87    6.44
  -1  13  13    4.76    4.71
   1 -13 -12   73.33   11.11
  -1  13  12   69.54    8.95
  -1  13  12   69.45    9.70
   1 -13 -12   88.64   11.26
  -1  13  12   63.78   10.17
   1 -13 -11   11.86    6.28
  -1  13  11   -4.90    4.03
  -1  13  11    4.98    3.23
   1 -13 -11   -4.36    4.19
  -1  13  11    6.03    4.82
  -1  13  11   -3.17    4.13
  -1  13  10    9.07    3.87
   1 -13 -10   15.60    5.48
  -1  13  10   10.82    4.30
   1 -13 -10   15.24    5.25
  -1  13  10   18.18    5.01
   1 -13 -10   17.45    4.43
  -1  13  10   12.50    4.92
  -1  13   9   68.74    7.84
   1 -13  -9   53.35    9.01
  -1  13   9   56.55    7.51
   1 -13  -9   66.19    9.70
  -1  13   9   56.83    8.20
   1 -13  -9   58.41    7.41
  -1  13   9   44.31    7.97
  -1  13   8  117.76    9.81
  -1  13   8  108.94   10.64
  -1  13   8  119.83   11.10
   1 -13  -8  103.32   11.51
  -1  13   8  123.29   12.11
   1 -13  -8  125.83   10.70
  -1  13   7   -1.18    2.83
  -1  13   7    4.87    4.34
   1 -13  -7   -3.73    4.29
  -1  13   7    3.94    4.29
   1 -13  -7   -0.24    2.73
  -1  13   6  109.02   10.47
  -1  13   6  102.10    8.50
  -1  13   6  111.32   10.66
   1 -13  -6  124.30   10.68
  -1  13   5   99.53    8.00
  -1  13   5  100.55   10.04
   1 -13  -5  105.36   10.06
  -1  13   5   91.41    9.22
  -1  13   5  107.34   10.18
  -1  13   4   -0.19    1.89
  -1  13   4    4.31    2.92
  -1  13   4    1.30    3.51
  -1  13   4    1.07    2.56
   1 -13  -4   -1.06    2.86
  -1  13   3    3.87    2.22
  -1  13   3    4.37    3.89
  -1  13   3    2.68    3.14
   1 -13  -3   10.94    4.35
  -1  13   3   11.77    3.75
  -1  13   2  108.71    7.29
  -1  13   2  122.38   11.20
  -1  13   2  123.28   10.36
   1 -13  -2  122.57   10.72
  -1  13   2  118.86    9.93
  -1  13   1  136.30    7.87
  -1  13   1  150.17    9.33
  -1  13   1  145.71   12.01
  -1  13   1  142.51   10.73
   1 -13  -1  157.18   12.15
  -1  13   1  145.59   10.55
  -1  13   0    0.45    3.10
  -1  13   0    5.87    2.58
  -1  13   0    0.19    2.92
   1 -13   0   -3.35    3.51
  -1  13   0    0.39    2.64
  -1  13  -1  118.03   10.86
  -1  13  -1  129.39    9.45
   1 -13   1  115.85   10.90
  -1  13  -1  118.29    9.79
  -1  13  -1  113.83    8.64
  -1  13  -2   17.51    5.17
  -1  13  -2   22.03    4.53
  -1  13  -2   21.57    4.72
  -1  13  -2   19.39    3.74
   1 -13   2   15.83    4.84
  -1  13  -3   20.38    4.62
  -1  13  -3   15.12    4.37
  -1  13  -3   16.03    4.19
   1 -13   3   20.94    5.59
  -1  13  -3   17.99    3.56
  -1  13  -4  161.83   11.35
  -1  13  -4  163.05   12.86
  -1  13  -4  167.36   11.48
   1 -13   4  167.11   13.22
  -1  13  -4  165.61   11.57
  -1  13  -4  162.99    8.83
  -1  13  -5   66.47    8.44
  -1  13  -5   62.74    7.96
  -1  13  -5   69.48    7.78
   1 -13   5   69.39    8.80
  -1  13  -5   64.56    7.67
  -1  13  -5   64.00    5.04
  -1  13  -6  117.63   10.32
  -1  13  -6  100.70   10.12
  -1  13  -6  109.58   10.01
   1 -13   6   94.11   10.42
  -1  13  -6  105.13    9.61
   1 -13   6  109.91    9.68
  -1  13  -7  188.47   13.75
  -1  13  -7  187.72   13.77
  -1  13  -7  193.80   13.23
  -1  13  -7  199.44   13.43
   1 -13   7  202.45   15.03
   1 -13   7  213.05   13.80
  -1  13  -8    2.06    3.06
  -1  13  -8    2.86    2.97
   1 -13   8    6.83    4.40
  -1  13  -8    1.87    3.23
  -1  13  -8    3.79    3.15
   1 -13   8    2.72    3.22
  -1  13  -9  387.90   20.58
  -1  13  -9  362.22   15.06
  -1  13  -9  389.40   20.32
  -1  13  -9  338.87   18.77
   1 -13   9  386.15   21.41
  -1  13  -9  352.32   18.86
   1 -13   9  407.85   20.59
  -1  13 -10    6.84    3.00
  -1  13 -10   -3.39    4.20
  -1  13 -10    1.73    3.42
   1 -13  10    0.76    3.33
  -1  13 -10    2.06    3.55
  -1  13 -10   -5.11    4.19
   1 -13  10    5.44    4.35
  -1  13 -11    1.35    2.71
  -1  13 -11    9.55    5.09
  -1  13 -11    0.61    3.04
  -1  13 -11   -2.36    3.99
   1 -13  11    2.19    3.18
  -1  13 -11    4.14    3.76
   1 -13  11    2.85    3.48
  -1  13 -12   17.47    4.36
  -1  13 -12   12.58    4.61
  -1  13 -12   10.94    4.12
   1 -13  12    6.13    4.38
  -1  13 -12   16.59    5.17
  -1  13 -12   15.10    4.92
   1 -13  12    8.26    4.53
  -1  13 -13   78.49    8.24
  -1  13 -13   90.12    9.47
  -1  13 -13   96.15   11.31
   1 -13  13   89.67   10.66
  -1  13 -13   91.27   10.35
  -1  13 -13   91.14   10.51
   1 -13  13   79.22    9.94
  -1  13 -14   13.77    3.94
  -1  13 -14   20.43    5.02
  -1  13 -14   11.73    5.00
  -1  13 -14    9.32    4.45
   1 -13  14    9.48    4.63
  -1  13 -15   42.51    6.85
  -1  13 -15   48.06    8.53
  -1  13 -15   49.21    7.59
  -1  13 -15   43.30    7.60
   1 -13  15   40.39    7.86
  -1  13 -16   21.79    7.12
  -1  13 -16   14.30    5.30
   1 -13  16   12.63    5.41
  -1  13 -17    2.92    4.20
  -1  12  16   41.91    7.99
  -1  12  16   51.59    9.29
  -1  12  15    1.63    3.58
  -1  12  15    3.87    4.27
  -1  12  14    2.42    3.43
   1 -12 -14   -6.56    5.89
  -1  12  14    2.72    4.44
   1 -12 -14    4.63    4.95
  -1  12  14    7.48    4.94
   1 -12 -13    5.74    5.25
  -1  12  13   10.18    4.06
  -1  12  13   19.78    6.31
   1 -12 -13   17.53    5.71
  -1  12  13   25.46    6.97
   1 -12 -12   14.99    6.69
  -1  12  12   18.52    4.72
  -1  12  12   15.04    4.08
  -1  12  12   13.42    5.15
   1 -12 -12   16.91    6.11
  -1  12  12   16.30    5.51
  -1  12  11    5.52    3.58
   1 -12 -11   -3.80    5.58
  -1  12  11    4.02    3.53
  -1  12  11    1.85    3.59
   1 -12 -11    2.95    4.33
  -1  12  11    4.37    3.83
   1 -12 -11    6.40    3.16
  -1  12  10   29.95    5.60
   1 -12 -10   29.04    7.12
  -1  12  10   33.38    5.75
  -1  12  10   34.65    6.71
   1 -12 -10   32.42    7.27
   1 -12 -10   19.93    4.61
  -1  12  10   31.12    6.93
  -1  12   9    6.08    3.17
   1 -12  -9   13.93    6.61
  -1  12   9    2.15    2.92
   1 -12  -9    5.88    4.97
  -1  12   9    1.52    3.37
   1 -12  -9    1.28    2.65
  -1  12   9    5.91    3.59
  -1  12   8  134.75   10.13
  -1  12   8  134.63   10.92
  -1  12   8  119.99   10.89
   1 -12  -8  129.57   12.30
  -1  12   8  117.90   11.32
   1 -12  -8  120.21   10.08
  -1  12   7  121.52    9.52
  -1  12   7  122.31   10.77
  -1  12   7  131.86   11.00
   1 -12  -7  126.84   12.12
   1 -12  -7  122.58   10.22
  -1  12   7  132.21   11.65
  -1  12   6    1.58    3.25
  -1  12   6   -0.05    1.97
  -1  12   6    2.46    3.12
   1 -12  -6    2.15    3.19
  -1  12   5   27.13    5.13
  -1  12   5   31.15    4.69
   1 -12  -5   40.07    6.31
  -1  12   5   34.20    6.10
  -1  12   4    2.85    2.01
  -1  12   4    5.01    3.60
  -1  12   4    0.28    3.68
  -1  12   4   -2.50    3.83
   1 -12  -4   -0.61    2.95
  -1  12   3   22.44    3.69
  -1  12   3   29.75    6.14
  -1  12   3   31.92    5.86
   1 -12  -3   21.07    4.99
  -1  12   3   24.85    4.71
  -1  12   2   46.36    4.70
  -1  12   2   24.62    5.40
  -1  12   2   36.81    5.82
   1 -12  -2   43.14    6.35
  -1  12   2   39.46    5.47
  -1  12   1    7.26    2.33
  -1  12   1    7.37    2.91
  -1  12   1   11.95    4.14
  -1  12   1    4.13    3.01
  -1  12   1    6.83    3.22
   1 -12  -1    5.71    3.85
  -1  12   0   25.56    4.39
  -1  12   0   24.22    5.63
  -1  12   0   33.88    5.45
  -1  12   0   27.90    4.57
   1 -12   0   28.96    5.58
  -1  12  -1    1.47    2.26
  -1  12  -1   -0.62    3.30
  -1  12  -1    1.43    2.63
   1 -12   1    2.12    3.56
  -1  12  -1   -0.27    2.13
  -1  12  -2   -2.80    2.43
  -1  12  -2   -1.66    3.60
   1 -12   2   -4.32    4.01
  -1  12  -2    5.34    3.26
  -1  12  -2    1.79    1.87
  -1  12  -3   -6.74    3.41
  -1  12  -3   -1.54    3.69
  -1  12  -3    1.21    2.72
   1 -12   3   -1.23    3.39
  -1  12  -3    1.41    1.63
  -1  12  -4   21.12    4.39
  -1  12  -4    8.45    3.66
   1 -12   4   11.00    4.37
  -1  12  -4   14.83    3.82
  -1  12  -4   12.08    4.05
  -1  12  -4   14.48    2.73
  -1  12  -5   39.36    6.19
  -1  12  -5   40.59    6.45
  -1  12  -5   41.36    5.98
  -1  12  -5   47.22    6.58
   1 -12   5   65.05    8.26
  -1  12  -5   41.30    3.84
  -1  12  -6   -1.05    2.71
  -1  12  -6    4.70    4.04
  -1  12  -6    1.77    2.91
  -1  12  -6    0.48    2.70
   1 -12   6   -1.74    3.51
  -1  12  -6    2.04    1.17
  -1  12  -7    8.77    2.24
  -1  12  -7    9.84    3.84
  -1  12  -7   14.09    4.61
   1 -12   7   23.78    5.60
  -1  12  -7   14.42    4.67
  -1  12  -7    1.52    2.86
   1 -12   7   18.48    4.57
  -1  12  -8   -1.34    1.85
  -1  12  -8   -5.22    3.64
  -1  12  -8    0.63    3.32
  -1  12  -8   -0.99    2.80
   1 -12   8   -4.88    3.62
  -1  12  -8    6.07    4.00
   1 -12   8    5.03    3.37
  -1  12  -9   17.45    3.70
  -1  12  -9   23.30    5.56
  -1  12  -9   18.20    4.44
  -1  12  -9    9.22    3.92
  -1  12  -9   22.51    4.95
   1 -12   9   15.23    4.96
   1 -12   9   22.35    5.50
  -1  12 -10   31.39    4.69
  -1  12 -10   36.06    6.05
  -1  12 -10   35.67    7.03
  -1  12 -10   26.39    5.56
  -1  12 -10   24.17    5.37
   1 -12  10   24.24    5.82
  -1  12 -11    2.40    3.01
  -1  12 -11    0.15    3.06
  -1  12 -11    5.15    4.09
  -1  12 -11   -0.90    3.19
  -1  12 -11    0.34    3.19
   1 -12  11   -3.87    4.13
  -1  12 -12   24.09    4.57
  -1  12 -12   13.57    4.22
  -1  12 -12   20.02    4.84
  -1  12 -12   16.02    4.56
  -1  12 -12   14.18    4.36
   1 -12  12   17.07    5.31
  -1  12 -13   18.64    4.70
  -1  12 -13   10.57    4.59
  -1  12 -13   22.87    5.08
  -1  12 -13   13.16    4.47
  -1  12 -13   16.69    5.22
   1 -12  13   15.43    5.09
  -1  12 -14  104.78   10.00
  -1  12 -14  106.49   12.19
  -1  12 -14  104.25   10.00
  -1  12 -14   88.32   10.42
  -1  12 -14  105.29   11.50
   1 -12  14  103.38   11.46
  -1  12 -15   89.09    9.74
  -1  12 -15   97.52    9.40
  -1  12 -15   99.77   11.54
  -1  12 -15  100.60   11.31
   1 -12  15  118.51   12.49
  -1  12 -16   35.18    6.73
  -1  12 -16   30.70    7.52
  -1  12 -16   18.39    5.50
   1 -12  16   25.83    6.59
  -1  12 -17   20.51    5.46
  -1  12 -17   29.50    6.98
  -1  12 -17   24.17    6.92
   1 -12  17   39.87    8.40
  -1  12 -18   23.18    6.48
   1 -11 -16   -2.13    3.63
  -1  11  16   12.59    5.86
   1 -11 -15   35.30    8.00
   1 -11 -15   46.39    8.72
  -1  11  15   46.69    8.36
  -1  11  15   35.16    7.40
   1 -11 -14   -6.95    5.72
   1 -11 -14    1.17    3.89
  -1  11  14   -1.38    3.48
  -1  11  14    3.06    4.78
   1 -11 -13    3.71    4.92
  -1  11  13    5.77    4.25
  -1  11  13   -4.50    4.54
   1 -11 -13    5.80    4.62
  -1  11  13   -5.81    5.45
  -1  11  12   -6.02    3.80
   1 -11 -12    0.42    4.21
  -1  11  12   -0.02    2.39
  -1  11  12   -4.12    4.88
   1 -11 -12    5.90    4.95
  -1  11  12    1.95    3.95
   1 -11 -11   81.21   10.36
  -1  11  11   79.60    8.59
  -1  11  11   74.36    7.68
  -1  11  11   76.89    9.07
   1 -11 -11   83.94   10.20
  -1  11  11   85.63   10.49
   1 -11 -11   69.49    7.23
   1 -11 -10    4.80    5.06
  -1  11  10   10.39    3.99
  -1  11  10    0.54    2.92
  -1  11  10    5.51    4.28
   1 -11 -10   -0.30    4.28
   1 -11 -10    5.30    2.78
  -1  11  10    4.50    3.59
  -1  11   9   43.25    6.32
   1 -11  -9   32.06    8.17
  -1  11   9   46.44    6.33
   1 -11  -9   45.97    8.33
  -1  11   9   42.72    6.58
  -1  11   9   46.45    7.15
   1 -11  -9   49.66    6.20
  -1  11   8    2.65    2.83
  -1  11   8   -0.21    2.79
   1 -11  -8   -2.96    4.86
  -1  11   8   -3.30    3.46
   1 -11  -8    2.87    2.84
  -1  11   8   -2.86    3.71
  -1  11   7   51.53    5.94
  -1  11   7   45.32    6.41
  -1  11   7   54.32    6.97
   1 -11  -7   46.27    6.00
  -1  11   7   50.88    7.41
  -1  11   6    0.14    2.35
  -1  11   6   -0.34    2.75
  -1  11   6    5.47    3.56
   1 -11  -6    1.89    2.47
  -1  11   6   -4.41    3.61
  -1  11   5   99.60    7.52
  -1  11   5   94.57    8.97
   1 -11  -5  107.67    9.03
  -1  11   5  124.40   10.12
  -1  11   4   31.93    5.48
   1 -11  -4   28.34    3.33
  -1  11   4   32.40    4.32
  -1  11   4   35.23    5.73
   1 -11  -4   34.84    5.79
  -1  11   3   23.27    3.52
   1 -11  -3   20.88    3.17
  -1  11   3   20.90    4.69
  -1  11   3   15.28    4.13
  -1  11   3   30.28    5.23
   1 -11  -3   22.40    4.51
   1 -11  -2   10.79    2.58
  -1  11   2   16.05    2.86
  -1  11   2   10.03    3.89
  -1  11   2   15.27    3.01
  -1  11   2   11.83    3.90
  -1  11   2   11.50    3.34
   1 -11  -2    7.44    3.06
  -1  11   1  345.49   12.28
  -1  11   1  360.90   17.60
  -1  11   1  354.77   13.85
  -1  11   1  345.17   16.00
   1 -11  -1  344.35   16.91
  -1  11   1  369.55   15.77
  -1  11   0   33.85    4.28
  -1  11   0   27.18    5.26
  -1  11   0   35.65    5.45
  -1  11   0   38.39    4.90
   1 -11   0   24.68    5.03
  -1  11  -1   -1.33    2.19
  -1  11  -1   -0.07    2.80
  -1  11  -1   -4.04    3.11
   1 -11   1   -4.85    4.04
  -1  11  -1    0.66    2.29
  -1  11  -2  358.85   15.46
  -1  11  -2  365.49   17.66
   1 -11   2  352.07   17.43
  -1  11  -2  341.98   15.78
  -1  11  -2  357.75   13.79
  -1  11  -3  524.48   19.56
  -1  11  -3  478.88   20.85
  -1  11  -3  484.51   19.10
   1 -11   3  494.23   21.32
  -1  11  -3  493.78   16.05
   1 -11   4  212.30    7.48
  -1  11  -4  201.46   12.09
  -1  11  -4  227.80   13.54
  -1  11  -4  198.44   11.92
  -1  11  -4  204.69   12.06
   1 -11   4  244.61   14.41
  -1  11  -4  203.30    9.01
   1 -11   5  141.75   11.20
  -1  11  -5  142.95   10.44
   1 -11   5  138.93    5.98
  -1  11  -5  130.42    6.48
  -1  11  -5  160.71   11.54
  -1  11  -5  150.33   10.43
  -1  11  -5  137.08    9.83
   1 -11   5  155.30   11.53
  -1  11  -5  150.18    6.85
   1 -11   6  272.83    9.29
  -1  11  -6  268.27   10.56
   1 -11   6  285.57   15.92
  -1  11  -6  320.63   15.88
  -1  11  -6  300.25   15.90
  -1  11  -6  282.23   14.67
   1 -11   6  309.34   17.20
  -1  11  -6  300.05   15.16
  -1  11  -6  287.49    8.93
   1 -11   7 1107.46   25.77
  -1  11  -7 1172.63   28.70
  -1  11  -7 1181.43   35.59
   1 -11   7 1129.62   36.07
  -1  11  -7 1224.11   35.79
   1 -11   7 1175.48   36.92
  -1  11  -7 1136.47   34.26
  -1  11  -7 1193.44   34.76
   1 -11   7 1222.67   35.38
  -1  11  -8   51.47    5.27
   1 -11   8   61.18    7.61
  -1  11  -8   66.07    7.56
  -1  11  -8   60.34    7.52
  -1  11  -8   70.21    7.79
  -1  11  -8   67.63    7.69
   1 -11   8   54.38    7.09
  -1  11  -9  137.78    8.91
   1 -11   9  151.75   12.13
  -1  11  -9  122.32   11.09
  -1  11  -9  153.75   11.28
  -1  11  -9  127.89   10.62
  -1  11  -9  126.79   10.64
   1 -11   9  144.35   11.36
  -1  11 -10  196.31   14.04
   1 -11  10  204.61   14.49
  -1  11 -10  232.15   12.30
  -1  11 -10  214.24   13.48
  -1  11 -10  224.80   14.33
  -1  11 -10  236.42   14.69
   1 -11  10  231.84   14.81
  -1  11 -11   90.16    8.18
   1 -11  11   93.43   10.05
  -1  11 -11   86.99    9.65
  -1  11 -11   92.31    8.78
  -1  11 -11   95.34    9.89
  -1  11 -11   93.76    9.38
   1 -11  11  113.42   10.85
  -1  11 -12    7.90    3.48
   1 -11  12    1.61    3.79
  -1  11 -12    4.16    4.54
  -1  11 -12    5.56    3.00
  -1  11 -12    6.43    4.33
  -1  11 -12   13.93    4.46
   1 -11  12    6.29    3.29
  -1  11 -13   19.67    4.56
  -1  11 -13   24.47    5.08
  -1  11 -13   20.11    5.20
  -1  11 -13   20.41    5.31
  -1  11 -13   22.14    5.06
   1 -11  13   27.40    6.23
  -1  11 -14   36.50    6.00
  -1  11 -14   36.31    7.30
  -1  11 -14   33.60    5.61
  -1  11 -14   27.18    6.05
  -1  11 -14   33.16    6.92
   1 -11  14   26.46    6.26
  -1  11 -15  211.69   14.61
  -1  11 -15  239.27   17.25
  -1  11 -15  231.11   13.74
  -1  11 -15  211.07   16.24
   1 -11  15  210.01   16.18
  -1  11 -16    4.21    3.56
  -1  11 -16   -2.06    4.25
  -1  11 -16    0.73    4.33
   1 -11  16   10.07    5.30
  -1  11 -17    6.15    3.77
  -1  11 -17    2.70    3.69
  -1  11 -17    8.96    4.28
   1 -11  17    3.87    4.57
  -1  11 -18    3.11    4.52
  -1  11 -18    3.11    3.85
  -1  11 -18    4.88    4.78
   1 -11  18   -0.16    3.75
  -1  11 -19   18.27    5.93
  -1  10  17  135.56   13.87
   1 -10 -17  123.86   13.12
   1 -10 -16   13.06    6.15
  -1  10  16    6.44    4.80
   1 -10 -16    8.66    5.31
  -1  10  16    2.64    4.63
   1 -10 -15  200.11   16.58
  -1  10  15  241.56   17.25
   1 -10 -15  230.48   17.10
  -1  10  15  198.66   16.65
   1 -10 -14   -2.77    6.02
  -1  10  14    2.29    3.73
   1 -10 -14    5.09    4.85
  -1  10  14   10.03    4.47
   1 -10 -13   51.90    8.62
   1 -10 -13   54.53    8.07
  -1  10  13   50.10    7.86
  -1  10  13   46.53    8.10
   1 -10 -12   43.61    8.33
  -1  10  12   31.81    5.31
  -1  10  12   33.45    6.25
   1 -10 -12   43.89    7.79
  -1  10  12   39.55    7.10
   1 -10 -12   33.67    5.10
   1 -10 -11   16.36    6.06
  -1  10  11   21.65    4.66
  -1  10  11   34.35    6.29
   1 -10 -11   21.19    5.28
  -1  10  11   21.44    5.28
   1 -10 -11   26.92    4.49
   1 -10 -10    3.86    4.63
  -1  10  10   11.30    3.48
  -1  10  10   11.74    4.42
   1 -10 -10   11.48    5.23
  -1  10  10    7.79    4.25
   1 -10 -10   11.68    3.52
   1 -10  -9   22.87    6.01
  -1  10   9   15.31    3.91
   1 -10  -9   24.64    6.02
  -1  10   9   18.23    4.53
  -1  10   9   19.34    4.77
   1 -10  -9   23.77    4.43
  -1  10   8    7.08    3.18
  -1  10   8    9.25    3.47
  -1  10   8    7.46    3.60
   1 -10  -8   10.12    4.65
   1 -10  -8    6.50    2.61
  -1  10   8    5.83    3.65
  -1  10   7   64.97    5.20
  -1  10   7   82.75    7.43
  -1  10   7   68.41    7.02
  -1  10   7   80.92    7.85
   1 -10  -7   83.09    7.62
  -1  10   7   71.43    7.81
  -1  10   6   -0.08    2.00
   1 -10  -6    4.08    1.19
  -1  10   6    1.46    1.65
  -1  10   6   -3.76    3.25
  -1  10   6    6.27    3.34
  -1  10   6   -5.98    4.24
   1 -10  -6    4.87    2.87
  -1  10   5  153.72    8.58
   1 -10  -5  125.24    5.91
  -1  10   5  145.48    8.93
  -1  10   5  147.57   10.37
  -1  10   5  139.40    9.86
   1 -10  -5  134.81    9.80
  -1  10   5  137.31   10.30
   1 -10  -4  179.84    7.96
  -1  10   4  188.74    9.56
  -1  10   4  182.16   11.73
   1 -10  -4  170.77   11.09
  -1  10   4  168.13   11.17
  -1  10   3   63.64    7.06
   1 -10  -3   67.06    4.98
  -1  10   3   58.53    5.15
   1 -10  -3   67.47    7.07
  -1  10   3   65.15    6.72
   1 -10  -2   11.69    2.58
  -1  10   2   14.00    2.62
  -1  10   2   10.10    2.43
  -1  10   2   10.58    3.49
  -1  10   2   12.18    3.37
  -1  10   2   14.72    3.53
   1 -10  -2   12.06    3.67
   1 -10  -1   10.67    2.49
  -1  10   1    8.06    1.99
  -1  10   1   10.26    2.60
  -1  10   1   11.99    3.63
  -1  10   1   10.56    3.42
   1 -10  -1   12.26    3.37
  -1  10   1   12.95    3.36
  -1  10   0   87.46    5.34
  -1  10   0   94.77    6.77
  -1  10   0   98.56    8.71
  -1  10   0   81.87    7.27
   1 -10   0  100.04    8.53
  -1  10   0   96.68    7.18
  -1  10  -1   50.56    6.53
  -1  10  -1   44.67    4.92
   1 -10   1   56.73    6.55
  -1  10  -1   45.00    5.41
  -1  10  -1   50.23    4.92
   1 -10   1   42.46    4.42
  -1  10  -2   11.37    4.10
  -1  10  -2    3.04    2.11
  -1  10  -2    9.41    3.15
   1 -10   2    6.17    3.16
  -1  10  -2    8.38    2.47
   1 -10   2    8.27    2.31
   1 -10   3   18.78    4.58
  -1  10  -3   21.05    4.66
  -1  10  -3   18.40    3.83
   1 -10   3   19.85    4.15
  -1  10  -3   19.87    4.20
  -1  10  -3   16.16    2.65
  -1  10  -4   72.54    7.17
  -1  10  -4   56.43    3.76
   1 -10   4   69.50    7.41
   1 -10   4   64.25    3.78
  -1  10  -4   63.38    6.95
  -1  10  -4   65.48    6.70
  -1  10  -4   65.45    6.46
   1 -10   4   81.48    8.07
  -1  10  -4   67.52    4.64
  -1  10  -5  103.06    5.82
   1 -10   5  118.64    9.65
   1 -10   5  110.12    5.19
  -1  10  -5  111.38    8.90
  -1  10  -5  101.02    8.97
  -1  10  -5  106.69    8.50
   1 -10   5  110.60    9.38
  -1  10  -5   96.66    8.10
  -1  10  -5  110.59    5.37
  -1  10  -6  218.08    9.59
   1 -10   6  237.95    8.53
   1 -10   6  259.77   14.53
  -1  10  -6  252.71   13.97
  -1  10  -6  258.87   14.04
   1 -10   6  273.80   15.16
  -1  10  -6  241.18   13.02
  -1  10  -6  228.94   12.72
  -1  10  -6  244.65    7.32
  -1  10  -7  100.37    8.87
   1 -10   7   94.94    5.44
  -1  10  -7   82.83    6.18
   1 -10   7  103.11    9.45
  -1  10  -7  113.72    9.29
  -1  10  -7   95.67    8.39
  -1  10  -7   98.70    8.71
   1 -10   8   94.05    9.06
  -1  10  -8   84.00    8.45
  -1  10  -8  105.96    7.37
  -1  10  -8   97.49    8.79
  -1  10  -8   97.29    8.82
  -1  10  -8   96.34    8.81
   1 -10   8  109.76    9.47
   1 -10   9  105.83    9.81
  -1  10  -9   92.70    9.28
  -1  10  -9   92.66    7.52
  -1  10  -9   86.24    8.18
  -1  10  -9  118.80   10.03
  -1  10  -9  107.96    9.35
   1 -10   9  108.20    9.61
  -1  10 -10    0.87    2.56
   1 -10  10    4.11    3.32
  -1  10 -10   -3.56    3.55
  -1  10 -10   -0.77    2.54
  -1  10 -10   -0.59    3.18
  -1  10 -10    1.17    2.87
   1 -10  10    0.95    3.27
  -1  10 -11   72.73    7.28
   1 -10  11   64.15    8.37
  -1  10 -11   61.89    7.23
  -1  10 -11   69.79    8.29
  -1  10 -11   65.92    7.92
  -1  10 -11   81.56    8.59
   1 -10  11   74.94    8.73
  -1  10 -12    0.50    2.57
   1 -10  12    2.02    3.60
  -1  10 -12   -2.25    2.86
  -1  10 -12   -1.82    3.53
  -1  10 -12   -3.88    3.81
  -1  10 -12   -1.52    3.72
   1 -10  12   -2.86    2.96
   1 -10  13   11.61    5.29
  -1  10 -13    7.30    3.70
  -1  10 -13   14.31    4.96
  -1  10 -13   13.30    3.55
  -1  10 -13    1.27    3.32
  -1  10 -13    7.69    4.06
   1 -10  13    9.60    4.18
  -1  10 -14    3.14    3.35
  -1  10 -14   -3.31    3.89
  -1  10 -14   -1.64    2.46
  -1  10 -14   -1.24    3.16
   1 -10  14    6.85    4.74
  -1  10 -15   35.12    6.46
  -1  10 -15   35.37    7.07
  -1  10 -15   46.98    6.13
  -1  10 -15   24.11    5.80
   1 -10  15   43.13    7.69
  -1  10 -16  112.13   11.06
  -1  10 -16  110.41   11.64
  -1  10 -16   99.33   11.12
   1 -10  16  118.78   12.37
  -1  10 -17  232.27   17.62
  -1  10 -17  183.78   15.00
  -1  10 -17  212.60   16.36
   1 -10  17  240.76   17.89
  -1  10 -18    4.15    3.47
  -1  10 -18   14.19    5.62
  -1  10 -18    3.06    4.59
   1 -10  18    0.77    4.26
  -1  10 -19   -3.70    3.79
  -1  10 -19    1.41    3.55
  -1  10 -19   -3.67    4.78
   1 -10  19   -0.06    4.15
   1  -9 -18   -5.95    4.77
  -1   9  18    4.06    4.47
   1  -9 -17   -0.26    4.46
   1  -9 -17   -0.31    4.55
  -1   9  17   -6.58    5.03
  -1   9  17   -3.50    3.81
   1  -9 -16    6.50    4.36
   1  -9 -16    7.05    3.82
  -1   9  16    7.74    4.06
  -1   9  16   16.72    6.08
   1  -9 -15   -2.83    5.30
  -1   9  15    7.09    4.41
   1  -9 -15   -8.67    5.58
  -1   9  15    3.75    4.02
   1  -9 -14  104.69   11.68
   1  -9 -14   78.67    9.47
  -1   9  14   92.67   10.60
  -1   9  14   93.26   10.82
   1  -9 -13   -0.65    3.87
  -1   9  13   -2.64    2.21
  -1   9  13   -1.19    3.42
   1  -9 -13   -7.40    4.81
   1  -9 -13    0.82    2.17
  -1   9  13   -3.16    4.08
   1  -9 -12   -2.78    3.91
  -1   9  12    4.07    2.40
   1  -9 -12    7.15    4.20
  -1   9  12   11.09    4.48
  -1   9  12    0.35    4.53
   1  -9 -12    1.69    2.06
   1  -9 -11   -2.88    4.41
  -1   9  11    3.41    2.53
   1  -9 -11   -1.16    4.06
  -1   9  11    0.13    3.10
  -1   9  11    1.59    3.62
   1  -9 -11    5.67    2.52
   1  -9 -10   10.48    4.70
  -1   9  10   18.38    3.68
   1  -9 -10   23.63    5.70
  -1   9  10   24.91    5.04
  -1   9  10   27.58    5.69
   1  -9 -10   23.14    4.13
   1  -9  -9   96.30    9.98
  -1   9   9   86.48    6.67
  -1   9   9  101.68    8.12
   1  -9  -9   88.09    9.66
  -1   9   9  100.64    8.95
   1  -9  -9   86.34    7.26
  -1   9   9   76.92    8.59
  -1   9   8   24.68    2.77
  -1   9   8   13.68    2.87
  -1   9   8   29.66    4.59
  -1   9   8   16.29    4.26
   1  -9  -8   25.47    5.51
   1  -9  -8   20.78    4.25
  -1   9   8   17.59    4.59
  -1   9   7  475.63   14.62
  -1   9   7  473.96   18.59
  -1   9   7  505.70   19.75
   1  -9  -7  495.18   18.54
  -1   9   7  489.74   20.68
   1  -9  -6   20.47    1.81
  -1   9   6   19.15    3.55
  -1   9   6   20.27    2.97
  -1   9   6   27.91    4.94
  -1   9   6   14.89    3.88
  -1   9   6   14.86    4.32
   1  -9  -6   19.62    3.83
  -1   9   5  142.14    7.77
   1  -9  -5  141.75    5.89
  -1   9   5  149.56    8.74
  -1   9   5  151.23    9.81
  -1   9   5  142.44    9.41
   1  -9  -5  158.04    9.81
  -1   9   5  151.51   10.40
  -1   9   4   74.37    5.64
   1  -9  -4   75.29    4.65
  -1   9   4   77.67    5.85
  -1   9   4   75.21    6.98
  -1   9   4   80.84    6.97
   1  -9  -4   66.90    6.49
  -1   9   4   75.90    7.25
  -1   9   3   43.18    5.53
  -1   9   3   48.51    4.67
   1  -9  -3   43.38    3.86
  -1   9   3   46.49    4.38
   1  -9  -3   52.93    5.95
  -1   9   3   54.21    6.02
  -1   9   2    1.52    2.43
  -1   9   2    2.16    1.61
   1  -9  -2    3.93    1.97
  -1   9   2    0.14    1.40
   1  -9  -2   -1.15    2.30
   1  -9  -1   54.89    4.76
  -1   9   1   43.09    3.79
  -1   9   1   43.08    5.37
  -1   9   1   44.65    4.36
  -1   9   1   43.30    5.27
   1  -9  -1   42.37    4.51
  -1   9   1   42.10    4.85
   1  -9  -1   45.77    5.47
   1  -9   0  210.21    9.96
  -1   9   0  208.13    7.86
  -1   9   0  213.11   11.89
  -1   9   0  212.18    9.80
   1  -9   0  202.35   11.63
  -1   9   0  211.90   10.93
   1  -9   0  212.45   10.04
  -1   9   0  191.20    9.76
   1  -9   0  201.61    9.74
   1  -9   1  263.18   11.75
  -1   9  -1  264.77   11.78
   1  -9   1  273.45   13.00
  -1   9  -1  283.55   13.62
   1  -9   1  263.23   13.38
   1  -9   1  277.11   11.67
  -1   9  -1  265.30   12.35
  -1   9  -1  273.61   11.21
   1  -9   1  273.88   10.97
   1  -9   2   30.76    4.87
  -1   9  -2   35.92    4.42
  -1   9  -2   32.91    4.76
  -1   9  -2   32.54    4.62
   1  -9   2   41.15    5.35
   1  -9   2   37.09    4.24
  -1   9  -2   29.04    3.45
   1  -9   2   35.20    3.66
  -1   9  -3  288.68    8.28
   1  -9   3  298.28    8.54
  -1   9  -3  290.28   13.06
   1  -9   3  288.82   13.91
  -1   9  -3  269.58   13.60
   1  -9   3  293.70   14.55
  -1   9  -3  294.17   13.23
  -1   9  -3  289.25   10.37
  -1   9  -4  448.39   17.09
   1  -9   4  436.85   11.23
  -1   9  -4  410.61   11.84
   1  -9   4  434.83   17.82
  -1   9  -4  468.73   18.13
  -1   9  -4  451.88   16.98
   1  -9   4  415.62   18.07
  -1   9  -4  398.76   15.83
  -1   9  -4  399.94   12.09
  -1   9  -5  505.79   18.54
   1  -9   5  454.33   12.26
   1  -9   5  462.43   18.78
  -1   9  -5  458.58   13.77
  -1   9  -5  490.47   18.84
  -1   9  -5  435.83   17.09
  -1   9  -5  460.59   17.67
   1  -9   5  493.98   19.39
  -1   9  -5  466.84   11.96
   1  -9   6  855.48   20.19
  -1   9  -6  874.35   22.38
  -1   9  -6  881.87   27.32
   1  -9   6  884.14   28.03
  -1   9  -6  872.61   26.71
  -1   9  -6  877.58   26.86
  -1   9  -6  877.54   27.19
  -1   9  -7  149.83   10.47
  -1   9  -7  142.33    8.10
   1  -9   7  150.96   10.59
  -1   9  -7  154.35   10.19
  -1   9  -7  151.09   10.00
  -1   9  -7  141.53    9.81
  -1   9  -8  584.41   22.41
  -1   9  -8  594.19   19.13
   1  -9   8  590.31   22.71
  -1   9  -8  583.48   21.17
  -1   9  -8  586.72   21.67
  -1   9  -8  573.69   21.73
   1  -9   8  565.55   21.69
  -1   9  -9  283.13   13.14
   1  -9   9  290.55   15.61
  -1   9  -9  280.21   15.13
  -1   9  -9  288.29   14.18
  -1   9  -9  284.98   14.98
  -1   9  -9  309.37   15.61
   1  -9   9  284.75   15.17
  -1   9 -10    3.59    2.84
   1  -9  10    2.58    3.07
  -1   9 -10    8.02    3.67
  -1   9 -10    4.07    2.54
  -1   9 -10    3.68    3.21
  -1   9 -10   10.09    3.95
   1  -9  10    7.09    4.05
  -1   9 -11   71.77    7.27
   1  -9  11   71.93    8.27
  -1   9 -11   65.65    6.72
  -1   9 -11   69.49    7.98
  -1   9 -11   66.48    7.82
  -1   9 -11   66.39    7.79
   1  -9  11   73.54    8.18
  -1   9 -12  558.42   23.75
   1  -9  12  505.70   22.49
  -1   9 -12  529.62   21.13
  -1   9 -12  530.41   19.85
  -1   9 -12  501.63   22.41
  -1   9 -12  513.43   22.55
   1  -9  12  526.87   23.12
   1  -9  13    1.99    3.15
  -1   9 -13    0.70    3.35
  -1   9 -13    8.72    3.06
  -1   9 -13    6.98    4.08
  -1   9 -13    3.71    4.18
  -1   9 -13    7.17    4.19
   1  -9  13    0.38    3.51
  -1   9 -14   18.05    4.81
  -1   9 -14   20.83    3.98
  -1   9 -14    9.35    4.45
  -1   9 -14   18.63    5.18
   1  -9  14   14.97    5.60
  -1   9 -15   29.40    6.13
   1  -9  15   32.39    6.41
  -1   9 -15   35.35    7.01
  -1   9 -15   37.99    5.09
  -1   9 -15   29.38    6.32
   1  -9  15   27.34    6.20
  -1   9 -16   17.84    4.88
  -1   9 -16   21.44    5.49
  -1   9 -16   25.43    6.27
   1  -9  16   28.27    6.26
  -1   9 -17    9.77    4.91
  -1   9 -17   14.61    6.02
  -1   9 -17    8.71    4.98
   1  -9  17    4.64    3.25
  -1   9 -18    1.48    3.89
  -1   9 -18    3.75    3.85
  -1   9 -18    5.16    4.80
   1  -9  18    0.99    3.94
  -1   9 -19    7.78    4.67
  -1   9 -19    9.02    4.86
  -1   9 -19   11.97    5.76
   1  -9  19   17.18    5.65
  -1   9 -20   20.05    5.60
  -1   9 -20   34.37    7.56
   1  -9  20   34.56    7.88
   1  -8 -19   -9.83    5.33
  -1   8  19    3.22    3.97
   1  -8 -18   24.49    7.45
   1  -8 -18   16.98    5.64
  -1   8  18   13.71    5.87
  -1   8  18   19.23    5.88
   1  -8 -17   18.23    6.36
   1  -8 -17   29.59    6.76
  -1   8  17   20.19    5.80
  -1   8  17   32.53    7.37
   1  -8 -16   18.63    6.04
   1  -8 -16    1.73    3.45
  -1   8  16   12.47    5.08
  -1   8  16    3.06    3.97
   1  -8 -15    8.33    5.21
   1  -8 -15    7.11    3.82
  -1   8  15   -2.35    3.66
  -1   8  15    1.25    3.81
   1  -8 -14  159.13   13.47
  -1   8  14  170.59   13.39
   1  -8 -14  158.56   12.97
  -1   8  14  140.81   12.88
   1  -8 -13   18.72    5.64
  -1   8  13   24.13    3.81
  -1   8  13   22.79    5.19
   1  -8 -13    8.01    4.36
   1  -8 -13   17.35    3.65
  -1   8  13    5.35    3.50
   1  -8 -12  113.61   10.82
  -1   8  12  121.57    8.15
  -1   8  12  113.31   10.41
   1  -8 -12  120.25   10.61
   1  -8 -12  112.32    8.13
  -1   8  12  112.05   10.97
   1  -8 -11  144.25   11.98
  -1   8  11  144.83    9.16
  -1   8  11  137.23   11.04
   1  -8 -11  151.28   11.87
  -1   8  11  143.12   11.89
   1  -8 -11  156.77    9.53
   1  -8 -10   12.91    4.70
  -1   8  10   17.95    3.57
   1  -8 -10   26.54    5.68
  -1   8  10   15.94    4.48
   1  -8 -10   15.42    3.49
  -1   8  10   16.68    4.48
  -1   8   9    1.05    2.45
   1  -8  -9    0.89    4.73
  -1   8   9    2.90    2.35
   1  -8  -9   -0.81    3.57
  -1   8   9    0.11    2.97
   1  -8  -9    0.35    1.65
  -1   8   9    3.80    3.38
   1  -8  -9    2.80    1.95
  -1   8   8   90.75    6.58
  -1   8   8  111.93    5.25
   1  -8  -8  103.29    9.75
  -1   8   8  104.30    7.96
  -1   8   8  107.87    8.78
   1  -8  -8  116.75    9.68
   1  -8  -8  111.04    8.01
  -1   8   8  113.42    9.62
  -1   8   7   59.24    4.92
  -1   8   7   69.75    4.50
  -1   8   7   83.49    6.93
  -1   8   7   71.32    6.90
   1  -8  -7   82.25    6.83
  -1   8   7   67.79    7.46
   1  -8  -6  114.20    4.08
  -1   8   6  102.36    5.79
  -1   8   6  114.09    6.05
  -1   8   6  105.32    7.92
  -1   8   6  117.75    8.32
   1  -8  -6  104.21    7.73
  -1   8   6   98.48    8.52
   1  -8  -5   10.67    1.70
  -1   8   5    8.65    2.10
  -1   8   5    7.11    1.59
  -1   8   5    9.74    2.66
  -1   8   5   11.65    3.18
   1  -8  -5    9.21    2.72
  -1   8   5   11.70    3.43
  -1   8   4   20.19    3.13
   1  -8  -4   19.21    2.29
  -1   8   4   25.10    3.17
  -1   8   4   23.67    4.24
  -1   8   4   19.38    3.58
   1  -8  -4   19.87    3.68
  -1   8   4   14.10    3.26
   1  -8  -3    1.88    1.28
  -1   8   3   -1.17    1.83
  -1   8   3    2.26    1.96
  -1   8   3   -0.93    2.61
  -1   8   3   -0.18    2.10
   1  -8  -3    2.35    1.99
   1  -8  -3   -1.37    2.51
  -1   8   3   -0.64    2.88
  -1   8   2   69.06    5.42
   1  -8  -2   62.99    4.65
  -1   8   2   64.98    4.63
  -1   8   2   71.04    4.78
  -1   8   2   67.59    6.70
   1  -8  -2   72.57    6.31
   1  -8  -2   64.14    5.27
  -1   8   2   66.12    5.90
  -1   8   1   53.83    5.06
  -1   8   1   48.20    3.68
   1  -8  -1   51.41    4.61
  -1   8   1   47.70    4.24
  -1   8   1   57.01    5.87
   1  -8  -1   55.68    4.93
  -1   8   1   46.89    5.22
  -1   8   1   51.34    5.16
   1  -8  -1   44.74    4.64
   1  -8  -1   55.25    5.65
  -1   8   0   89.90    6.56
  -1   8   0   87.98    4.65
   1  -8   0   87.17    6.73
   1  -8   0   88.18    6.07
  -1   8   0   78.68    5.83
  -1   8   0   86.09    7.40
   1  -8   0   88.58    7.18
   1  -8   0   98.75    6.29
  -1   8   0   89.23    6.85
   1  -8   0   83.73    5.88
  -1   8   0   99.31    6.47
   1  -8   1   13.25    2.94
   1  -8   1    7.95    2.96
  -1   8  -1    7.17    2.92
  -1   8  -1    5.16    2.38
  -1   8  -1    7.62    2.95
   1  -8   1    5.68    2.69
   1  -8   1    4.93    2.08
   1  -8   1    4.85    1.87
  -1   8  -1   10.40    2.47
   1  -8   2   55.89    5.85
   1  -8   2   52.09    5.01
  -1   8  -2   54.48    5.13
  -1   8  -2   43.77    5.48
  -1   8  -2   50.76    5.18
   1  -8   2   61.96    6.34
  -1   8  -2   53.86    4.25
   1  -8   2   51.67    4.00
   1  -8   3   34.17    4.99
  -1   8  -3   28.75    2.51
   1  -8   3   32.37    2.35
  -1   8  -3   31.65    4.20
  -1   8  -3   29.76    4.74
   1  -8   3   27.86    4.22
   1  -8   3   34.97    4.91
  -1   8  -3   33.86    4.48
   1  -8   3   30.06    2.92
  -1   8  -3   28.81    2.93
   1  -8   4  106.34    4.55
  -1   8  -4   90.63    5.04
   1  -8   4  110.27    8.13
  -1   8  -4  124.99    8.29
  -1   8  -4  101.99    7.66
  -1   8  -4  103.62    7.62
  -1   8  -4   84.15    6.93
   1  -8   4  108.93    8.59
  -1   8  -4   98.06    4.72
  -1   8  -5   19.35    2.74
   1  -8   5   17.67    4.11
   1  -8   5   20.17    2.19
  -1   8  -5   22.21    4.24
  -1   8  -5   22.10    3.88
  -1   8  -5   20.96    3.91
  -1   8  -5   22.58    3.99
  -1   8  -5   19.98    1.82
  -1   8  -6    9.55    2.25
   1  -8   6   16.30    3.86
  -1   8  -6   21.85    4.30
  -1   8  -6   14.29    3.20
  -1   8  -6   12.84    3.12
  -1   8  -6   11.24    3.53
   1  -8   7   13.39    3.36
  -1   8  -7    8.32    2.30
  -1   8  -7    6.62    2.70
  -1   8  -7   10.78    3.29
  -1   8  -7    9.88    3.47
  -1   8  -7   12.12    3.20
  -1   8  -8   -3.41    2.44
   1  -8   8   -0.35    2.68
  -1   8  -8   -0.13    2.61
  -1   8  -8   -0.96    2.71
  -1   8  -8   -1.55    2.75
  -1   8  -8    2.96    2.74
   1  -8   8    1.17    2.62
   1  -8   9    9.45    3.76
  -1   8  -9   13.16    2.94
  -1   8  -9    9.67    3.05
  -1   8  -9   16.64    4.05
  -1   8  -9   16.75    4.33
  -1   8  -9   16.83    4.45
   1  -8   9    4.55    2.77
  -1   8 -10    3.45    3.06
   1  -8  10    1.84    3.35
  -1   8 -10   -2.58    2.20
  -1   8 -10   -3.78    3.18
  -1   8 -10   -1.31    2.70
  -1   8 -10    1.23    3.27
   1  -8  10    1.63    3.01
   1  -8  11   26.49    5.57
  -1   8 -11   14.19    4.00
  -1   8 -11   22.73    4.08
  -1   8 -11   21.28    4.81
  -1   8 -11   34.59    5.86
  -1   8 -11   25.29    5.30
   1  -8  11   22.93    5.30
   1  -8  12  190.28   12.94
  -1   8 -12  209.28   13.87
  -1   8 -12  205.30   12.82
  -1   8 -12  210.66   11.27
  -1   8 -12  215.15   13.95
  -1   8 -12  213.71   13.89
   1  -8  12  212.30   13.88
  -1   8 -13    2.32    3.27
   1  -8  13    3.67    3.13
  -1   8 -13   10.49    3.90
  -1   8 -13    6.86    2.62
  -1   8 -13    3.86    4.10
   1  -8  13    5.35    3.78
  -1   8 -14   27.70    5.52
   1  -8  14   25.64    5.37
  -1   8 -14   21.19    5.28
  -1   8 -14   31.90    4.54
  -1   8 -14   30.16    6.16
   1  -8  14   36.88    6.67
   1  -8  15    1.68    3.42
  -1   8 -15    0.40    3.45
  -1   8 -15    5.80    2.40
  -1   8 -15    1.10    3.41
  -1   8 -15    4.27    3.45
   1  -8  15   -1.05    3.93
   1  -8  16   62.85    8.20
  -1   8 -16   59.35    8.35
  -1   8 -16   64.17    8.92
  -1   8 -16   76.63    9.74
   1  -8  16   68.20    8.91
  -1   8 -17   -1.24    3.96
  -1   8 -17    8.08    4.31
  -1   8 -17   -0.27    4.16
   1  -8  17    1.34    3.79
  -1   8 -18   47.20    7.83
  -1   8 -18   52.92    8.13
  -1   8 -18   34.95    7.21
   1  -8  18   42.86    7.89
  -1   8 -19   32.04    6.70
  -1   8 -19   15.10    5.24
  -1   8 -19   24.45    6.87
   1  -8  19   13.80    5.57
  -1   8 -20   54.57    8.85
  -1   8 -20   47.54    8.07
   1  -8  20   40.88    8.56
   1  -8  20   59.14    9.34
  -1   8 -21   28.32    7.10
   1  -7 -21   16.84    4.81
   1  -7 -20   10.93    5.55
   1  -7 -19   58.30    9.88
   1  -7 -19   42.00    7.61
  -1   7  19   41.27    8.03
  -1   7  19   56.75    9.48
   1  -7 -18   24.67    6.90
  -1   7  18   17.39    5.79
   1  -7 -18   12.71    5.16
  -1   7  18   19.56    6.35
   1  -7 -17    2.28    4.15
  -1   7  17   -1.13    3.69
   1  -7 -17    2.05    3.61
  -1   7  17   -2.61    4.60
   1  -7 -16    5.29    5.48
   1  -7 -16   -2.19    3.54
  -1   7  16    2.37    3.38
  -1   7  16    2.51    4.47
   1  -7 -15    1.58    3.99
   1  -7 -15    5.52    4.18
  -1   7  15    0.87    3.78
  -1   7  15   -2.56    3.33
   1  -7 -14  127.59   11.81
   1  -7 -14  115.33   10.53
  -1   7  14  115.95   10.90
  -1   7  14  100.92   10.42
   1  -7 -13   -0.33    3.81
  -1   7  13    0.14    1.73
  -1   7  13    1.54    3.01
   1  -7 -13    3.00    3.71
  -1   7  13    5.01    4.48
   1  -7 -13   -2.18    2.12
   1  -7 -12   16.59    5.04
  -1   7  12   12.32    2.50
  -1   7  12   12.60    4.22
   1  -7 -12    9.42    4.21
   1  -7 -12   20.31    3.65
   1  -7 -11   -0.80    1.27
   1  -7 -11    1.91    3.73
  -1   7  11   -1.12    1.71
  -1   7  11   -1.13    3.05
   1  -7 -11   -3.33    3.62
   1  -7 -11    0.90    1.88
  -1   7  11   -1.79    4.10
   1  -7 -10   34.87    5.95
   1  -7 -10   33.06    3.88
  -1   7  10   33.95    4.13
   1  -7 -10   31.73    5.79
  -1   7  10   27.22    4.87
  -1   7  10   37.31    6.05
   1  -7 -10   35.71    4.37
  -1   7  10   31.63    3.85
   1  -7  -9    1.10    1.56
   1  -7  -9    5.38    3.89
  -1   7   9   -2.14    2.19
   1  -7  -9    2.56    3.50
  -1   7   9    2.24    2.79
  -1   7   9    4.06    3.51
   1  -7  -9    0.83    2.06
   1  -7  -9    1.09    2.09
  -1   7   9    1.62    1.76
  -1   7   8    2.00    2.16
   1  -7  -8    3.79    1.87
   1  -7  -8    6.69    4.07
  -1   7   8    2.86    1.89
  -1   7   8    5.30    2.74
   1  -7  -8    1.76    3.71
  -1   7   8    2.46    2.56
  -1   7   8    5.02    2.39
   1  -7  -8    0.84    1.99
  -1   7   7   27.90    2.50
  -1   7   7   29.09    3.47
   1  -7  -7   32.05    3.79
  -1   7   7   24.11    3.70
  -1   7   7   29.02    4.37
  -1   7   7   29.39    3.96
  -1   7   7   38.40    5.78
   1  -7  -7   29.73    3.81
  -1   7   7   31.33    3.69
  -1   7   6  167.75    7.59
  -1   7   6  154.01    6.62
   1  -7  -6  164.90    4.76
  -1   7   6  147.77    8.63
  -1   7   6  165.27    9.51
  -1   7   6  156.70    8.82
  -1   7   6  156.05   10.09
   1  -7  -6  163.70    8.58
   1  -7  -6  151.20    8.81
  -1   7   6  155.49    8.59
   1  -7  -5  234.35    6.92
  -1   7   5  240.88    8.76
  -1   7   5  221.41    8.12
  -1   7   5  228.34   10.90
  -1   7   5  243.48   11.03
  -1   7   5  228.43   10.83
  -1   7   5  221.94   11.69
   1  -7  -5  236.65   10.91
  -1   7   5  230.56   10.72
   1  -7  -5  249.88   10.80
  -1   7   4  113.20    5.97
  -1   7   4  110.71    4.79
   1  -7  -4  103.79    4.76
  -1   7   4   98.35    7.05
   1  -7  -4  109.02    7.35
  -1   7   4  117.57    7.60
  -1   7   4  100.98    6.84
   1  -7  -4  108.74    6.81
  -1   7   4   97.54    7.42
   1  -7  -4  104.81    6.96
  -1   7   3 1414.92   31.39
   1  -7  -3 1445.45   29.33
  -1   7   3 1429.81   31.24
  -1   7   3 1409.70   34.47
   1  -7  -3 1425.73   32.72
  -1   7   3 1414.23   34.17
   1  -7  -3 1434.07   34.34
  -1   7   3 1416.93   33.05
  -1   7   3 1417.67   34.47
   1  -7  -3 1409.67   33.86
   1  -7  -2  386.57   11.65
  -1   7   2  382.32   11.71
  -1   7   2  395.19   13.02
  -1   7   2  387.35   11.53
  -1   7   2  387.43   14.59
   1  -7  -2  378.76   14.30
   1  -7  -2  390.99   13.01
  -1   7   2  386.08   13.31
   1  -7  -2  370.02   13.72
  -1   7   2  382.91   14.11
   1  -7  -2  363.38   13.96
  -1   7   1   11.62    1.95
   1  -7  -1    8.84    2.81
  -1   7   1   12.40    2.56
   1  -7  -1   11.99    2.28
  -1   7   1   11.12    2.27
  -1   7   1   11.82    3.32
   1  -7  -1   10.71    2.25
   1  -7  -1    8.02    2.73
   1  -7  -1   13.96    2.77
   1  -7  -1   11.33    2.61
  -1   7   1   13.13    2.80
  -1   7   0   16.13    3.16
   1  -7   0   12.99    2.51
   1  -7   0   18.89    3.81
  -1   7   0   12.36    1.73
  -1   7   0   13.17    2.70
  -1   7   0   15.86    3.29
   1  -7   0   13.43    2.56
  -1   7   0    9.27    3.18
   1  -7   0   16.57    3.21
   1  -7   0   18.00    2.90
  -1   7   0   13.20    2.90
   1  -7   0   13.85    3.39
   1  -7   1  796.12   22.39
  -1   7  -1  799.49   22.18
   1  -7   1  839.42   21.58
  -1   7  -1  776.22   21.10
  -1   7  -1  810.91   23.29
  -1   7  -1  843.70   22.60
   1  -7   1  803.06   20.80
   1  -7   1  815.02   23.43
   1  -7   1  784.15   19.86
  -1   7  -1  810.53   20.25
   1  -7   2  588.31   17.85
  -1   7  -2  574.77   17.67
   1  -7   2  574.83   12.83
  -1   7  -2  568.17   18.20
   1  -7   2  611.70   18.83
  -1   7  -2  587.40   12.59
  -1   7  -2  602.20   19.10
  -1   7  -2  585.66   18.24
   1  -7   2  594.08   19.36
   1  -7   2  576.03   15.19
  -1   7  -2  593.75   15.36
   1  -7   3  242.88    6.90
  -1   7  -3  227.23   10.60
   1  -7   3  248.87   10.95
  -1   7  -3  242.90    7.62
   1  -7   3  261.93   11.79
  -1   7  -3  239.64   11.24
   1  -7   3  272.12   11.37
  -1   7  -3  238.74   10.82
   1  -7   3  233.31   11.60
   1  -7   3  248.92    7.95
  -1   7  -3  234.65    7.90
   1  -7   4   16.17    3.34
   1  -7   4   26.14    2.16
  -1   7  -4   27.95    2.74
  -1   7  -4   28.43    4.09
  -1   7  -4   24.52    3.89
  -1   7  -4   29.49    4.10
   1  -7   4   22.59    4.02
  -1   7  -4   25.78    3.95
  -1   7  -4   30.36    2.32
   1  -7   5   10.82    3.43
  -1   7  -5    4.53    1.87
  -1   7  -5    9.42    2.76
   1  -7   5    7.57    2.61
  -1   7  -5    2.71    2.28
  -1   7  -5    4.93    2.76
  -1   7  -5    7.10    2.27
  -1   7  -6   39.93    4.01
   1  -7   6   41.73    5.33
  -1   7  -6   43.60    5.04
  -1   7  -6   40.54    4.84
  -1   7  -6   41.60    4.79
  -1   7  -6   49.64    5.55
  -1   7  -7  580.65   20.45
  -1   7  -7  570.52   17.80
   1  -7   7  590.90   20.49
  -1   7  -7  585.94   18.91
  -1   7  -7  579.40   19.59
  -1   7  -7  568.33   19.97
  -1   7  -8    7.70    2.94
   1  -7   8   10.62    3.38
  -1   7  -8    9.41    2.89
  -1   7  -8    6.83    2.81
  -1   7  -8    9.34    3.72
  -1   7  -8    8.55    3.49
   1  -7   8    9.41    3.12
   1  -7   9  665.26   22.92
  -1   7  -9  627.81   22.66
  -1   7  -9  661.09   21.34
  -1   7  -9  661.01   20.50
  -1   7  -9  635.65   22.77
  -1   7  -9  650.51   22.57
   1  -7   9  638.80   19.47
   1  -7   9  702.37   23.45
  -1   7 -10  125.24    9.06
  -1   7 -10  138.01   10.18
   1  -7  10  138.64    9.99
  -1   7 -10  147.36    8.63
  -1   7 -10  141.91   10.32
  -1   7 -10  125.03    9.45
   1  -7  10  138.12   10.08
  -1   7 -11   49.44    6.04
   1  -7  11   43.49    5.81
  -1   7 -11   62.06    7.07
  -1   7 -11   48.12    4.88
  -1   7 -11   56.49    7.03
  -1   7 -11   52.62    6.61
   1  -7  11   51.66    6.82
   1  -7  12  240.05   13.69
  -1   7 -12  234.59   13.45
  -1   7 -12  221.13   13.78
  -1   7 -12  262.80   11.62
  -1   7 -12  242.15   14.40
  -1   7 -12  232.65   14.06
   1  -7  12  247.13   14.44
   1  -7  13  364.31   17.60
  -1   7 -13  409.10   18.85
  -1   7 -13  376.70   18.75
  -1   7 -13  389.19   14.55
  -1   7 -13  367.57   18.55
   1  -7  13  365.78   18.60
   1  -7  14   11.12    4.06
  -1   7 -14   15.15    4.09
  -1   7 -14   12.05    2.79
  -1   7 -14   13.22    4.40
  -1   7 -14   11.52    4.00
   1  -7  14   16.85    5.04
  -1   7 -15   66.81    8.49
   1  -7  15   52.58    7.00
  -1   7 -15   51.26    7.25
  -1   7 -15   52.61    4.88
  -1   7 -15   65.05    8.65
   1  -7  15   40.89    7.12
   1  -7  16   -4.53    3.05
  -1   7 -16   -3.60    4.13
  -1   7 -16   -1.93    3.21
  -1   7 -16   -2.64    3.89
   1  -7  16    0.37    3.59
   1  -7  17   -2.09    3.65
  -1   7 -17    3.22    3.96
  -1   7 -17   -1.45    3.60
  -1   7 -17   -7.61    5.01
   1  -7  17   -2.94    3.75
  -1   7 -18    7.10    4.38
  -1   7 -18    4.44    3.96
  -1   7 -18    9.80    4.27
   1  -7  18    1.39    3.70
  -1   7 -19    1.20    3.77
  -1   7 -19   -2.16    3.70
  -1   7 -19    8.19    4.30
   1  -7  19   -1.32    3.81
   1  -7  19    5.62    4.43
  -1   7 -20    7.64    4.77
  -1   7 -20   11.95    5.26
   1  -7  20   19.66    6.57
   1  -7  20   10.95    4.91
  -1   7 -21    1.08    3.49
  -1   7 -21    6.27    5.23
   1  -7  21    6.14    4.10
  -1   7 -22    5.12    4.38
   1  -6 -21   68.98    9.80
   1  -6 -20   74.90   10.54
   1  -6 -20   84.90   10.40
  -1   6  20   76.34   10.58
  -1   6  20   67.63   10.14
   1  -6 -19    9.30    5.55
  -1   6  19   -2.30    3.93
   1  -6 -19   -2.46    3.43
  -1   6  19    6.19    4.52
   1  -6 -18   15.17    6.00
  -1   6  18    6.65    3.65
   1  -6 -18    8.35    4.41
  -1   6  18    5.94    4.60
   1  -6 -17    6.01    4.15
  -1   6  17   -1.99    3.57
   1  -6 -17   11.80    4.50
  -1   6  17   -3.17    4.03
   1  -6 -16    7.15    4.50
   1  -6 -16   -4.59    3.94
  -1   6  16    1.24    4.33
  -1   6  16    1.17    3.84
   1  -6 -15    9.42    4.60
   1  -6 -15   -0.43    3.34
  -1   6  15    5.08    3.99
  -1   6  15    1.77    3.27
   1  -6 -14   12.82    5.02
   1  -6 -14    4.74    3.92
  -1   6  14    8.74    3.36
  -1   6  14    0.08    2.93
   1  -6 -13   35.74    6.95
  -1   6  13   36.04    3.64
   1  -6 -13   42.29    6.52
  -1   6  13   37.23    6.08
  -1   6  13   28.59    3.27
  -1   6  13   31.24    5.64
   1  -6 -12   11.29    4.67
  -1   6  12   20.25    2.89
   1  -6 -12   13.21    2.44
  -1   6  12    9.78    3.65
   1  -6 -12   23.08    5.40
  -1   6  12   15.37    2.61
  -1   6  12   18.18    4.87
   1  -6 -12   18.72    3.41
   1  -6 -11   17.57    2.77
   1  -6 -11   21.25    5.41
   1  -6 -11   17.94    2.81
  -1   6  11   19.55    3.05
  -1   6  11   21.83    4.57
   1  -6 -11   22.78    4.97
  -1   6  11   15.80    4.95
  -1   6  11   19.41    2.94
   1  -6 -11   20.96    3.31
   1  -6 -10   16.62    4.56
   1  -6 -10    6.97    1.83
  -1   6  10    6.42    2.16
   1  -6 -10    7.97    2.24
   1  -6 -10    8.43    3.91
  -1   6  10    7.94    3.27
  -1   6  10    4.28    3.28
  -1   6  10    5.79    2.20
  -1   6  10    7.13    2.10
   1  -6 -10   12.20    2.88
   1  -6  -9   -3.40    3.39
   1  -6  -9   -0.74    1.82
  -1   6   9   -2.65    1.56
   1  -6  -9   -0.01    1.47
  -1   6   9   -0.18    2.47
   1  -6  -9   -1.54    3.00
  -1   6   9    1.94    1.46
   1  -6  -9   -0.61    1.73
  -1   6   9    0.15    1.64
  -1   6   9    0.35    2.75
   1  -6  -9    2.37    2.13
  -1   6   8   89.95    6.51
   1  -6  -8  107.75    8.97
  -1   6   8  104.16    6.68
   1  -6  -8  112.74    8.57
  -1   6   8  108.34    8.09
  -1   6   8  103.00    6.85
  -1   6   8   96.07    8.52
   1  -6  -8   94.53    6.21
  -1   6   8  112.23    6.62
   1  -6  -8  112.56    7.04
   1  -6  -8  106.70    6.28
  -1   6   7   -0.96    0.96
  -1   6   7    0.14    1.64
   1  -6  -7    1.01    1.27
   1  -6  -7   -6.04    4.51
  -1   6   7   -0.52    1.88
  -1   6   7   -1.15    1.84
  -1   6   7   -0.98    2.44
   1  -6  -7   -0.88    3.41
   1  -6  -7    2.40    1.81
  -1   6   7   -1.67    1.61
  -1   6   7    1.99    1.95
  -1   6   7   -1.00    2.38
  -1   6   6    9.13    2.15
   1  -6  -6   12.25    2.58
  -1   6   6    8.98    1.54
   1  -6  -6    8.36    0.99
  -1   6   6    9.69    2.72
  -1   6   6    9.08    2.67
  -1   6   6   12.32    2.84
  -1   6   6    9.76    2.35
  -1   6   6    9.28    3.31
   1  -6  -6    9.85    2.64
  -1   6   5    7.83    1.54
  -1   6   5    9.01    1.99
   1  -6  -5    5.70    1.98
   1  -6  -5    7.53    1.12
  -1   6   5    8.11    2.37
  -1   6   5    8.71    2.24
  -1   6   5    6.70    2.44
  -1   6   5    3.81    2.40
  -1   6   5   11.26    2.53
   1  -6  -5    2.50    1.86
  -1   6   4    2.45    1.36
  -1   6   4    1.57    1.26
   1  -6  -4    4.35    1.18
  -1   6   4    1.80    1.90
  -1   6   4    1.70    2.02
   1  -6  -4    4.54    1.67
  -1   6   4    2.36    2.10
   1  -6  -4    4.64    2.16
  -1   6   4    6.69    2.49
   1  -6  -4    3.97    1.95
   1  -6  -4    4.63    2.09
  -1   6   4    4.73    2.85
  -1   6   3    4.07    1.26
  -1   6   3    2.24    1.28
  -1   6   3    3.20    2.43
   1  -6  -3    4.78    1.41
  -1   6   3    1.22    2.04
   1  -6  -3    4.37    2.06
  -1   6   3    6.00    2.42
   1  -6  -3    2.52    1.51
   1  -6  -3    4.98    2.36
   1  -6  -3    7.93    2.45
  -1   6   3   -0.18    2.66
  -1   6   3    9.98    2.82
  -1   6   2   42.71    3.81
   1  -6  -2   33.71    2.95
   1  -6  -2   39.81    3.94
  -1   6   2   40.11    3.38
  -1   6   2   33.99    4.61
   1  -6  -2   38.19    3.61
  -1   6   2   40.13    3.84
  -1   6   2   43.31    4.42
  -1   6   2   44.67    4.53
   1  -6  -2   42.27    4.26
  -1   6   2   35.52    4.15
   1  -6  -2   44.38    4.39
   1  -6  -2   36.18    4.19
  -1   6   1   15.98    2.18
  -1   6   1   19.99    2.88
   1  -6  -1   20.72    3.26
  -1   6   1   14.74    2.36
   1  -6  -1   13.86    2.94
   1  -6  -1   15.13    2.27
  -1   6   1   14.02    3.28
   1  -6  -1   14.33    2.50
   1  -6  -1   14.74    3.02
  -1   6   1   22.16    3.36
   1  -6  -1   20.04    3.43
   1  -6  -1   10.55    2.39
   1  -6   0   89.47    5.82
  -1   6   0   90.30    5.73
   1  -6   0   87.95    5.25
  -1   6   0   84.53    3.85
  -1   6   0   76.20    5.21
  -1   6   0   76.51    6.19
   1  -6   0   99.20    6.60
   1  -6   0   85.52    5.11
  -1   6   0   83.12    5.93
   1  -6   0   96.73    6.66
  -1   6   0   87.34    5.48
   1  -6   0   80.19    6.01
   1  -6   0   86.47    5.28
   1  -6   1   85.72    6.00
   1  -6   1   83.44    5.49
  -1   6  -1  101.63    6.26
  -1   6  -1   89.97    5.56
  -1   6  -1   83.50    6.22
   1  -6   1   86.15    6.22
   1  -6   1   89.29    6.48
  -1   6  -1   88.78    6.11
   1  -6   1   88.40    6.33
  -1   6  -1   77.59    4.77
   1  -6   1   88.23    4.86
   1  -6   2   27.27    1.84
  -1   6  -2   26.92    2.02
   1  -6   2   29.59    4.12
  -1   6  -2   28.19    3.62
   1  -6   2   26.51    3.35
  -1   6  -2   21.69    3.69
  -1   6  -2   27.69    3.70
   1  -6   2   33.79    4.13
   1  -6   2   22.27    3.38
  -1   6  -2   31.26    4.06
   1  -6   2   27.51    4.14
  -1   6  -2   27.04    2.69
   1  -6   2   27.03    2.67
   1  -6   2   29.20    3.93
   1  -6   3    5.75    1.12
  -1   6  -3    7.09    2.58
   1  -6   3    6.84    2.75
   1  -6   3    2.50    2.15
  -1   6  -3    4.47    1.43
  -1   6  -3    5.19    2.07
  -1   6  -3    5.69    2.53
  -1   6  -3    3.97    2.48
   1  -6   3    8.36    2.73
  -1   6  -3    5.56    2.55
   1  -6   3    6.88    2.43
   1  -6   3    7.30    1.38
  -1   6  -3    5.80    1.42
  -1   6  -4   84.98    6.24
  -1   6  -4   70.61    4.37
  -1   6  -4   65.48    5.56
   1  -6   4   76.13    6.20
   1  -6   4   72.47    5.95
  -1   6  -4   64.47    5.66
   1  -6   4   81.48    6.11
  -1   6  -4   76.69    6.00
  -1   6  -4   67.43    5.47
   1  -6   4   75.22    6.04
   1  -6   4   73.50    3.07
  -1   6  -4   73.80    3.06
   1  -6   5   26.10    4.10
   1  -6   5   25.26    3.28
   1  -6   5   31.34    4.00
  -1   6  -5   27.25    3.30
  -1   6  -5   26.08    3.61
  -1   6  -5   26.76    3.99
  -1   6  -5   25.97    3.82
  -1   6  -5   24.24    3.94
   1  -6   5   26.82    4.16
   1  -6   5   25.92    3.56
   1  -6   6   14.09    3.48
  -1   6  -6    9.99    2.68
   1  -6   6   19.45    3.36
  -1   6  -6   14.18    3.24
  -1   6  -6   15.56    3.70
  -1   6  -6   13.98    3.05
   1  -6   6   14.48    3.62
  -1   6  -6   18.85    3.68
   1  -6   6   17.56    3.18
   1  -6   7   65.69    6.29
   1  -6   7   65.63    5.57
  -1   6  -7   67.95    5.62
  -1   6  -7   55.49    5.59
  -1   6  -7   61.74    5.34
  -1   6  -7   59.75    6.06
  -1   6  -7   59.62    5.77
   1  -6   7   64.03    6.19
  -1   6  -8    5.55    2.50
   1  -6   8    3.08    2.24
   1  -6   8    6.96    2.71
  -1   6  -8    5.06    2.56
  -1   6  -8    8.44    2.57
  -1   6  -8    8.04    3.01
  -1   6  -8    5.72    3.07
   1  -6   8    7.29    2.44
   1  -6   8    3.76    2.59
   1  -6   9   97.30    7.79
  -1   6  -9   86.37    6.97
  -1   6  -9   90.65    7.69
  -1   6  -9   90.96    6.51
   1  -6   9   95.91    6.35
  -1   6  -9   99.09    7.92
  -1   6  -9  107.41    8.53
   1  -6   9  103.97    8.28
  -1   6 -10    4.68    2.79
   1  -6  10    0.32    2.54
  -1   6 -10    6.91    3.46
  -1   6 -10    4.26    1.93
  -1   6 -10    1.33    2.72
  -1   6 -10    2.44    2.85
   1  -6  10    3.39    1.87
   1  -6  10    3.52    3.19
   1  -6  11    0.22    2.74
  -1   6 -11    6.84    3.27
   1  -6  11    1.71    1.41
  -1   6 -11    4.40    1.66
  -1   6 -11    5.86    3.14
  -1   6 -11    1.46    2.87
  -1   6 -11    3.29    2.74
   1  -6  11    5.38    3.50
  -1   6 -12   23.02    4.63
   1  -6  12   31.41    5.22
  -1   6 -12   26.61    4.69
   1  -6  12   35.45    3.90
  -1   6 -12   29.97    3.63
  -1   6 -12   31.39    5.32
   1  -6  12   33.55    5.85
  -1   6 -13  175.71   12.11
  -1   6 -13  184.85   12.42
   1  -6  13  198.85   12.09
   1  -6  13  169.91    8.56
  -1   6 -13  197.94    9.09
  -1   6 -13  192.11   12.81
   1  -6  13  192.49   13.01
   1  -6  14   20.84    4.81
  -1   6 -14    8.55    4.17
  -1   6 -14   12.38    3.83
  -1   6 -14   15.62    2.64
  -1   6 -14   17.41    5.17
   1  -6  14   27.36    5.78
   1  -6  15   18.70    4.66
  -1   6 -15   11.03    4.56
  -1   6 -15   12.66    3.87
  -1   6 -15   17.67    2.67
  -1   6 -15   25.26    5.94
   1  -6  15   18.01    5.03
  -1   6 -16    5.41    4.41
   1  -6  16    0.73    2.98
  -1   6 -16   -4.17    3.13
  -1   6 -16    1.65    3.22
   1  -6  16   -0.15    3.22
   1  -6  17   13.83    4.30
  -1   6 -17    7.97    4.36
  -1   6 -17   13.22    4.19
  -1   6 -17   10.71    4.21
   1  -6  17   12.66    5.08
  -1   6 -18    0.68    4.25
  -1   6 -18   -3.11    3.16
  -1   6 -18    4.28    3.53
   1  -6  18    7.31    4.44
   1  -6  18   11.49    5.04
  -1   6 -19    6.64    4.06
  -1   6 -19   -1.31    3.60
  -1   6 -19   -0.45    3.41
   1  -6  19   -1.47    4.58
   1  -6  19    8.21    3.27
  -1   6 -20    1.28    2.87
  -1   6 -20    5.29    4.31
   1  -6  20    0.07    4.01
   1  -6  20    1.38    3.85
  -1   6 -21    6.77    4.53
  -1   6 -21   -0.35    4.72
   1  -6  21    1.66    4.66
   1  -6  21    2.29    4.05
  -1   6 -22   28.86    6.47
  -1   6 -23    5.07    4.70
   1  -5 -21    5.17    3.44
  -1   5  21    5.08    4.32
   1  -5 -20    5.70    4.87
  -1   5  20    5.61    4.77
   1  -5 -20    4.94    4.27
  -1   5  20  -10.58    6.19
  -1   5  20    3.63    3.88
   1  -5 -19   31.02    6.71
   1  -5 -19   46.36    7.40
  -1   5  19   47.18    8.23
  -1   5  19   56.88    9.28
  -1   5  19   40.12    7.25
   1  -5 -18   21.23    5.94
   1  -5 -18    9.63    4.22
  -1   5  18    4.01    4.09
  -1   5  18   14.99    5.25
  -1   5  18    3.32    4.11
   1  -5 -17   13.66    5.53
   1  -5 -17   10.86    4.17
  -1   5  17   23.83    6.02
  -1   5  17    6.68    4.36
  -1   5  17   12.99    5.18
   1  -5 -16   -6.62    4.13
  -1   5  16   -0.78    3.42
   1  -5 -16   -1.47    3.20
  -1   5  16   -0.22    3.12
  -1   5  16    1.86    4.13
   1  -5 -15  101.69   10.36
  -1   5  15   92.84    9.85
   1  -5 -15  102.22    9.67
  -1   5  15  102.18   10.77
  -1   5  15   99.14   10.22
   1  -5 -14   83.51    8.55
   1  -5 -14   94.74    9.87
   1  -5 -14   90.65    8.97
  -1   5  14  112.30   10.34
  -1   5  14   95.39    9.82
  -1   5  14   90.75    5.06
  -1   5  14   88.07    9.26
   1  -5 -13  187.47   12.13
   1  -5 -13  172.45   12.62
   1  -5 -13  183.22    6.21
  -1   5  13  166.36    6.95
  -1   5  13  180.26   12.53
   1  -5 -13  206.07   12.70
  -1   5  13  171.48    7.46
  -1   5  13  187.23   13.21
  -1   5  13  183.63   12.84
   1  -5 -12   30.25    6.01
   1  -5 -12   14.94    3.45
   1  -5 -12   17.90    2.53
   1  -5 -12   18.47    2.44
   1  -5 -12   18.60    1.79
  -1   5  12   18.91    2.44
  -1   5  12   17.98    4.39
   1  -5 -12   11.73    3.91
  -1   5  12   15.60    2.31
  -1   5  12   19.55    3.32
  -1   5  12   21.88    4.67
  -1   5  12   18.15    5.10
   1  -5 -11  518.04   19.16
   1  -5 -11  514.76   20.94
   1  -5 -11  489.20   11.39
   1  -5 -11  509.09   14.38
   1  -5 -11  481.72   14.43
  -1   5  11  502.25   14.38
  -1   5  11  484.61   16.52
   1  -5 -11  505.83   19.77
  -1   5  11  497.26   19.95
   1  -5 -11  476.37   16.24
  -1   5  11  478.88   20.54
  -1   5  11  487.50   20.36
  -1   5  11  510.61   14.64
   1  -5 -10  484.88   19.39
   1  -5 -10  502.70   17.96
   1  -5 -10  466.35   10.57
   1  -5 -10  475.75   13.89
   1  -5 -10  451.84   14.04
  -1   5  10  454.21   13.89
  -1   5  10  477.81   15.91
   1  -5 -10  476.14   18.60
  -1   5  10  485.61   18.88
  -1   5  10  465.12   19.37
   1  -5 -10  469.01   15.61
  -1   5  10  465.60   13.96
  -1   5  10  491.51   19.59
   1  -5  -9   27.61    2.99
   1  -5  -9   30.71    5.19
   1  -5  -9   25.73    1.72
   1  -5  -9   27.88    3.88
  -1   5   9   32.29    3.41
   1  -5  -9   29.24    4.66
  -1   5   9   31.24    4.54
  -1   5   9   28.34    3.13
  -1   5   9   27.79    3.56
  -1   5   9   27.86    4.69
   1  -5  -9   27.57    3.58
   1  -5  -9   26.76    3.59
   1  -5  -8    2.92    3.04
   1  -5  -8    3.41    1.42
   1  -5  -8    3.36    2.29
  -1   5   8    6.19    2.44
   1  -5  -8    3.36    0.77
  -1   5   8    2.35    1.40
   1  -5  -8    0.37    3.09
  -1   5   8    5.91    2.92
  -1   5   8    1.11    2.34
  -1   5   8    2.01    1.74
   1  -5  -8    2.68    1.72
  -1   5   8    2.22    1.79
   1  -5  -8    2.55    1.96
   1  -5  -7  790.59   15.60
   1  -5  -7  757.92   24.02
   1  -5  -7  828.05   21.48
  -1   5   7  825.54   21.65
  -1   5   7  808.23   20.67
  -1   5   7  825.98   22.08
  -1   5   7  818.71   21.71
   1  -5  -7  799.77   23.80
  -1   5   7  822.09   23.36
   1  -5  -7  821.67   21.48
  -1   5   7  807.88   24.46
  -1   5   7  815.43   20.47
   1  -5  -7  830.64   20.41
  -1   5   6  802.17   16.34
   1  -5  -6  804.98   20.20
  -1   5   6  816.23   20.37
   1  -5  -6  793.00   15.49
  -1   5   6  812.08   20.66
  -1   5   6  813.26   21.02
  -1   5   6  795.13   21.05
  -1   5   6  808.46   22.24
  -1   5   6  787.26   20.23
  -1   5   6  811.52   23.62
   1  -5  -6  775.85   20.95
   1  -5  -6  779.33   19.94
   1  -5  -5   14.89    2.30
  -1   5   5   17.14    2.39
  -1   5   5    7.70    1.33
   1  -5  -5    8.56    1.98
   1  -5  -5    8.27    1.09
  -1   5   5    9.16    2.56
  -1   5   5    9.38    2.69
  -1   5   5   11.39    3.09
   1  -5  -5    7.81    2.52
   1  -5  -5    8.12    2.21
   1  -5  -5    8.12    2.42
  -1   5   5    9.53    2.25
  -1   5   5    7.54    2.17
   1  -5  -4   30.11    2.62
   1  -5  -4   35.96    2.22
   1  -5  -4   36.26    3.50
  -1   5   4   26.48    2.43
  -1   5   4   34.22    2.84
  -1   5   4   24.27    3.29
   1  -5  -4   30.13    3.45
  -1   5   4   34.41    3.86
   1  -5  -4   36.08    4.09
   1  -5  -4   34.52    4.20
   1  -5  -4   29.83    3.48
  -1   5   4   35.88    3.79
  -1   5   4   33.80    4.41
  -1   5   4   28.18    3.17
  -1   5   3  113.56    4.27
  -1   5   3  102.18    4.83
   1  -5  -3   93.24    4.09
  -1   5   3   97.11    6.02
   1  -5  -3  105.66    6.17
  -1   5   3   99.93    5.92
   1  -5  -3   94.99    5.91
   1  -5  -3   95.25    5.39
  -1   5   3   99.27    5.69
  -1   5   3   94.30    5.84
   1  -5  -3   97.81    5.78
  -1   5   3  101.64    6.45
   1  -5  -3   92.95    6.10
  -1   5   2 2654.56   50.19
   1  -5  -2 2595.31   50.31
   1  -5  -2 2725.70   49.03
   1  -5  -2 2656.44   52.89
  -1   5   2 2538.45   52.53
  -1   5   2 2645.62   52.71
   1  -5  -2 2704.85   50.78
   1  -5  -2 2658.34   52.63
  -1   5   2 2707.70   51.06
  -1   5   2 2657.70   52.49
   1  -5  -2 2679.77   52.60
   1  -5  -2 2727.59   52.67
  -1   5   2 2696.31   52.72
   1  -5  -1 4777.88   86.26
   1  -5  -1 4774.12   84.90
  -1   5   1 4825.26   83.48
  -1   5   1 4900.34   86.11
  -1   5   1 4729.12   84.72
  -1   5   1 4687.76   87.96
   1  -5  -1 4824.21   88.16
  -1   5   1 4785.92   85.54
   1  -5  -1 4814.64   87.96
  -1   5   1 4816.65   88.25
   1  -5  -1 4924.66   85.47
  -1   5   1 4745.27   86.70
   1  -5  -1 4807.17   86.78
  -1   5   1 4760.10   87.87
   1  -5  -1 4832.62   88.09
  -1   5   0 3597.38   67.82
   1  -5   0 3605.82   68.06
   1  -5   0 3662.28   67.02
  -1   5   0 3680.08   63.76
  -1   5   0 3643.15   66.81
   1  -5   0 3688.50   69.42
  -1   5   0 3653.36   69.29
  -1   5   0 3700.54   68.86
   1  -5   0 3694.83   69.52
   1  -5   0 3615.58   66.31
   1  -5   0 3644.97   66.93
   1  -5   0 3656.75   69.43
  -1   5   0 3602.97   69.23
  -1   5   0 3629.12   67.05
   1  -5   1  895.52   21.12
  -1   5  -1  901.92   20.98
   1  -5   1  880.71   21.66
  -1   5  -1  936.82   21.94
   1  -5   1  878.85   22.17
  -1   5  -1  880.18   22.22
   1  -5   1  876.26   22.50
  -1   5  -1  902.09   21.98
   1  -5   1  851.00   19.36
   1  -5   1  916.59   22.54
  -1   5  -1  855.23   19.47
  -1   5  -2   14.44    1.55
   1  -5   2   11.99    1.15
  -1   5  -2    9.97    2.42
   1  -5   2   13.56    2.58
   1  -5   2   12.62    2.56
  -1   5  -2   11.80    2.54
   1  -5   2   14.92    2.54
  -1   5  -2    9.35    2.33
   1  -5   2   11.80    3.02
  -1   5  -2   10.52    2.74
   1  -5   2   13.56    2.85
  -1   5  -2   13.81    1.77
   1  -5   2   12.43    1.65
   1  -5   2   10.42    2.46
  -1   5  -3  621.61   17.54
   1  -5   3  616.63   17.75
  -1   5  -3  635.56   14.50
   1  -5   3  602.79   14.57
  -1   5  -3  606.75   17.36
   1  -5   3  619.37   17.52
   1  -5   3  607.12   17.25
  -1   5  -3  621.08   17.45
  -1   5  -3  626.22   16.73
   1  -5   3  625.26   17.59
  -1   5  -3  640.85   17.65
   1  -5   3  612.83   17.75
   1  -5   3  611.05   13.03
  -1   5  -3  625.98   13.05
   1  -5   4  308.81    9.78
   1  -5   4  308.09   11.65
  -1   5  -4  313.85   11.62
   1  -5   4  297.82   11.76
  -1   5  -4  299.29    9.68
  -1   5  -4  319.07   11.80
  -1   5  -4  303.83   11.08
   1  -5   4  309.21   11.20
   1  -5   4  297.17   11.50
  -1   5  -4  315.47   11.73
  -1   5  -4  296.86   10.90
   1  -5   4  299.06   11.62
   1  -5   5  202.95    9.67
  -1   5  -5  194.99    9.43
   1  -5   5  178.67    9.11
  -1   5  -5  204.42    8.28
   1  -5   5  220.25    8.61
  -1   5  -5  185.37    9.12
   1  -5   5  181.50    8.36
  -1   5  -5  172.84    8.25
  -1   5  -5  172.03    8.91
   1  -5   5  187.06    9.23
  -1   5  -5  198.92    9.18
   1  -5   5  185.85    8.92
  -1   5  -6  956.63   25.28
  -1   5  -6  976.58   24.03
   1  -5   6  945.59   25.27
  -1   5  -6  957.58   25.59
   1  -5   6  994.86   26.09
   1  -5   6 1030.23   24.51
  -1   5  -6  941.60   23.56
   1  -5   6  919.54   25.08
  -1   5  -6  925.39   25.51
   1  -5   6  980.63   25.95
  -1   5  -6  974.03   25.17
   1  -5   6  965.50   24.81
  -1   5  -7  135.45    8.02
   1  -5   7  131.82    8.19
   1  -5   7  135.97    7.86
  -1   5  -7  130.23    8.18
  -1   5  -7  137.83    7.85
  -1   5  -7  134.58    7.01
  -1   5  -7  141.38    8.58
   1  -5   7  132.49    6.95
   1  -5   7  133.44    8.23
  -1   5  -7  156.86    8.82
   1  -5   7  114.61    7.25
   1  -5   7  142.15    8.56
   1  -5   8  119.33    7.96
   1  -5   8  126.23    8.00
  -1   5  -8  120.39    7.84
  -1   5  -8  118.34    8.03
  -1   5  -8  125.70    6.77
   1  -5   8  117.15    6.67
  -1   5  -8  124.39    8.17
  -1   5  -8  118.98    8.39
   1  -5   8  130.35    8.66
   1  -5   8  127.10    7.62
  -1   5  -9    7.96    2.46
   1  -5   9   11.14    3.46
  -1   5  -9    8.42    1.90
  -1   5  -9    9.65    3.44
  -1   5  -9   11.96    3.48
   1  -5   9    8.90    2.22
  -1   5  -9    8.73    2.99
   1  -5   9   12.59    2.68
   1  -5   9   10.48    3.38
   1  -5  10    8.25    2.60
  -1   5 -10   17.97    3.99
  -1   5 -10   14.96    2.49
  -1   5 -10   16.50    3.64
   1  -5  10   16.36    2.84
  -1   5 -10   23.67    5.01
  -1   5 -10   10.81    3.68
   1  -5  10   16.25    1.43
   1  -5  10   10.60    2.59
   1  -5  10    9.45    3.31
  -1   5 -11    6.01    3.24
   1  -5  11    2.96    2.58
  -1   5 -11    3.61    3.29
   1  -5  11    4.49    1.86
  -1   5 -11    3.69    1.68
  -1   5 -11    5.09    3.43
   1  -5  11    3.70    2.02
   1  -5  11    4.78    2.81
   1  -5  11    2.80    0.96
   1  -5  11    3.22    2.08
  -1   5 -12    4.38    3.68
   1  -5  12    0.30    2.61
  -1   5 -12    5.97    3.09
  -1   5 -12    2.85    1.40
   1  -5  12    4.08    1.43
  -1   5 -12    4.39    3.24
   1  -5  12    3.73    1.31
   1  -5  12    1.49    3.13
   1  -5  13  334.82   15.39
  -1   5 -13  324.41   16.78
  -1   5 -13  332.15   16.34
   1  -5  13  332.78   11.09
   1  -5  13  326.85   11.04
  -1   5 -13  336.46   11.16
  -1   5 -13  340.99   17.09
   1  -5  13  317.14   10.05
   1  -5  13  326.54   16.72
   1  -5  14  197.29   11.92
  -1   5 -14  209.98   13.07
  -1   5 -14  231.52   14.67
  -1   5 -14  226.72    8.53
   1  -5  14  210.39    8.28
   1  -5  14  206.59    8.22
  -1   5 -14  218.17   14.00
   1  -5  14  223.91    8.38
   1  -5  14  212.32   13.75
   1  -5  15   30.86    5.18
  -1   5 -15   41.21    6.60
  -1   5 -15   40.23    5.76
  -1   5 -15   37.67    3.09
  -1   5 -15   31.88    6.45
   1  -5  15   38.07    3.64
   1  -5  15   31.61    5.69
   1  -5  16   30.77    5.13
  -1   5 -16   29.71    6.21
  -1   5 -16   25.99    5.46
  -1   5 -16   25.18    5.56
   1  -5  16   23.84    3.07
   1  -5  16   43.81    7.22
  -1   5 -17   66.26    8.98
   1  -5  17   61.40    7.09
  -1   5 -17   65.98    8.17
  -1   5 -17   64.76    8.77
   1  -5  17   64.57    8.46
   1  -5  17   72.29    8.97
   1  -5  18   18.97    4.44
  -1   5 -18   34.01    7.06
  -1   5 -18   14.64    4.35
  -1   5 -18   24.07    6.31
   1  -5  18   20.40    5.05
   1  -5  18   23.55    5.64
  -1   5 -19   -1.49    3.49
  -1   5 -19    2.40    2.93
  -1   5 -19   -8.08    4.56
   1  -5  19   -5.04    4.01
   1  -5  19   -4.48    4.89
  -1   5 -20   -0.91    3.15
  -1   5 -20    5.05    3.76
   1  -5  20   -2.36    3.73
   1  -5  20   -3.44    3.56
  -1   5 -21    2.71    3.54
  -1   5 -21   -0.73    3.30
   1  -5  21    0.13    3.93
   1  -5  21   -0.26    3.90
  -1   5 -22    6.43    4.59
   1  -5  22    2.26    3.42
  -1   4  22   10.23    5.25
   1  -4 -21   13.00    5.23
   1  -4 -21   17.13    5.20
  -1   4  21    4.78    3.52
   1  -4 -20    7.79    5.28
   1  -4 -20   14.17    4.83
  -1   4  20   24.92    6.87
  -1   4  20   12.68    5.72
  -1   4  20   15.83    5.85
   1  -4 -19   12.58    5.28
  -1   4  19   20.49    6.00
   1  -4 -19   12.21    4.71
  -1   4  19   17.78    5.09
  -1   4  19   23.51    7.20
   1  -4 -18   48.11    8.03
  -1   4  18   50.30    8.02
   1  -4 -18   55.13    7.65
  -1   4  18   67.09    8.87
  -1   4  18   46.31    8.41
   1  -4 -17   81.96    9.60
   1  -4 -17   80.83    9.71
  -1   4  17  101.41   10.99
   1  -4 -17   83.21    8.87
  -1   4  17   91.54   10.91
  -1   4  17   85.91    9.71
   1  -4 -16    7.98    4.72
   1  -4 -16    5.65    3.87
  -1   4  16    3.70    3.26
   1  -4 -16    3.09    2.95
  -1   4  16   12.48    4.54
  -1   4  16    9.05    3.94
   1  -4 -15   26.65    5.61
   1  -4 -15   29.54    5.46
   1  -4 -15   30.98    5.56
  -1   4  15   33.23    6.43
  -1   4  15   31.91    6.06
   1  -4 -14   23.62    4.94
   1  -4 -14   14.91    4.38
   1  -4 -14   28.82    3.13
   1  -4 -14   29.96    5.07
  -1   4  14   28.11    5.63
  -1   4  14   32.31    3.03
  -1   4  14   36.64    6.27
   1  -4 -13   15.76    4.64
   1  -4 -13   13.46    3.95
  -1   4  13   13.85    1.63
   1  -4 -13   17.98    1.89
   1  -4 -13   15.15    1.70
   1  -4 -13   15.08    2.27
   1  -4 -13   23.05    5.12
  -1   4  13   11.18    3.58
  -1   4  13   11.79    2.66
  -1   4  13   15.77    2.27
  -1   4  13   19.75    5.03
   1  -4 -12    5.58    3.56
   1  -4 -12    1.36    2.81
   1  -4 -12   -0.36    0.90
  -1   4  12    0.61    0.94
   1  -4 -12    2.47    1.44
   1  -4 -12   -0.16    0.96
   1  -4 -12    1.87    2.89
  -1   4  12   -0.27    1.31
  -1   4  12    3.41    3.84
  -1   4  12   -0.97    1.92
  -1   4  12   -1.02    3.25
   1  -4 -11   76.49    4.26
   1  -4 -11   67.28    6.89
   1  -4 -11   76.92    7.87
  -1   4  11   77.11    4.33
   1  -4 -11   76.80    4.37
   1  -4 -11   76.48    4.29
   1  -4 -11   91.03    7.82
  -1   4  11   73.10    4.65
  -1   4  11   77.55    7.51
  -1   4  11   72.83    7.62
  -1   4  11   75.19    5.80
   1  -4 -10    7.99    2.98
   1  -4 -10   10.50    1.70
   1  -4 -10    7.88    1.72
   1  -4 -10   11.84    3.98
   1  -4 -10   11.44    1.92
  -1   4  10    9.96    1.81
   1  -4 -10    8.21    1.75
   1  -4 -10    9.95    3.42
  -1   4  10    9.66    2.40
  -1   4  10   11.73    2.09
  -1   4  10   12.91    4.13
  -1   4  10    5.88    2.99
   1  -4 -10   10.15    2.26
   1  -4  -9   86.55    7.76
   1  -4  -9   75.62    6.38
   1  -4  -9   86.34    4.88
   1  -4  -9   84.17    4.10
  -1   4   9   79.09    4.73
   1  -4  -9   95.53    7.38
  -1   4   9   93.45    6.08
  -1   4   9   86.27    7.43
  -1   4   9   81.24    4.93
   1  -4  -9   98.84    6.20
  -1   4   9   85.17    7.44
   1  -4  -9   87.76    6.14
  -1   4   8   26.46    3.87
   1  -4  -8   27.90    2.84
   1  -4  -8   24.81    3.76
   1  -4  -8   28.17    4.48
   1  -4  -8   25.39    2.11
  -1   4   8   27.39    2.87
  -1   4   8   28.92    4.18
  -1   4   8   27.98    3.77
   1  -4  -8   24.33    4.35
  -1   4   8   22.21    2.76
  -1   4   8   22.74    3.02
   1  -4  -8   25.05    3.40
  -1   4   8   26.81    4.62
   1  -4  -8   24.72    3.17
  -1   4   8   19.59    4.23
  -1   4   7  467.30   15.68
   1  -4  -7  521.63   14.09
   1  -4  -7  541.05   18.08
   1  -4  -7  499.73   11.50
   1  -4  -7  492.20   15.64
  -1   4   7  513.37   14.23
   1  -4  -7  512.32   17.32
  -1   4   7  506.00   15.20
  -1   4   7  538.96   17.23
  -1   4   7  540.78   16.17
   1  -4  -7  537.90   15.47
   1  -4  -7  498.45   15.26
  -1   4   7  496.34   14.15
  -1   4   7  534.77   18.20
  -1   4   7  518.95   17.84
   1  -4  -6  361.45   14.21
  -1   4   6  363.69   12.34
   1  -4  -6  369.87   12.23
  -1   4   6  353.57   11.34
  -1   4   6  380.26   12.29
  -1   4   6  373.56   12.42
  -1   4   6  384.47   13.42
   1  -4  -6  374.21   12.25
   1  -4  -6  364.54   11.27
  -1   4   6  385.56   11.60
   1  -4  -6  381.54   14.15
  -1   4   6  375.29   14.19
   1  -4  -6  372.30   13.94
   1  -4  -5   41.84    3.55
  -1   4   5   42.66    3.62
  -1   4   5   38.89    2.11
   1  -4  -5   36.43    3.35
  -1   4   5   28.91    3.17
  -1   4   5   33.44    3.70
  -1   4   5   38.31    3.49
   1  -4  -5   35.65    4.08
   1  -4  -5   37.52    3.64
   1  -4  -5   45.65    4.82
  -1   4   5   38.12    3.63
   1  -4  -5   36.62    3.35
  -1   4   5   38.61    4.59
  -1   4   5   39.64    3.53
  -1   4   4   26.29    2.58
  -1   4   4   35.65    2.27
   1  -4  -4   29.12    2.75
  -1   4   4   31.45    3.25
   1  -4  -4   42.39    3.65
  -1   4   4   32.87    3.34
  -1   4   4   35.56    3.55
   1  -4  -4   34.79    3.40
  -1   4   4   25.70    3.77
   1  -4  -4   38.74    4.26
  -1   4   4   34.80    3.27
   1  -4  -4   33.03    3.87
   1  -4  -4   35.95    3.29
   1  -4  -3   16.21    1.86
   1  -4  -3   16.82    1.95
  -1   4   3   18.32    1.88
  -1   4   3   13.49    1.68
   1  -4  -3   14.81    2.31
   1  -4  -3   14.65    1.54
  -1   4   3   16.62    2.69
  -1   4   3   16.22    2.43
   1  -4  -3   19.54    2.84
   1  -4  -3   15.70    2.51
  -1   4   3   20.61    2.87
  -1   4   3   15.68    2.47
  -1   4   3   14.12    2.90
   1  -4  -3   16.98    2.32
   1  -4  -2   87.05    3.94
   1  -4  -2   83.98    3.11
  -1   4   2   96.54    4.41
   1  -4  -2   87.75    4.24
  -1   4   2   84.32    5.14
   1  -4  -2   90.84    5.27
  -1   4   2   90.86    4.70
   1  -4  -2  101.55    5.55
   1  -4  -2   85.10    4.50
  -1   4   2  102.69    5.49
   1  -4  -2   89.67    5.31
  -1   4   2  101.39    5.44
  -1   4   2   91.75    5.37
   1  -4  -2   85.47    5.05
  -1   4   1   20.76    2.29
   1  -4  -1   24.91    2.70
   1  -4  -1   22.92    2.20
   1  -4  -1   18.86    2.64
  -1   4   1   16.55    2.02
  -1   4   1   24.21    3.06
  -1   4   1   24.50    3.02
   1  -4  -1   22.06    2.28
  -1   4   1   26.82    2.47
   1  -4  -1   27.53    2.89
   1  -4  -1   24.39    2.98
  -1   4   1   21.11    2.65
  -1   4   1   26.18    2.98
   1  -4  -1   22.92    3.02
  -1   4   0    2.33    0.82
  -1   4   0    1.34    1.34
   1  -4   0    2.45    1.63
   1  -4   0    1.95    1.56
  -1   4   0    2.18    1.33
  -1   4   0    0.52    1.55
   1  -4   0    2.42    1.42
  -1   4   0    1.27    2.12
  -1   4   0    4.03    1.70
   1  -4   0    1.30    1.19
   1  -4   0    2.26    1.66
   1  -4   0    2.57    1.29
  -1   4   0    0.84    1.36
  -1   4   0    6.14    2.22
   1  -4   0    3.11    2.02
   1  -4   1    2.65    1.55
  -1   4  -1    1.14    1.50
   1  -4   1    1.76    1.41
  -1   4  -1    5.33    1.82
   1  -4   1    3.08    1.67
  -1   4  -1    4.81    2.30
   1  -4   1    3.74    2.13
   1  -4   1    6.24    2.19
  -1   4  -1    3.48    2.04
   1  -4   1    2.33    1.54
  -1   4  -1    4.03    2.04
   1  -4   1    3.04    1.14
  -1   4  -1    3.01    1.26
  -1   4  -2    0.77    1.72
  -1   4  -2   -0.32    1.05
   1  -4   2   -2.43    1.99
   1  -4   2    0.89    1.03
   1  -4   2   -1.09    1.89
   1  -4   2    0.49    1.29
  -1   4  -2    0.19    1.79
  -1   4  -2   -1.35    1.94
  -1   4  -2    0.58    1.47
   1  -4   2    1.51    1.69
  -1   4  -2   -0.13    1.69
   1  -4   2    1.08    2.06
   1  -4   2    0.00    0.79
   1  -4   2    0.06    1.78
  -1   4  -2    0.26    0.86
   1  -4   3  135.32    6.82
  -1   4  -3  127.39    5.38
   1  -4   3  137.15    5.45
  -1   4  -3  147.40    6.90
  -1   4  -3  143.99    6.97
   1  -4   3  159.87    7.33
  -1   4  -3  140.43    6.69
   1  -4   3  146.16    6.74
   1  -4   3  149.96    7.02
  -1   4  -3  138.87    6.42
  -1   4  -3  148.58    7.10
   1  -4   3  150.38    7.01
   1  -4   3  135.46    3.88
  -1   4  -4  152.88    7.65
  -1   4  -4  148.18    6.39
   1  -4   4  163.96    7.73
  -1   4  -4  155.57    7.62
   1  -4   4  157.37    7.62
   1  -4   4  144.29    6.36
  -1   4  -4  148.48    6.91
   1  -4   4  152.97    6.95
  -1   4  -4  170.77    7.55
   1  -4   4  144.34    7.12
   1  -4   4  162.11    7.74
  -1   4  -4  172.78    8.03
   1  -4   4  163.35    7.49
   1  -4   5  121.21    6.33
  -1   4  -5  105.77    5.96
   1  -4   5  130.87    7.32
  -1   4  -5  125.46    6.82
   1  -4   5  116.89    6.73
  -1   4  -5  110.63    6.70
  -1   4  -5  121.65    6.25
   1  -4   5  123.84    6.17
   1  -4   5  136.72    7.41
   1  -4   5  103.61    6.56
  -1   4  -5  115.26    6.91
  -1   4  -5  125.07    6.97
   1  -4   5  116.64    6.34
   1  -4   6  260.55   11.11
   1  -4   6  233.05    9.91
  -1   4  -6  227.19    9.84
   1  -4   6  252.58   10.65
  -1   4  -6  255.67   10.94
  -1   4  -6  270.14   10.66
   1  -4   6  249.33    9.15
  -1   4  -6  256.94    9.29
   1  -4   6  263.50    9.43
   1  -4   6  248.73   10.83
  -1   4  -6  243.21   10.37
   1  -4   6  239.47   10.42
  -1   4  -6  245.70   10.86
   1  -4   6  273.85   10.26
   1  -4   7   43.29    4.52
   1  -4   7   49.48    5.04
  -1   4  -7   46.47    4.48
  -1   4  -7   51.06    5.03
   1  -4   7   48.93    4.98
  -1   4  -7   41.78    4.63
  -1   4  -7   44.41    3.79
   1  -4   7   42.34    4.65
   1  -4   7   40.66    4.65
  -1   4  -7   40.22    4.67
   1  -4   7   43.11    3.97
  -1   4  -7   45.13    5.17
   1  -4   7   46.28    1.97
   1  -4   7   48.45    5.38
   1  -4   8   45.72    4.74
  -1   4  -8   49.45    5.27
   1  -4   8   51.35    5.18
  -1   4  -8   61.32    5.29
  -1   4  -8   48.75    5.00
  -1   4  -8   50.11    3.84
   1  -4   8   44.94    4.03
  -1   4  -8   49.99    5.43
  -1   4  -8   56.20    5.74
   1  -4   8   49.20    5.50
   1  -4   8   50.98    2.55
  -1   4  -9  104.95    7.61
   1  -4   9   95.52    6.85
  -1   4  -9   98.39    7.56
  -1   4  -9  104.26    5.48
  -1   4  -9   99.11    7.79
   1  -4   9  100.34    6.28
  -1   4  -9  101.31    7.47
   1  -4   9  102.43    4.26
   1  -4   9  105.89    7.82
  -1   4 -10   87.66    7.47
   1  -4  10   92.30    6.87
  -1   4 -10   92.23    7.48
  -1   4 -10   87.36    4.96
   1  -4  10   91.88    6.23
  -1   4 -10   93.98    7.63
   1  -4  10   87.05    4.34
   1  -4  10   96.24    7.79
   1  -4  11   17.66    3.43
  -1   4 -11   14.15    3.87
  -1   4 -11   20.15    4.10
   1  -4  11   12.73    2.08
  -1   4 -11   13.54    2.01
   1  -4  11   15.45    2.83
  -1   4 -11    8.82    3.41
   1  -4  11   14.75    3.96
   1  -4  11   13.05    2.59
   1  -4  11   11.97    1.91
   1  -4  12    4.64    2.75
  -1   4 -12    0.31    2.68
  -1   4 -12    3.85    2.86
  -1   4 -12    3.02    1.13
   1  -4  12    0.32    1.14
   1  -4  12    1.11    1.15
  -1   4 -12   -2.97    3.07
   1  -4  12    0.00    3.00
   1  -4  12    0.22    1.24
   1  -4  12    2.62    1.96
   1  -4  13   83.98    7.06
  -1   4 -13   64.32    7.46
  -1   4 -13   82.98    7.81
   1  -4  13   78.38    4.27
  -1   4 -13   94.72    4.63
   1  -4  13   78.30    4.28
  -1   4 -13   91.82    8.70
   1  -4  13   79.65    8.28
   1  -4  13   88.65    6.30
   1  -4  13   80.07    5.21
  -1   4 -14   17.92    4.71
   1  -4  14   20.63    3.77
  -1   4 -14    8.47    3.17
   1  -4  14   15.43    1.81
   1  -4  14   15.25    1.79
  -1   4 -14   16.51    1.83
  -1   4 -14   23.09    4.97
   1  -4  14   20.36    5.19
   1  -4  14   15.50    2.87
   1  -4  14   18.27    2.94
   1  -4  15    8.17    2.88
  -1   4 -15    2.58    3.11
  -1   4 -15   13.09    4.54
  -1   4 -15    6.88    3.81
   1  -4  15    4.94    3.18
   1  -4  15    7.69    2.22
   1  -4  15   14.63    5.10
  -1   4 -16  116.29   10.11
  -1   4 -16  107.60   10.93
   1  -4  16  106.00    8.61
  -1   4 -16  113.88   10.59
   1  -4  16  109.13   10.50
   1  -4  16   95.70    6.81
   1  -4  16  110.03   10.52
   1  -4  17  134.90    9.93
  -1   4 -17  119.88   11.77
  -1   4 -17  128.46   10.84
  -1   4 -17  125.23   11.91
   1  -4  17  127.60   11.56
   1  -4  17  146.33    8.63
   1  -4  17  142.08   12.07
   1  -4  18   -0.40    2.27
  -1   4 -18   -1.80    4.25
  -1   4 -18    1.16    2.95
  -1   4 -18    0.09    3.35
   1  -4  18   -5.10    4.56
   1  -4  18    5.72    3.93
  -1   4 -19   17.35    5.63
  -1   4 -19   33.47    6.15
  -1   4 -19   33.08    6.97
   1  -4  19   30.05    6.50
   1  -4  19   43.19    8.02
  -1   4 -20   -0.04    2.80
  -1   4 -20    1.07    4.26
   1  -4  20   -6.45    4.77
   1  -4  20    4.90    4.66
  -1   4 -21   -0.79    2.79
  -1   4 -21   -0.36    3.90
   1  -4  21    2.12    4.00
   1  -4  21    1.49    4.33
  -1   4 -22    6.03    4.07
   1  -4  22   14.15    6.10
  -1   3  23    8.72    4.83
  -1   3  22    4.64    4.16
   1  -3 -21   13.70    5.61
   1  -3 -21   13.19    4.91
  -1   3  21   22.80    6.76
  -1   3  21   17.98    6.16
  -1   3  21    7.14    3.86
   1  -3 -20    1.13    3.93
   1  -3 -20   13.79    5.22
  -1   3  20    9.39    5.23
  -1   3  20   11.78    5.06
   1  -3 -19   12.13    4.73
   1  -3 -19   15.67    4.56
  -1   3  19   21.06    6.16
  -1   3  19   18.91    5.20
   1  -3 -18    9.69    4.41
   1  -3 -18   18.80    4.93
   1  -3 -18   14.26    3.85
  -1   3  18   18.41    4.98
  -1   3  18   27.75    6.38
   1  -3 -17   42.39    6.95
   1  -3 -17   45.33    7.35
   1  -3 -17   39.62    6.12
  -1   3  17   43.34    6.95
  -1   3  17   37.06    7.27
   1  -3 -16   16.84    4.81
   1  -3 -16   12.52    5.03
   1  -3 -16   13.42    2.73
   1  -3 -16    6.08    3.11
  -1   3  16   15.42    5.19
  -1   3  16   14.03    5.46
   1  -3 -15   63.46    7.96
   1  -3 -15   62.77    7.94
   1  -3 -15   63.51    5.24
   1  -3 -15   55.56    6.66
  -1   3  15   58.51    7.86
  -1   3  15   60.99    7.43
   1  -3 -14  190.89    8.72
   1  -3 -14  188.40   12.87
   1  -3 -14  199.32   13.14
   1  -3 -14  187.09   11.62
  -1   3  14  186.14   12.56
  -1   3  14  190.95    7.38
  -1   3  14  170.85   12.71
   1  -3 -13    1.02    3.01
   1  -3 -13    7.38    3.84
   1  -3 -13    5.54    1.74
   1  -3 -13    8.54    3.38
  -1   3  13    5.24    2.29
  -1   3  13    4.47    3.11
  -1   3  13    6.15    1.67
  -1   3  13    9.37    3.68
   1  -3 -12  263.74   14.46
   1  -3 -12  277.52   10.20
   1  -3 -12  288.39   14.48
   1  -3 -12  286.99    7.06
   1  -3 -12  287.37    7.09
   1  -3 -12  288.15    7.00
   1  -3 -12  273.44   13.40
  -1   3  12  277.92    9.37
  -1   3  12  263.83   14.07
  -1   3  12  290.96   15.41
  -1   3  12  265.58   11.50
   1  -3 -11  160.27    7.00
   1  -3 -11  164.19   10.39
   1  -3 -11  149.71   10.05
   1  -3 -11  150.61    5.21
  -1   3  11  155.34    5.16
   1  -3 -11  154.83    5.23
   1  -3 -11  153.40    9.49
  -1   3  11  146.52    7.96
  -1   3  11  159.70   10.25
  -1   3  11  146.20   10.31
  -1   3  11  143.22    6.34
   1  -3 -10  244.16   12.57
   1  -3 -10  247.98   12.10
   1  -3 -10  238.61    8.47
   1  -3 -10  246.69    7.40
   1  -3 -10  240.27    7.39
  -1   3  10  236.08    7.25
   1  -3 -10  243.34   11.52
  -1   3  10  230.77    9.93
  -1   3  10  244.97   12.42
  -1   3  10  241.78   12.58
  -1   3  10  227.11    8.29
   1  -3  -9  130.85    8.61
   1  -3  -9  130.09    5.69
   1  -3  -9  127.80    8.26
  -1   3   9  125.94    5.14
   1  -3  -9  130.48    5.22
   1  -3  -9  147.62    8.60
  -1   3   9  128.90    5.80
   1  -3  -9  130.69    7.50
  -1   3   9  127.05    8.84
  -1   3   9  141.63    7.26
  -1   3   9  129.86    8.54
  -1   3   8 1757.60   40.06
   1  -3  -8 1823.09   35.27
   1  -3  -8 1777.38   34.41
   1  -3  -8 1761.57   39.84
   1  -3  -8 1759.32   41.02
  -1   3   8 1793.82   34.38
  -1   3   8 1847.28   39.77
   1  -3  -8 1741.67   39.62
  -1   3   8 1761.32   41.07
   1  -3  -8 1736.49   38.39
  -1   3   8 1792.51   41.52
  -1   3   8 1783.76   35.32
  -1   3   8 1796.17   37.60
   1  -3  -8 1734.05   37.26
  -1   3   7 3027.43   58.17
   1  -3  -7 2890.51   59.11
   1  -3  -7 2811.06   53.70
   1  -3  -7 2949.09   57.73
   1  -3  -7 2886.94   52.42
  -1   3   7 2832.29   53.15
   1  -3  -7 2922.96   57.97
  -1   3   7 2941.38   57.26
   1  -3  -7 2947.06   59.56
  -1   3   7 2886.84   59.18
   1  -3  -7 2969.22   59.36
  -1   3   7 2855.03   59.53
  -1   3   7 2957.26   55.98
   1  -3  -7 2875.31   56.57
  -1   3   7 2923.98   53.92
   1  -3  -7 2900.22   55.69
   1  -3  -6  428.89   10.46
   1  -3  -6  441.35   13.57
  -1   3   6  435.62   13.68
   1  -3  -6  442.02   11.89
   1  -3  -6  448.94   15.00
   1  -3  -6  448.51   11.75
  -1   3   6  442.83   11.61
  -1   3   6  441.54   13.47
   1  -3  -6  438.92   14.37
   1  -3  -6  444.57   14.88
   1  -3  -6  412.43   12.72
  -1   3   6  442.41   15.08
   1  -3  -6  436.97   13.23
  -1   3   6  446.74   13.06
  -1   3   6  436.68   11.96
  -1   3   6  450.81   14.94
   1  -3  -6  441.83   14.91
   1  -3  -5  723.36   17.81
   1  -3  -5  712.66   16.64
  -1   3   5  731.39   18.03
   1  -3  -5  720.02   19.42
   1  -3  -5  731.63   16.79
  -1   3   5  699.42   16.59
  -1   3   5  714.43   17.74
  -1   3   5  707.84   16.75
   1  -3  -5  726.35   19.62
   1  -3  -5  715.95   17.63
   1  -3  -5  715.02   19.50
  -1   3   5  722.18   19.66
  -1   3   5  712.53   17.72
  -1   3   5  707.26   19.53
   1  -3  -4  324.97    9.88
  -1   3   4  348.15   10.14
   1  -3  -4  363.98   10.23
  -1   3   4  372.21   10.28
  -1   3   4  355.38   10.94
  -1   3   4  348.51   10.13
  -1   3   4  335.97   10.77
  -1   3   4  356.21   10.21
   1  -3  -4  358.01   11.82
   1  -3  -4  354.48   10.69
  -1   3   4  337.85   11.69
   1  -3  -4  356.08   10.12
   1  -3  -4  364.78   11.96
   1  -3  -3    3.15    1.07
   1  -3  -3    1.77    1.50
  -1   3   3    0.67    1.25
  -1   3   3   -0.01    0.75
   1  -3  -3   -0.04    1.10
  -1   3   3    0.58    1.26
   1  -3  -3    1.31    1.33
  -1   3   3   -0.19    1.44
   1  -3  -3   -0.68    1.72
  -1   3   3    1.92    1.47
   1  -3  -3    0.25    1.49
   1  -3  -3   -1.82    1.90
  -1   3   3   -0.70    1.36
  -1   3   3   -1.69    2.23
   1  -3  -2    1.53    0.97
  -1   3   2   -0.27    0.89
   1  -3  -2    0.20    1.00
  -1   3   2    1.32    1.49
   1  -3  -2    0.39    0.85
   1  -3  -2    2.70    1.52
  -1   3   2    2.08    1.43
   1  -3  -2   -1.10    1.18
   1  -3  -2    2.73    1.82
  -1   3   2    2.00    1.71
  -1   3   2    1.86    1.58
   1  -3  -2    1.43    1.93
   1  -3  -2   -0.12    1.16
  -1   3   2   -0.36    1.43
   1  -3  -1 5955.13   95.01
   1  -3  -1 5834.67   96.70
  -1   3   1 5774.05   96.48
  -1   3   1 5896.34   96.85
  -1   3   1 5955.79   94.51
   1  -3  -1 5349.83   96.32
   1  -3  -1 6195.35   96.92
   1  -3  -1 5704.55   96.04
  -1   3   1 5909.46   96.62
  -1   3   1 6022.02   96.35
   1  -3   0 2750.00   48.62
   1  -3   0 2750.86   49.00
  -1   3   0 2695.79   48.92
  -1   3   0 2731.14   48.58
   1  -3   0 2664.21   49.80
  -1   3   0 2706.56   49.76
  -1   3   0 2746.05   50.00
   1  -3   0 2465.93   47.09
   1  -3   0 2669.92   49.88
  -1   3   0 2681.69   50.07
  -1   3   0 2717.59   48.52
  -1   3   0 2722.99   49.87
   1  -3   0 2710.78   48.43
   1  -3   0 2684.18   49.89
  -1   3  -1  125.68    5.35
   1  -3   1  134.93    5.54
   1  -3   1  133.33    3.69
   1  -3   1  129.16    5.41
   1  -3   1  124.02    5.45
  -1   3  -1  134.57    5.74
  -1   3  -1  129.62    5.32
   1  -3   1  124.27    5.63
  -1   3  -1  131.52    5.73
   1  -3   1  128.60    5.71
   1  -3   1  123.26    4.29
  -1   3  -1  124.57    5.62
   1  -3   1  125.99    5.61
  -1   3  -1  132.24    4.38
   1  -3   2 2377.97   44.93
   1  -3   2 2390.61   44.79
  -1   3  -2 2456.68   42.43
  -1   3  -2 2393.88   44.90
   1  -3   2 2460.67   42.54
  -1   3  -2 2290.06   44.54
   1  -3   2 2315.91   44.40
  -1   3  -2 2366.41   44.46
  -1   3  -2 2329.26   44.96
   1  -3   2 2342.07   44.96
  -1   3  -2 2370.63   43.65
   1  -3   2 2446.09   45.20
   1  -3   2 2246.49   41.02
  -1   3  -2 2357.94   44.80
  -1   3  -2 2293.59   41.10
   1  -3   2 2332.96   44.81
  -1   3  -3 4936.65   87.40
   1  -3   3 4795.53   89.02
   1  -3   3 4993.33   89.52
  -1   3  -3 4958.13   89.20
  -1   3  -3 4911.00   89.23
   1  -3   3 5208.60   87.76
   1  -3   3 5001.28   88.29
  -1   3  -3 4908.32   88.17
   1  -3   3 5093.70   88.64
   1  -3   3 5084.26   89.78
  -1   3  -3 4967.32   89.61
  -1   3  -3 5088.22   88.46
   1  -3   3 4915.63   88.84
   1  -3   4   18.53    2.53
   1  -3   4   18.67    2.87
  -1   3  -4   19.57    2.71
  -1   3  -4   15.86    2.43
   1  -3   4   19.64    2.77
  -1   3  -4   21.21    3.09
   1  -3   4   23.25    2.47
  -1   3  -4   16.14    2.13
   1  -3   4   20.14    2.56
  -1   3  -4   16.51    2.49
   1  -3   4   16.64    2.70
  -1   3  -4   18.12    2.88
   1  -3   4   15.28    2.25
  -1   3  -5  598.20   16.43
  -1   3  -5  614.40   16.40
   1  -3   5  595.99   16.39
   1  -3   5  626.41   16.67
   1  -3   5  615.58   16.99
  -1   3  -5  596.47   16.81
   1  -3   5  575.86   14.86
  -1   3  -5  616.91   14.98
   1  -3   5  644.74   15.71
   1  -3   5  618.41   17.42
  -1   3  -5  598.81   16.58
   1  -3   5  683.73   17.30
  -1   3  -5  601.41   17.22
   1  -3   5  600.62   15.70
   1  -3   6  515.16   15.23
   1  -3   6  538.10   15.84
  -1   3  -6  531.02   15.69
  -1   3  -6  531.33   15.84
  -1   3  -6  513.13   15.02
   1  -3   6  521.87   15.84
  -1   3  -6  510.07   13.16
   1  -3   6  500.89   13.09
   1  -3   6  521.08   16.29
   1  -3   6  524.60   14.27
   1  -3   6  541.74   16.19
  -1   3  -6  524.22   15.82
  -1   3  -6  497.53   16.05
   1  -3   6  514.84   15.91
   1  -3   6  516.86   11.06
   1  -3   7  597.24   17.59
   1  -3   7  526.90   15.96
   1  -3   7  548.39   16.94
  -1   3  -7  524.89   16.62
  -1   3  -7  575.84   16.23
  -1   3  -7  560.71   17.06
   1  -3   7  528.53   13.55
  -1   3  -7  518.58   13.48
  -1   3  -7  543.71   17.06
   1  -3   7  544.87   17.23
  -1   3  -7  538.59   17.51
   1  -3   7  559.18   17.69
   1  -3   7  536.12   15.10
   1  -3   7  529.75   12.27
   1  -3   7  538.90   17.06
   1  -3   8   20.90    3.48
  -1   3  -8   10.69    3.06
   1  -3   8   21.67    3.65
   1  -3   8   21.76    3.84
   1  -3   8   22.76    3.20
  -1   3  -8   24.27    2.34
  -1   3  -8   24.51    3.63
  -1   3  -8   20.83    3.69
   1  -3   8   23.38    3.06
  -1   3  -8   21.63    4.45
   1  -3   8   20.28    3.75
   1  -3   8   24.76    3.90
   1  -3   8   22.53    2.12
   1  -3   9   65.69    5.37
  -1   3  -9   85.85    6.63
  -1   3  -9   79.51    6.79
  -1   3  -9   77.52    4.04
   1  -3   9   78.72    5.46
  -1   3  -9   78.82    5.60
  -1   3  -9   82.43    6.82
   1  -3   9   77.79    4.28
   1  -3   9   72.26    6.33
   1  -3  10    0.54    1.74
  -1   3 -10   -1.37    2.73
   1  -3  10    0.83    0.92
   1  -3  10    0.76    0.83
  -1   3 -10    1.72    0.92
  -1   3 -10    3.16    2.18
  -1   3 -10   -1.01    2.41
   1  -3  10   -0.02    1.60
  -1   3 -10   -1.57    1.90
   1  -3  10    1.63    1.18
   1  -3  10   -2.09    2.47
  -1   3 -11   98.45    8.29
  -1   3 -11  105.75    7.71
   1  -3  11  108.05    7.28
   1  -3  11  103.17    4.43
   1  -3  11  101.11    4.40
  -1   3 -11  106.52    4.47
  -1   3 -11   99.64    8.13
   1  -3  11   98.79    6.61
  -1   3 -11  110.72    7.10
   1  -3  11   94.94    7.68
   1  -3  11  105.70    5.84
  -1   3 -12  405.58   18.10
  -1   3 -12  422.70   16.98
   1  -3  12  397.12   15.24
   1  -3  12  418.00   10.20
   1  -3  12  424.97   10.22
  -1   3 -12  438.11   10.31
  -1   3 -12  402.30   15.21
  -1   3 -12  403.38   17.69
   1  -3  12  404.21   13.55
   1  -3  12  418.41   17.52
   1  -3  12  423.52   13.62
  -1   3 -13   61.50    7.19
   1  -3  13   54.64    5.59
  -1   3 -13   32.32    4.93
   1  -3  13   50.98    2.31
   1  -3  13   46.50    2.22
   1  -3  13   45.97    2.24
  -1   3 -13   46.80    5.24
  -1   3 -13   46.55    6.12
   1  -3  13   48.96    4.48
   1  -3  13   43.62    4.10
   1  -3  13   44.27    6.19
   1  -3  13   45.12    6.23
   1  -3  14  800.60   24.27
  -1   3 -14  801.28   26.35
  -1   3 -14  811.97   28.85
  -1   3 -14  796.30   28.28
  -1   3 -14  831.39   24.94
   1  -3  14  827.42   22.60
   1  -3  14  858.65   28.71
   1  -3  14  766.81   21.36
   1  -3  14  832.87   28.24
   1  -3  15   83.58    7.13
  -1   3 -15   74.59    7.72
  -1   3 -15   69.12    8.30
  -1   3 -15   86.96    9.14
  -1   3 -15   70.11    6.69
   1  -3  15   80.68    6.35
   1  -3  15   75.94    8.34
   1  -3  15   67.48    8.17
   1  -3  16   27.55    4.37
  -1   3 -16   17.87    5.62
  -1   3 -16   17.48    4.30
  -1   3 -16   24.13    5.25
  -1   3 -16   23.62    4.24
   1  -3  16   32.03    6.63
   1  -3  16   26.11    4.00
   1  -3  16   18.21    5.00
   1  -3  17   -0.51    2.66
  -1   3 -17   -4.02    4.11
  -1   3 -17    3.11    3.08
  -1   3 -17   -0.86    3.76
  -1   3 -17   -2.83    2.91
   1  -3  17    0.58    3.26
   1  -3  17    1.25    3.06
   1  -3  17   -0.35    2.07
  -1   3 -18   41.85    7.24
   1  -3  18   44.10    5.76
  -1   3 -18   43.95    6.48
  -1   3 -18   36.31    6.64
  -1   3 -18   49.22    6.28
   1  -3  18   49.88    5.62
   1  -3  18   52.46    7.94
   1  -3  18   50.22    7.63
  -1   3 -19    1.20    2.78
  -1   3 -19   -2.06    4.30
  -1   3 -19    1.53    2.41
   1  -3  19    2.31    3.84
   1  -3  19    4.40    4.33
  -1   3 -20   17.41    4.81
  -1   3 -20   24.40    6.12
   1  -3  20   23.18    6.07
   1  -3  20   28.90    6.61
  -1   3 -21    4.18    3.56
  -1   3 -21    6.77    3.38
   1  -3  21    7.58    4.36
   1  -3  21   12.11    5.04
   1  -3  22   12.63    5.39
   1  -3  23   -0.01    3.97
  -1   2  22    2.94    3.66
  -1   2  21   61.30   10.25
  -1   2  21   65.81    9.07
   1  -2 -20   28.81    6.68
   1  -2 -20   27.22    6.44
   1  -2 -20   52.56    7.40
  -1   2  20   58.70    9.73
  -1   2  20   42.84    7.53
   1  -2 -19   53.72    8.34
   1  -2 -19   52.05    8.21
   1  -2 -19   59.85    7.66
  -1   2  19   46.18    8.22
  -1   2  19   47.91    7.19
   1  -2 -18    6.91    3.97
   1  -2 -18   17.71    4.98
   1  -2 -18   12.02    4.02
  -1   2  18   17.18    5.34
  -1   2  18   10.80    3.99
   1  -2 -17   32.46    6.70
   1  -2 -17   46.35    7.26
   1  -2 -17   51.56    5.47
   1  -2 -17   49.73    6.60
  -1   2  17   33.16    6.81
  -1   2  17   35.38    6.09
   1  -2 -16  139.27   11.98
   1  -2 -16  152.54   12.37
   1  -2 -16  146.79    8.97
   1  -2 -16  165.76   11.09
  -1   2  16  158.46   11.84
  -1   2  16  139.87   12.24
  -1   2  15    4.80    1.48
   1  -2 -15   -0.44    3.04
   1  -2 -15    5.44    4.51
   1  -2 -15    3.49    1.97
   1  -2 -15    5.63    3.04
  -1   2  15    2.19    3.45
  -1   2  15    4.43    3.04
   1  -2 -14   -2.67    3.87
   1  -2 -14    4.50    3.40
  -1   2  14    2.44    1.31
   1  -2 -14    2.06    1.59
   1  -2 -14   -0.02    2.43
  -1   2  14   -0.20    3.32
  -1   2  14   -1.50    3.54
  -1   2  13    5.46    1.34
   1  -2 -13    2.81    2.99
   1  -2 -13    8.42    3.77
   1  -2 -13    5.76    2.27
   1  -2 -13    4.46    2.54
   1  -2 -13    6.53    3.14
  -1   2  13   -1.34    3.04
  -1   2  13    6.32    2.28
  -1   2  13    8.76    3.38
   1  -2 -12   20.95    3.05
   1  -2 -12   18.45    3.95
  -1   2  12   20.20    2.44
   1  -2 -12   18.27    4.07
   1  -2 -12   24.75    4.57
   1  -2 -12   30.62    4.31
  -1   2  12   21.22    4.60
  -1   2  12   18.23    3.76
  -1   2  12   20.47    3.28
   1  -2 -11  219.66   12.35
   1  -2 -11  277.03   13.50
   1  -2 -11  244.49    9.84
   1  -2 -11  250.37   12.47
   1  -2 -11  261.37   12.07
  -1   2  11  240.39   12.34
  -1   2  11  258.53   13.47
  -1   2  11  265.08    8.84
  -1   2  11  265.93   10.82
   1  -2 -10   11.39    3.41
   1  -2 -10    9.59    3.05
  -1   2  10   12.11    1.94
   1  -2 -10   10.76    2.19
   1  -2 -10   11.69    1.15
   1  -2 -10   13.27    1.14
   1  -2 -10   12.85    1.20
   1  -2 -10   10.68    2.89
   1  -2 -10   12.20    3.29
  -1   2  10   11.54    2.30
  -1   2  10    9.46    3.33
  -1   2  10   15.58    3.35
   1  -2  -9   70.32    6.28
   1  -2  -9   66.72    4.46
   1  -2  -9   81.08    6.72
  -1   2   9   65.81    2.93
   1  -2  -9   70.35    3.02
   1  -2  -9   68.96    5.57
   1  -2  -9   79.49    6.49
  -1   2   9   70.86    5.05
  -1   2   9   76.63    4.30
   1  -2  -9   66.36    5.51
  -1   2   9   60.66    5.71
  -1   2   9   79.80    6.93
   1  -2  -8  261.40   11.45
  -1   2   8  235.85   11.15
  -1   2   8  234.73   10.93
   1  -2  -8  236.01   10.77
   1  -2  -8  234.27    8.29
  -1   2   8  232.55    6.58
   1  -2  -8  235.02    6.64
   1  -2  -8  234.17   10.07
  -1   2   8  248.00   10.54
   1  -2  -8  251.63   10.60
  -1   2   8  234.13    9.14
  -1   2   8  237.29   10.81
  -1   2   8  238.23    7.98
   1  -2  -8  245.49   10.31
  -1   2   8  230.97   11.09
   1  -2  -8  222.02   10.45
   1  -2  -7  127.95    7.38
   1  -2  -7  136.32    7.97
  -1   2   7  141.45    7.79
   1  -2  -7  133.68    5.68
   1  -2  -7  131.83    4.76
   1  -2  -7  130.22    4.77
  -1   2   7  129.78    4.70
   1  -2  -7  136.66    7.27
  -1   2   7  137.66    7.19
   1  -2  -7  139.19    7.15
  -1   2   7  140.23    8.16
   1  -2  -7  134.63    6.41
   1  -2  -7  136.30    7.04
  -1   2   7  136.13    7.73
   1  -2  -7  148.49    8.10
   1  -2  -7  131.74    7.49
  -1   2   7  133.80    6.50
  -1   2   7  132.15    5.46
   1  -2  -6  446.69   14.34
  -1   2   6  410.92   13.56
   1  -2  -6  455.20   11.58
   1  -2  -6  414.30   13.52
   1  -2  -6  439.14   11.27
  -1   2   6  431.12   10.55
   1  -2  -6  443.22   10.72
   1  -2  -6  439.16   10.65
  -1   2   6  446.58   13.40
   1  -2  -6  457.87   13.51
   1  -2  -6  472.02   13.78
  -1   2   6  416.84   13.97
  -1   2   6  444.97   14.62
  -1   2   6  451.43   11.52
   1  -2  -6  464.45   14.45
  -1   2   6  458.38   12.81
   1  -2  -6  462.47   12.80
   1  -2  -6  458.16   14.50
   1  -2  -6  437.04   13.21
   1  -2  -5  183.53    6.25
   1  -2  -5  182.91    7.89
   1  -2  -5  169.55    7.44
  -1   2   5  165.78    7.33
   1  -2  -5  169.58    5.76
  -1   2   5  163.16    5.67
   1  -2  -5  177.57    7.12
   1  -2  -5  180.94    7.52
  -1   2   5  184.89    7.31
  -1   2   5  191.86    7.15
   1  -2  -5  184.92    7.39
   1  -2  -5  184.05    8.06
  -1   2   5  194.44    8.37
   1  -2  -5  177.09    7.99
  -1   2   5  174.67    6.17
   1  -2  -5  178.25    6.89
  -1   2   5  181.45    8.03
   1  -2  -4    4.72    1.86
  -1   2   4    1.92    1.26
   1  -2  -4    6.51    1.43
  -1   2   4    4.59    1.74
   1  -2  -4    1.39    2.32
  -1   2   4    3.90    1.14
   1  -2  -4    3.93    1.37
  -1   2   4    5.51    1.57
  -1   2   4    5.16    2.16
  -1   2   4    4.58    1.61
   1  -2  -4    5.09    1.92
  -1   2   4    7.32    2.51
   1  -2  -4    5.26    1.78
   1  -2  -4    6.24    1.73
  -1   2   3   89.61    4.21
   1  -2  -3   86.81    4.11
   1  -2  -3   99.40    4.16
  -1   2   3   94.03    4.18
  -1   2   3   96.71    4.03
  -1   2   3   93.01    4.98
  -1   2   3   94.12    4.23
   1  -2  -3   93.80    4.23
  -1   2   3   96.93    4.57
   1  -2  -3  100.00    5.02
   1  -2  -3  100.15    5.09
  -1   2   3   96.55    5.03
   1  -2  -3   97.56    4.74
  -1   2   2    4.55    1.44
   1  -2  -2    1.92    1.17
   1  -2  -2    1.78    1.15
   1  -2  -2    4.26    0.92
  -1   2   2    4.23    1.33
   1  -2  -2    6.37    1.42
   1  -2  -2    0.70    1.16
  -1   2   2    2.17    1.14
   1  -2  -2    3.17    1.28
  -1   2   2    4.83    1.75
   1  -2  -2    3.32    1.50
   1  -2  -1   -0.51    0.90
   1  -2  -1   -0.77    1.21
  -1   2   1    1.62    1.39
   1  -2  -1   -0.15    1.00
  -1   2   1    0.26    0.78
   1  -2  -1   -0.02    0.72
  -1   2   1    0.88    1.41
  -1   2   1    4.06    1.56
  -1   2   1   -0.69    1.18
   1  -2  -1    1.05    1.08
   1  -2  -1    0.73    1.50
  -1   2  -1    0.68    1.20
   1  -2   1   -0.12    1.19
  -1   2  -1    0.33    1.17
  -1   2  -1   -0.79    1.23
   1  -2   1   -0.92    1.49
   1  -2   1    2.06    1.51
   1  -2   1    0.28    1.07
   1  -2   2    2.31    1.20
   1  -2   2    5.75    1.79
  -1   2  -2    0.83    1.42
  -1   2  -2    0.86    1.44
   1  -2   2    2.82    1.54
  -1   2  -2    1.70    1.26
   1  -2   2    4.26    1.35
   1  -2   2    1.29    1.45
   1  -2   2    1.58    1.05
  -1   2  -2    2.58    1.30
   1  -2   2    0.69    1.32
  -1   2  -2    3.30    1.53
  -1   2  -2    2.25    1.23
   1  -2   2    1.34    1.18
  -1   2  -3   12.09    1.96
   1  -2   3   15.71    2.24
  -1   2  -3   12.61    1.96
   1  -2   3   13.56    1.98
   1  -2   3   12.83    2.14
  -1   2  -3   14.61    1.81
  -1   2  -3    8.76    2.09
   1  -2   3   12.66    1.64
   1  -2   3   16.36    2.49
   1  -2   3   10.04    1.79
  -1   2  -3   12.95    2.30
  -1   2  -3   10.23    1.97
   1  -2   3   11.94    1.78
  -1   2  -4  242.46    8.20
  -1   2  -4  229.25    8.41
   1  -2   4  231.14    8.40
  -1   2  -4  213.57    8.10
   1  -2   4  252.23    8.34
   1  -2   4  225.85    8.20
   1  -2   4  222.90    6.87
  -1   2  -4  231.59    7.01
  -1   2  -4  238.37    8.90
  -1   2  -4  233.23    8.28
   1  -2   4  225.45    8.76
   1  -2   4  245.67    7.89
   1  -2   4  250.89    8.46
   1  -2   4  237.29    7.46
   1  -2   4  236.53    5.87
   1  -2   5    8.77    2.05
   1  -2   5    9.47    1.98
  -1   2  -5   10.24    2.57
   1  -2   5    9.58    1.94
   1  -2   5    9.73    1.42
  -1   2  -5    5.32    1.82
  -1   2  -5   12.00    1.55
  -1   2  -5   11.54    2.64
  -1   2  -5    8.17    2.26
   1  -2   5   12.78    1.96
   1  -2   5   11.74    2.23
  -1   2  -5   13.19    2.27
   1  -2   5   12.50    2.43
   1  -2   5   11.92    2.46
   1  -2   5    9.42    1.63
   1  -2   5    8.77    1.27
   1  -2   6   38.65    3.65
   1  -2   6   34.13    3.36
  -1   2  -6   32.90    3.94
   1  -2   6   33.88    3.58
   1  -2   6   27.46    3.30
  -1   2  -6   34.82    3.75
  -1   2  -6   37.23    2.53
   1  -2   6   33.38    2.42
  -1   2  -6   39.86    3.63
   1  -2   6   32.20    3.80
   1  -2   6   40.78    4.06
   1  -2   6   36.06    3.35
  -1   2  -6   38.64    4.39
  -1   2  -6   37.50    3.94
   1  -2   6   39.50    4.12
   1  -2   6   34.22    2.42
  -1   2  -7  107.42    6.54
   1  -2   7   94.94    6.05
   1  -2   7  119.97    7.10
  -1   2  -7  104.77    6.91
   1  -2   7  102.10    6.74
   1  -2   7  109.34    6.06
   1  -2   7  100.06    4.21
   1  -2   7  105.70    4.24
  -1   2  -7  108.17    4.30
  -1   2  -7  113.42    7.03
   1  -2   7  107.54    5.90
   1  -2   7  105.09    6.70
   1  -2   7  112.01    7.17
  -1   2  -7  110.49    6.08
   1  -2   7  103.86    4.84
   1  -2   7  109.37    6.63
   1  -2   8  583.55   18.78
  -1   2  -8  564.49   18.49
   1  -2   8  632.28   18.84
   1  -2   8  578.13   17.67
   1  -2   8  591.62   16.75
  -1   2  -8  581.07   17.63
   1  -2   8  576.09   13.00
  -1   2  -8  580.75   13.00
  -1   2  -8  608.91   18.83
   1  -2   8  591.85   16.77
   1  -2   8  574.98   18.53
  -1   2  -8  598.86   16.95
   1  -2   8  634.95   19.42
   1  -2   8  577.28   15.00
   1  -2   8  589.46   18.24
   1  -2   9   28.99    3.71
  -1   2  -9   40.03    4.98
   1  -2   9   39.46    4.09
  -1   2  -9   36.69    2.28
  -1   2  -9   36.79    4.51
   1  -2   9   38.56    2.30
  -1   2  -9   39.74    5.00
   1  -2   9   36.36    3.85
  -1   2  -9   33.78    3.95
   1  -2   9   37.73    4.71
   1  -2   9   36.13    3.40
   1  -2  10   36.80    4.35
   1  -2  10   37.75    3.99
  -1   2 -10   36.56    5.20
  -1   2 -10   33.55    2.00
   1  -2  10   30.62    1.95
  -1   2 -10   40.00    4.63
   1  -2  10   35.99    2.02
   1  -2  10   38.07    4.21
  -1   2 -10   40.46    5.04
  -1   2 -10   35.45    4.15
   1  -2  10   33.94    3.48
   1  -2  10   26.74    4.05
  -1   2 -11  100.44    8.33
   1  -2  11   96.88    6.46
  -1   2 -11  101.28    7.48
  -1   2 -11  102.43    7.01
   1  -2  11  102.28    7.01
  -1   2 -11  100.52    8.03
   1  -2  11  110.40    8.54
   1  -2  11  104.75    6.42
   1  -2  11  103.60    7.95
   1  -2  12   49.82    4.89
  -1   2 -12   49.04    6.35
  -1   2 -12   49.78    5.58
  -1   2 -12   34.80    4.49
  -1   2 -12   42.40    5.66
   1  -2  12   43.72    5.94
   1  -2  12   44.43    4.44
   1  -2  12   43.60    3.73
   1  -2  12   47.33    5.79
  -1   2 -13   24.87    4.80
   1  -2  13   20.30    3.59
  -1   2 -13   30.19    4.79
  -1   2 -13   24.19    4.80
  -1   2 -13   27.89    4.12
   1  -2  13   15.92    4.26
   1  -2  13   19.41    2.58
   1  -2  13   22.59    3.43
   1  -2  13   21.26    4.65
  -1   2 -14   64.35    7.55
  -1   2 -14   77.16    7.28
   1  -2  14   81.70    6.47
  -1   2 -14   73.41    8.02
  -1   2 -14   81.63    7.08
   1  -2  14   72.19    6.21
   1  -2  14   75.81    7.95
   1  -2  14   71.39    8.02
   1  -2  14   74.98    4.98
  -1   2 -15  100.73    8.31
   1  -2  15   97.22    7.34
  -1   2 -15   92.87    9.59
  -1   2 -15   98.74    8.12
  -1   2 -15   99.85    9.72
   1  -2  15  103.72    9.89
   1  -2  15   95.85    7.37
   1  -2  15   96.11    9.31
  -1   2 -16  488.91   19.94
  -1   2 -16  434.95   21.98
   1  -2  16  480.63   17.64
  -1   2 -16  486.87   22.48
  -1   2 -16  530.18   20.11
   1  -2  16  483.02   22.40
   1  -2  16  462.91   17.95
   1  -2  16  485.84   21.90
   1  -2  17   34.56    4.91
  -1   2 -17   45.62    7.84
  -1   2 -17   29.86    5.32
  -1   2 -17   29.85    6.33
  -1   2 -17   36.06    5.33
   1  -2  17   30.40    6.18
   1  -2  17   35.24    4.97
   1  -2  17   29.23    5.92
   1  -2  18    0.26    2.15
  -1   2 -18    2.21    2.44
  -1   2 -18    5.13    3.01
  -1   2 -18    3.22    4.46
   1  -2  18    1.67    3.37
   1  -2  18    6.57    3.99
   1  -2  18    6.68    3.28
  -1   2 -19   18.26    4.95
  -1   2 -19   26.03    6.43
  -1   2 -19   14.70    4.39
   1  -2  19   21.44    4.48
   1  -2  19   18.79    5.88
   1  -2  19   14.38    4.75
  -1   2 -20  193.84   13.48
  -1   2 -20  202.07   13.50
  -1   2 -20  196.67   15.83
   1  -2  20  168.44   14.29
   1  -2  20  194.47   16.22
  -1   2 -21   54.20    9.25
   1  -2  21   65.57    9.88
   1  -2  21   39.98    7.40
   1  -2  22   24.27    6.80
   1  -2  23    0.30    4.26
  -1   1  22   -8.70    4.29
   1  -1 -21    4.53    4.73
  -1   1  21    8.41    4.60
  -1   1  21   -2.29    3.69
   1  -1 -20   -2.22    4.08
   1  -1 -20    4.07    3.14
  -1   1  20    8.24    4.89
  -1   1  20    6.45    3.88
   1  -1 -19   15.93    5.56
   1  -1 -19   11.89    4.17
  -1   1  19    5.54    4.73
  -1   1  19   13.01    4.50
   1  -1 -18   -3.61    4.51
   1  -1 -18    4.39    4.45
   1  -1 -18    6.25    2.59
   1  -1 -18   11.32    3.72
  -1   1  18    2.37    3.23
  -1   1  18    8.58    5.44
   1  -1 -17   -1.55    4.15
   1  -1 -17   -0.88    3.55
   1  -1 -17    2.61    2.18
   1  -1 -17   -2.42    3.96
   1  -1 -17    1.42    2.53
  -1   1  17    3.62    2.72
  -1   1  17    4.25    4.06
   1  -1 -16   25.40    5.86
   1  -1 -16   23.25    5.66
   1  -1 -16   28.88    4.35
   1  -1 -16   27.59    5.10
   1  -1 -16   25.28    5.88
  -1   1  16   12.99    4.35
  -1   1  16   20.49    4.77
   1  -1 -15   11.62    4.38
  -1   1  15   11.91    2.05
   1  -1 -15   14.85    5.03
   1  -1 -15   10.72    3.04
   1  -1 -15   11.20    3.59
   1  -1 -15    9.54    3.90
  -1   1  15   11.57    4.18
  -1   1  15    7.29    3.31
  -1   1  14  401.96   12.36
   1  -1 -14  428.80   15.72
   1  -1 -14  406.13   19.17
   1  -1 -14  378.41   18.17
   1  -1 -14  397.06   18.12
   1  -1 -14  431.48   16.76
  -1   1  14  420.86   17.76
  -1   1  14  403.43   19.12
   1  -1 -13  189.95    9.63
   1  -1 -13  170.54   11.16
  -1   1  13  169.47    7.22
   1  -1 -13  166.15   11.48
   1  -1 -13  167.30    9.79
   1  -1 -13  169.96   11.04
  -1   1  13  163.68   10.56
  -1   1  13  173.98    9.25
  -1   1  13  181.40   12.18
  -1   1  12  341.25   10.80
   1  -1 -12  362.49   13.26
   1  -1 -12  351.91   15.82
   1  -1 -12  348.40   16.02
   1  -1 -12  351.03   15.57
   1  -1 -12  334.37   13.74
  -1   1  12  350.98   13.24
  -1   1  12  334.57   16.04
  -1   1  12  345.27   15.02
   1  -1 -11   45.89    5.57
  -1   1  11   51.29    3.73
   1  -1 -11   52.68    6.22
   1  -1 -11   48.98    4.46
   1  -1 -11   60.93    5.30
   1  -1 -11   45.66    5.35
  -1   1  11   49.08    5.40
  -1   1  11   57.60    6.21
  -1   1  11   57.55    4.86
  -1   1  10  988.42   22.05
   1  -1 -10 1010.64   24.56
   1  -1 -10  986.01   27.52
   1  -1 -10 1054.84   28.74
   1  -1 -10  979.16   27.26
   1  -1 -10  981.38   25.27
  -1   1  10  984.81   28.19
  -1   1  10 1005.27   26.93
  -1   1  10  980.81   24.59
   1  -1  -9   67.49    6.20
   1  -1  -9   59.10    4.60
  -1   1   9   67.12    4.04
   1  -1  -9   75.03    6.52
   1  -1  -9   72.04    5.26
   1  -1  -9   55.68    5.33
   1  -1  -9   71.88    5.64
  -1   1   9   82.01    6.19
  -1   1   9   66.97    4.89
  -1   1   9   54.29    5.58
   1  -1  -9   68.78    5.57
  -1   1   8   39.63    4.71
   1  -1  -8   43.96    4.76
   1  -1  -8   57.42    5.38
   1  -1  -8   48.62    3.89
  -1   1   8   56.82    5.47
  -1   1   8   47.04    3.35
  -1   1   8   49.47    4.61
   1  -1  -8   45.79    4.22
   1  -1  -8   40.34    4.41
  -1   1   8   49.04    3.91
   1  -1  -8   58.06    5.19
   1  -1  -8   58.88    4.99
  -1   1   8   53.50    4.83
  -1   1   8   49.26    5.12
   1  -1  -8   54.97    4.73
   1  -1  -7  169.23    8.27
  -1   1   7  162.30    8.04
  -1   1   7  170.25    8.60
   1  -1  -7  152.79    8.06
   1  -1  -7  148.32    6.58
  -1   1   7  165.69    6.04
   1  -1  -7  155.37    4.36
   1  -1  -7  161.07    4.39
   1  -1  -7  161.34    4.41
   1  -1  -7  160.00    7.13
  -1   1   7  157.74    7.84
   1  -1  -7  162.15    7.88
  -1   1   7  166.94    8.55
   1  -1  -7  161.57    7.84
  -1   1   7  155.12    7.73
  -1   1   7  163.64    7.03
   1  -1  -7  161.54    8.18
   1  -1  -7  170.02    7.88
   1  -1  -6 6185.50  102.60
  -1   1   6 6215.95  102.89
  -1   1   6 6084.03  101.95
   1  -1  -6 5546.72   98.59
   1  -1  -6 5953.79  101.72
  -1   1   6 5716.77   97.77
   1  -1  -6 5854.04   94.86
   1  -1  -6 5591.01   95.41
   1  -1  -6 5860.21   99.84
   1  -1  -6 5448.34  100.60
  -1   1   6 6064.91  101.45
   1  -1  -6 6108.00  101.93
  -1   1   6 5895.58   99.81
   1  -1  -6 6099.65  101.56
  -1   1   6 5921.05  101.62
  -1   1   6 6044.05  102.70
   1  -1  -6 5972.88  102.42
  -1   1   5    1.79    1.73
   1  -1  -5   -0.49    1.29
   1  -1  -5   -1.70    2.10
  -1   1   5    0.29    0.98
  -1   1   5    4.71    1.74
   1  -1  -5    3.54    1.92
   1  -1  -5    1.10    0.86
   1  -1  -5    0.57    0.70
  -1   1   5    1.00    0.69
   1  -1  -5    0.04    1.57
   1  -1  -5    1.21    1.73
  -1   1   5    2.33    1.43
  -1   1   5    0.61    1.98
   1  -1  -5    1.12    1.67
   1  -1  -5   -1.28    1.92
   1  -1  -5    3.63    1.82
  -1   1   5    3.00    2.21
  -1   1   5    2.79    1.48
  -1   1   4  717.26   17.22
   1  -1  -4  734.05   17.32
  -1   1   4  721.72   17.00
   1  -1  -4  753.62   15.62
  -1   1   4  731.92   15.56
   1  -1  -4  755.75   17.14
   1  -1  -4  721.48   14.52
  -1   1   4  739.49   14.51
   1  -1  -4  754.26   14.60
   1  -1  -4  729.88   16.53
   1  -1  -4  719.84   16.19
  -1   1   4  723.78   16.51
   1  -1  -4  727.08   17.06
   1  -1  -4  736.94   17.51
   1  -1  -4  691.11   16.26
  -1   1   4  737.23   17.52
  -1   1   4  715.47   17.28
   1  -1  -4  740.59   17.36
  -1   1   4  719.39   16.45
   1  -1  -3  622.69   14.03
   1  -1  -3  586.52   12.93
  -1   1   3  590.74   12.87
   1  -1  -3  591.20   13.69
  -1   1   3  592.24   12.21
   1  -1  -3  582.98   12.27
   1  -1  -3  575.65   12.20
   1  -1  -3  608.01   13.13
  -1   1   3  614.94   13.15
   1  -1  -3  592.96   13.50
   1  -1  -3  615.36   14.27
  -1   1   3  591.18   14.13
   1  -1  -3  584.37   14.01
  -1   1   3  609.15   14.28
  -1   1   3  572.50   13.51
  -1   1  -3   99.38    4.54
   1  -1   3   95.65    4.47
   1  -1   3   96.64    4.24
  -1   1  -3  103.96    4.44
   1  -1   3  100.94    3.45
   1  -1   3   97.38    3.46
  -1   1  -3   98.42    3.50
  -1   1  -3  101.19    4.55
   1  -1   3   98.05    4.46
   1  -1   3   99.51    4.72
   1  -1   3   94.53    4.17
  -1   1  -3   99.20    4.33
  -1   1  -3  104.92    4.81
   1  -1   3  101.39    3.56
  -1   1  -4 8827.17  137.16
   1  -1   4 8031.90  136.64
   1  -1   4 8820.46  136.07
   1  -1   4 8188.37  136.63
  -1   1  -4 8552.09  135.82
  -1   1  -4 7750.54  132.57
   1  -1   4 7940.98  132.68
   1  -1   4 7347.01  132.46
   1  -1   4 7500.91  134.99
  -1   1  -4 9004.85  135.99
   1  -1   4 8763.12  136.88
   1  -1   4 8636.65  137.22
   1  -1   5  127.23    5.76
  -1   1  -5  131.91    6.47
  -1   1  -5  127.73    5.81
   1  -1   5  129.48    6.34
   1  -1   5  129.51    5.50
   1  -1   5  133.74    6.56
   1  -1   5  129.94    4.08
  -1   1  -5  137.20    4.10
   1  -1   5  128.42    4.06
  -1   1  -5  131.36    6.39
  -1   1  -5  138.56    6.72
   1  -1   5  136.00    5.90
   1  -1   5  133.83    6.65
  -1   1  -5  129.71    5.80
   1  -1   5  132.43    6.37
   1  -1   5  126.26    5.99
   1  -1   5  135.91    4.53
   1  -1   5  129.95    5.09
   1  -1   6  237.96    9.52
   1  -1   6  251.51    9.91
   1  -1   6  227.54    8.59
  -1   1  -6  227.40    8.53
  -1   1  -6  233.74    9.73
   1  -1   6  232.32    8.05
   1  -1   6  233.30    5.90
   1  -1   6  226.28    5.83
  -1   1  -6  235.76    5.88
   1  -1   6  234.37    9.63
  -1   1  -6  234.52    9.51
   1  -1   6  239.69    9.53
   1  -1   6  222.21    8.41
  -1   1  -6  234.47    8.63
   1  -1   6  241.03    9.03
   1  -1   6  221.17    7.59
  -1   1  -7  517.85   14.45
   1  -1   7  506.93   15.66
   1  -1   7  486.22   13.36
   1  -1   7  490.41   15.72
   1  -1   7  474.43   14.30
  -1   1  -7  489.75   15.76
   1  -1   7  477.77   10.09
  -1   1  -7  494.18   10.12
   1  -1   7  480.57   10.14
   1  -1   7  490.77   10.12
   1  -1   7  492.38   15.85
  -1   1  -7  469.01   15.39
  -1   1  -7  470.58   14.12
   1  -1   7  493.96   15.70
   1  -1   7  479.76   14.11
   1  -1   7  511.79   15.07
   1  -1   7  485.57   13.28
   1  -1   8  126.69    7.75
  -1   1  -8  137.81    8.20
  -1   1  -8  129.62    6.83
   1  -1   8  129.91    6.98
   1  -1   8  138.97    8.30
   1  -1   8  123.76    6.18
   1  -1   8  133.34    3.63
   1  -1   8  125.39    3.53
  -1   1  -8  128.90    7.84
   1  -1   8  120.06    7.66
  -1   1  -8  129.87    7.08
   1  -1   8  126.07    6.83
   1  -1   8  117.65    7.43
   1  -1   8  133.22    7.40
   1  -1   8  123.48    7.62
   1  -1   8  133.93    6.55
   1  -1   9  264.09   10.82
   1  -1   9  262.53    9.68
  -1   1  -9  275.87   12.39
  -1   1  -9  254.28   10.57
  -1   1  -9  253.76   10.68
  -1   1  -9  264.24   11.99
   1  -1   9  267.94   10.71
   1  -1   9  261.96   10.06
   1  -1   9  254.25   11.67
   1  -1   9  266.62   11.33
  -1   1  -9  254.70    9.86
  -1   1 -10   23.94    4.32
   1  -1  10   26.52    3.46
   1  -1  10   32.30    3.47
  -1   1 -10   28.16    3.55
  -1   1 -10   33.79    4.20
   1  -1  10   24.96    3.57
  -1   1 -10   21.47    3.93
   1  -1  10   26.87    3.40
   1  -1  10   31.82    4.27
   1  -1  10   20.81    3.87
   1  -1  11  349.48   12.26
   1  -1  11  353.31   13.78
  -1   1 -11  353.47   13.66
  -1   1 -11  374.65   16.23
  -1   1 -11  364.89   15.63
  -1   1 -11  361.56   13.89
   1  -1  11  358.89   15.44
   1  -1  11  348.69   13.09
   1  -1  11  347.99   14.56
   1  -1  11  344.87    9.95
   1  -1  12  825.39   22.06
  -1   1 -12  861.46   27.80
  -1   1 -12  837.93   24.04
  -1   1 -12  829.21   24.34
  -1   1 -12  844.16   26.96
   1  -1  12  834.83   25.68
   1  -1  12  833.29   23.55
   1  -1  12  837.82   18.83
   1  -1  12  841.74   26.74
  -1   1 -13    7.52    4.13
   1  -1  13    3.68    1.78
  -1   1 -13    3.40    2.60
  -1   1 -13    3.41    2.60
  -1   1 -13    4.18    3.58
   1  -1  13    3.08    1.39
   1  -1  13    1.41    2.08
   1  -1  13    1.51    2.80
   1  -1  13    6.66    3.80
   1  -1  14  144.51    8.06
  -1   1 -14  144.39    9.30
  -1   1 -14  131.94   10.63
  -1   1 -14  141.52    9.41
  -1   1 -14  137.39   10.86
   1  -1  14  136.43    8.98
   1  -1  14  135.17    9.96
   1  -1  14  136.57   10.68
   1  -1  14  132.13    5.70
   1  -1  14  119.96    7.32
  -1   1 -15   71.78    6.77
   1  -1  15   64.52    3.71
  -1   1 -15   75.82    8.61
   1  -1  15   64.68    5.55
  -1   1 -15   63.89    6.77
  -1   1 -15   55.14    7.21
   1  -1  15   71.20    7.79
   1  -1  15   73.54    6.91
   1  -1  15   73.12    8.18
   1  -1  15   59.80    5.37
  -1   1 -16   80.91    7.44
   1  -1  16   71.81    5.99
  -1   1 -16   82.24    9.36
  -1   1 -16   75.13    8.93
  -1   1 -16   73.21    7.38
   1  -1  16   75.88    7.20
   1  -1  16   90.94    9.35
   1  -1  16   98.21    9.48
   1  -1  17   32.79    4.23
  -1   1 -17   42.74    5.69
  -1   1 -17   37.04    5.65
  -1   1 -17   30.26    6.21
   1  -1  17   36.80    5.24
   1  -1  17   37.57    7.29
   1  -1  17   36.14    6.10
  -1   1 -18   -1.22    2.62
  -1   1 -18    2.36    3.87
  -1   1 -18    3.57    2.87
   1  -1  18    3.34    3.02
   1  -1  18    5.56    3.20
   1  -1  18    2.30    4.11
  -1   1 -19  113.83    9.45
  -1   1 -19  116.06   11.70
  -1   1 -19  125.43   10.45
   1  -1  19  119.60   11.94
   1  -1  19  112.20   11.20
   1  -1  19  116.56    9.68
  -1   1 -20   14.72    4.92
   1  -1  20    7.83    3.26
   1  -1  20   14.80    5.90
   1  -1  20   14.10    4.76
  -1   1 -21    9.44    4.14
   1  -1  21    4.11    4.06
   1  -1  21   14.26    5.76
   1   0 -21  125.52   13.44
  -1   0  21  143.50   12.05
  -1   0  21  139.84   14.18
   1   0 -20   -1.94    4.36
   1   0 -20    1.73    3.53
  -1   0  20   -3.66    5.16
  -1   0  20    2.17    2.85
   1   0 -19    5.18    4.70
   1   0 -19    0.34    2.64
   1   0 -19   -2.53    3.87
   1   0 -19   -0.28    2.48
  -1   0  19   -1.90    3.66
  -1   0  19   -1.18    2.79
   1   0 -18   10.51    4.89
   1   0 -18    5.64    3.30
   1   0 -18   -3.51    3.98
   1   0 -18    7.77    3.35
  -1   0  18    4.50    4.76
  -1   0  18    6.27    2.86
   1   0 -17   30.32    6.48
   1   0 -17   24.29    4.39
   1   0 -17   17.71    4.43
   1   0 -17   24.29    4.47
  -1   0  17   28.70    5.35
  -1   0  17   25.21    5.91
   1   0 -16    3.14    3.41
  -1   0  16    2.83    1.54
   1   0 -16    6.79    2.96
   1   0 -16    7.01    3.94
   1   0 -16    8.88    3.00
  -1   0  16    8.69    3.27
  -1   0  16   -0.93    4.06
   1   0 -15   92.53    7.67
   1   0 -15   69.15    8.26
  -1   0  15   82.04    5.32
   1   0 -15   87.79    8.75
   1   0 -15   84.25    7.22
   1   0 -15   74.39    8.25
  -1   0  15   69.14    7.01
  -1   0  15   85.50    9.01
   1   0 -14    7.85    4.18
   1   0 -14    9.13    3.79
  -1   0  14   13.27    2.46
   1   0 -14   10.76    3.33
   1   0 -14    8.96    2.83
   1   0 -14    7.26    3.29
  -1   0  14   10.13    3.89
  -1   0  14    6.44    3.01
  -1   0  14   20.64    5.06
   1   0 -13  480.60   19.71
   1   0 -13  477.25   17.31
  -1   0  13  508.33   14.67
   1   0 -13  500.15   20.85
   1   0 -13  507.06   17.39
   1   0 -13  502.95   19.98
  -1   0  13  499.54   19.92
  -1   0  13  529.23   21.10
  -1   0  13  513.40   18.66
   1   0 -12  485.29   19.92
  -1   0  12  507.75   14.35
   1   0 -12  476.70   16.86
   1   0 -12  491.11   18.90
   1   0 -12  505.76   19.20
   1   0 -12  502.51   16.67
  -1   0  12  502.82   19.77
  -1   0  12  496.37   19.08
  -1   0  12  494.52   17.78
  -1   0  12  481.96   16.44
   1   0 -11    2.58    2.72
   1   0 -11    3.59    2.52
   1   0 -11    5.72    2.30
  -1   0  11    3.87    1.47
   1   0 -11    5.49    2.38
   1   0 -11    1.50    2.48
  -1   0  11    0.92    2.64
  -1   0  11    4.39    2.50
  -1   0  11    2.58    1.70
  -1   0  11    1.36    2.28
   1   0 -10   98.21    7.72
   1   0 -10  101.83    7.28
  -1   0  10   93.16    5.22
   1   0 -10   94.39    6.33
   1   0 -10  105.32    7.67
   1   0 -10  102.24    6.23
  -1   0  10  101.00    6.32
  -1   0  10  101.97    6.85
  -1   0  10   95.87    7.51
   1   0 -10  101.14    6.71
  -1   0  10  110.65    7.72
  -1   0  10  100.73    6.37
   1   0  -9  134.55    7.49
   1   0  -9  145.89    5.78
  -1   0   9  149.79    6.46
  -1   0   9  152.14    8.87
   1   0  -9  128.81    8.44
   1   0  -9  153.87    8.58
   1   0  -9  147.75    8.59
   1   0  -9  152.69    7.33
  -1   0   9  152.19    7.36
  -1   0   9  129.75    8.22
  -1   0   9  148.89    8.01
   1   0  -9  162.65    8.77
  -1   0   9  152.38    8.93
  -1   0   9  158.94    7.72
   1   0  -9  155.11    8.08
   1   0  -8  345.74    9.24
   1   0  -8  330.94   12.45
  -1   0   8  350.06   12.68
  -1   0   8  309.60   12.89
   1   0  -8  311.78   11.44
   1   0  -8  316.07   12.98
  -1   0   8  331.89   12.78
   1   0  -8  318.55   10.77
  -1   0   8  343.61   11.06
   1   0  -8  323.39   12.50
  -1   0   8  317.51   11.60
   1   0  -8  338.55   11.92
   1   0  -8  319.07   12.35
  -1   0   8  332.92   12.96
  -1   0   8  328.02   12.60
  -1   0   8  334.99   11.30
   1   0  -7  377.02    9.68
  -1   0   7  394.02   12.87
  -1   0   7  329.00   12.89
   1   0  -7  353.07   11.87
   1   0  -7  393.66   12.89
   1   0  -7  353.28   13.16
   1   0  -7  384.21   12.99
  -1   0   7  381.87   11.25
  -1   0   7  376.61   12.97
   1   0  -7  395.78   11.28
  -1   0   7  380.76   11.81
  -1   0   7  374.85   12.17
  -1   0   7  379.58   13.10
   1   0  -7  379.22   12.19
   1   0  -7  384.34   12.98
  -1   0   7  388.46   13.37
   1   0  -6  144.09    6.93
   1   0  -6  151.96    7.66
   1   0  -6  148.96    5.01
  -1   0   6  142.58    7.33
   1   0  -6  148.78    6.57
  -1   0   6  154.02    7.09
   1   0  -6  147.34    3.95
  -1   0   6  140.14    3.90
   1   0  -6  140.19    3.88
   1   0  -6  141.77    3.91
   1   0  -6  148.68    5.85
  -1   0   6  150.69    7.12
  -1   0   6  145.28    5.89
   1   0  -6  145.95    6.97
   1   0  -6  152.16    6.73
   1   0  -6  146.79    7.07
  -1   0   6  153.45    6.52
  -1   0   6  139.08    7.12
  -1   0   6  156.91    7.41
  -1   0   6  152.74    6.73
   1   0  -5   36.79    2.24
  -1   0   5   36.47    3.32
   1   0  -5   32.38    2.92
  -1   0   5   39.88    3.83
   1   0  -5   30.49    3.35
   1   0  -5   33.52    3.20
  -1   0   5   35.96    1.83
   1   0  -5   33.63    1.73
   1   0  -5   35.47    1.81
   1   0  -5   34.13    1.77
   1   0  -5   33.30    2.57
  -1   0   5   35.89    3.38
   1   0  -5   33.43    3.25
   1   0  -5   35.13    3.33
  -1   0   5   36.49    3.52
  -1   0   5   33.61    3.40
   1   0  -5   34.63    3.12
  -1   0   5   34.07    3.10
   1   0  -4   11.52    2.34
   1   0  -4   16.04    2.26
   1   0  -4   13.93    1.46
   1   0  -4   11.34    1.96
  -1   0   4   15.92    2.13
   1   0  -4   12.37    1.14
   1   0  -4   13.90    1.31
   1   0  -4   13.00    1.19
  -1   0   4   14.54    1.24
   1   0  -4   12.62    2.11
  -1   0   4   15.15    2.25
   1   0  -4   14.94    1.68
  -1   0   4   12.85    1.96
   1   0  -4    9.93    1.85
  -1   0   4   13.96    2.28
  -1   0   4   12.47    2.16
   1   0  -4   12.84    2.19
  -1   0   3   42.49    2.63
   1   0  -3   44.90    3.39
   1   0  -3   40.96    2.63
   1   0  -3   37.28    1.93
  -1   0   3   35.90    1.88
  -1   0   3   42.99    1.99
   1   0  -3   38.59    1.97
   1   0  -3   39.20    1.94
  -1   0   3   39.85    2.74
   1   0  -3   43.66    2.31
   1   0  -3   43.19    2.83
  -1   0   3   41.94    2.85
   1   0  -3   38.74    2.61
   1   0  -3   44.85    3.08
  -1   0   3   42.90    2.72
  -1   0   3   38.42    2.60
   1   0  -3   42.69    2.86
   1   0   3    1.92    1.51
  -1   0  -3    0.12    1.36
   1   0   3   -0.73    1.28
   1   0   3   -0.04    0.66
   1   0   3   -0.32    0.64
   1   0   3    0.48    0.67
   1   0   3    0.67    0.94
  -1   0  -3    2.09    1.20
  -1   0  -3    1.77    0.76
  -1   0  -3    1.78    1.44
   1   0   3   -0.48    1.03
  -1   0  -3   -1.24    1.50
   1   0   3    0.71    1.32
   1   0   3    1.52    1.27
  -1   0  -3    0.95    1.40
   1   0   3    0.34    1.16
   1   0   3   -1.04    1.21
   1   0   4  140.13    6.34
   1   0   4  151.56    5.46
  -1   0  -4  142.82    5.46
  -1   0  -4  159.92    6.63
   1   0   4  161.44    6.51
   1   0   4  146.09    4.17
  -1   0  -4  162.65    4.29
   1   0   4  148.26    4.15
   1   0   4  146.97    4.20
   1   0   4  159.81    6.29
   1   0   4  171.85    6.70
  -1   0  -4  162.85    6.63
   1   0   4  151.20    6.45
  -1   0  -4  157.78    6.28
   1   0   4  171.30    6.46
   1   0   4  159.01    5.83
   1   0   4  161.74    5.90
  -1   0  -5  140.69    6.65
   1   0   5  125.82    6.33
   1   0   5  120.58    5.17
  -1   0  -5  118.89    5.22
  -1   0  -5  111.05    6.15
   1   0   5  122.35    6.24
   1   0   5  117.43    3.49
  -1   0  -5  126.31    3.62
   1   0   5  122.29    3.55
   1   0   5  118.29    3.55
   1   0   5  132.46    6.02
  -1   0  -5  132.56    6.10
   1   0   5  126.44    6.25
   1   0   5  126.34    6.26
  -1   0  -5  134.68    6.52
   1   0   5  122.72    6.13
   1   0   5  131.41    5.80
   1   0   5  116.44    5.48
  -1   0  -6  112.74    6.78
  -1   0  -6  115.02    6.61
   1   0   6  116.75    6.65
  -1   0  -6  107.38    5.29
   1   0   6  116.24    6.59
   1   0   6  111.59    5.30
  -1   0  -6  114.94    6.07
   1   0   6  115.66    6.48
  -1   0  -6  113.00    6.43
   1   0   6  109.83    5.89
   1   0   6  119.11    6.51
  -1   0  -6  114.51    5.72
   1   0   6  110.00    5.67
   1   0   6  108.75    5.59
   1   0   6  112.08    6.33
   1   0   7    4.46    2.47
   1   0   7    2.89    1.64
   1   0   7    5.27    1.62
  -1   0  -7    5.04    2.48
  -1   0  -7    0.94    2.31
   1   0   7    3.93    2.52
  -1   0  -7    3.28    1.81
  -1   0  -7    6.39    1.98
   1   0   7    3.48    1.77
   1   0   7    3.75    2.06
  -1   0  -7    1.39    2.25
   1   0   7    5.91    2.39
   1   0   7    3.31    0.77
   1   0   7    0.38    1.87
  -1   0  -7    4.61    1.67
   1   0   7    2.81    2.42
   1   0   7    4.85    1.90
  -1   0  -8  275.46    9.86
  -1   0  -8  274.44   11.71
   1   0   8  270.58   11.61
  -1   0  -8  265.47   11.85
   1   0   8  265.85    9.81
   1   0   8  270.44    9.12
   1   0   8  270.43   11.87
   1   0   8  292.89   11.99
   1   0   8  292.44   11.09
   1   0   8  285.29   12.02
  -1   0  -8  267.25   11.66
  -1   0  -8  286.66   11.10
   1   0   8  265.15   10.60
  -1   0  -8  280.56   10.54
   1   0   8  277.71   10.65
   1   0   8  284.13   11.79
  -1   0  -9    0.91    2.81
   1   0   9    0.04    1.30
   1   0   9    1.18    1.84
  -1   0  -9   -2.24    3.00
  -1   0  -9   -1.20    1.81
   1   0   9    2.64    2.36
  -1   0  -9   -1.09    2.28
  -1   0  -9    0.48    2.54
   1   0   9    2.28    2.04
   1   0   9    1.27    1.92
   1   0   9   -0.53    2.23
  -1   0  -9    2.59    2.25
   1   0  10    4.57    2.11
  -1   0 -10    5.20    2.83
  -1   0 -10   -0.13    2.76
   1   0  10    0.33    1.27
  -1   0 -10   -2.73    1.96
   1   0  10    4.15    2.11
  -1   0 -10   -0.42    2.81
  -1   0 -10   -2.07    2.39
   1   0  10    1.08    0.75
   1   0  10   -0.24    2.23
  -1   0 -10   -0.45    1.70
   1   0  10    2.32    2.30
   1   0  10    0.17    2.79
  -1   0 -11  168.66   10.55
   1   0  11  144.85    8.15
   1   0  11  175.87    5.18
  -1   0 -11  163.34   10.61
   1   0  11  165.92    7.49
  -1   0 -11  168.99    8.55
  -1   0 -11  172.04   10.57
  -1   0 -11  167.09    9.53
   1   0  11  158.06    7.16
   1   0  11  163.98    5.14
   1   0  11  157.25    9.42
   1   0  11  159.00    8.99
   1   0  11  162.29   10.25
  -1   0 -12  173.81   11.08
   1   0  12  181.66    5.31
   1   0  12  167.66    7.78
   1   0  12  156.44    9.01
  -1   0 -12  181.08    9.30
  -1   0 -12  186.28   11.95
  -1   0 -12  175.26   11.10
  -1   0 -12  180.38   10.11
   1   0  12  176.31    7.87
   1   0  12  169.82   10.22
   1   0  12  179.74    9.95
   1   0  12  179.65   11.34
   1   0  12  167.72    5.27
  -1   0 -13  566.54   18.50
   1   0  13  578.64   16.53
  -1   0 -13  528.37   21.86
  -1   0 -13  549.66   21.71
   1   0  13  569.98   12.01
  -1   0 -13  557.63   21.73
  -1   0 -13  565.42   20.04
   1   0  13  552.46   20.46
   1   0  13  544.18   16.22
   1   0  13  552.84   12.00
   1   0  13  556.56   21.92
   1   0  13  536.45   19.45
  -1   0 -14  106.72    7.64
   1   0  14   95.00    6.15
  -1   0 -14  104.19    9.78
  -1   0 -14  111.28    8.68
  -1   0 -14  113.73    9.82
   1   0  14  101.85    8.27
   1   0  14   92.87    8.28
   1   0  14  100.83    3.47
   1   0  14  100.77    3.51
   1   0  14  113.95    9.68
   1   0  14  100.13    6.25
  -1   0 -15   36.88    6.64
   1   0  15   33.13    3.99
  -1   0 -15   31.90    4.47
  -1   0 -15   25.74    5.52
  -1   0 -15   38.63    5.67
   1   0  15   33.22    5.79
   1   0  15   25.50    3.60
   1   0  15   33.39    5.37
   1   0  15   24.86    4.86
   1   0  16  134.61    7.62
  -1   0 -16  147.53    9.40
  -1   0 -16  151.68   10.81
  -1   0 -16  146.45   12.17
   1   0  16  140.32   10.32
   1   0  16  132.09   10.69
   1   0  16  144.97   12.11
  -1   0 -17   44.79    5.76
  -1   0 -17   44.80    6.29
   1   0  17   57.07    7.71
   1   0  17   48.44    7.64
   1   0  17   47.08    6.55
  -1   0 -18  112.68    8.87
  -1   0 -18  121.79   10.30
   1   0  18  108.99   10.67
   1   0  18  108.75   11.26
   1   0  18  117.80    9.95
  -1   0 -19   74.42    8.48
   1   0  19   69.27    8.60
   1   0  19   76.66    8.28
   1   0  19   62.73    9.16
  -1   0 -20   21.33    5.40
   1   0  20   19.51    6.31
   1   0  20   24.71    5.52
  -1   0 -21  133.38   11.67
   1   0  21  123.35   11.21
   1   0  21  118.82   12.99
   1   1 -22    9.74    4.52
   1   1 -21   -0.90    4.59
   1   1 -21   11.13    5.40
  -1  -1  21    0.36    4.10
   1   1 -20   60.11    9.32
   1   1 -20   68.21    7.95
   1   1 -20   61.21    8.92
  -1  -1  20   65.85    9.72
  -1  -1  20   66.51    7.78
   1   1 -19   -3.40    4.27
   1   1 -19    2.85    2.82
   1   1 -19    8.07    4.75
   1   1 -19    5.72    2.95
  -1  -1  19   10.69    5.28
  -1  -1  19    4.94    3.36
   1   1 -18   35.49    6.68
   1   1 -18   39.26    5.76
   1   1 -18   49.78    5.91
   1   1 -18   34.13    6.32
  -1  -1  18   60.27    6.99
  -1  -1  18   37.18    7.06
   1   1 -17    0.83    4.09
   1   1 -17    4.59    2.50
   1   1 -17    3.96    2.60
   1   1 -17   12.97    4.50
  -1  -1  17   -1.61    3.34
  -1  -1  17    2.79    2.55
  -1  -1  17    5.44    3.69
  -1  -1  16    2.91    1.83
   1   1 -16    3.67    3.56
   1   1 -16    0.03    2.47
   1   1 -16    9.68    2.97
   1   1 -16    8.17    4.13
  -1  -1  16    4.78    3.73
  -1  -1  16    3.94    2.75
  -1  -1  16    3.23    3.61
   1   1 -15   44.05    7.06
  -1  -1  15   45.12    4.24
   1   1 -15   47.64    5.85
   1   1 -15   40.70    5.02
   1   1 -15   37.93    6.12
  -1  -1  15   36.09    4.95
  -1  -1  15   38.19    6.32
  -1  -1  15   52.19    7.24
   1   1 -14   67.47    6.62
  -1  -1  14   60.94    4.78
   1   1 -14   53.83    7.50
   1   1 -14   61.13    5.58
   1   1 -14   67.62    7.30
  -1  -1  14   70.67    7.62
  -1  -1  14   64.24    6.14
  -1  -1  14   66.06    7.78
   1   1 -13   25.50    5.23
   1   1 -13   26.07    4.20
  -1  -1  13   18.03    3.45
   1   1 -13   21.65    3.48
   1   1 -13   25.54    4.79
  -1  -1  13   24.97    5.36
  -1  -1  13   27.44    5.08
  -1  -1  13   20.27    3.51
   1   1 -12  146.50   10.44
   1   1 -12  146.81    9.00
  -1  -1  12  155.59    8.15
   1   1 -12  132.94    9.57
   1   1 -12  141.03    7.78
  -1  -1  12  124.00    9.28
  -1  -1  12  140.64    8.37
  -1  -1  12  151.08   10.26
   1   1 -11   17.18    3.65
   1   1 -11   13.53    3.72
   1   1 -11   11.86    2.32
  -1  -1  11   13.68    2.79
   1   1 -11   17.27    3.63
   1   1 -11   11.69    2.15
  -1  -1  11   14.73    3.81
  -1  -1  11   16.94    3.86
  -1  -1  11   14.70    2.87
   1   1 -11    9.79    2.47
   1   1 -10  343.99   11.25
  -1  -1  10  386.61   14.12
   1   1 -10  354.30   13.57
   1   1 -10  354.77   15.22
   1   1 -10  356.60   14.25
   1   1 -10  359.23   11.99
  -1  -1  10  364.34   12.12
   1   1 -10  360.07   14.68
  -1  -1  10  383.89   15.26
   1   1 -10  381.73   13.17
  -1  -1  10  368.57   13.03
  -1  -1  10  375.21   14.98
  -1  -1   9  388.20   13.64
   1   1  -9  372.27   11.22
   1   1  -9  344.73   12.99
  -1  -1   9  374.05   13.80
   1   1  -9  376.79   13.84
   1   1  -9  369.88   14.95
  -1  -1   9  367.09   11.47
   1   1  -9  363.21   14.19
   1   1  -9  368.27   11.59
  -1  -1   9  376.55   14.54
  -1  -1   9  353.04   12.23
   1   1  -9  378.63   12.58
  -1  -1   9  365.08   14.27
   1   1  -8  848.52   21.76
   1   1  -8  799.70   23.12
   1   1  -8  816.66   19.03
  -1  -1   8  813.30   23.34
  -1  -1   8  798.11   21.55
   1   1  -8  802.53   21.69
  -1  -1   8  821.90   21.81
  -1  -1   8  816.24   15.74
  -1  -1   8  828.03   15.80
  -1  -1   8  814.99   19.14
  -1  -1   8  857.03   22.99
   1   1  -8  832.20   22.50
   1   1  -8  828.56   19.14
   1   1  -8  860.67   20.59
  -1  -1   8  842.98   22.76
   1   1  -8  815.10   22.42
  -1  -1   8  794.19   20.23
  -1  -1   8  821.10   22.73
  -1  -1   7  466.22   14.17
  -1  -1   7  468.55   15.48
  -1  -1   7  458.12   13.94
   1   1  -7  434.25   13.80
   1   1  -7  472.10   15.40
   1   1  -7  443.04   13.88
   1   1  -7  444.30   12.07
   1   1  -7  454.95    9.75
  -1  -1   7  450.65    9.67
  -1  -1   7  442.79    9.70
  -1  -1   7  464.54   14.76
   1   1  -7  450.59   11.77
  -1  -1   7  434.78   11.68
   1   1  -7  446.29   14.48
  -1  -1   7  436.41   14.63
  -1  -1   7  454.93   14.70
   1   1  -7  449.07   12.84
   1   1  -7  460.21   14.61
  -1  -1   7  437.67   12.71
   1   1  -6  315.50   10.78
   1   1  -6  307.90    9.21
   1   1  -6  309.41   10.40
   1   1  -6  333.36   11.72
  -1  -1   6  330.87   10.59
  -1  -1   6  337.65   10.99
  -1  -1   6  352.80   11.98
  -1  -1   6  316.45    7.55
   1   1  -6  319.42    7.56
  -1  -1   6  315.34    7.51
   1   1  -6  329.64   11.27
  -1  -1   6  308.89    8.59
   1   1  -6  302.73    8.53
  -1  -1   6  343.68   11.44
  -1  -1   6  308.79    9.60
   1   1  -6  320.00   11.18
  -1  -1   6  324.90   11.46
   1   1  -6  318.01    9.65
   1   1  -5  562.97   14.40
  -1  -1   5  578.27   14.53
   1   1  -5  591.77   15.30
   1   1  -5  563.57   13.57
  -1  -1   5  596.55   15.31
   1   1  -5  600.93   16.16
  -1  -1   5  585.36   12.17
  -1  -1   5  573.03   12.08
   1   1  -5  570.53   12.10
   1   1  -5  586.49   15.56
  -1  -1   5  583.69   15.46
   1   1  -5  560.67   12.38
  -1  -1   5  585.29   12.48
  -1  -1   5  574.90   13.77
   1   1  -5  594.57   13.90
  -1  -1   5  569.72   15.61
   1   1  -5  602.04   15.63
   1   1  -4 1231.51   25.37
  -1  -1   4 1215.45   25.33
   1   1  -4 1205.26   23.87
  -1  -1   4 1193.99   24.13
   1   1  -4 1186.11   25.87
  -1  -1   4 1212.67   22.61
   1   1  -4 1188.47   22.58
  -1  -1   4 1228.63   22.57
   1   1  -4 1230.65   22.02
  -1  -1   4 1172.30   21.98
   1   1  -4 1208.87   25.43
  -1  -1   4 1186.91   25.44
   1   1  -4 1192.35   25.48
  -1  -1   4 1209.71   23.63
  -1  -1   4 1169.82   25.50
   1   1  -4 1215.78   23.69
   1   1  -3  980.59   20.38
  -1  -1   3  966.18   18.87
  -1  -1   3  949.09   18.44
  -1  -1   3  959.36   18.41
   1   1  -3  938.04   18.44
   1   1  -3  957.56   20.22
  -1  -1   3  948.52   20.29
   1   1  -3  975.30   20.35
  -1  -1   3  956.50   20.32
   1   1  -3  923.71   18.73
   1   1   2 4646.21   76.75
  -1  -1  -2 4604.16   76.83
  -1  -1  -2 4642.71   75.92
  -1  -1  -3  461.99   12.11
   1   1   3  458.27   12.14
   1   1   3  478.38   10.33
  -1  -1  -3  488.46   10.33
   1   1   3  473.09    9.99
  -1  -1  -3  478.06   10.28
  -1  -1  -3  481.78   12.17
   1   1   3  457.30   12.09
   1   1   3  490.71   12.24
   1   1   3  471.68   12.05
  -1  -1  -3  460.96   11.57
   1   1   3  478.93   10.21
   1   1   3  477.21   11.81
   1   1   4 4610.64   79.91
   1   1   4 4359.89   76.16
  -1  -1  -4 4405.80   79.70
   1   1   4 4589.30   79.95
  -1  -1  -4 4065.41   75.90
  -1  -1  -4 4368.46   75.77
  -1  -1  -4 4374.74   75.83
   1   1   4 4541.08   79.75
  -1  -1  -4 4481.74   79.39
   1   1   4 4497.96   79.51
   1   1   4 4159.10   76.80
  -1  -1  -4 4644.44   79.25
   1   1   4 4420.51   79.24
  -1  -1  -4 4427.12   77.04
   1   1   4 4297.89   78.90
   1   1   5  430.05   13.31
   1   1   5  461.07   13.39
  -1  -1  -5  466.75   13.63
   1   1   5  426.35   10.56
  -1  -1  -5  447.03    9.63
   1   1   5  439.49    9.64
  -1  -1  -5  447.19    9.66
  -1  -1  -5  428.03   10.43
   1   1   5  428.94   12.78
  -1  -1  -5  437.69   12.88
   1   1   5  428.14   13.09
  -1  -1  -5  453.02   12.87
  -1  -1  -5  459.13   13.03
   1   1   5  448.99   13.02
  -1  -1  -5  443.58   11.45
   1   1   5  439.49   12.75
   1   1   5  441.55    9.28
   1   1   5  444.45   11.50
  -1  -1  -6 2052.87   42.81
   1   1   6 2175.43   43.22
  -1  -1  -6 2076.41   38.62
   1   1   6 2072.67   38.84
   1   1   6 2080.49   43.03
  -1  -1  -6 2045.34   36.58
  -1  -1  -6 2054.54   36.56
   1   1   6 2054.42   36.57
   1   1   6 2114.31   42.76
   1   1   6 2072.76   42.02
  -1  -1  -6 2027.60   41.91
   1   1   6 2052.75   37.03
   1   1   6 2043.23   42.24
  -1  -1  -6 2071.60   42.38
  -1  -1  -6 2083.32   40.15
  -1  -1  -6 2060.79   41.80
   1   1   6 2028.63   41.64
   1   1   6 2004.14   40.11
   1   1   7  208.33    9.76
  -1  -1  -7  214.74    9.84
   1   1   7  206.72    7.39
   1   1   7  217.26    9.83
  -1  -1  -7  199.36    9.62
  -1  -1  -7  211.13    7.28
  -1  -1  -7  215.35    5.41
  -1  -1  -7  215.89    5.39
   1   1   7  214.00    9.12
  -1  -1  -7  214.86    9.27
   1   1   7  204.26    9.43
   1   1   7  227.38    9.43
   1   1   7  209.68    6.35
   1   1   7  216.90    8.44
   1   1   7  203.41    9.52
  -1  -1  -7  218.95    9.14
  -1  -1  -7  220.09    8.37
  -1  -1  -8 1541.29   36.00
   1   1   8 1564.78   36.12
   1   1   8 1536.93   31.37
  -1  -1  -8 1493.57   35.76
   1   1   8 1503.24   35.78
   1   1   8 1510.14   30.07
  -1  -1  -8 1526.84   31.10
   1   1   8 1544.15   35.65
  -1  -1  -8 1506.48   34.46
   1   1   8 1553.07   34.66
  -1  -1  -8 1545.36   34.36
   1   1   8 1486.35   33.08
   1   1   8 1484.83   29.42
  -1  -1  -8 1499.80   32.99
   1   1   8 1482.69   34.23
   1   1   8 1543.05   35.49
  -1  -1  -9   36.92    5.01
   1   1   9   36.76    3.39
   1   1   9   32.73    2.81
  -1  -1  -9   32.99    4.72
  -1  -1  -9   36.54    3.34
   1   1   9   28.35    4.04
  -1  -1  -9   30.34    3.99
   1   1   9   33.03    2.68
   1   1   9   38.54    4.42
   1   1   9   29.25    3.68
   1   1   9   32.57    4.44
  -1  -1  -9   33.40    3.93
  -1  -1  -9   33.65    3.87
  -1  -1 -10  547.43   15.39
  -1  -1 -10  567.85   19.85
   1   1  10  529.70   15.65
   1   1  10  523.22   13.97
  -1  -1 -10  546.10   19.38
  -1  -1 -10  535.23   17.95
   1   1  10  553.95   18.18
   1   1  10  522.60   18.82
   1   1  10  537.25   17.36
   1   1  10  532.32   13.87
  -1  -1 -10  524.08   17.03
  -1  -1 -11  147.10    7.38
   1   1  11  125.19    7.24
  -1  -1 -11  137.02    9.78
   1   1  11  150.93    6.48
  -1  -1 -11  148.86    9.81
  -1  -1 -11  156.47    9.33
   1   1  11  145.88    8.97
   1   1  11  147.96    6.46
   1   1  11  142.11    8.58
   1   1  11  149.73    9.87
  -1  -1 -12    1.92    3.40
   1   1  12    0.89    1.60
  -1  -1 -12   -6.70    3.20
   1   1  12    0.03    1.59
  -1  -1 -12   -0.26    1.41
  -1  -1 -12    2.05    2.24
   1   1  12    1.62    2.41
   1   1  12    3.26    2.89
   1   1  12   -1.08    2.64
   1   1  12    0.45    1.25
  -1  -1 -13   13.02    4.35
   1   1  13   12.85    2.96
   1   1  13   11.28    2.33
  -1  -1 -13    7.62    3.16
  -1  -1 -13   15.09    2.77
  -1  -1 -13   11.47    3.39
   1   1  13   21.90    4.68
   1   1  13   16.74    3.88
   1   1  13   13.04    2.40
   1   1  13   14.98    3.65
  -1  -1 -14  118.87   10.13
   1   1  14  115.40    7.73
   1   1  14  124.51    6.39
  -1  -1 -14  125.79    7.75
  -1  -1 -14  108.36    8.67
   1   1  14  112.20    9.91
   1   1  14  134.40    9.68
   1   1  14  107.02    8.62
   1   1  14  127.90    6.79
   1   1  15  138.72    6.86
  -1  -1 -15  145.90   11.65
  -1  -1 -15  133.66    8.24
  -1  -1 -15  140.66   10.33
   1   1  15  113.57    9.17
   1   1  15  120.20    9.47
   1   1  15  127.63   10.91
  -1  -1 -16   13.61    4.77
   1   1  16    7.69    1.95
  -1  -1 -16   14.20    3.16
  -1  -1 -16   13.04    3.96
   1   1  16    8.06    3.38
   1   1  16   21.34    5.71
   1   1  16   11.72    3.88
  -1  -1 -17   34.55    6.62
  -1  -1 -17   39.30    4.74
  -1  -1 -17   30.72    5.63
   1   1  17   47.22    7.00
   1   1  17   30.13    5.32
   1   1  17   36.26    6.90
  -1  -1 -18   16.12    4.65
   1   1  18   10.22    4.38
   1   1  18   14.41    5.18
  -1  -1 -19   32.22    6.13
   1   1  19   29.73    5.88
   1   1  19   22.67    6.19
  -1  -1 -20    5.96    3.89
   1   1  20   -2.43    4.20
   1   1  20   -1.03    2.76
  -1  -1 -21   10.22    3.92
   1   1  21   13.14    5.39
   1   1  21   16.31    6.07
   1   1  21    9.11    3.82
   1   2 -22   52.51    9.00
   1   2 -21   17.36    6.05
   1   2 -21   10.17    4.56
   1   2 -21   11.37    5.54
  -1  -2  21   18.67    6.81
   1   2 -20   15.56    5.79
   1   2 -20   13.73    3.99
   1   2 -20    8.29    4.29
  -1  -2  20   19.42    6.70
   1   2 -19   -2.28    4.64
   1   2 -19    7.36    3.49
   1   2 -19    3.47    2.98
  -1  -2  19    5.31    4.70
  -1  -2  19    7.21    3.28
  -1  -2  19    3.65    3.46
   1   2 -18   12.54    4.50
   1   2 -18   24.76    5.23
   1   2 -18   21.32    3.83
   1   2 -18   18.36    5.30
  -1  -2  18   30.16    6.51
  -1  -2  18   18.46    5.34
  -1  -2  18   24.11    4.43
   1   2 -17   20.74    5.30
  -1  -2  17   21.33    3.30
   1   2 -17   21.45    5.01
   1   2 -17   27.14    4.25
   1   2 -17   30.07    6.53
  -1  -2  17   21.40    4.05
  -1  -2  17   22.05    5.44
  -1  -2  17   22.50    5.80
   1   2 -16  110.14   11.02
   1   2 -16  106.92    9.06
   1   2 -16  123.05    8.32
   1   2 -16  138.56   11.52
  -1  -2  16  113.67   10.49
  -1  -2  16  106.84    8.20
  -1  -2  16  126.13   11.17
   1   2 -15   -1.22    3.44
   1   2 -15   -1.19    2.93
   1   2 -15    2.62    2.44
   1   2 -15   -0.22    3.45
  -1  -2  15    7.85    4.08
  -1  -2  15   -1.50    2.14
  -1  -2  15    2.23    2.88
   1   2 -14   -2.15    2.66
   1   2 -14   -1.10    3.54
  -1  -2  14    2.78    2.36
   1   2 -14    0.55    1.84
   1   2 -14    2.14    3.18
  -1  -2  14    0.02    2.00
  -1  -2  14    4.11    3.96
  -1  -2  14   -1.01    3.63
   1   2 -13  135.81    9.47
   1   2 -13  118.08    9.98
   1   2 -13  144.15   10.53
   1   2 -13  131.22    7.48
  -1  -2  13  121.51    7.35
  -1  -2  13  135.38   10.12
  -1  -2  13  123.54    7.84
  -1  -2  13  149.72   10.61
   1   2 -12  111.58    6.66
   1   2 -12  117.51    9.44
   1   2 -12  108.44    8.20
   1   2 -12  124.10    6.97
  -1  -2  12  119.34    6.82
   1   2 -12  117.77    9.07
  -1  -2  12  111.35    7.02
  -1  -2  12  105.90    8.70
   1   2 -12  121.26    7.29
  -1  -2  12  114.76    9.09
   1   2 -11  177.09    8.35
   1   2 -11  186.59   10.19
   1   2 -11  166.82   10.77
  -1  -2  11  171.75    4.84
   1   2 -11  163.46    4.89
  -1  -2  11  169.56    4.79
  -1  -2  11  178.42    8.05
   1   2 -11  188.38   10.82
   1   2 -11  181.29    8.04
  -1  -2  11  157.56    8.08
   1   2 -11  163.23    8.14
  -1  -2  11  169.26   10.38
  -1  -2  11  152.55    9.95
   1   2 -10  124.08    8.95
   1   2 -10  120.32    8.10
   1   2 -10  126.33    6.80
  -1  -2  10  123.82    4.36
   1   2 -10  125.37    4.52
  -1  -2  10  129.62    4.41
  -1  -2  10  139.98    6.65
   1   2 -10  138.23    6.61
   1   2 -10  124.84    8.57
  -1  -2  10  123.20    8.66
  -1  -2  10  120.56    6.59
  -1  -2  10  138.03    9.01
   1   2 -10  129.62    6.78
   1   2  -9  566.60   18.20
  -1  -2   9  596.32   18.02
   1   2  -9  586.67   16.20
   1   2  -9  585.17   19.59
  -1  -2   9  568.68   18.25
   1   2  -9  548.86   12.76
  -1  -2   9  555.17   12.59
  -1  -2   9  539.25   12.62
   1   2  -9  576.88   15.01
  -1  -2   9  598.22   15.09
   1   2  -9  563.09   18.75
  -1  -2   9  554.24   18.73
   1   2  -9  584.55   15.75
  -1  -2   9  574.36   15.72
   1   2  -8   30.80    3.27
  -1  -2   8   36.09    4.00
   1   2  -8   33.59    4.59
   1   2  -8   29.38    3.98
  -1  -2   8   28.52    4.02
  -1  -2   8   31.31    2.33
  -1  -2   8   36.15    2.51
  -1  -2   8   30.50    2.75
   1   2  -8   28.07    4.29
  -1  -2   8   23.31    3.66
   1   2  -8   32.81    2.85
  -1  -2   8   32.15    4.27
   1   2  -8   34.12    3.14
  -1  -2   8   31.49    3.04
   1   2  -8   38.57    4.54
  -1  -2   8   36.04    4.71
   1   2  -7  256.39   10.83
  -1  -2   7  265.13   10.83
  -1  -2   7  286.80   10.44
   1   2  -7  280.76    9.69
   1   2  -7  258.70   11.32
  -1  -2   7  259.59    7.70
  -1  -2   7  265.54    7.70
  -1  -2   7  272.87   11.11
   1   2  -7  273.41    8.11
  -1  -2   7  283.46    8.19
  -1  -2   7  296.13   11.49
   1   2  -7  289.02   11.44
   1   2  -7  271.50    8.80
   1   2  -7  289.86   11.32
  -1  -2   7  261.62   11.11
  -1  -2   7  276.03    8.78
   1   2  -6    6.08    2.73
   1   2  -6    7.26    2.48
  -1  -2   6    2.59    1.59
   1   2  -6    5.92    1.62
  -1  -2   6    2.27    1.68
  -1  -2   6    5.84    1.35
   1   2  -6    6.01    1.41
  -1  -2   6    6.01    1.27
  -1  -2   6    9.56    2.51
  -1  -2   6    7.77    1.35
   1   2  -6    5.91    2.31
   1   2  -6    5.72    1.26
  -1  -2   6    3.47    1.83
  -1  -2   6    5.16    1.29
   1   2  -6    3.83    1.21
   1   2  -6    8.80    2.34
  -1  -2   6    7.97    2.70
  -1  -2   5  113.95    6.21
   1   2  -5  107.19    6.10
  -1  -2   5  111.21    5.36
   1   2  -5  101.49    6.07
   1   2  -5  114.00    5.44
  -1  -2   5  107.22    4.51
   1   2  -5  110.58    4.61
  -1  -2   5  114.06    3.86
  -1  -2   5  110.52    5.90
   1   2  -5  113.26    6.19
  -1  -2   5  122.18    6.38
   1   2  -5  122.64    6.28
  -1  -2   5  118.51    4.53
  -1  -2   5  107.72    6.15
   1   2  -5  111.64    4.47
  -1  -2   4    2.71    2.07
   1   2  -4    2.29    1.50
   1   2  -4    2.17    2.05
   1   2  -4   -1.29    2.09
  -1  -2   4    2.24    1.17
   1   2  -4    1.83    1.20
   1   2  -4    2.33    2.32
  -1  -2   4    1.56    0.69
  -1  -2   4    1.57    1.83
  -1  -2   4    3.69    1.68
   1   2  -4    2.81    1.48
   1   2  -4    2.20    1.02
  -1  -2   4   -0.21    1.92
   1   2  -3   44.37    3.20
  -1  -2   3   39.39    3.42
   1   2  -3   47.48    3.70
  -1  -2   3   45.85    2.95
   1   2  -3   44.70    3.07
   1   2  -3   43.17    3.47
  -1  -2   3   46.17    3.09
  -1  -2   3   49.28    3.54
   1   2  -3   45.29    3.35
  -1  -2   2   24.14    2.63
   1   2  -2   27.84    2.78
   1   2  -2   26.88    2.42
  -1  -2   2   28.58    2.49
   1   2  -2   29.47    2.11
  -1  -2   2   27.63    2.03
  -1  -2   2   29.95    2.56
   1   2  -2   26.16    2.27
   1   2  -1    0.52    1.28
   1   2  -1    0.25    1.50
  -1  -2   1    2.04    1.28
  -1  -2   0    5.16    1.25
   1   2   0    3.66    1.37
   1   2   0    3.22    1.50
   1   2   1    4.30    1.56
  -1  -2  -1    2.67    1.07
   1   2   1    2.40    1.33
  -1  -2  -1    2.22    1.32
  -1  -2  -1    1.52    1.64
   1   2   1    3.00    1.62
  -1  -2  -1    5.12    1.39
   1   2   1    3.13    1.80
   1   2   2   22.14    2.50
  -1  -2  -2   18.59    2.61
  -1  -2  -2   18.20    2.08
   1   2   2   16.78    2.12
  -1  -2  -2   19.62    1.53
  -1  -2  -2   24.15    2.71
   1   2   2   23.07    2.50
  -1  -2  -2   21.36    2.40
   1   2   2   20.90    2.40
  -1  -2  -2   20.81    2.24
   1   2   2   17.76    2.20
  -1  -2  -3  151.66    6.38
  -1  -2  -3  124.10    5.10
   1   2   3  120.35    5.07
  -1  -2  -3  135.91    6.12
   1   2   3  141.25    6.20
  -1  -2  -3  139.53    3.97
   1   2   3  135.99    6.14
  -1  -2  -3  143.47    6.38
   1   2   3  151.53    6.11
   1   2   3  133.08    3.85
   1   2   3  151.96    6.39
  -1  -2  -3  149.89    6.03
  -1  -2  -3  132.60    3.84
   1   2   4  153.97    7.06
   1   2   4  139.13    6.37
   1   2   4  132.10    3.90
  -1  -2  -4  150.48    6.95
   1   2   4  131.79    5.18
  -1  -2  -4  139.45    5.29
   1   2   4  155.02    6.97
   1   2   4  153.92    6.99
   1   2   4  143.52    4.14
  -1  -2  -4  150.27    6.92
  -1  -2  -4  145.64    4.03
   1   2   4  148.82    6.62
   1   2   4  143.77    6.70
   1   2   4  152.19    4.86
  -1  -2  -4  149.28    6.47
  -1  -2  -4  156.30    4.16
  -1  -2  -4  155.87    6.89
  -1  -2  -4  142.36    4.76
  -1  -2  -5   -2.39    2.12
   1   2   5    2.77    1.71
   1   2   5    4.37    0.93
   1   2   5    4.45    2.28
   1   2   5    3.21    1.23
  -1  -2  -5    5.50    1.31
   1   2   5    5.99    2.49
  -1  -2  -5    4.19    2.17
   1   2   5    5.92    2.27
   1   2   5    4.29    1.82
   1   2   5    5.58    2.02
  -1  -2  -5    5.85    1.81
  -1  -2  -5    4.44    0.95
  -1  -2  -5    3.89    1.15
  -1  -2  -5    1.62    1.57
   1   2   5    3.36    0.84
   1   2   5    3.36    1.21
   1   2   5    4.20    2.03
   1   2   6  763.73   20.87
  -1  -2  -6  827.81   21.77
   1   2   6  756.60   16.49
   1   2   6  834.40   21.88
  -1  -2  -6  798.23   17.02
  -1  -2  -6  788.40   16.99
  -1  -2  -6  790.37   16.45
   1   2   6  839.71   21.39
   1   2   6  884.27   22.11
  -1  -2  -6  839.64   21.40
   1   2   6  831.96   21.35
   1   2   6  801.22   21.18
  -1  -2  -6  840.17   21.39
   1   2   6  828.38   16.29
  -1  -2  -6  796.77   18.30
   1   2   6  799.62   21.17
  -1  -2  -6  850.80   21.35
   1   2   6  781.51   18.34
   1   2   7  389.93   14.16
  -1  -2  -7  370.78   13.95
   1   2   7  353.08    9.60
   1   2   7  356.36   13.23
  -1  -2  -7  349.66    9.17
  -1  -2  -7  360.08    9.23
  -1  -2  -7  361.17    9.53
   1   2   7  398.31   13.72
  -1  -2  -7  390.11   13.58
   1   2   7  375.59   13.56
  -1  -2  -7  358.50   13.26
   1   2   7  376.52   13.46
   1   2   7  354.84   11.21
  -1  -2  -7  373.65   11.32
   1   2   7  374.55    9.21
   1   2   7  362.72   13.43
  -1  -2  -7  379.93   13.47
  -1  -2  -8   24.42    4.19
   1   2   8   25.83    2.43
   1   2   8   28.14    4.11
   1   2   8   19.76    1.76
  -1  -2  -8   25.27    1.98
  -1  -2  -8   25.38    1.95
  -1  -2  -8   26.10    2.39
  -1  -2  -8   25.79    3.84
   1   2   8   25.62    3.86
   1   2   8   23.71    2.13
   1   2   8   22.89    3.92
   1   2   8   25.61    3.91
  -1  -2  -8   26.87    3.21
   1   2   8   25.75    3.12
  -1  -2  -8   24.76    3.58
   1   2   9   81.70    4.63
  -1  -2  -9   95.94    7.74
  -1  -2  -9   92.20    3.51
  -1  -2  -9   83.96    4.49
   1   2   9   84.16    3.43
  -1  -2  -9   88.51    3.46
  -1  -2  -9   86.37    6.71
   1   2   9   80.06    5.63
  -1  -2  -9   84.47    5.58
   1   2   9   90.36    4.30
   1   2   9   77.63    6.51
   1   2   9   95.23    7.46
   1   2  10    0.62    0.98
   1   2  10    0.80    1.32
  -1  -2 -10    5.01    3.40
  -1  -2 -10    0.94    0.64
  -1  -2 -10    0.03    0.55
  -1  -2 -10    2.22    1.37
   1   2  10    1.24    0.64
  -1  -2 -10    1.76    2.16
   1   2  10    1.66    1.03
  -1  -2 -10    1.26    1.66
   1   2  10   -1.51    2.96
   1   2  10   -1.36    2.33
   1   2  10   -3.52    1.97
  -1  -2 -11   73.12    7.25
   1   2  11   64.83    4.57
   1   2  11   67.67    3.93
  -1  -2 -11   71.57    4.61
  -1  -2 -11   67.46    6.54
   1   2  11   62.40    6.17
   1   2  11   47.82    5.08
   1   2  11   71.70    4.34
   1   2  11   73.57    7.19
   1   2  12  145.47    6.02
   1   2  12  137.54    7.24
  -1  -2 -12  135.18   10.41
  -1  -2 -12  148.85    7.23
  -1  -2 -12  152.45   10.00
   1   2  12  129.94    9.86
   1   2  12  124.47    9.20
   1   2  12  139.89    8.90
   1   2  12  143.18    6.51
   1   2  13   14.59    2.82
   1   2  13   19.63    2.33
  -1  -2 -13   22.62    4.96
  -1  -2 -13   25.91    3.25
  -1  -2 -13   23.05    4.39
   1   2  13   23.89    4.66
   1   2  13   18.86    2.62
   1   2  13   25.91    5.07
   1   2  13   23.22    4.23
   1   2  14   12.43    1.89
  -1  -2 -14    6.79    3.09
  -1  -2 -14   11.77    2.57
  -1  -2 -14   12.96    3.99
   1   2  14   16.81    4.11
   1   2  14   17.65    4.56
   1   2  14    9.10    3.36
   1   2  14    8.33    2.05
  -1  -2 -15   58.62    7.59
   1   2  15   66.60    4.23
  -1  -2 -15   63.45    5.31
  -1  -2 -15   62.13    7.28
   1   2  15   69.79    7.64
   1   2  15   67.98    8.33
  -1  -2 -16   69.77    8.94
  -1  -2 -16   64.32    5.58
  -1  -2 -16   64.33    7.65
   1   2  16   70.91    7.97
   1   2  16   64.44    8.46
  -1  -2 -17   15.31    5.21
  -1  -2 -17   17.92    4.71
   1   2  17   17.22    4.46
   1   2  17   14.85    4.48
  -1  -2 -18    3.32    3.64
  -1  -2 -18    1.26    3.45
   1   2  18    5.72    4.59
   1   2  18    3.15    4.27
   1   2  18    2.04    3.11
  -1  -2 -19   22.55    6.13
   1   2  19   35.85    6.91
  -1  -2 -19   25.70    5.63
   1   2  19   26.03    5.29
   1   2  19   17.48    5.48
  -1  -2 -20    0.22    3.08
   1   2  20   -0.67    3.68
   1   2  20    0.43    3.31
   1   2  20   -0.07    4.74
  -1  -2 -21   -3.96    4.03
   1   2  21    8.15    5.13
   1   2  21   -5.33    4.70
   1   2  21    7.88    4.72
  -1  -2 -22   32.82    6.64
   1   2  22   28.62    6.58
   1   3 -22   -0.31    4.43
   1   3 -21    2.01    4.21
   1   3 -21    9.15    3.32
   1   3 -21   13.21    5.90
  -1  -3  21    3.93    4.44
   1   3 -20   69.44   10.15
   1   3 -20   59.13    7.86
   1   3 -20   40.13    7.88
  -1  -3  20   31.76    6.90
  -1  -3  20   53.57    8.73
   1   3 -19   54.86    9.01
   1   3 -19   50.33    7.46
   1   3 -19   48.36    7.96
  -1  -3  19   58.73    8.89
  -1  -3  19   44.43    7.97
   1   3 -18    0.36    3.27
   1   3 -18   -1.83    3.33
   1   3 -18   -0.78    2.28
   1   3 -18    2.79    3.43
  -1  -3  18    0.98    4.05
  -1  -3  18    0.58    2.09
  -1  -3  18   -1.34    3.52
   1   3 -17   23.12    6.17
   1   3 -17   22.46    4.77
   1   3 -17   28.48    5.90
   1   3 -17   25.05    3.99
  -1  -3  17   23.08    5.35
  -1  -3  17   25.37    4.02
  -1  -3  17   34.59    6.61
   1   3 -16  354.88   19.47
   1   3 -16  354.36   17.66
   1   3 -16  354.14   18.94
   1   3 -16  358.11   14.39
  -1  -3  16  369.03   19.26
  -1  -3  16  346.53   18.82
  -1  -3  16  355.68   14.66
   1   3 -15   -0.17    3.66
   1   3 -15    2.55    2.73
   1   3 -15    4.22    4.04
   1   3 -15   -1.46    2.09
  -1  -3  15   -2.29    2.51
  -1  -3  15    0.62    3.63
  -1  -3  15    6.25    3.61
   1   3 -14  342.57   17.68
   1   3 -14  331.29   15.80
  -1  -3  14  307.41   12.35
   1   3 -14  321.10   12.53
   1   3 -14  319.37   16.61
  -1  -3  14  309.39   12.63
  -1  -3  14  325.42   16.73
  -1  -3  14  300.44   16.36
   1   3 -14  298.06   12.40
   1   3 -13  196.19   11.62
   1   3 -13  191.60   12.62
   1   3 -13  218.18    6.22
  -1  -3  13  204.82    5.98
  -1  -3  13  219.02    6.09
   1   3 -13  199.94    9.27
   1   3 -13  211.67   12.82
  -1  -3  13  208.30    9.47
  -1  -3  13  201.70   12.44
   1   3 -13  199.43    9.38
  -1  -3  13  189.56   12.37
  -1  -3  13  196.49    9.39
   1   3 -12  365.63   13.86
   1   3 -12  397.05   17.54
   1   3 -12  372.63   16.09
   1   3 -12  371.68    9.87
  -1  -3  12  380.06    9.73
  -1  -3  12  368.43    9.69
  -1  -3  12  365.11   12.52
   1   3 -12  357.96   12.45
   1   3 -12  392.50   17.10
  -1  -3  12  370.21   12.89
   1   3 -12  372.02   12.84
  -1  -3  12  394.96   17.21
   1   3 -11    7.73    2.73
   1   3 -11    8.48    2.52
   1   3 -11    1.40    2.59
  -1  -3  11    5.66    1.24
  -1  -3  11    6.95    1.41
   1   3 -11    6.12    1.42
  -1  -3  11    6.68    1.85
   1   3 -11    2.02    1.35
   1   3 -11    6.11    3.13
  -1  -3  11    8.76    3.32
  -1  -3  11    6.88    1.91
   1   3 -11    4.41    1.71
   1   3 -10  264.98   12.31
   1   3 -10  230.64   12.33
   1   3 -10  240.34   10.49
  -1  -3  10  245.36    7.82
  -1  -3  10  257.17    8.06
   1   3 -10  244.91    8.04
   1   3 -10  256.47    9.08
   1   3 -10  245.02   12.41
  -1  -3  10  248.49    8.90
   1   3 -10  244.58    9.09
  -1  -3  10  254.07    9.18
  -1  -3  10  239.74   12.16
   1   3  -9   55.89    5.73
  -1  -3   9   48.25    4.67
   1   3  -9   46.15    4.30
   1   3  -9   48.93    5.31
  -1  -3   9   45.31    3.22
  -1  -3   9   51.38    3.33
   1   3  -9   48.14    3.34
  -1  -3   9   50.33    3.56
   1   3  -9   56.92    6.04
   1   3  -9   48.73    3.60
  -1  -3   9   47.54    3.54
  -1  -3   9   57.34    6.02
   1   3  -8   84.95    6.84
   1   3  -8   78.63    6.22
  -1  -3   8   83.96    6.39
   1   3  -8   73.19    5.37
  -1  -3   8   80.19    5.68
  -1  -3   8   76.81    4.18
  -1  -3   8   80.47    6.21
  -1  -3   8   82.19    4.17
   1   3  -8   81.72    6.43
  -1  -3   8   77.91    6.45
  -1  -3   8   79.56    4.26
   1   3  -8   87.51    4.49
   1   3  -7   66.39    5.78
   1   3  -7   69.64    5.75
  -1  -3   7   79.53    6.11
  -1  -3   7   70.08    5.15
   1   3  -7   77.06    5.24
  -1  -3   7   71.30    4.13
  -1  -3   7   74.00    3.69
   1   3  -7   74.25    6.06
  -1  -3   7   74.33    5.57
  -1  -3   7   77.59    6.14
   1   3  -7   72.45    3.77
   1   3  -7   74.35    5.80
  -1  -3   7   65.06    5.62
   1   3  -6    1.28    2.51
   1   3  -6    0.25    1.40
   1   3  -6   -0.12    2.26
  -1  -3   6    0.95    1.79
  -1  -3   6    2.40    1.47
   1   3  -6    4.42    2.50
  -1  -3   6    4.89    2.32
  -1  -3   6    1.28    1.00
  -1  -3   6    0.49    1.96
   1   3  -6    3.71    2.01
  -1  -3   6    1.22    2.30
   1   3  -6    1.98    1.00
   1   3  -5  910.50   22.37
   1   3  -5  956.60   23.02
  -1  -3   5  959.22   23.47
   1   3  -5  955.99   23.39
  -1  -3   5  910.04   20.72
   1   3  -5  971.00   23.61
  -1  -3   5  942.69   18.60
  -1  -3   5  973.94   22.56
   1   3  -5  969.02   18.82
   1   3  -5  926.33   22.96
  -1  -3   5  954.15   23.10
   1   3  -4 2010.45   40.92
  -1  -3   4 2021.64   40.93
   1   3  -4 2064.11   40.40
   1   3  -4 2022.51   40.19
  -1  -3   4 2000.03   38.87
   1   3  -4 1997.57   38.90
  -1  -3   4 1992.86   39.39
   1   3  -4 2018.98   39.42
   1   3  -4 2038.05   40.96
   1   3  -4 2015.27   40.40
  -1  -3   4 2011.39   40.36
   1   3  -3  422.81   12.40
  -1  -3   3  419.62   12.38
   1   3  -3  426.33   12.28
   1   3  -3  414.03   11.64
  -1  -3   3  395.93   11.36
   1   3  -3  420.37   11.02
  -1  -3   3  425.67   11.11
   1   3  -3  430.06   11.87
  -1  -3   3  447.20   12.01
  -1  -3   2 1600.89   32.52
   1   3  -2 1644.02   32.55
  -1  -3   2 1651.02   32.35
   1   3  -2 1615.20   32.37
  -1  -3   2 1577.77   30.44
   1   3  -2 1622.25   30.42
   1   3  -2 1615.82   31.49
  -1  -3   2 1643.44   31.52
  -1  -3   1 4513.03   74.30
   1   3  -1 4229.54   73.89
  -1  -3   1 4241.30   73.38
  -1  -3   1 4312.05   74.65
   1   3  -1 4348.72   74.72
  -1  -3   1 4319.61   71.70
  -1  -3   1 4363.96   72.62
   1   3   0 2371.15   43.75
  -1  -3   0 2420.56   44.29
   1   3   0 2478.82   44.46
  -1  -3   0 2344.12   45.20
   1   3   0 2465.55   45.39
  -1  -3   0 2463.68   45.54
   1   3   0 2253.34   42.05
  -1  -3   0 2438.72   42.27
   1   3   1 2068.63   36.41
  -1  -3  -1 2025.53   38.22
   1   3   1 2036.55   38.25
   1   3   1 2008.13   38.81
  -1  -3  -1 2038.25   38.81
  -1  -3  -1 2006.19   39.04
   1   3   1 1951.75   39.04
  -1  -3  -1 1999.78   38.66
   1   3   1 1975.24   38.56
   1   3   2 1106.19   20.41
   1   3   2 1092.10   23.66
  -1  -3  -2 1102.05   23.47
   1   3   2 1109.49   23.51
  -1  -3  -2 1098.87   22.07
  -1  -3  -2 1120.13   24.34
   1   3   2 1109.12   24.32
  -1  -3  -2 1100.17   24.24
   1   3   2 1091.05   24.07
  -1  -3  -3    3.04    2.14
  -1  -3  -3   -2.70    1.59
   1   3   3    0.51    1.39
  -1  -3  -3   -0.65    1.49
  -1  -3  -3   -0.33    1.81
   1   3   3    1.94    1.72
  -1  -3  -3    1.67    1.02
   1   3   3   -0.56    1.97
  -1  -3  -3    1.09    1.52
  -1  -3  -3    0.95    1.80
   1   3   4  257.08    8.90
  -1  -3  -4  258.48    9.89
  -1  -3  -4  266.19    8.50
   1   3   4  266.35    9.95
   1   3   4  260.40    7.15
  -1  -3  -4  253.55    7.11
  -1  -3  -4  266.36    9.85
  -1  -3  -4  245.71    9.80
  -1  -3  -4  257.60    6.55
  -1  -3  -4  260.24    9.54
  -1  -3  -4  254.01    7.20
   1   3   4  262.06    9.96
  -1  -3  -4  253.16    9.78
  -1  -3  -5 1353.17   30.66
   1   3   5 1321.44   29.17
  -1  -3  -5 1340.88   27.20
   1   3   5 1325.67   30.42
   1   3   5 1312.09   25.39
  -1  -3  -5 1350.27   30.47
   1   3   5 1268.40   30.04
   1   3   5 1316.05   29.94
  -1  -3  -5 1319.04   25.29
  -1  -3  -5 1315.37   25.54
  -1  -3  -5 1323.33   30.37
   1   3   5 1322.99   30.43
  -1  -3  -5 1308.33   24.98
  -1  -3  -5 1338.64   29.94
  -1  -3  -6  488.75   16.34
   1   3   6  426.20   14.49
  -1  -3  -6  491.00   12.78
   1   3   6  489.72   15.50
   1   3   6  497.60   15.88
   1   3   6  498.59   11.55
  -1  -3  -6  482.59   15.87
   1   3   6  511.43   16.17
  -1  -3  -6  499.46   15.63
  -1  -3  -6  477.37   12.27
  -1  -3  -6  495.37   10.62
  -1  -3  -6  498.80   11.44
   1   3   6  459.16   15.48
  -1  -3  -6  516.97   16.27
   1   3   6  476.19   15.77
  -1  -3  -7  212.42    5.33
   1   3   7  206.10    5.69
  -1  -3  -7  192.48   10.14
   1   3   7  205.04    9.55
  -1  -3  -7  224.68    7.44
   1   3   7  207.92    6.63
   1   3   7  202.80    9.79
  -1  -3  -7  201.07   10.08
   1   3   7  226.00   10.39
   1   3   7  205.52   10.21
  -1  -3  -7  203.99    7.53
   1   3   7  213.60   10.18
  -1  -3  -7  206.60    9.95
  -1  -3  -7  205.76    6.52
  -1  -3  -7  206.93   10.07
   1   3   7  205.61   10.05
   1   3   8   93.86    3.95
   1   3   8  104.43    7.19
  -1  -3  -8   96.81    7.54
   1   3   8  109.41    4.88
  -1  -3  -8  109.55    4.84
  -1  -3  -8  108.70    4.88
   1   3   8  101.48    7.54
  -1  -3  -8  114.54    7.67
   1   3   8  100.52    4.52
   1   3   8   95.48    7.04
  -1  -3  -8  104.31    5.61
   1   3   8   96.19    7.35
   1   3   9    9.52    1.54
  -1  -3  -9    5.80    3.38
  -1  -3  -9    9.19    1.53
  -1  -3  -9    6.79    1.39
   1   3   9    6.74    1.36
  -1  -3  -9   10.94    1.46
  -1  -3  -9   11.45    3.40
   1   3   9    8.40    3.32
   1   3   9   12.09    1.73
   1   3   9    8.73    2.85
  -1  -3  -9   10.70    2.28
   1   3   9    6.96    3.01
  -1  -3 -10   29.10    4.54
  -1  -3 -10   31.18    2.45
   1   3  10   28.59    2.36
  -1  -3 -10   29.90    2.49
  -1  -3 -10   29.68    2.34
  -1  -3 -10   27.20    4.48
   1   3  10   29.27    2.65
   1   3  10   18.54    4.08
   1   3  10   34.39    4.86
  -1  -3 -10   30.26    3.60
   1   3  10   26.36    4.33
  -1  -3 -11    4.85    2.80
   1   3  11    5.16    1.22
  -1  -3 -11    6.96    1.34
  -1  -3 -11    4.34    1.04
  -1  -3 -11    3.14    1.19
   1   3  11    3.68    1.08
   1   3  11   10.00    3.70
  -1  -3 -11    6.76    3.71
   1   3  11    8.01    3.55
   1   3  11    2.83    1.29
  -1  -3 -11    5.51    2.15
   1   3  11    7.14    3.12
   1   3  12   32.88    2.53
  -1  -3 -12   33.72    5.56
   1   3  12   30.91    1.84
  -1  -3 -12   30.62    2.99
  -1  -3 -12   31.63    1.89
  -1  -3 -12   31.30    1.88
   1   3  12   29.90    5.20
  -1  -3 -12   27.74    5.02
   1   3  12   28.28    2.78
   1   3  12   34.82    5.41
   1   3  12   35.23    5.65
   1   3  13   14.18    1.77
  -1  -3 -13    5.38    3.67
  -1  -3 -13   10.33    1.99
   1   3  13   10.41    3.61
  -1  -3 -13    8.74    3.47
   1   3  13   10.92    2.04
   1   3  13   19.43    4.44
   1   3  13   15.31    4.70
  -1  -3 -14   54.94    7.12
   1   3  14   56.24    3.20
  -1  -3 -14   55.38    4.34
  -1  -3 -14   54.29    6.79
   1   3  14   66.40    8.09
   1   3  14   54.46    7.39
   1   3  14   61.93    7.28
  -1  -3 -15  128.94   11.63
  -1  -3 -15  149.50    7.41
   1   3  15  133.85   11.68
  -1  -3 -15  140.37   10.87
   1   3  15  139.77   11.75
   1   3  15  143.22   11.13
  -1  -3 -16   35.30    6.74
   1   3  16   26.06    5.65
  -1  -3 -16   38.67    6.59
   1   3  16   33.98    6.40
   1   3  16   25.93    5.49
  -1  -3 -17   19.11    5.47
   1   3  17    5.65    3.42
  -1  -3 -17    9.69    4.25
   1   3  17   11.27    4.47
   1   3  17   10.44    4.95
  -1  -3 -18    8.32    4.67
   1   3  18   12.37    5.21
  -1  -3 -18    3.00    3.64
   1   3  18    3.30    3.64
   1   3  18    4.02    4.05
  -1  -3 -19   35.76    7.79
   1   3  19   57.76    8.86
  -1  -3 -19   38.27    6.85
   1   3  19   34.67    6.47
   1   3  19   33.44    7.61
  -1  -3 -20    1.38    4.08
   1   3  20   11.31    4.80
  -1  -3 -20    5.93    4.10
   1   3  20    3.34    3.86
   1   3  20    7.01    4.01
  -1  -3 -21    1.24    3.33
   1   3  21    0.33    3.46
   1   3  21   -9.76    6.16
  -1  -3 -22   -4.44    4.87
   1   3  22    3.36    3.75
   1   3  23    0.65    3.71
   1   4 -22   45.46    7.83
   1   4 -22   39.35    8.06
  -1  -4  22   36.43    7.98
   1   4 -21    9.01    4.50
   1   4 -21    8.23    4.15
   1   4 -21   16.56    5.19
  -1  -4  21    6.47    4.65
  -1  -4  21    9.89    4.99
   1   4 -20    0.65    4.10
   1   4 -20    6.49    4.42
   1   4 -20    7.26    3.58
  -1  -4  20   10.70    5.41
  -1  -4  20   15.53    5.98
   1   4 -19   29.53    7.02
   1   4 -19   23.76    5.77
   1   4 -19   23.48    5.94
  -1  -4  19   21.11    6.34
  -1  -4  19   21.19    5.67
   1   4 -18    0.05    3.56
   1   4 -18    3.42    3.44
   1   4 -18   -2.73    4.09
  -1  -4  18    6.80    4.64
  -1  -4  18    0.35    3.80
   1   4 -17    2.88    3.94
   1   4 -17    0.67    2.80
   1   4 -17    7.06    3.94
  -1  -4  17   -5.28    4.40
  -1  -4  17    0.41    1.73
  -1  -4  17    0.41    3.58
   1   4 -16  184.35   12.98
   1   4 -16  195.10   14.32
   1   4 -16  184.63   13.48
  -1  -4  16  186.73   13.77
  -1  -4  16  216.26   14.78
  -1  -4  16  183.68    9.59
   1   4 -15    6.86    3.73
   1   4 -15   -0.89    3.22
   1   4 -15    6.37    1.21
  -1  -4  15    6.74    1.21
   1   4 -15   -0.60    3.56
  -1  -4  15    7.67    2.23
  -1  -4  15    7.94    4.13
  -1  -4  15    7.32    4.38
   1   4 -14    6.91    3.47
  -1  -4  14   14.08    1.86
  -1  -4  14   15.41    1.96
   1   4 -14   13.07    1.77
   1   4 -14   10.99    3.62
  -1  -4  14   13.21    2.89
   1   4 -14   14.48    4.31
  -1  -4  14   13.88    2.53
  -1  -4  14   15.32    4.56
   1   4 -14   13.15    2.49
  -1  -4  14   16.38    4.64
   1   4 -13  235.70   13.47
   1   4 -13  244.48   14.27
  -1  -4  13  228.56    8.10
   1   4 -13  238.98    8.38
  -1  -4  13  239.22    8.15
   1   4 -13  235.35   13.96
  -1  -4  13  248.11   10.10
  -1  -4  13  224.98   13.76
  -1  -4  13  258.91   10.02
   1   4 -13  229.47    9.62
   1   4 -12   41.65    6.11
   1   4 -12   34.39    5.15
  -1  -4  12   25.91    2.63
  -1  -4  12   32.04    3.01
   1   4 -12   31.38    3.10
  -1  -4  12   34.80    3.48
   1   4 -12   37.72    5.51
  -1  -4  12   33.58    3.38
  -1  -4  12   31.20    5.40
   1   4 -12   30.60    3.15
   1   4 -11   16.19    4.32
   1   4 -11   16.68    4.06
   1   4 -11   12.05    2.10
  -1  -4  11   13.61    2.19
  -1  -4  11   12.80    2.06
   1   4 -11   14.31    3.66
  -1  -4  11   11.79    2.20
   1   4 -11   11.73    1.93
  -1  -4  11    8.77    3.32
   1   4 -10   49.46    5.74
   1   4 -10   45.09    5.66
   1   4 -10   47.42    3.74
  -1  -4  10   41.33    3.54
   1   4 -10   55.13    6.21
  -1  -4  10   48.22    3.67
  -1  -4  10   34.00    4.94
   1   4 -10   47.43    3.49
  -1  -4   9   71.03    5.79
   1   4  -9   53.90    5.91
   1   4  -9   69.41    6.49
   1   4  -9   74.18    5.84
  -1  -4   9   72.26    4.63
   1   4  -9   72.41    4.73
   1   4  -9   57.52    6.14
  -1  -4   9   68.92    4.11
  -1  -4   9   58.50    6.22
   1   4  -9   68.15    3.84
   1   4  -8  255.65   10.82
   1   4  -8  233.50   11.45
   1   4  -8  248.24   11.78
  -1  -4   8  234.08    8.88
  -1  -4   8  251.99    8.07
  -1  -4   8  265.11   11.75
   1   4  -8  249.76   11.80
   1   4  -8  239.91    7.51
  -1  -4   8  245.44   11.59
  -1  -4   7  268.67   12.05
   1   4  -7  295.14   11.66
   1   4  -7  284.32   12.33
   1   4  -7  248.83   11.45
  -1  -4   7  284.22   10.02
  -1  -4   7  294.83    8.48
   1   4  -7  270.64   12.04
  -1  -4   7  307.04   12.05
   1   4  -7  268.02    7.62
   1   4  -7  310.53   12.37
  -1  -4   7  272.99   11.91
  -1  -4   6  813.85   22.26
   1   4  -6  720.76   20.81
   1   4  -6  822.28   21.38
   1   4  -6  756.11   21.80
  -1  -4   6  786.04   19.44
  -1  -4   6  820.83   21.24
  -1  -4   6  783.39   17.01
   1   4  -6  807.21   22.07
   1   4  -6  819.46   21.81
  -1  -4   6  802.05   21.77
   1   4  -6  768.29   16.03
  -1  -4   5   55.06    4.94
   1   4  -5   48.12    4.46
   1   4  -5   59.44    4.63
   1   4  -5   47.49    4.73
  -1  -4   5   52.20    4.10
  -1  -4   5   59.49    4.51
   1   4  -5   44.04    4.84
   1   4  -5   57.30    4.49
  -1  -4   5   54.63    4.77
  -1  -4   4   37.46    3.93
   1   4  -4   37.21    3.90
   1   4  -4   46.43    4.40
  -1  -4   4   43.01    3.76
   1   4  -4   40.21    4.31
  -1  -4   4   41.49    3.44
   1   4  -4   38.38    3.57
  -1  -4   4   40.16    3.89
   1   4  -3   54.44    4.42
   1   4  -3   56.00    4.55
  -1  -4   3   56.66    4.31
  -1  -4   3   49.31    3.97
  -1  -4   3   54.55    3.68
   1   4  -3   56.79    3.76
  -1  -4   3   52.97    3.96
   1   4  -2   42.46    3.77
  -1  -4   2   39.71    3.50
   1   4  -2   42.29    3.74
  -1  -4   2   41.61    3.58
  -1  -4   2   42.61    2.94
   1   4  -2   42.13    2.94
  -1  -4   2   39.64    3.21
  -1  -4   1    3.27    1.52
   1   4  -1    2.15    1.65
  -1  -4   1    1.26    1.40
  -1  -4   1    0.97    1.91
   1   4  -1    3.83    1.26
  -1  -4   1    0.68    1.18
  -1  -4   1    3.18    1.38
   1   4   0   -0.64    1.47
  -1  -4   0   -0.75    1.23
   1   4   0   -1.94    1.76
  -1  -4   0   -1.26    1.34
  -1  -4   0    1.53    1.63
  -1  -4   0    2.75    1.91
   1   4   0   -0.34    1.14
   1   4   0    1.70    1.65
   1   4   1   10.72    1.68
   1   4   1   14.82    2.41
  -1  -4  -1   13.92    2.13
  -1  -4  -1   11.74    2.24
  -1  -4  -1    6.26    1.59
   1   4   1    9.15    2.44
   1   4   1   12.68    2.37
   1   4   2  100.46    3.78
   1   4   2  101.75    5.45
  -1  -4  -2   94.88    5.48
  -1  -4  -2  102.00    5.04
  -1  -4  -2   98.31    5.88
   1   4   2   97.41    5.84
  -1  -4  -2  108.87    5.93
   1   4   2   96.48    5.68
   1   4   3   77.41    2.85
   1   4   3   92.38    5.48
  -1  -4  -3   82.44    5.09
  -1  -4  -3   96.57    5.79
  -1  -4  -3   92.55    5.98
   1   4   3   95.03    5.88
  -1  -4  -3   90.84    4.57
   1   4   3   88.48    5.84
  -1  -4  -3   86.10    5.69
  -1  -4  -3   92.70    4.73
  -1  -4  -3   99.33    5.80
  -1  -4  -4  120.73    7.25
   1   4   4  121.53    6.03
  -1  -4  -4  125.89    6.22
  -1  -4  -4  122.74    7.38
  -1  -4  -4  134.53    7.41
   1   4   4  133.77    7.36
  -1  -4  -4  127.86    5.40
  -1  -4  -4  120.06    4.03
  -1  -4  -4  127.59    7.09
  -1  -4  -4  123.29    5.45
   1   4   4  119.67    7.18
  -1  -4  -4  121.48    6.76
  -1  -4  -5    4.62    3.38
   1   4   5    5.42    1.86
  -1  -4  -5    6.52    1.84
  -1  -4  -5    7.05    2.13
  -1  -4  -5    7.42    3.42
   1   4   5    3.54    1.31
   1   4   5    7.40    3.09
   1   4   5    4.09    2.65
  -1  -4  -5    6.72    2.33
  -1  -4  -5    3.46    1.15
  -1  -4  -5    7.64    1.55
  -1  -4  -5    3.94    1.42
  -1  -4  -5    4.53    2.53
  -1  -4  -6    1.45    3.26
   1   4   6    0.22    1.77
  -1  -4  -6    0.36    1.39
   1   4   6    0.30    1.13
  -1  -4  -6    0.72    2.69
   1   4   6    2.93    2.61
  -1  -4  -6    0.61    1.00
  -1  -4  -6    0.89    1.10
  -1  -4  -6   -0.28    0.96
  -1  -4  -6    2.79    1.91
   1   4   6   -0.72    2.89
  -1  -4  -6   -1.46    2.38
   1   4   7  524.10   17.05
  -1  -4  -7  557.05   18.99
   1   4   7  538.74   15.13
  -1  -4  -7  544.05   15.08
   1   4   7  544.59   13.75
  -1  -4  -7  552.71   18.54
   1   4   7  565.07   18.69
   1   4   7  546.20   18.60
  -1  -4  -7  582.66   13.87
  -1  -4  -7  564.73   14.18
   1   4   7  540.29   18.33
  -1  -4  -7  566.76   12.93
  -1  -4  -8   18.06    1.68
  -1  -4  -8   20.61    4.22
   1   4   8   13.29    2.95
   1   4   8   12.20    2.19
  -1  -4  -8   15.88    2.39
  -1  -4  -8   21.06    4.04
   1   4   8   12.81    3.33
   1   4   8   14.84    2.07
   1   4   8   16.61    3.84
  -1  -4  -8   14.42    1.84
  -1  -4  -8   13.46    2.09
   1   4   8    9.99    3.15
  -1  -4  -9   65.02    6.82
  -1  -4  -9   67.28    2.86
   1   4   9   66.57    4.36
  -1  -4  -9   69.03    4.33
  -1  -4  -9   62.85    6.30
   1   4   9   65.14    3.95
   1   4   9   79.47    7.17
   1   4   9   67.71    6.67
   1   4   9   72.40    6.85
  -1  -4  -9   72.57    4.88
  -1  -4  -9   62.36    3.91
  -1  -4 -10   -4.17    3.61
  -1  -4 -10    0.57    1.18
  -1  -4 -10    1.37    1.15
   1   4  10   -0.06    1.22
  -1  -4 -10    1.53    2.73
   1   4  10    1.08    2.61
   1   4  10   -3.67    3.40
  -1  -4 -10    0.94    1.32
   1   4  10    4.02    2.97
   1   4  10    1.49    1.27
  -1  -4 -11   11.07    3.60
  -1  -4 -11   12.78    1.96
  -1  -4 -11   14.76    1.95
   1   4  11   16.23    2.31
   1   4  11   19.20    4.44
  -1  -4 -11   12.36    3.58
  -1  -4 -11   10.92    2.41
   1   4  11   14.72    3.85
   1   4  11   14.47    4.30
   1   4  11   12.08    1.98
   1   4  12   11.98    1.46
  -1  -4 -12   19.59    5.17
   1   4  12   12.19    1.78
  -1  -4 -12   10.94    1.79
  -1  -4 -12   18.62    2.13
  -1  -4 -12   15.55    4.00
   1   4  12   11.73    4.03
   1   4  12    8.63    3.63
   1   4  12   11.61    2.09
   1   4  12    7.44    3.05
   1   4  13   45.06    2.36
  -1  -4 -13   38.14    6.39
  -1  -4 -13   44.93    2.78
   1   4  13   40.60    2.66
   1   4  13   42.43    3.63
  -1  -4 -13   39.93    5.97
   1   4  13   41.12    6.41
   1   4  13   40.53    6.22
   1   4  13   42.20    6.46
  -1  -4 -14  114.66   10.52
   1   4  14   96.75    9.64
  -1  -4 -14   99.83    9.35
   1   4  14  114.81   10.67
   1   4  14  106.75    9.74
  -1  -4 -15   80.40    9.38
  -1  -4 -15   73.38    8.44
   1   4  15   76.18    8.97
   1   4  15   66.16    8.49
   1   4  15   69.39    8.43
  -1  -4 -16   53.56    8.25
   1   4  16   37.86    6.89
  -1  -4 -16   46.25    7.18
   1   4  16   50.76    7.79
   1   4  16   53.04    7.92
  -1  -4 -17   21.91    5.68
  -1  -4 -17   18.90    4.93
   1   4  17   16.31    5.02
   1   4  17   22.97    5.93
   1   4  17   27.27    6.22
  -1  -4 -18   15.01    4.84
  -1  -4 -18   11.50    4.39
   1   4  18   24.25    6.74
   1   4  18   17.96    5.86
   1   4  18   29.76    7.04
  -1  -4 -19   96.28   11.29
   1   4  19  103.88   12.20
  -1  -4 -19   95.66   10.33
   1   4  19   96.56   10.80
   1   4  19   52.44    8.66
  -1  -4 -20   10.51    5.68
  -1  -4 -20   -0.36    3.96
   1   4  20   -0.41    3.48
   1   4  20   -4.27    4.25
   1   4  20   -5.86    5.31
  -1  -4 -21    7.66    4.25
   1   4  21    0.46    3.34
  -1  -4 -22   -0.80    3.73
   1   4  22    2.93    3.39
   1   5 -23    4.62    4.43
   1   5 -22    2.68    3.76
  -1  -5  22    1.74    3.93
   1   5 -21   -1.26    4.56
   1   5 -21    5.98    4.29
   1   5 -21   -0.90    4.26
  -1  -5  21   -2.27    4.06
  -1  -5  21    7.10    4.84
   1   5 -20    1.54    3.74
   1   5 -20   11.56    4.47
   1   5 -20   14.84    5.66
  -1  -5  20    8.83    5.07
  -1  -5  20    7.31    4.73
   1   5 -19   59.21    9.32
   1   5 -19   72.41    9.20
   1   5 -19   78.25   10.05
  -1  -5  19   71.80    9.81
  -1  -5  19   74.25    9.57
   1   5 -18   28.36    7.01
   1   5 -18   31.74    6.39
   1   5 -18   28.85    6.51
  -1  -5  18   15.97    5.66
  -1  -5  18   28.37    6.22
   1   5 -17   15.78    5.00
   1   5 -17   28.95    5.72
   1   5 -17   19.39    5.86
  -1  -5  17   26.09    5.92
  -1  -5  17   16.12    4.98
   1   5 -16   -2.62    3.65
   1   5 -16    1.55    3.14
   1   5 -16   -2.36    3.43
  -1  -5  16    2.41    3.58
  -1  -5  16    2.45    3.56
   1   5 -15  170.09   12.88
   1   5 -15  165.87   12.12
  -1  -5  15  165.20    6.89
   1   5 -15  174.02    7.22
   1   5 -15  180.54   13.08
  -1  -5  15  168.17   12.86
   1   5 -14  279.56   15.93
   1   5 -14  278.85   15.52
  -1  -5  14  267.39    9.63
  -1  -5  14  272.87    9.69
   1   5 -14  274.63    9.89
  -1  -5  14  269.03   10.83
   1   5 -14  270.54   15.71
   1   5 -14  246.60    9.74
  -1  -5  14  265.13   15.59
   1   5 -13  327.63   16.55
   1   5 -13  290.06   15.44
   1   5 -13  293.84   10.65
  -1  -5  13  311.58   10.61
  -1  -5  13  292.62   10.45
   1   5 -13  289.73   15.81
  -1  -5  13  266.42   10.64
   1   5 -13  276.48    9.84
  -1  -5  13  288.71   15.91
   1   5 -12  459.77   19.69
   1   5 -12  483.21   19.85
  -1  -5  12  489.85   14.52
   1   5 -12  463.48   14.47
  -1  -5  12  464.63   14.32
  -1  -5  12  496.76   14.55
   1   5 -12  456.47   19.57
   1   5 -12  476.09   13.16
  -1  -5  12  494.93   20.29
   1   5 -11   12.69    3.84
   1   5 -11   15.02    3.95
  -1  -5  11   21.06    2.85
   1   5 -11   16.05    2.62
   1   5 -11   15.25    4.21
  -1  -5  11   22.13    2.74
  -1  -5  11   19.27    4.58
   1   5 -11   17.07    2.05
   1   5 -10  394.78   16.77
   1   5 -10  382.44   16.34
  -1  -5  10  395.36   12.99
   1   5 -10  399.35   13.12
   1   5 -10  396.51   16.77
  -1  -5  10  374.03   11.57
  -1  -5  10  398.69   16.83
   1   5 -10  382.67   10.27
   1   5  -9   11.19    3.11
   1   5  -9    6.06    3.08
   1   5  -9   14.05    2.53
  -1  -5   9   11.67    2.34
  -1  -5   9   13.10    1.94
   1   5  -9    6.48    3.02
   1   5  -9    9.64    1.34
  -1  -5   9    9.66    3.30
   1   5  -8  318.49   13.87
   1   5  -8  349.55   13.91
   1   5  -8  296.84   11.16
  -1  -5   8  299.69   11.10
  -1  -5   8  293.24    9.30
   1   5  -8  313.58   13.64
   1   5  -8  304.44    7.88
  -1  -5   8  304.33   13.39
   1   5  -7  394.61   14.42
   1   5  -7  334.26   13.58
   1   5  -7  383.98   14.82
  -1  -5   7  386.88   12.81
  -1  -5   7  410.39   14.35
  -1  -5   7  388.76   10.74
   1   5  -7  352.69   14.47
   1   5  -7  372.75    8.84
  -1  -5   7  380.39   14.60
   1   5  -6 1638.32   37.20
   1   5  -6 1567.12   35.88
  -1  -5   6 1650.69   38.02
   1   5  -6 1603.21   37.53
  -1  -5   6 1615.04   35.17
   1   5  -6 1591.86   35.80
  -1  -5   6 1624.37   36.04
   1   5  -6 1592.74   37.48
  -1  -5   6 1666.90   37.15
   1   5  -6 1631.20   29.73
   1   5  -5 1128.29   27.63
  -1  -5   5 1101.38   27.89
   1   5  -5 1087.66   26.09
   1   5  -5 1102.28   27.73
  -1  -5   5 1090.78   26.03
   1   5  -5 1078.36   25.71
   1   5  -5 1077.14   27.73
  -1  -5   5 1105.01   25.94
  -1  -5   5 1109.68   27.00
  -1  -5   4   15.16    2.94
   1   5  -4   14.25    2.98
   1   5  -4    9.71    2.56
  -1  -5   4   10.62    2.24
   1   5  -4   10.84    2.12
  -1  -5   4    9.54    2.04
  -1  -5   4   12.99    2.92
   1   5  -3 1324.82   30.38
   1   5  -3 1353.81   31.04
  -1  -5   3 1358.50   30.73
  -1  -5   3 1367.55   30.59
   1   5  -3 1329.96   28.30
  -1  -5   3 1348.67   28.36
  -1  -5   3 1353.13   29.42
   1   5  -2 2332.31   48.19
  -1  -5   2 2419.59   47.56
  -1  -5   2 2343.53   45.42
   1   5  -2 2431.42   47.45
  -1  -5   2 2400.47   48.08
  -1  -5   2 2370.91   45.14
   1   5  -2 2341.93   44.97
   1   5  -2 2439.88   44.74
  -1  -5   2 2374.12   45.83
  -1  -5   1 9284.25  162.51
   1   5  -1 9999.00  164.61
  -1  -5   1 8255.38  160.52
   1   5  -1 8894.76  161.98
   1   5  -1 8843.50  160.17
   1   5   0    0.14    1.74
  -1  -5   0    3.47    1.73
  -1  -5   0    0.00    1.34
   1   5   0    1.58    1.79
  -1  -5   0    2.17    1.65
   1   5   0    2.25    1.43
  -1  -5   0    1.02    2.00
   1   5   0    1.19    1.91
  -1  -5  -1   17.25    2.52
   1   5   1   13.40    1.91
  -1  -5  -1   13.06    1.96
   1   5   1   14.43    2.54
  -1  -5  -1   16.27    2.89
  -1  -5  -1   15.86    2.66
   1   5   1   16.10    2.79
   1   5   2    1.38    1.01
   1   5   2    0.97    1.61
  -1  -5  -2    2.25    1.84
  -1  -5  -2   -1.89    1.84
   1   5   2    0.22    2.28
  -1  -5  -2    0.56    1.66
   1   5   2   -1.24    1.96
   1   5   3  197.91    5.59
   1   5   3  200.40    8.62
  -1  -5  -3  189.13    8.64
  -1  -5  -3  197.45    9.47
  -1  -5  -3  211.09    9.36
  -1  -5  -3  194.16    7.84
   1   5   3  200.79    9.36
  -1  -5  -3  208.95    9.31
   1   5   3  195.51    9.25
  -1  -5  -3  202.86    8.18
   1   5   4  349.10   11.11
   1   5   4  351.83   12.64
  -1  -5  -4  364.67   12.30
  -1  -5  -4  327.53   13.24
  -1  -5  -4  362.25   13.14
   1   5   4  330.35   12.90
  -1  -5  -4  334.09   10.73
  -1  -5  -4  353.15   12.97
  -1  -5  -4  339.15   13.07
   1   5   4  360.36   13.45
  -1  -5  -4  348.81   11.08
  -1  -5  -5   31.15    4.86
   1   5   5   39.42    3.66
  -1  -5  -5   29.86    3.27
   1   5   5   37.39    4.74
  -1  -5  -5   35.68    4.14
  -1  -5  -5   31.41    4.45
   1   5   5   35.86    4.55
  -1  -5  -5   30.63    3.06
  -1  -5  -5   31.25    3.02
  -1  -5  -5   37.26    4.35
  -1  -5  -5   36.19    2.38
   1   5   6   24.23    3.25
  -1  -5  -6   18.11    4.39
   1   5   6    8.34    2.05
  -1  -5  -6   11.15    2.29
  -1  -5  -6   17.51    4.08
   1   5   6   13.97    3.42
  -1  -5  -6   18.66    2.42
   1   5   6   12.78    3.27
  -1  -5  -6   16.59    2.19
  -1  -5  -6   17.91    1.97
  -1  -5  -7  564.31   19.92
   1   5   7  562.61   17.84
  -1  -5  -7  629.52   17.32
   1   5   7  567.06   16.89
   1   5   7  602.40   15.57
   1   5   7  596.96   19.99
  -1  -5  -7  598.02   20.22
   1   5   7  602.90   20.38
  -1  -5  -7  618.96   15.50
  -1  -5  -7  588.14   14.59
  -1  -5  -7  607.32   14.93
   1   5   8  414.51   15.29
  -1  -5  -8  446.21   17.60
  -1  -5  -8  438.78   13.79
   1   5   8  413.72   13.53
  -1  -5  -8  414.35   16.86
   1   5   8  440.70   17.15
   1   5   8  434.30   12.37
  -1  -5  -8  418.65   11.30
  -1  -5  -8  416.77   12.06
  -1  -5  -8  419.53   12.27
   1   5   8  445.49   17.45
  -1  -5  -9   -0.50    0.86
  -1  -5  -9    3.81    3.69
   1   5   9   -0.25    1.55
  -1  -5  -9    2.67    1.65
   1   5   9    0.77    1.26
   1   5   9    2.41    3.05
  -1  -5  -9   -2.86    3.01
  -1  -5  -9    0.99    1.14
  -1  -5  -9   -1.36    1.11
   1   5   9    4.29    3.05
   1   5   9   -2.74    3.23
  -1  -5 -10  204.63    6.29
  -1  -5 -10  184.69   11.84
   1   5  10  201.67    8.54
  -1  -5 -10  207.45    8.65
   1   5  10  214.03    8.22
  -1  -5 -10  210.72   12.35
   1   5  10  192.56   11.99
   1   5  10  199.08   12.10
  -1  -5 -10  201.99    8.82
   1   5  10  208.96   12.66
  -1  -5 -10  210.15    7.92
  -1  -5 -11   -6.58    4.69
   1   5  11    0.67    1.57
  -1  -5 -11    0.74    1.21
  -1  -5 -11    0.81    1.19
  -1  -5 -11    0.39    3.00
   1   5  11    6.50    3.58
   1   5  11    0.01    1.24
  -1  -5 -11   -0.69    1.56
   1   5  11    7.44    4.17
   1   5  11    1.89    3.28
  -1  -5 -12   29.88    5.29
   1   5  12   28.68    1.85
  -1  -5 -12   32.65    3.22
   1   5  12   22.68    2.77
  -1  -5 -12   25.42    2.92
   1   5  12   28.99    5.65
  -1  -5 -12   28.04    5.28
   1   5  12   28.41    3.06
  -1  -5 -12   24.56    3.48
   1   5  12   33.09    6.04
   1   5  12   26.85    5.36
  -1  -5 -13  101.63    9.97
  -1  -5 -13  108.16    5.42
   1   5  13  105.36    5.39
   1   5  13  106.19   10.05
  -1  -5 -13  107.57    9.74
   1   5  13  101.16    9.48
   1   5  13  102.36    9.83
  -1  -5 -14   -1.10    4.54
  -1  -5 -14   -1.70    3.34
   1   5  14    4.19    3.09
   1   5  14    3.80    3.66
   1   5  14    8.02    3.98
  -1  -5 -15    5.08    3.26
  -1  -5 -15   10.32    4.56
   1   5  15    8.51    4.63
   1   5  15   10.90    4.51
   1   5  15   -1.23    4.34
  -1  -5 -16   -0.86    4.18
  -1  -5 -16    0.78    2.78
   1   5  16    0.75    3.46
   1   5  16   -7.30    5.08
   1   5  16    2.39    4.04
  -1  -5 -17   18.41    5.99
   1   5  17   22.86    6.17
  -1  -5 -17   25.91    6.10
   1   5  17   26.24    6.08
   1   5  17   28.30    6.68
  -1  -5 -18   63.77    9.53
   1   5  18   57.28    9.12
  -1  -5 -18   66.94    8.77
   1   5  18   53.53    8.57
   1   5  18   64.95    9.64
  -1  -5 -19   33.04    7.19
  -1  -5 -19   49.34    7.92
   1   5  19   62.32   10.09
   1   5  19   32.48    7.06
   1   5  19   71.47   10.74
  -1  -5 -20   16.32    6.00
   1   5  20   11.10    5.25
  -1  -5 -20    4.23    3.81
   1   5  20    5.43    4.80
   1   5  20    5.27    4.30
  -1  -5 -21    9.79    4.50
   1   5  21    4.87    4.55
   1   6 -23   -0.29    3.62
   1   6 -22   41.31    7.58
   1   6 -21   10.25    5.24
   1   6 -21   -1.86    4.18
   1   6 -21   -3.13    4.96
  -1  -6  21   -2.41    4.97
  -1  -6  21    4.96    3.90
   1   6 -20   -8.05    5.51
   1   6 -20    7.06    4.27
   1   6 -20    0.51    4.44
  -1  -6  20   -2.73    4.21
  -1  -6  20    8.62    5.41
   1   6 -19    5.82    4.82
   1   6 -19    8.30    3.80
   1   6 -19    3.82    3.74
  -1  -6  19   12.10    5.51
  -1  -6  19   12.57    5.70
   1   6 -18    1.71    3.58
   1   6 -18    6.96    3.79
  -1  -6  18    6.88    4.65
  -1  -6  18    1.68    4.19
   1   6 -17  141.80   12.77
   1   6 -17  147.31   12.48
   1   6 -17  149.77   13.20
  -1  -6  17  158.91   13.54
   1   6 -16    6.62    4.08
   1   6 -16    8.27    3.60
   1   6 -16    9.25    4.32
  -1  -6  16   13.77    4.85
   1   6 -15   75.05    8.81
   1   6 -15   74.00    8.56
  -1  -6  15   80.32    5.42
   1   6 -15   84.86    5.72
   1   6 -15   85.51    9.44
  -1  -6  15   75.48    9.18
   1   6 -14   54.34    7.87
  -1  -6  14   47.45    4.50
   1   6 -14   52.20    4.67
  -1  -6  14   39.55    4.20
   1   6 -14   69.09    8.23
   1   6 -14   40.38    6.51
  -1  -6  14   44.92    7.16
   1   6 -13   95.72    9.33
   1   6 -13   81.86    8.44
   1   6 -13   99.10    6.54
  -1  -6  13   90.08    6.18
   1   6 -13   94.45    9.26
  -1  -6  13   91.26    5.87
   1   6 -13   98.06    4.66
  -1  -6  13  100.69    9.71
   1   6 -12   18.41    4.62
   1   6 -12   26.07    4.87
  -1  -6  12   28.99    3.63
   1   6 -12   21.79    3.23
   1   6 -12   35.33    5.86
  -1  -6  12   27.31    3.08
  -1  -6  12   28.86    5.53
   1   6 -12   30.31    2.33
   1   6 -11    7.32    3.53
   1   6 -11    8.10    3.29
  -1  -6  11    9.64    2.31
   1   6 -11   12.50    2.65
   1   6 -11    7.84    3.31
  -1  -6  11   12.83    2.15
   1   6 -11   10.34    1.40
  -1  -6  11    7.68    3.50
   1   6 -10   35.86    5.18
   1   6 -10   20.06    4.14
  -1  -6  10   21.51    3.24
   1   6 -10   32.65    3.99
  -1  -6  10   23.33    2.74
   1   6 -10   29.57    5.04
  -1  -6  10   27.00    4.54
   1   6 -10   25.16    1.79
   1   6  -9   12.59    3.57
   1   6  -9   13.21    3.65
   1   6  -9   22.54    3.47
  -1  -6   9    8.99    2.32
   1   6  -9   18.63    4.32
  -1  -6   9   14.18    2.15
   1   6  -9   17.66    1.45
  -1  -6   9   11.55    3.41
   1   6  -8  132.80    8.48
   1   6  -8  146.93    9.60
  -1  -6   8  147.10    8.05
   1   6  -8  147.18    8.25
  -1  -6   8  147.92    6.54
   1   6  -8  146.63    8.98
   1   6  -8  142.24    9.53
   1   6  -8  143.28    4.25
  -1  -6   8  136.79    9.22
   1   6  -7  319.46   13.29
   1   6  -7  356.26   14.93
   1   6  -7  363.04   13.62
  -1  -6   7  367.88   13.45
  -1  -6   7  371.97   14.12
   1   6  -7  354.71   13.91
   1   6  -7  348.02   14.74
   1   6  -7  351.27    8.17
  -1  -6   7  369.82   14.74
   1   6  -6  893.37   24.77
   1   6  -6 1002.40   27.50
  -1  -6   6 1011.79   25.78
   1   6  -6  968.09   27.15
   1   6  -6 1002.66   25.57
  -1  -6   6 1031.18   25.90
  -1  -6   6 1030.52   26.73
   1   6  -5   78.49    5.58
  -1  -6   5   83.79    6.68
   1   6  -5   87.57    6.74
  -1  -6   5   83.30    6.04
   1   6  -5   89.36    6.16
   1   6  -5   91.69    6.93
  -1  -6   5   87.23    5.80
  -1  -6   5   87.77    6.26
   1   6  -4   74.21    6.09
   1   6  -4   80.32    6.20
  -1  -6   4   78.83    6.11
  -1  -6   4   77.61    5.86
   1   6  -4   73.12    5.23
  -1  -6   4   74.02    5.14
   1   6  -4   78.21    3.90
  -1  -6   4   84.99    5.77
  -1  -6   3    4.82    2.08
   1   6  -3   10.26    2.57
  -1  -6   3   11.19    2.22
   1   6  -3   10.18    2.74
  -1  -6   3    7.05    2.17
  -1  -6   3    7.72    2.28
   1   6  -3   14.95    2.52
   1   6  -3    8.14    1.67
  -1  -6   3   12.24    2.86
  -1  -6   2   46.89    4.40
   1   6  -2   49.13    4.52
  -1  -6   2   44.29    3.75
   1   6  -2   47.62    4.78
  -1  -6   2   41.95    4.60
  -1  -6   2   52.40    4.05
   1   6  -2   44.89    3.76
   1   6  -2   52.54    3.85
  -1  -6   2   43.02    3.84
   1   6  -1   47.33    4.64
  -1  -6   1   41.76    4.15
  -1  -6   1   48.53    3.77
   1   6  -1   39.17    4.01
  -1  -6   1   42.31    4.41
   1   6  -1   39.19    3.63
   1   6  -1   40.16    3.75
  -1  -6   0  118.20    6.12
   1   6   0  114.86    7.02
  -1  -6   0  113.73    5.99
   1   6   0  110.55    6.14
   1   6   0  121.94    6.28
  -1  -6   0  116.97    7.33
   1   6   0  114.14    5.84
  -1  -6   0  111.85    7.02
   1   6   0  117.22    6.44
   1   6   1  133.42    7.18
  -1  -6  -1  129.81    6.00
  -1  -6  -1  132.08    6.63
   1   6   1  121.35    6.40
   1   6   1  130.72    5.94
  -1  -6  -1  132.63    7.59
  -1  -6  -1  137.97    7.70
   1   6   1  122.68    7.05
   1   6   2   70.79    5.10
   1   6   2   72.17    4.05
  -1  -6  -2   73.86    5.82
  -1  -6  -2   75.15    5.29
  -1  -6  -2   86.97    6.16
   1   6   2   83.39    6.39
  -1  -6  -2   81.30    5.70
   1   6   2   81.76    6.04
   1   6   3    2.86    1.99
  -1  -6  -3    6.00    2.44
   1   6   3    3.62    1.05
   1   6   3    3.83    2.54
  -1  -6  -3    1.52    3.48
  -1  -6  -3    3.79    2.41
  -1  -6  -3    3.17    1.69
  -1  -6  -3    5.63    2.33
   1   6   3    3.45    2.48
   1   6   4    3.93    2.42
   1   6   4    4.32    1.79
   1   6   4    2.51    0.82
  -1  -6  -4    4.64    2.12
  -1  -6  -4    5.69    3.55
  -1  -6  -4    5.52    2.64
   1   6   4    4.54    2.27
   1   6   4    8.33    3.06
  -1  -6  -4    1.85    2.08
  -1  -6  -4    4.48    1.86
  -1  -6  -4    1.93    1.57
   1   6   5  102.13    5.97
   1   6   5  101.45    7.22
  -1  -6  -5  112.02    6.94
   1   6   5  110.05    7.08
  -1  -6  -5  107.83    6.19
  -1  -6  -5  106.04    7.94
   1   6   5  109.70    7.76
  -1  -6  -5  114.38    6.26
   1   6   5  107.53    7.86
   1   6   6   14.39    2.65
  -1  -6  -6   13.88    4.00
   1   6   6   16.97    3.63
  -1  -6  -6   17.76    2.95
   1   6   6   15.79    3.09
   1   6   6   28.25    4.45
  -1  -6  -6   19.43    4.34
  -1  -6  -6   18.13    1.93
  -1  -6  -6   14.33    2.35
  -1  -6  -6   17.73    2.68
   1   6   6   16.41    3.50
   1   6   7   -0.37    1.56
  -1  -6  -7    1.20    3.45
   1   6   7    0.98    1.86
  -1  -6  -7    0.58    1.59
  -1  -6  -7    5.31    3.53
   1   6   7    3.07    3.31
  -1  -6  -7    1.44    1.69
  -1  -6  -7   -0.51    1.19
  -1  -6  -7   -0.23    1.04
   1   6   7    1.51    2.44
  -1  -6  -8  189.36   11.60
  -1  -6  -8  179.12    8.92
   1   6   8  180.11    8.98
   1   6   8  179.37   10.86
  -1  -6  -8  163.53   10.72
  -1  -6  -8  168.04    6.85
  -1  -6  -8  175.18    7.33
   1   6   8  172.33   11.05
  -1  -6  -8  171.19    7.64
  -1  -6  -9   36.58    5.73
   1   6   9   36.53    4.06
  -1  -6  -9   31.66    3.81
  -1  -6  -9   34.48    5.33
   1   6   9   36.62    3.45
   1   6   9   34.94    5.27
  -1  -6  -9   28.50    2.99
   1   6   9   33.00    5.34
  -1  -6  -9   39.39    3.51
  -1  -6  -9   31.63    2.97
  -1  -6 -10   -0.50    3.41
  -1  -6 -10    0.00    0.90
   1   6  10    0.75    1.59
  -1  -6 -10   -1.68    1.59
  -1  -6 -10    2.82    3.36
   1   6  10    0.73    1.40
   1   6  10    3.69    3.07
   1   6  10    2.71    3.48
  -1  -6 -10   -0.05    1.20
  -1  -6 -10   -1.26    1.33
  -1  -6 -11  134.07    5.26
  -1  -6 -11  123.26   10.52
   1   6  11  125.00    4.89
   1   6  11  127.69    7.27
  -1  -6 -11  122.13    7.14
   1   6  11  121.26    9.90
   1   6  11  129.44    6.65
  -1  -6 -11  128.32   10.42
   1   6  11  133.78   10.71
  -1  -6 -11  121.45    6.97
  -1  -6 -11  123.49    6.51
  -1  -6 -12  159.82   12.30
  -1  -6 -12  174.80    8.36
   1   6  12  162.74    8.17
  -1  -6 -12  172.83   12.22
   1   6  12  148.99   11.53
   1   6  12  172.94   12.60
  -1  -6 -13  159.03   12.68
   1   6  13  153.98    7.63
  -1  -6 -13  148.93    7.50
   1   6  13  157.16   12.18
  -1  -6 -13  145.74   11.59
   1   6  13  153.33   12.10
  -1  -6 -14   75.86    9.53
   1   6  14   66.19    8.27
  -1  -6 -14   77.97    9.01
   1   6  14   68.52    8.69
  -1  -6 -15  175.11   14.27
  -1  -6 -15  204.73   14.60
   1   6  15  192.15   14.61
   1   6  15  176.77   13.86
  -1  -6 -16   -2.88    4.84
   1   6  16   -0.23    3.49
  -1  -6 -16    1.61    4.04
   1   6  16   -5.26    4.61
  -1  -6 -17    7.07    5.24
  -1  -6 -17    2.73    3.27
   1   6  17   -0.45    3.87
   1   6  17   -1.37    4.28
  -1  -6 -18   59.90    9.48
   1   6  18   42.83    8.01
  -1  -6 -18   58.56    8.84
   1   6  18   47.64    8.25
  -1  -6 -19   33.95    8.05
  -1  -6 -19   50.82    8.31
   1   6  19   55.41    9.33
   1   6  19   40.49    7.61
  -1  -6 -20   13.56    5.55
   1   6  20    8.54    4.90
  -1  -6 -21   21.47    6.21
   1   7 -22    1.56    4.38
   1   7 -21    8.21    5.05
   1   7 -21    2.85    4.38
   1   7 -21   -0.52    5.04
  -1  -7  21    3.83    4.39
  -1  -7  21   -5.06    3.64
   1   7 -20    5.43    4.50
   1   7 -20   11.40    4.73
   1   7 -20    6.99    4.59
  -1  -7  20   19.54    6.67
  -1  -7  20    9.72    4.40
   1   7 -19   -1.87    3.81
   1   7 -19    1.78    3.37
   1   7 -19    1.24    3.72
  -1  -7  19    1.81    3.76
  -1  -7  19    1.65    3.85
   1   7 -18    8.99    4.69
   1   7 -18    2.84    3.96
   1   7 -18    0.85    3.69
  -1  -7  18   -1.82    3.74
   1   7 -17   13.50    5.09
   1   7 -17   15.55    5.11
   1   7 -17   13.60    5.16
  -1  -7  17   17.41    5.72
   1   7 -16    3.66    3.81
   1   7 -16    1.94    3.13
   1   7 -16   -1.26    3.75
  -1  -7  16   -8.99    5.89
   1   7 -15  223.68   14.97
   1   7 -15  196.98   13.95
   1   7 -15  213.10   10.34
  -1  -7  15  223.10   10.29
   1   7 -15  199.35   14.45
  -1  -7  15  205.72   14.61
   1   7 -14   12.65    4.84
   1   7 -14   10.84    2.63
   1   7 -14    2.37    3.14
   1   7 -14    7.87    4.60
  -1  -7  14   10.04    4.53
   1   7 -13    7.89    4.26
   1   7 -13    4.84    3.19
   1   7 -13    8.98    2.31
  -1  -7  13    7.23    2.04
   1   7 -13    7.66    4.19
  -1  -7  13   12.33    4.37
   1   7 -12  206.35   13.35
   1   7 -12  214.40   13.11
   1   7 -12  205.24   10.36
   1   7 -12  200.48   13.20
  -1  -7  12  181.78    8.44
  -1  -7  12  188.10   12.67
   1   7 -11   92.34    8.47
   1   7 -11   83.25    8.48
   1   7 -11   91.87    6.90
   1   7 -11   77.85    7.96
  -1  -7  11   85.32    5.46
  -1  -7  11   79.20    8.12
   1   7 -10  221.49   13.05
   1   7 -10  229.53   12.56
   1   7 -10  215.10   10.79
   1   7 -10  236.18   13.47
  -1  -7  10  217.48    8.94
  -1  -7  10  235.67   13.12
   1   7  -9 1235.09   34.42
   1   7  -9 1202.03   32.35
   1   7  -9 1215.02   31.06
  -1  -7   9 1166.99   26.98
   1   7  -9 1191.43   33.90
  -1  -7   9 1200.83   33.49
   1   7  -8   14.55    3.52
   1   7  -8   12.09    3.19
   1   7  -8   15.19    3.11
   1   7  -8   14.54    3.72
   1   7  -8   11.21    3.07
  -1  -7   8   19.64    4.07
   1   7  -7   52.97    5.28
   1   7  -7   55.70    5.98
   1   7  -7   50.29    5.20
   1   7  -7   50.16    6.00
   1   7  -7   43.17    4.92
   1   7  -7   53.57    2.41
  -1  -7   7   42.02    4.87
   1   7  -6   20.18    3.49
   1   7  -6   26.59    4.30
   1   7  -6   30.01    4.11
   1   7  -6   27.00    4.61
   1   7  -6   30.34    3.91
  -1  -7   6   28.71    3.82
  -1  -7   6   28.83    4.14
   1   7  -6   28.67    2.05
   1   7  -5   19.08    3.94
   1   7  -5   27.29    3.70
   1   7  -5   21.20    3.74
   1   7  -5   20.59    3.14
  -1  -7   5   16.13    2.83
  -1  -7   5   26.87    3.91
   1   7  -5   19.79    2.00
   1   7  -4    9.81    3.07
  -1  -7   4   11.35    3.20
   1   7  -4    9.18    2.44
  -1  -7   4    5.34    1.79
   1   7  -4   10.43    2.68
  -1  -7   4    8.16    2.33
   1   7  -4    7.47    1.69
  -1  -7   4    7.82    2.69
  -1  -7   3 1021.23   26.54
  -1  -7   3 1054.21   23.87
   1   7  -3  969.42   26.11
  -1  -7   3 1011.40   24.46
   1   7  -3 1004.58   24.25
   1   7  -3 1003.71   22.75
  -1  -7   3  971.73   24.81
  -1  -7   2  350.86   13.04
   1   7  -2  365.46   13.98
  -1  -7   2  341.26   11.30
   1   7  -2  319.91   12.54
   1   7  -2  339.96   11.43
   1   7  -2  354.06   11.42
  -1  -7   2  343.90   11.97
  -1  -7   1   27.82    3.10
   1   7  -1   29.63    4.20
   1   7  -1   31.16    3.69
  -1  -7   1   34.06    3.89
   1   7  -1   29.93    3.50
   1   7  -1   36.92    3.68
  -1  -7   0  172.22    7.93
   1   7   0  171.81    7.81
  -1  -7   0  172.74    7.68
   1   7   0  193.67    9.39
   1   7   0  168.57    7.75
   1   7   0  162.14    7.39
  -1  -7   0  175.02    9.09
   1   7   0  157.36    8.03
   1   7   1  861.39   22.23
   1   7   1  872.54   20.96
   1   7   1  856.95   23.39
  -1  -7  -1  900.49   21.31
  -1  -7  -1  897.11   23.90
   1   7   1  895.46   21.69
  -1  -7  -1  884.02   24.21
   1   7   1  876.68   23.36
   1   7   2  652.46   18.66
   1   7   2  639.77   18.76
   1   7   2  655.55   16.01
   1   7   2  639.88   20.18
  -1  -7  -2  631.01   18.99
  -1  -7  -2  641.57   19.77
   1   7   2  650.75   19.74
  -1  -7  -2  666.38   19.57
   1   7   3   39.81    4.35
   1   7   3   25.19    2.44
   1   7   3   28.43    3.46
   1   7   3   29.77    4.04
   1   7   3   30.79    4.46
   1   7   3   30.15    4.33
  -1  -7  -3   28.11    3.60
  -1  -7  -3   34.37    4.02
   1   7   4   64.81    5.07
   1   7   4   60.32    4.26
   1   7   4   62.70    3.06
   1   7   4   59.95    5.58
   1   7   4   64.60    5.73
  -1  -7  -4   59.75    4.98
   1   7   4   65.11    6.05
  -1  -7  -4   54.46    6.15
   1   7   4   72.06    6.56
  -1  -7  -4   70.42    5.36
   1   7   5  363.33   12.34
   1   7   5  376.80   12.68
   1   7   5  363.55   14.53
   1   7   5  412.56   15.08
   1   7   5  363.21   15.38
  -1  -7  -5  391.05   13.44
  -1  -7  -5  374.42   15.79
   1   7   5  383.32   15.88
  -1  -7  -5  380.43   13.36
   1   7   6    7.44    1.92
   1   7   6    3.56    2.51
   1   7   6    8.08    2.21
  -1  -7  -6    5.52    3.42
   1   7   6    0.84    1.88
   1   7   6    3.81    2.92
  -1  -7  -6    2.15    2.79
  -1  -7  -6    2.18    1.82
  -1  -7  -6    1.45    1.32
   1   7   6    6.31    3.30
  -1  -7  -6    5.18    1.23
  -1  -7  -7    4.31    3.80
   1   7   7    5.94    1.82
   1   7   7    3.54    1.98
   1   7   7    9.27    3.33
   1   7   7    7.58    2.62
   1   7   7   12.69    3.47
  -1  -7  -7    6.77    3.11
  -1  -7  -7    6.38    1.43
  -1  -7  -7    9.58    2.52
   1   7   7   11.09    3.80
  -1  -7  -7    9.30    2.30
   1   7   8  104.72    5.80
  -1  -7  -8  118.06    9.90
   1   7   8  106.46    7.45
  -1  -7  -8  101.41    8.89
   1   7   8  106.59    8.62
  -1  -7  -8  119.94    6.51
   1   7   8  100.56    8.75
  -1  -7  -8  105.64    5.20
  -1  -7  -8  104.97    6.42
   1   7   9  377.72   11.43
  -1  -7  -9  372.92   17.73
   1   7   9  390.63   14.62
  -1  -7  -9  345.76   17.13
   1   7   9  370.22   17.21
  -1  -7  -9  344.59   12.11
  -1  -7  -9  397.33   11.79
   1   7   9  395.14   18.26
  -1  -7  -9  378.39   12.89
  -1  -7 -10   60.35    7.60
   1   7  10   65.31    4.03
   1   7  10   62.03    5.62
   1   7  10   70.48    7.85
  -1  -7 -10   69.04    7.67
   1   7  10   68.14    7.95
  -1  -7 -10   59.88    4.72
  -1  -7 -10   57.22    4.23
  -1  -7 -10   62.14    4.49
  -1  -7 -11   49.91    7.24
   1   7  11   55.20    5.21
   1   7  11   60.12    7.44
  -1  -7 -11   49.28    6.87
   1   7  11   53.14    7.58
  -1  -7 -11   52.02    4.43
  -1  -7 -12   24.07    5.22
   1   7  12   32.01    4.09
  -1  -7 -12   25.03    5.43
   1   7  12   26.36    5.63
   1   7  12   22.73    5.40
  -1  -7 -12   20.66    2.94
  -1  -7 -13   78.92    9.62
   1   7  13   64.43    5.37
  -1  -7 -13   83.55    5.98
  -1  -7 -13   77.74    8.94
   1   7  13   64.68    8.23
   1   7  13   70.26    8.68
  -1  -7 -14   64.13    8.82
  -1  -7 -14   72.25    9.15
   1   7  14   65.17    8.80
   1   7  14   51.38    7.72
  -1  -7 -15   11.15    4.75
   1   7  15   14.90    5.26
  -1  -7 -15   10.60    4.50
   1   7  15    1.81    4.17
  -1  -7 -16    1.43    4.40
  -1  -7 -16   -2.58    4.16
   1   7  16    3.91    3.26
   1   7  16    4.23    3.57
  -1  -7 -17   37.65    7.89
   1   7  17   30.36    6.69
  -1  -7 -17   37.67    7.20
   1   7  17   17.52    6.00
  -1  -7 -18   11.92    5.66
  -1  -7 -18    6.70    4.31
   1   7  18   18.48    6.33
   1   7  18   17.64    5.59
  -1  -7 -19   17.51    5.40
   1   7  19   30.04    7.84
   1   7  19   31.64    7.23
  -1  -7 -20    5.19    3.99
   1   8 -21   32.45    7.09
   1   8 -21   44.47    8.40
   1   8 -20   16.92    6.01
   1   8 -20    3.83    3.35
   1   8 -20    8.16    5.66
  -1  -8  20    6.24    4.46
  -1  -8  20    1.80    3.86
   1   8 -19   -1.10    4.40
   1   8 -19    6.21    4.52
   1   8 -19   -4.18    4.04
  -1  -8  19    1.08    4.57
[truncated: 1,938,671 more chars]
