# Supplementary material for: Borylation Directed Borylation of Indoles Using Pyrazabole Electrophiles: A One‐Pot Route to C7‐Borylated‐Indolines
Source: Angew Chem Int Ed Engl. 2022 Jun 28;61(32):e202206230. doi: 10.1002/anie.202206230 (PMC9401042; doi:10.1002/anie.202206230)
Supplement: Supplementary file 2 — Supporting Information [file ANIE-61-0-s004.cif]

data_mi19013
_audit_creation_date               2020-03-30
_audit_creation_method
;
Olex2 1.2
(compiled 2018.05.29 svn.r3508 for OlexSys, GUI svn.r5506)
;
_shelx_SHELXL_version_number       '2016/6'
_audit_contact_author_address      ?
_audit_contact_author_email        ?
_audit_contact_author_name         ''
_audit_contact_author_phone        ?
_publ_contact_author_id_orcid      ?
_publ_section_references
;
Dolomanov, O.V., Bourhis, L.J., Gildea, R.J, Howard, J.A.K. & Puschmann, H.
 (2009), J. Appl. Cryst. 42, 339-341.

Sheldrick, G.M. (2015). Acta Cryst. A71, 3-8.

Sheldrick, G.M. (2015). Acta Cryst. C71, 3-8.
;
_chemical_name_common              ?
_chemical_name_systematic          ?
_chemical_formula_moiety           'C10 H8 B2 F12 N6 O8 S4'
_chemical_formula_sum              'C10 H8 B2 F12 N6 O8 S4'
_chemical_formula_weight           718.08
_chemical_melting_point            ?
loop_
  _atom_type_symbol
  _atom_type_description
  _atom_type_scat_dispersion_real
  _atom_type_scat_dispersion_imag
  _atom_type_scat_source
 'C' 'C' 0.0033 0.0016 'International Tables Vol C Tables 4.2.6.8 and 6.1.1.4'
 'H' 'H' 0.0000 0.0000 'International Tables Vol C Tables 4.2.6.8 and 6.1.1.4'
 'B' 'B' 0.0013 0.0007 'International Tables Vol C Tables 4.2.6.8 and 6.1.1.4'
 'F' 'F' 0.0171 0.0103 'International Tables Vol C Tables 4.2.6.8 and 6.1.1.4'
 'N' 'N' 0.0061 0.0033 'International Tables Vol C Tables 4.2.6.8 and 6.1.1.4'
 'O' 'O' 0.0106 0.0060 'International Tables Vol C Tables 4.2.6.8 and 6.1.1.4'
 'S' 'S' 0.1246 0.1234 'International Tables Vol C Tables 4.2.6.8 and 6.1.1.4'

_shelx_space_group_comment
;
The symmetry employed for this shelxl refinement is uniquely defined
by the following loop, which should always be used as a source of
symmetry information in preference to the above space-group names.
They are only intended as comments.
;
_space_group_crystal_system        'orthorhombic'
_space_group_IT_number             61
_space_group_name_H-M_alt          'P b c a'
_space_group_name_Hall             '-P 2ac 2ab'
loop_
  _space_group_symop_operation_xyz
 'x, y, z'
 '-x+1/2, -y, z+1/2'
 '-x, y+1/2, -z+1/2'
 'x+1/2, -y+1/2, -z'
 '-x, -y, -z'
 'x-1/2, y, -z-1/2'
 'x, -y-1/2, z-1/2'
 '-x-1/2, y-1/2, z'

_cell_length_a                     13.5759(11)
_cell_length_b                     9.1503(8)
_cell_length_c                     18.9509(16)
_cell_angle_alpha                  90
_cell_angle_beta                   90
_cell_angle_gamma                  90
_cell_volume                       2354.1(3)
_cell_formula_units_Z              4
_cell_measurement_reflns_used      9952
_cell_measurement_temperature      100.0
_cell_measurement_theta_max        30.47
_cell_measurement_theta_min        2.89
_shelx_estimated_absorpt_T_max     0.965
_shelx_estimated_absorpt_T_min     0.890
_exptl_absorpt_coefficient_mu      0.553
_exptl_absorpt_correction_T_max    0.7461
_exptl_absorpt_correction_T_min    0.6827
_exptl_absorpt_correction_type     multi-scan
_exptl_absorpt_process_details
;
SADABS-2016/2 (Bruker,2016/2) was used for absorption correction.
wR2(int) was 0.0977 before and 0.0571 after correction.
The Ratio of minimum to maximum transmission is 0.9150.
The \l/2 correction factor is Not present.
;
_exptl_absorpt_special_details     ?
_exptl_crystal_colour              colourless
_exptl_crystal_colour_primary      colourless
_exptl_crystal_density_diffrn      2.026
_exptl_crystal_density_meas        ?
_exptl_crystal_density_method      ?
_exptl_crystal_description         'plate'
_exptl_crystal_F_000               1424
loop_
  _exptl_crystal_face_index_h
  _exptl_crystal_face_index_k
  _exptl_crystal_face_index_l
  _exptl_crystal_face_perp_dist
 -1.00 0.00 0.00 0.0490
 1.00 0.00 0.00 0.0240
 0.00 -1.00 0.00 0.1080
 -1.00 -1.00 0.00 0.0960
 -1.00 1.00 0.00 0.0740
 -1.00 0.00 -1.00 0.0490
 1.00 0.00 1.00 0.0330
 0.00 0.00 -1.00 0.0180
 0.00 0.00 1.00 0.0320
 1.00 0.00 -1.00 0.0280
 -1.00 0.00 1.00 0.0480
 -1.00 1.00 -1.00 0.0580

_exptl_crystal_size_max            0.216
_exptl_crystal_size_mid            0.098
_exptl_crystal_size_min            0.064
_exptl_transmission_factor_max     ?
_exptl_transmission_factor_min     ?
_diffrn_reflns_av_R_equivalents    0.0508
_diffrn_reflns_av_unetI/netI       0.0228
_diffrn_reflns_Laue_measured_fraction_full  1.000
_diffrn_reflns_Laue_measured_fraction_max  0.995
_diffrn_reflns_limit_h_max         19
_diffrn_reflns_limit_h_min         -19
_diffrn_reflns_limit_k_max         12
_diffrn_reflns_limit_k_min         -12
_diffrn_reflns_limit_l_max         26
_diffrn_reflns_limit_l_min         -26
_diffrn_reflns_number              64735
_diffrn_reflns_point_group_measured_fraction_full  1.000
_diffrn_reflns_point_group_measured_fraction_max  0.995
_diffrn_reflns_theta_full          25.242
_diffrn_reflns_theta_max           30.511
_diffrn_reflns_theta_min           2.621
_diffrn_ambient_temperature        100.0
_diffrn_detector_area_resol_mean   ?
_diffrn_measured_fraction_theta_full  1.000
_diffrn_measured_fraction_theta_max  0.995
_diffrn_measurement_device_type    'Bruker APEX-II CCD'
_diffrn_measurement_method         '\f and \w scans'
_diffrn_radiation_type             MoK\a
_diffrn_radiation_wavelength       0.71073
_diffrn_source                     ?
_diffrn_standards_number           0
_reflns_Friedel_coverage           0.000
_reflns_Friedel_fraction_full      .
_reflns_Friedel_fraction_max       .
_reflns_number_gt                  3015
_reflns_number_total               3574
_reflns_special_details
;
 Reflections were merged by SHELXL according to the crystal
 class for the calculation of statistics and refinement.
 
 _reflns_Friedel_fraction is defined as the number of unique
 Friedel pairs measured divided by the number that would be
 possible theoretically, ignoring centric projections and
 systematic absences.
;
_reflns_threshold_expression       'I > 2\s(I)'
_computing_cell_refinement         ?
_computing_data_collection         ?
_computing_data_reduction          ?
_computing_molecular_graphics      'Olex2 (Dolomanov et al., 2009)'
_computing_publication_material    'Olex2 (Dolomanov et al., 2009)'
_computing_structure_refinement    'ShelXL (Sheldrick, 2015)'
_computing_structure_solution      'XT (Sheldrick, 2015)'
_refine_diff_density_max           0.437
_refine_diff_density_min           -0.577
_refine_diff_density_rms           0.075
_refine_ls_extinction_coef         .
_refine_ls_extinction_method       none
_refine_ls_goodness_of_fit_ref     1.042
_refine_ls_hydrogen_treatment      mixed
_refine_ls_matrix_type             full
_refine_ls_number_parameters       194
_refine_ls_number_reflns           3574
_refine_ls_number_restraints       0
_refine_ls_R_factor_all            0.0440
_refine_ls_R_factor_gt             0.0333
_refine_ls_restrained_S_all        1.042
_refine_ls_shift/su_max            0.001
_refine_ls_shift/su_mean           0.000
_refine_ls_structure_factor_coef   Fsqd
_refine_ls_weighting_details      
 'w=1/[\s^2^(Fo^2^)+(0.0345P)^2^+2.3025P] where P=(Fo^2^+2Fc^2^)/3'
_refine_ls_weighting_scheme        calc
_refine_ls_wR_factor_gt            0.0768
_refine_ls_wR_factor_ref           0.0825
_refine_special_details            ?
_olex2_refinement_description
;
1. Fixed Uiso
 At 1.2 times of:
  All C(H) groups
2.a Aromatic/amide H refined with riding coordinates:
 C3(H3), C1(H1), C2(H2)
;
_atom_sites_solution_hydrogens     mixed
_atom_sites_solution_primary       dual
_atom_sites_solution_secondary     ?
loop_
  _atom_site_label
  _atom_site_type_symbol
  _atom_site_fract_x
  _atom_site_fract_y
  _atom_site_fract_z
  _atom_site_U_iso_or_equiv
  _atom_site_adp_type
  _atom_site_occupancy
  _atom_site_site_symmetry_order
  _atom_site_calc_flag
  _atom_site_refinement_flags_posn
  _atom_site_refinement_flags_adp
  _atom_site_refinement_flags_occupancy
  _atom_site_disorder_assembly
  _atom_site_disorder_group
 S2 S 0.60650(3) 0.23052(4) 0.58950(2) 0.01408(9) Uani 1 1 d . . . . .
 S1 S 0.42524(3) 0.20067(4) 0.66279(2) 0.01484(9) Uani 1 1 d . . . . .
 F4 F 0.60700(8) 0.37336(12) 0.71157(5) 0.0270(2) Uani 1 1 d . . . . .
 F6 F 0.69312(8) 0.17650(12) 0.71171(5) 0.0299(2) Uani 1 1 d . . . . .
 F5 F 0.74550(8) 0.36664(13) 0.65734(6) 0.0317(3) Uani 1 1 d . . . . .
 F1 F 0.27356(9) 0.14952(13) 0.58094(6) 0.0388(3) Uani 1 1 d . . . . .
 O4 O 0.61968(9) 0.07729(12) 0.58494(6) 0.0210(2) Uani 1 1 d . . . . .
 F2 F 0.29565(9) -0.00359(14) 0.66510(6) 0.0409(3) Uani 1 1 d . . . . .
 O2 O 0.48877(8) 0.10849(12) 0.70240(6) 0.0186(2) Uani 1 1 d . . . . .
 O3 O 0.64380(8) 0.32620(13) 0.53694(6) 0.0210(2) Uani 1 1 d . . . . .
 F3 F 0.38871(10) -0.00849(13) 0.57322(7) 0.0407(3) Uani 1 1 d . . . . .
 O1 O 0.36571(9) 0.30766(14) 0.69592(6) 0.0223(2) Uani 1 1 d . . . . .
 N1 N 0.48543(9) 0.55087(13) 0.57010(6) 0.0143(2) Uani 1 1 d . . . . .
 N2 N 0.54523(10) 0.62926(13) 0.52673(6) 0.0145(2) Uani 1 1 d . . . . .
 N3 N 0.48892(9) 0.27632(13) 0.59866(6) 0.0130(2) Uani 1 1 d . . . . .
 C3 C 0.57799(13) 0.74570(17) 0.56273(8) 0.0193(3) Uani 1 1 d . . . . .
 H3 H 0.621046 0.818548 0.544723 0.023 Uiso 1 1 calc R . . . .
 C5 C 0.66674(12) 0.29050(18) 0.67396(8) 0.0186(3) Uani 1 1 d . . . . .
 C1 C 0.48164(12) 0.61878(17) 0.63274(8) 0.0185(3) Uani 1 1 d . . . . .
 H1 H 0.445120 0.586505 0.672556 0.022 Uiso 1 1 calc R . . . .
 C2 C 0.53921(13) 0.74299(17) 0.63020(8) 0.0218(3) Uani 1 1 d . . . . .
 H2 H 0.549896 0.811864 0.666924 0.026 Uiso 1 1 calc R . . . .
 C4 C 0.33997(13) 0.07651(19) 0.61684(9) 0.0246(3) Uani 1 1 d . . . . .
 B1 B 0.43899(12) 0.40302(17) 0.55194(8) 0.0137(3) Uani 1 1 d . . . . .
 H4 H 0.3612(13) 0.4006(19) 0.5664(9) 0.012(4) Uiso 1 1 d . . . . .

loop_
  _atom_site_aniso_label
  _atom_site_aniso_U_11
  _atom_site_aniso_U_22
  _atom_site_aniso_U_33
  _atom_site_aniso_U_23
  _atom_site_aniso_U_13
  _atom_site_aniso_U_12
 S2 0.01631(17) 0.01467(16) 0.01126(15) 0.00019(12) 0.00084(12) 0.00116(12)
 S1 0.01601(17) 0.01841(17) 0.01009(15) 0.00372(12) -0.00050(12) -0.00268(13)
 F4 0.0255(5) 0.0338(6) 0.0218(5) -0.0130(4) -0.0028(4) 0.0033(4)
 F6 0.0355(6) 0.0293(5) 0.0249(5) 0.0040(4) -0.0135(4) 0.0023(4)
 F5 0.0226(5) 0.0419(6) 0.0308(5) -0.0013(5) -0.0015(4) -0.0138(5)
 F1 0.0329(6) 0.0415(7) 0.0419(6) 0.0183(5) -0.0238(5) -0.0152(5)
 O4 0.0269(6) 0.0161(5) 0.0200(5) -0.0027(4) -0.0013(4) 0.0046(4)
 F2 0.0420(7) 0.0502(7) 0.0306(6) 0.0219(5) -0.0102(5) -0.0304(6)
 O2 0.0218(5) 0.0206(5) 0.0134(5) 0.0066(4) -0.0029(4) -0.0021(4)
 O3 0.0191(5) 0.0261(6) 0.0180(5) 0.0059(4) 0.0055(4) 0.0012(4)
 F3 0.0503(8) 0.0345(6) 0.0372(6) -0.0133(5) -0.0068(5) -0.0131(5)
 O1 0.0224(6) 0.0293(6) 0.0153(5) 0.0034(4) 0.0058(4) 0.0027(5)
 N1 0.0214(6) 0.0132(5) 0.0082(5) 0.0012(4) 0.0007(4) -0.0010(4)
 N2 0.0206(6) 0.0130(5) 0.0097(5) 0.0011(4) -0.0007(4) -0.0024(4)
 N3 0.0146(6) 0.0143(5) 0.0102(5) 0.0019(4) 0.0004(4) -0.0003(4)
 C3 0.0294(8) 0.0158(7) 0.0127(6) -0.0006(5) -0.0022(6) -0.0048(6)
 C5 0.0171(7) 0.0218(7) 0.0168(6) -0.0021(6) -0.0026(5) -0.0008(5)
 C1 0.0292(8) 0.0170(7) 0.0095(6) -0.0009(5) 0.0008(6) 0.0003(6)
 C2 0.0360(9) 0.0182(7) 0.0113(6) -0.0025(5) -0.0010(6) -0.0031(6)
 C4 0.0269(8) 0.0267(8) 0.0200(7) 0.0085(6) -0.0074(6) -0.0118(7)
 B1 0.0188(8) 0.0133(7) 0.0092(6) 0.0021(5) -0.0005(5) 0.0000(5)

_geom_special_details
;
 All esds (except the esd in the dihedral angle between two l.s. planes)
 are estimated using the full covariance matrix.  The cell esds are taken
 into account individually in the estimation of esds in distances, angles
 and torsion angles; correlations between esds in cell parameters are only
 used when they are defined by crystal symmetry.  An approximate (isotropic)
 treatment of cell esds is used for estimating esds involving l.s. planes.
;
loop_
  _geom_bond_atom_site_label_1
  _geom_bond_atom_site_label_2
  _geom_bond_distance
  _geom_bond_site_symmetry_2
  _geom_bond_publ_flag
 S2 O4 1.4162(11) . ?
 S2 O3 1.4194(11) . ?
 S2 N3 1.6594(13) . ?
 S2 C5 1.8794(16) . ?
 S1 O2 1.4207(11) . ?
 S1 O1 1.4162(12) . ?
 S1 N3 1.6443(12) . ?
 S1 C4 1.8411(17) . ?
 F4 C5 1.3193(18) . ?
 F6 C5 1.3146(19) . ?
 F5 C5 1.3145(19) . ?
 F1 C4 1.312(2) . ?
 F2 C4 1.3174(18) . ?
 F3 C4 1.314(2) . ?
 N1 N2 1.3599(17) . ?
 N1 C1 1.3408(18) . ?
 N1 B1 1.532(2) . ?
 N2 C3 1.3410(19) . ?
 N2 B1 1.5348(19) 5_666 ?
 N3 B1 1.6087(19) . ?
 C3 H3 0.9500 . ?
 C3 C2 1.383(2) . ?
 C1 H1 0.9500 . ?
 C1 C2 1.380(2) . ?
 C2 H2 0.9500 . ?
 B1 H4 1.091(18) . ?

loop_
  _geom_angle_atom_site_label_1
  _geom_angle_atom_site_label_2
  _geom_angle_atom_site_label_3
  _geom_angle
  _geom_angle_site_symmetry_1
  _geom_angle_site_symmetry_3
  _geom_angle_publ_flag
 O4 S2 O3 121.52(7) . . ?
 O4 S2 N3 112.21(7) . . ?
 O4 S2 C5 106.63(7) . . ?
 O3 S2 N3 105.12(6) . . ?
 O3 S2 C5 105.21(7) . . ?
 N3 S2 C5 104.81(7) . . ?
 O2 S1 N3 108.74(7) . . ?
 O2 S1 C4 105.38(7) . . ?
 O1 S1 O2 121.51(7) . . ?
 O1 S1 N3 109.67(7) . . ?
 O1 S1 C4 106.11(8) . . ?
 N3 S1 C4 103.93(7) . . ?
 N2 N1 B1 125.15(11) . . ?
 C1 N1 N2 108.27(12) . . ?
 C1 N1 B1 126.33(12) . . ?
 N1 N2 B1 124.68(12) . 5_666 ?
 C3 N2 N1 108.03(12) . . ?
 C3 N2 B1 126.93(13) . 5_666 ?
 S1 N3 S2 118.48(7) . . ?
 B1 N3 S2 121.99(9) . . ?
 B1 N3 S1 119.25(9) . . ?
 N2 C3 H3 125.4 . . ?
 N2 C3 C2 109.26(14) . . ?
 C2 C3 H3 125.4 . . ?
 F4 C5 S2 111.13(10) . . ?
 F6 C5 S2 110.51(11) . . ?
 F6 C5 F4 109.24(13) . . ?
 F5 C5 S2 107.73(11) . . ?
 F5 C5 F4 108.96(13) . . ?
 F5 C5 F6 109.24(13) . . ?
 N1 C1 H1 125.4 . . ?
 N1 C1 C2 109.22(13) . . ?
 C2 C1 H1 125.4 . . ?
 C3 C2 H2 127.4 . . ?
 C1 C2 C3 105.22(13) . . ?
 C1 C2 H2 127.4 . . ?
 F1 C4 S1 111.29(12) . . ?
 F1 C4 F2 109.23(15) . . ?
 F1 C4 F3 108.74(14) . . ?
 F2 C4 S1 107.58(11) . . ?
 F3 C4 S1 110.26(12) . . ?
 F3 C4 F2 109.72(15) . . ?
 N1 B1 N2 109.32(11) . 5_666 ?
 N1 B1 N3 109.84(11) . . ?
 N1 B1 H4 111.1(9) . . ?
 N2 B1 N3 109.70(12) 5_666 . ?
 N2 B1 H4 112.1(9) 5_666 . ?
 N3 B1 H4 104.7(9) . . ?

loop_
  _geom_torsion_atom_site_label_1
  _geom_torsion_atom_site_label_2
  _geom_torsion_atom_site_label_3
  _geom_torsion_atom_site_label_4
  _geom_torsion
  _geom_torsion_site_symmetry_1
  _geom_torsion_site_symmetry_2
  _geom_torsion_site_symmetry_3
  _geom_torsion_site_symmetry_4
  _geom_torsion_publ_flag
 S2 N3 B1 N1 -65.63(14) . . . . ?
 S2 N3 B1 N2 54.55(15) . . . 5_666 ?
 S1 N3 B1 N1 108.20(12) . . . . ?
 S1 N3 B1 N2 -131.62(11) . . . 5_666 ?
 O4 S2 N3 S1 53.38(10) . . . . ?
 O4 S2 N3 B1 -132.75(11) . . . . ?
 O4 S2 C5 F4 -130.17(11) . . . . ?
 O4 S2 C5 F6 -8.72(13) . . . . ?
 O4 S2 C5 F5 110.54(12) . . . . ?
 O2 S1 N3 S2 2.39(10) . . . . ?
 O2 S1 N3 B1 -171.66(10) . . . . ?
 O2 S1 C4 F1 176.67(12) . . . . ?
 O2 S1 C4 F2 57.05(14) . . . . ?
 O2 S1 C4 F3 -62.57(13) . . . . ?
 O3 S2 N3 S1 -172.58(8) . . . . ?
 O3 S2 N3 B1 1.29(12) . . . . ?
 O3 S2 C5 F4 99.55(12) . . . . ?
 O3 S2 C5 F6 -139.01(11) . . . . ?
 O3 S2 C5 F5 -19.74(13) . . . . ?
 O1 S1 N3 S2 137.41(8) . . . . ?
 O1 S1 N3 B1 -36.63(12) . . . . ?
 O1 S1 C4 F1 46.61(14) . . . . ?
 O1 S1 C4 F2 -73.02(14) . . . . ?
 O1 S1 C4 F3 167.36(11) . . . . ?
 N1 N2 C3 C2 0.05(18) . . . . ?
 N1 C1 C2 C3 -0.18(19) . . . . ?
 N2 N1 C1 C2 0.22(18) . . . . ?
 N2 N1 B1 N2 -10.2(2) . . . 5_666 ?
 N2 N1 B1 N3 110.23(14) . . . . ?
 N2 C3 C2 C1 0.08(19) . . . . ?
 N3 S2 C5 F4 -11.02(13) . . . . ?
 N3 S2 C5 F6 110.42(11) . . . . ?
 N3 S2 C5 F5 -130.32(11) . . . . ?
 N3 S1 C4 F1 -69.03(14) . . . . ?
 N3 S1 C4 F2 171.35(12) . . . . ?
 N3 S1 C4 F3 51.73(13) . . . . ?
 C5 S2 N3 S1 -61.94(9) . . . . ?
 C5 S2 N3 B1 111.93(11) . . . . ?
 C1 N1 N2 C3 -0.16(17) . . . . ?
 C1 N1 N2 B1 -173.62(13) . . . 5_666 ?
 C1 N1 B1 N2 176.09(14) . . . 5_666 ?
 C1 N1 B1 N3 -63.49(18) . . . . ?
 C4 S1 N3 S2 -109.50(9) . . . . ?
 C4 S1 N3 B1 76.46(12) . . . . ?
 B1 N1 N2 C3 -174.84(14) . . . . ?
 B1 N1 N2 B1 11.7(2) . . . 5_666 ?
 B1 N1 C1 C2 174.82(14) . . . . ?
 B1 N2 C3 C2 173.31(14) 5_666 . . . ?

loop_
  _refln_index_h
  _refln_index_k
  _refln_index_l
  _refln_F_squared_meas
  _refln_F_squared_sigma
 0 -1 0 0.3 0.7
 0 -1 0 0 0.8
 0 2 0 8460.55 318.27
 0 -2 0 7348.06 313.97
 0 -3 0 -0.9 1.6
 0 3 0 -0.1 2.2
 0 3 0 -0.4 1.3
 0 3 0 0.2 1.5
 0 -3 0 -0.3 1.3
 0 -3 0 -1.8 2.2
 0 3 0 -1.5 2.2
 0 -3 0 -2.5 2.1
 0 -4 0 2.9 2.7
 0 -4 0 2.6 1.7
 0 -4 0 3.7 2.1
 0 4 0 5 2.7
 0 4 0 1.6 1.7
 0 4 0 1.9 2.4
 0 -4 0 0.8 2.7
 0 4 0 1.3 1.6
 0 -5 0 0 1.8
 0 5 0 0.8 2.7
 0 -5 0 -0.5 2.7
 0 5 0 0.7 1.8
 0 -5 0 0.9 2.1
 0 -5 0 -0.9 2.9
 0 5 0 -1 1.6
 0 5 0 0.5 2.6
 0 -6 0 4.3 2.2
 0 6 0 3 2.1
 0 -6 0 3.4 3.5
 0 6 0 2 2.1
 0 -6 0 5.4 2.7
 0 6 0 6.6 3.4
 0 6 0 3.9 3
 0 -6 0 2.6 3.2
 0 7 0 3.8 2.5
 0 -7 0 0 3.9
 0 7 0 -3.2 2.6
 0 -7 0 0.9 2.7
 0 7 0 1.7 3.4
 0 -7 0 0 3.4
 0 -7 0 -1.5 2
 0 -7 0 -0.4 3.6
 0 7 0 0.7 2.2
 0 -8 0 168.18 10
 0 8 0 175.18 11.9
 0 8 0 192.48 9.6
 0 -8 0 183.48 12.1
 0 8 0 181.28 11.7
 0 -8 0 220.98 21.7
 0 -8 0 192.38 9.8
 0 8 0 178.88 9.5
 0 -9 0 3 3
 0 -9 0 4.5 4.6
 0 -9 0 -2.1 4.4
 0 -9 0 -0.8 5.7
 0 9 0 -0.1 3.7
 0 9 0 -1.2 3.9
 0 9 0 1.4 2.5
 0 9 0 -0.8 2.6
 0 -10 0 131.59 9.3
 0 10 0 137.89 8.5
 0 -10 0 133.99 11.9
 0 10 0 133.99 8.2
 0 -10 0 127.59 12
 0 -10 0 104.29 13
 0 -11 0 0.4 6.1
 0 -11 0 -2.5 5.7
 0 11 0 -1.5 2.6
 0 11 0 -1.3 3.1
 0 -11 0 -0.6 5.1
 0 -12 0 23.4 7.2
 0 12 0 25.5 4.6
 -1 1 0 0.1 1.1
 1 1 0 1 1.2
 1 1 0 1.9 1.3
 1 -1 0 0.1 0.9
 1 -1 0 0.5 0.9
 1 -1 0 0.4 0.7
 1 -1 0 0.5 0.8
 -1 -1 0 0.3 1.2
 1 1 0 0.4 1.7
 -1 -1 0 0.2 1.3
 -1 1 0 1.5 1
 -1 1 0 0.5 0.7
 -1 -1 0 0.7 1.4
 1 1 0 0.5 1.1
 1 -2 0 0.4 1.1
 -1 -2 0 1.4 2
 -1 -2 0 0.6 2.1
 -1 -2 0 1.6 1.9
 -1 -2 0 0.3 1.4
 1 -2 0 0.7 1.5
 -1 2 0 1.5 1.6
 1 -2 0 2.7 1.8
 1 2 0 -1.5 1.8
 1 2 0 0.3 2
 -1 2 0 0.4 1.4
 1 2 0 2.2 2
 1 2 0 -0.6 1.4
 1 -2 0 0.9 1.3
 -1 2 0 -0.4 1.7
 1 -3 0 0.1 1.3
 1 -3 0 0.7 1.3
 1 3 0 1.2 2.4
 -1 3 0 -1.7 1.2
 1 3 0 -1.4 2.2
 1 -3 0 -1.8 2.1
 -1 3 0 0 1.8
 1 -3 0 -0.6 1.9
 -1 -3 0 -0.5 2.5
 -1 -3 0 -0.2 1.6
 -1 3 0 -0.2 2
 1 3 0 -1.9 1.4
 -1 3 0 1.3 1.5
 1 3 0 0.2 2
 -1 -3 0 1.9 2.5
 -1 -3 0 1.6 2.1
 -1 4 0 -2.8 2
 1 -4 0 0.3 2.9
 1 -4 0 0.3 1.5
 1 4 0 0 2
 -1 4 0 0.5 1.6
 -1 -4 0 -0.1 2.6
 1 -4 0 0.3 1.6
 1 4 0 2.6 1.6
 -1 -4 0 1.3 2.2
 1 4 0 -0.4 2.3
 -1 4 0 1.6 2.2
 -1 4 0 0.7 1.4
 -1 -4 0 1 2.7
 1 4 0 2 2.7
 1 -4 0 -0.1 4.1
 -1 -4 0 2.1 1.8
 -1 -5 0 -0.4 2.4
 -1 -5 0 0.7 2.9
 1 5 0 2.3 3
 1 5 0 0.8 1.8
 -1 -5 0 0.1 2.9
 1 -5 0 -1 2.7
 1 -5 0 1.8 1.7
 -1 5 0 0.6 1.8
 -1 5 0 0.1 2.5
 -1 -5 0 2 2
 1 -5 0 0.9 1.9
 -1 5 0 4 2.8
 -1 5 0 1.1 1.7
 1 -5 0 -2.1 2.3
 1 5 0 3.7 2.2
 1 5 0 -4.7 2.7
 1 -6 0 -0.4 3
 1 -6 0 0.9 3.3
 1 -6 0 -1.7 1.7
 1 6 0 -1.3 3.1
 -1 -6 0 -1.3 3.3
 -1 6 0 -0.5 2.7
 1 6 0 0.5 1.9
 -1 6 0 2.2 2.1
 -1 -6 0 -0.3 2
 1 6 0 -3.7 2.5
 -1 6 0 -4 2.4
 1 -6 0 1.4 2.2
 1 6 0 1.7 2.4
 -1 -6 0 3.3 3.6
 -1 -6 0 0.1 2.6
 -1 6 0 1.4 1.8
 -1 7 0 0.1 3
 1 7 0 -1.6 2.1
 -1 7 0 -0.5 2.8
 1 -7 0 0.9 2.4
 1 -7 0 1 3.5
 -1 -7 0 -2.4 3.3
 -1 7 0 -1.1 1.9
 1 7 0 -0.1 2.3
 1 -7 0 -2.2 2.9
 -1 -7 0 -3 2.1
 1 7 0 -1 3.2
 -1 -7 0 4 3.2
 -1 7 0 6.4 2.6
 -1 -7 0 -2.6 3.6
 1 -7 0 0 2.1
 1 7 0 -3.1 3.1
 -1 -7 0 -3.5 3.3
 -1 8 0 -2.1 2
 1 8 0 3.5 3.6
 -1 -8 0 -4.3 2.9
 1 -8 0 1.9 4.4
 1 -8 0 0.8 2.4
 1 8 0 -1.5 2.3
 -1 8 0 -1.5 2.3
 -1 -8 0 2.9 7.5
 -1 8 0 -0.4 3.1
 -1 8 0 -0.6 3.3
 1 8 0 0.1 2.5
 1 -8 0 -0.1 2.7
 -1 -8 0 -0.4 2.5
 1 -8 0 0.3 3.6
 -1 -8 0 -0.6 4.8
 1 8 0 3 3.9
 -1 -9 0 1.5 5.1
 -1 -9 0 2.5 4.8
 -1 -9 0 -3 3.3
 -1 9 0 -2 2.7
 1 -9 0 2.2 4.4
 1 -9 0 1.3 2.9
 1 -9 0 1.6 4.3
 -1 -9 0 3.3 3
 -1 9 0 6.7 4.3
 1 -9 0 -2.5 4.6
 1 9 0 5.9 5.4
 1 9 0 5.9 3.1
 -1 -9 0 -1.3 5.2
 1 -9 0 1.7 2.8
 1 9 0 2.1 4
 1 9 0 -4.8 2.4
 -1 9 0 2.1 2.5
 -1 9 0 -5.1 3.4
 1 -10 0 -0.9 3.2
 1 10 0 3.1 3
 -1 -10 0 0.5 5.7
 -1 -10 0 10.5 5.2
 1 -10 0 0.2 4.5
 -1 10 0 -0.3 2.9
 -1 10 0 -1.3 2.3
 -1 -10 0 -0.8 3.6
 1 -10 0 3.8 3.1
 1 10 0 0 2.9
 1 -10 0 0.1 5.4
 -1 -10 0 -3 5.1
 1 -10 0 5.2 5.4
 1 -11 0 3.3 6.6
 -1 -11 0 -4.5 5.7
 1 -11 0 2.2 5.9
 -1 -11 0 0.6 3.5
 1 11 0 -1.7 3.3
 -1 -11 0 -3.8 5.3
 1 -11 0 8.9 5.5
 1 11 0 2.3 3.1
 1 -11 0 1.2 2.8
 -1 11 0 -0.8 2.9
 -1 -11 0 4.4 5.6
 -1 12 0 7.4 3.7
 1 -12 0 -4.4 5.4
 1 12 0 -2.6 3.2
 -1 -12 0 16.8 6.8
 2 0 0 3823.92 150.88
 -2 0 0 3880.71 150.38
 -2 -1 0 194.28 8.7
 -2 -1 0 189.48 8.1
 2 -1 0 194.48 8.1
 -2 -1 0 190.58 7.7
 2 1 0 194.38 8.1
 -2 -1 0 192.28 8
 -2 1 0 190.28 7.9
 2 1 0 183.58 7.7
 2 -1 0 182.48 8
 2 -1 0 186.08 7.4
 -2 -1 0 196.38 8.3
 2 1 0 195.08 8.6
 -2 1 0 198.18 8.1
 2 1 0 194.48 8
 2 -1 0 183.38 6.8
 -2 2 0 786.12 27.9
 -2 2 0 789.32 28.5
 2 2 0 782.02 28.8
 2 -2 0 760.72 28.1
 2 2 0 797.22 28.6
 2 -2 0 761.92 28.3
 -2 -2 0 806.92 28.9
 -2 -2 0 785.32 28.6
 2 2 0 801.52 29.1
 -2 -2 0 828.62 29.4
 -2 2 0 746.73 28.4
 -2 -2 0 784.32 29.1
 2 2 0 797.42 29.1
 2 -2 0 779.22 28.5
 2 -2 0 781.82 27.9
 -2 -3 0 190.58 9.2
 2 3 0 178.88 9.1
 2 3 0 173.68 8.2
 -2 -3 0 191.28 8.5
 2 3 0 188.88 9.3
 -2 3 0 190.08 8.4
 -2 3 0 181.38 8.6
 2 -3 0 186.78 8.1
 2 -3 0 186.68 8.8
 -2 3 0 187.78 8.1
 -2 -3 0 203.88 9.5
 -2 3 0 191.08 8
 2 3 0 193.68 9.1
 2 -3 0 194.48 7.8
 2 -3 0 183.18 8.2
 -2 -3 0 184.48 9.3
 2 4 0 301.37 13.1
 -2 -4 0 298.17 13
 -2 4 0 282.77 12.5
 2 4 0 278.27 13.1
 -2 4 0 281.57 11.4
 -2 -4 0 268.37 12.9
 2 -4 0 269.07 12.9
 2 -4 0 288.37 12.2
 -2 4 0 302.77 12.1
 2 -4 0 273.57 11.4
 -2 4 0 278.47 11.8
 2 -4 0 281.67 11.2
 2 4 0 278.97 12.4
 -2 -4 0 279.37 12
 2 4 0 262.67 11.6
 -2 -4 0 288.97 13.4
 2 -5 0 82.49 4.8
 2 5 0 77.59 5.8
 -2 5 0 71.59 5.9
 2 -5 0 71.59 6.2
 2 -5 0 75.69 5.7
 -2 5 0 74.79 4.7
 2 5 0 81.99 6.7
 -2 5 0 81.39 5.2
 2 5 0 75.69 5
 -2 -5 0 83.39 5.4
 -2 -5 0 64.79 6.6
 2 -5 0 75.39 4.6
 -2 -5 0 77.39 6.6
 2 5 0 71.29 11.1
 -2 -5 0 79.69 6.3
 2 -6 0 2017.8 72.89
 2 6 0 2045.7 73.89
 2 -6 0 2059.29 72.69
 2 6 0 2044.5 76.09
 -2 -6 0 2149.58 74.89
 -2 -6 0 2062.09 75.59
 2 -6 0 2053.09 75.39
 -2 6 0 2011.8 74.19
 -2 -6 0 2082.99 76.99
 -2 6 0 2013.6 74.89
 2 6 0 2034.5 73.09
 -2 6 0 2045.5 72.79
 -2 6 0 2069.19 73.39
 -2 -6 0 2014.1 73.59
 2 -6 0 2086.49 74.59
 -2 -6 0 2075.69 75.89
 2 6 0 2046.9 75.39
 -2 7 0 33.3 4.8
 -2 -7 0 32 4.4
 -2 7 0 26.3 4.7
 2 -7 0 29 5.1
 -2 -7 0 32.2 6.7
 -2 -7 0 20.5 5.5
 2 -7 0 29 3.8
 2 7 0 27.7 5.6
 2 7 0 32.4 5.9
 -2 7 0 28.5 5.2
 2 7 0 27.2 3.9
 2 7 0 26.3 4.4
 2 -7 0 29.8 3.8
 -2 -7 0 26.3 5.1
 -2 7 0 32.5 3.7
 2 -7 0 32.3 6
 -2 -7 0 23 6.3
 -2 -8 0 49.5 6.5
 2 8 0 40.9 11.7
 2 -8 0 57.29 5.3
 2 8 0 61.09 6.1
 -2 8 0 68.69 5.1
 2 -8 0 66.99 8.7
 -2 8 0 65.69 8.4
 -2 -8 0 56.39 8.2
 2 -8 0 60.59 10.8
 -2 8 0 67.09 7.7
 -2 -8 0 63.29 9.4
 2 8 0 60.49 5.4
 -2 -8 0 65.29 9.7
 -2 -8 0 57.59 5.7
 2 -8 0 63.99 5.2
 2 8 0 55.89 7.9
 -2 8 0 66.39 5.9
 -2 9 0 239.98 11.5
 2 -9 0 256.67 14.9
 -2 -9 0 275.67 16.6
 2 -9 0 261.67 16.1
 2 9 0 255.67 14
 -2 -9 0 238.48 14.1
 -2 9 0 294.57 16.3
 -2 -9 0 260.07 17.5
 2 -9 0 244.38 11.7
 2 9 0 248.58 17.9
 -2 9 0 261.67 12.7
 -2 9 0 234.58 14.9
 2 9 0 253.97 22.7
 -2 -9 0 250.77 13.9
 2 -9 0 243.08 12.2
 2 9 0 253.97 12.4
 2 -9 0 248.18 16.1
 -2 -9 0 229.98 20
 -2 -10 0 15.6 5.4
 2 -10 0 21.4 3.8
 2 -10 0 15.2 6.4
 -2 -10 0 8.9 6.4
 -2 10 0 26 4.6
 2 -10 0 32.4 7.6
 2 -10 0 15.4 5.9
 2 10 0 17.7 4.2
 -2 -10 0 21.5 7.9
 2 10 0 25.2 5.2
 -2 -10 0 21.7 5.3
 -2 -10 0 25 7.2
 2 -10 0 20.8 6.1
 2 11 0 79.79 7
 -2 -11 0 74.59 10.9
 2 -11 0 51.89 11.2
 2 -11 0 77.09 11.4
 -2 -11 0 80.79 11.4
 2 11 0 74.79 7.3
 -2 -11 0 76.49 12.8
 -2 11 0 87.19 7.3
 2 12 0 118.69 8.2
 -2 -12 0 59.99 10.9
 -2 -12 0 95.29 9.9
 -3 0 0 0 1.3
 -3 0 0 4.5 1.3
 -3 0 0 -0.3 1.2
 3 0 0 0.4 1.2
 3 0 0 -0.4 2.8
 3 0 0 -0.4 2.2
 3 0 0 -1.1 2.1
 3 0 0 0.7 1.2
 -3 0 0 -0.4 2.7
 3 0 0 0.1 1.4
 3 -1 0 0.1 0.6
 3 -1 0 1.9 2.3
 -3 1 0 0.3 2.5
 3 1 0 0.3 1.7
 -3 -1 0 -1.5 2.1
 3 1 0 -0.2 1.9
 -3 -1 0 0.8 2.2
 3 1 0 1.9 3.1
 -3 -1 0 2.3 1.8
 -3 1 0 -0.8 2.3
 3 1 0 2.3 2.2
 3 -1 0 -0.6 2.5
 3 -1 0 1.7 1.2
 -3 -1 0 1.5 3
 -3 2 0 3.1 2.5
 3 2 0 1.5 2.3
 3 -2 0 4.7 2.2
 -3 -2 0 0.8 2.8
 -3 2 0 -0.2 0.8
 3 2 0 -0.3 2.1
 3 -2 0 5.7 2.4
 -3 -2 0 0.6 2.1
 3 2 0 0.4 2.1
 -3 2 0 1 1.5
 -3 -2 0 0.6 2.5
 -3 -2 0 0.8 2.2
 -3 -2 0 2.2 3.1
 3 -2 0 0.3 1.5
 3 2 0 4.2 3.1
 3 -2 0 0.7 0.9
 -3 3 0 1.3 1.9
 3 -3 0 -1.8 1.7
 3 3 0 3.8 2.4
 -3 3 0 1 1.3
 -3 -3 0 -0.1 2.6
 3 -3 0 1.9 1.4
 -3 -3 0 3.2 2.4
 3 3 0 1.7 2.5
 3 3 0 -1 2.6
 -3 -3 0 4.9 3.2
 -3 -3 0 2.1 2.5
 -3 3 0 0.5 2.4
 -3 -3 0 -0.2 3.1
 3 -3 0 0 1.9
 3 3 0 -1.6 2.6
 3 -3 0 1.7 1.7
 3 -3 0 1.4 2
 3 -4 0 -0.9 1.7
 -3 -4 0 -1.6 2.7
 -3 4 0 -0.6 2
 3 4 0 0.4 2.6
 -3 4 0 -0.4 1.6
 -3 -4 0 -3.1 3.2
 -3 -4 0 -0.5 3.1
 3 -4 0 2.2 2.4
 -3 -4 0 0.3 2.2
 3 4 0 0.8 2.5
 3 -4 0 0 1.7
 3 4 0 2.3 2.2
 -3 4 0 -1.6 2
 -3 -4 0 -0.1 2.9
 3 4 0 1.3 2.7
 3 -4 0 0.9 1.6
 -3 5 0 -0.8 2.2
 -3 5 0 -0.2 1.8
 3 5 0 -1 2.9
 -3 -5 0 -0.9 2.7
 -3 -5 0 0.4 3.8
 -3 -5 0 1.5 3.9
 3 -5 0 3.7 2.3
 3 -5 0 0.4 1.8
 3 5 0 -0.3 2
 3 5 0 -2 2.7
 3 -5 0 0.9 1.6
 -3 5 0 1.3 2.4
 3 -5 0 -2.8 2.4
 3 5 0 2.4 2.8
 -3 -5 0 -0.8 2.2
 -3 -5 0 1 3.4
 3 6 0 4.1 3.4
 -3 6 0 -0.4 2.4
 -3 6 0 1.6 2.7
 3 -6 0 -1.3 2.3
 -3 -6 0 1.4 2.5
 -3 -6 0 -3 4.1
 3 6 0 -1.6 2.7
 -3 -6 0 -2.7 3
 -3 6 0 0.1 2.3
 -3 -6 0 0.6 3.6
 3 -6 0 0.4 2
 3 -6 0 -0.9 2.9
 -3 -6 0 -0.9 3.3
 3 -6 0 -1.4 1.8
 3 6 0 0.8 4.3
 3 7 0 1.4 2.5
 -3 -7 0 -0.9 2.7
 -3 7 0 -0.1 2.7
 3 7 0 -2.2 3.3
 3 7 0 0.8 3.5
 3 7 0 1 3.2
 3 -7 0 -0.1 3.5
 -3 7 0 -1.4 2.6
 -3 -7 0 0.9 3.9
 -3 -7 0 -0.2 3.7
 3 -7 0 1.4 2.1
 3 -7 0 -0.5 2.1
 -3 -7 0 -0.5 4.8
 -3 7 0 0.1 3
 -3 -7 0 2.9 7.7
 -3 -8 0 3.9 5.7
 3 -8 0 -0.4 4.2
 -3 -8 0 1.6 4.7
 -3 -8 0 -0.5 4.4
 -3 -8 0 0.4 4
 -3 8 0 2.2 3.7
 -3 8 0 -1 2.8
 3 -8 0 0.2 2.5
 -3 8 0 -0.8 2.8
 3 -8 0 -0.4 2.1
 3 8 0 -3.9 3.6
 3 8 0 2 4.2
 3 -8 0 -1.5 3.1
 -3 -8 0 0.7 2.9
 3 8 0 0.8 2.7
 3 -9 0 0.6 2.4
 3 9 0 4.2 3.1
 -3 9 0 -6.3 2.9
 3 -9 0 0.5 3.7
 -3 -9 0 5.2 5.2
 3 9 0 1.7 3.4
 3 9 0 0.3 5.2
 3 -9 0 -2.9 4.7
 -3 -9 0 1.7 4.3
 -3 -9 0 -2.7 3
 -3 -9 0 0 4.7
 -3 -9 0 -0.4 5.4
 -3 9 0 -1.6 3
 3 -9 0 -0.8 4.3
 3 -9 0 1.1 2.8
 -3 -10 0 22.9 6.9
 -3 10 0 -4.7 3
 3 -10 0 1.5 2.1
 3 -10 0 5.1 4.3
 3 10 0 -0.8 3.5
 3 10 0 -2.8 3
 -3 -10 0 0.5 3.5
 -3 -10 0 7.8 5.5
 3 -10 0 -1.2 4.6
 3 -10 0 2 5.1
 -3 -10 0 8.7 7.4
 -3 -10 0 2.5 4.5
 3 -11 0 -1.3 6
 3 -11 0 1.1 4.3
 -3 -11 0 2.5 5.6
 3 -11 0 9 6.4
 -3 -11 0 -6.8 3.8
 3 11 0 6.7 4.2
 3 -11 0 2.3 3.4
 -3 11 0 -1.9 3.3
 -3 -11 0 -1.4 7
 -3 -11 0 6.1 6.5
 3 11 0 6.1 3.6
 -3 -11 0 3.5 3.8
 -3 -12 0 4.7 4.5
 -3 12 0 6.4 4.2
 3 12 0 1.8 3.8
 -4 0 0 1042.4 37.8
 4 0 0 1023.9 37.9
 4 0 0 1083.99 39.2
 4 0 0 1103.79 39.5
 -4 0 0 1076.89 39.7
 4 0 0 1137.89 39.9
 -4 0 0 1059.39 37.9
 -4 0 0 1050.19 37.9
 4 0 0 1064.29 38.2
 4 0 0 1057.29 37.8
 4 -1 0 3958.3 144.39
 -4 1 0 4122.09 144.39
 4 1 0 4187.78 143.39
 -4 1 0 4168.28 144.39
 4 1 0 4360.26 145.09
 -4 1 0 3864.41 142.09
 -4 1 0 4082.89 142.89
 -4 -1 0 4110.29 143.19
 4 -1 0 3966.3 142.89
 4 -1 0 4234.38 144.39
 -4 -1 0 4355.76 145.19
 -4 -2 0 800.52 31.4
 4 -2 0 817.12 29.5
 4 2 0 820.72 30.6
 -4 2 0 812.72 30.6
 4 -2 0 793.92 30.4
 4 -2 0 814.62 30.4
 -4 -2 0 776.92 30.8
 4 2 0 847.32 31.5
 4 2 0 776.82 31.7
 -4 -2 0 822.92 30
 -4 -2 0 801.42 30.5
 -4 -2 0 837.22 30.6
 4 -2 0 776.32 28.3
 4 2 0 846.92 30.2
 4 3 0 1309.77 48.3
 -4 -3 0 1340.87 48.9
 -4 -3 0 1302.27 48.7
 -4 3 0 1281.67 47.5
 4 -3 0 1261.37 46.9
 -4 -3 0 1324.67 48.2
 4 3 0 1297.77 48
 4 -3 0 1268.17 46.9
 -4 -3 0 1281.87 47.5
 4 -3 0 1305.87 47.1
 4 -3 0 1254.17 47.2
 -4 -3 0 1362.96 47.6
 4 3 0 1321.27 47.6
 -4 3 0 1314.97 45.5
 -4 3 0 1309.77 46.8
 4 3 0 1267.07 47.4
 -4 -4 0 1821.52 64.99
 4 4 0 1822.82 65.69
 4 -4 0 1767.52 64.69
 4 4 0 1746.13 64.69
 -4 -4 0 1773.42 66.59
 4 4 0 1831.02 65.39
 -4 4 0 1873.31 64.99
 4 -4 0 1785.52 64.39
 4 4 0 1742.43 65.59
 -4 -4 0 1879.01 66.19
 4 -4 0 1792.02 63.49
 -4 -4 0 1782.92 68.29
 4 -4 0 1767.02 64.09
 -4 -4 0 1799.82 65.19
 -4 4 0 1786.72 64.49
 4 -4 0 1767.62 63.89
 4 5 0 61.49 6.3
 4 5 0 64.19 6.2
 -4 -5 0 61.69 7.2
 -4 5 0 67.39 4.5
 4 -5 0 72.19 5.9
 4 -5 0 57.19 4.7
 -4 -5 0 70.99 5.9
 -4 5 0 64.49 5.6
 -4 -5 0 75.89 7.8
 4 5 0 68.39 7
 4 5 0 66.59 7.2
 -4 -5 0 60.59 7.7
 4 -5 0 62.79 4.4
 -4 -5 0 69.39 6.3
 4 -5 0 60.99 4.6
 4 -5 0 65.99 4.9
 4 6 0 49.9 5.2
 -4 6 0 39.4 5.2
 -4 -6 0 36.5 6
 4 -6 0 38.1 4.4
 -4 -6 0 44.6 7.7
 4 -6 0 45.3 3.9
 -4 -6 0 50.89 7.2
 -4 -6 0 39.1 5.2
 4 6 0 60.49 7
 4 -6 0 46.6 4.7
 4 6 0 35.5 6.2
 -4 6 0 35.7 5.2
 -4 -6 0 45.4 6.3
 -4 6 0 47.6 4.4
 4 -6 0 49.1 4.3
 4 -6 0 37.1 5.7
 4 6 0 40 5.8
 -4 7 0 114.09 7.9
 4 -7 0 103.79 7.5
 4 7 0 94.59 8.4
 -4 -7 0 106.39 11
 -4 7 0 93.09 6.8
 -4 -7 0 108.09 9.6
 -4 7 0 106.79 8.2
 4 -7 0 99.79 6.8
 4 -7 0 105.39 6.2
 -4 -7 0 108.19 9.7
 4 7 0 105.39 9.4
 4 -7 0 109.39 6.5
 4 7 0 103.49 7.3
 4 7 0 108.99 9.1
 -4 -7 0 110.69 7.8
 -4 -7 0 108.19 9.2
 4 -7 0 113.59 9.2
 4 8 0 168.58 11.1
 -4 -8 0 165.38 12
 4 -8 0 163.78 10.4
 -4 8 0 160.58 10.2
 -4 -8 0 191.78 13.4
 -4 -8 0 196.98 14.5
 -4 -8 0 184.68 10.8
 4 -8 0 161.08 18.1
 4 8 0 158.08 9.6
 4 8 0 193.68 20.2
 4 -8 0 193.38 12.2
 -4 -8 0 149.69 12
 4 -8 0 180.38 8.5
 4 -8 0 157.88 9.2
 4 -8 0 170.18 8.7
 -4 8 0 163.78 11.5
 4 8 0 171.38 12.4
 4 9 0 221.08 11.7
 4 -9 0 210.88 9.9
 -4 -9 0 216.88 14.9
 -4 -9 0 223.28 14.5
 4 -9 0 224.58 10.1
 -4 -9 0 206.08 16.6
 4 -9 0 205.68 14.1
 -4 9 0 231.78 12.4
 -4 -9 0 213.58 12.3
 4 9 0 219.48 13.2
 4 -9 0 201.08 12.5
 -4 9 0 213.78 14.1
 4 -9 0 209.88 14.5
 -4 -9 0 219.78 15.4
 -4 -10 0 58.49 10.8
 4 -10 0 53.99 8.5
 4 -10 0 51.59 3.2
 4 10 0 61.49 7.6
 4 -10 0 47.1 8.7
 4 10 0 57.29 6.2
 -4 -10 0 53.59 9.2
 4 -10 0 49 7.2
 -4 -10 0 53.19 9
 -4 10 0 43.3 6
 -4 -10 0 45.8 6.4
 4 -10 0 46.5 5.6
 4 -10 0 33.5 3.2
 -4 -10 0 34.6 8.1
 -4 -11 0 122.99 10
 -4 -11 0 105.29 12.7
 -4 -11 0 118.39 17.5
 -4 11 0 122.49 9.3
 4 11 0 137.39 10.3
 4 -11 0 101.49 10
 -4 -11 0 100.79 13.7
 4 -11 0 100.69 13
 4 11 0 151.58 9.3
 4 -11 0 106.59 13.3
 4 -11 0 120.89 8.3
 -4 -11 0 114.19 12.8
 4 12 0 53.19 6.6
 -4 12 0 52.39 7
 5 0 0 0.5 1.3
 5 0 0 -0.6 1.5
 5 0 0 0.2 1.8
 5 0 0 -0.2 2.2
 -5 0 0 0.8 1.5
 -5 0 0 -0.3 1.3
 5 0 0 2.4 3.5
 5 0 0 0.1 3.1
 -5 0 0 0 1.5
 -5 0 0 0.5 3.5
 5 1 0 -1 3.5
 5 -1 0 2.4 3.2
 5 -1 0 0.2 1.2
 5 -1 0 0.5 1.4
 -5 -1 0 1.2 3.6
 5 1 0 -0.7 1.9
 -5 -1 0 -1.2 2.1
 -5 1 0 -0.4 0.9
 -5 1 0 0.1 0.7
 5 1 0 2.8 3.1
 -5 1 0 4.9 3.5
 -5 -1 0 5.1 2.2
 -5 -1 0 0.3 1.7
 5 1 0 2.2 2.2
 -5 1 0 0 1.4
 5 -1 0 -3.2 2.8
 -5 -2 0 -3.1 2.6
 5 -2 0 -2 2.5
 -5 -2 0 -0.8 2
 5 -2 0 -4 2.6
 -5 -2 0 -3.6 4
 -5 2 0 -0.2 2.6
 -5 -2 0 1.3 2.5
 5 -2 0 0.8 1.5
 5 2 0 1.1 2.9
 -5 -2 0 -1.8 2.3
 5 2 0 -2.4 2.3
 5 -2 0 -0.2 1.5
 -5 2 0 0.5 2.9
 5 2 0 -0.6 3.5
 5 2 0 -0.3 2.2
 5 -2 0 0.6 0.7
 5 3 0 -0.5 2.4
 5 -3 0 0.2 0.8
 5 3 0 -1.2 3.5
 -5 3 0 -0.4 2.8
 5 -3 0 0.7 2.3
 5 -3 0 0.8 2.2
 -5 -3 0 2.9 3.9
 5 3 0 1 2.6
 5 -3 0 -2.2 2.4
 5 -3 0 -0.1 1.8
 -5 -3 0 -2.9 2.5
 -5 -3 0 -0.8 2.9
 -5 -3 0 0.1 2.6
 5 -4 0 -0.2 2.1
 5 4 0 -1.6 3
 5 -4 0 -2.4 1.9
 -5 4 0 -2 1.9
 -5 -4 0 -1.5 3.1
 -5 -4 0 2.8 3
 5 4 0 0.5 2.7
 5 -4 0 0.1 1.2
 -5 -4 0 -3.2 2.7
 5 -4 0 1 2.4
 -5 -4 0 1.4 3.7
 5 4 0 0.4 3.4
 -5 4 0 0.5 1
 5 -4 0 -0.3 2.1
 -5 -4 0 0.7 3.8
 5 4 0 2.4 2.7
 5 5 0 1.9 2.8
 5 -5 0 -0.4 2.4
 5 -5 0 3.2 1.8
 -5 -5 0 -2.3 3.5
 -5 -5 0 3.3 4.3
 -5 5 0 -2.5 2.1
 5 5 0 1.6 3.7
 5 -5 0 2.4 2.5
 -5 -5 0 -0.8 4
 5 -5 0 0.9 2
 5 5 0 -0.9 3
 5 -5 0 2.1 2.9
 5 5 0 -0.1 3
 -5 5 0 -1.2 2.9
 -5 -5 0 -3.9 2.7
 -5 -5 0 3.2 3.1
 -5 5 0 -1.1 1.3
 5 6 0 4.5 3.9
 -5 -6 0 -3.7 3.3
 5 -6 0 1.1 2.5
 5 -6 0 -0.1 3.2
 -5 6 0 -0.7 1.7
 5 -6 0 0.1 2
 -5 6 0 1 2.7
 -5 6 0 -4 2.8
 5 -6 0 0.8 2.4
 5 6 0 0 2.8
 -5 -6 0 -2.2 2.5
 5 6 0 -0.1 3.2
 -5 -6 0 0.9 4.3
 -5 -6 0 -1.8 4.3
 5 -6 0 -1.2 1.9
 -5 -6 0 0.3 4.1
 5 6 0 0 3.6
 5 7 0 3.5 4.2
 5 -7 0 0.5 4.5
 -5 -7 0 5.6 5.2
 -5 7 0 2.3 3.1
 5 7 0 0.8 3.1
 -5 -7 0 4.6 4.5
 -5 7 0 1.5 3.4
 -5 7 0 -0.9 2.1
 5 -7 0 -0.6 2.7
 5 7 0 -0.1 4.3
 5 7 0 0.2 3.6
 -5 -7 0 1.2 3.3
 5 -7 0 0.8 2.8
 -5 -7 0 4.3 5.4
 -5 -7 0 -1.9 3.8
 5 -7 0 2 2.4
 5 -7 0 0.5 2.6
 5 -8 0 2.1 4.3
 5 -8 0 4.7 2.8
 -5 -8 0 -3.5 3.1
 -5 -8 0 5.6 5.6
 5 -8 0 0 2.6
 -5 -8 0 -1.1 4.6
 5 8 0 0.8 4.6
 5 -8 0 0.3 2.1
 -5 8 0 1.9 2.6
 5 8 0 -0.7 3
 5 -8 0 1.8 3.5
 -5 8 0 1.8 3.7
 -5 -8 0 2.8 4.8
 5 8 0 4.5 4.5
 5 -8 0 2.2 3.1
 -5 -8 0 4.2 5.3
 5 8 0 6 4.7
 5 -9 0 0.9 2.1
 5 -9 0 0.1 4.6
 -5 -9 0 -10.2 3.9
 -5 -9 0 0.8 5.2
 5 -9 0 -0.4 2.4
 5 -9 0 5.5 3
 5 -9 0 5.8 4.5
 5 9 0 1.5 4.2
 -5 -9 0 -4 6.7
 -5 9 0 2.8 6.5
 -5 9 0 1.5 3.7
 5 -9 0 2.4 4.5
 5 9 0 -1.6 3
 -5 -9 0 3.7 5.7
 -5 -9 0 7.9 4.3
 -5 -10 0 -5.5 4.7
 -5 -10 0 1 3.6
 5 10 0 -0.7 3.9
 -5 10 0 1.4 3.7
 5 -10 0 -2.5 4.7
 -5 -10 0 -9.5 4.2
 5 10 0 0.1 3.2
 -5 -10 0 -7.3 5.9
 5 -10 0 1.2 2.9
 5 -10 0 4.2 3.6
 5 11 0 2.9 3.6
 -5 -11 0 -5.2 3.3
 5 -11 0 -2.2 2.9
 -5 -11 0 4.1 6.5
 5 11 0 0.4 4.1
 5 -11 0 -2.4 4.8
 5 -11 0 0.6 3.7
 -5 11 0 1.8 4.3
 -5 -11 0 -3.6 5.4
 5 -11 0 -3.3 4.8
 -5 -11 0 17.2 8.5
 -5 -12 0 -9.6 7.4
 -6 0 0 536.65 20.1
 6 0 0 533.55 22.3
 6 0 0 539.45 22
 -6 0 0 526.65 20
 6 0 0 567.24 23
 6 0 0 515.75 20
 -6 0 0 526.45 19.9
 6 0 0 526.55 20
 6 0 0 539.95 20.7
 -6 1 0 3532.25 123.99
 6 -1 0 3542.05 126.99
 6 1 0 3586.64 126.89
 6 1 0 3675.13 125.39
 -6 -1 0 3718.43 128.29
 6 -1 0 3647.14 124.59
 6 -1 0 3499.85 124.79
 -6 1 0 3506.65 124.79
 -6 -1 0 3536.25 124.99
 6 1 0 3719.13 128.09
 6 -1 0 3824.62 127.69
 -6 1 0 3839.62 127.69
 -6 1 0 3417.36 123.89
 -6 -1 0 3238.48 126.39
 -6 -1 0 3523.85 125.79
 6 2 0 703.03 28.4
 -6 -2 0 748.43 27.7
 6 2 0 729.23 29.2
 6 2 0 771.72 30.5
 -6 2 0 727.93 29.1
 6 -2 0 762.12 29.4
 -6 -2 0 720.93 28.9
 6 2 0 755.82 28.1
 6 -2 0 729.53 27.3
 -6 -2 0 794.42 30.8
 6 -2 0 736.73 27.2
 6 -2 0 716.73 26.1
 6 -2 0 716.93 29.2
 -6 -3 0 21.9 4.4
 -6 -3 0 24.9 4.4
 6 -3 0 26.9 4.4
 -6 -3 0 16.7 3.6
 -6 3 0 22.2 4.4
 -6 -3 0 19.8 5.3
 6 3 0 24.6 4.4
 6 3 0 23.3 4
 6 3 0 17.6 5.1
 6 3 0 17.1 3.9
 6 -3 0 19.1 1.5
 6 -3 0 23.8 3.1
 6 -3 0 17.1 3.8
 6 -3 0 19.7 3.1
 -6 -3 0 19.9 4.7
 6 -4 0 81.59 6.2
 -6 -4 0 92.79 9.6
 -6 -4 0 73.79 6.5
 6 -4 0 71.49 6.3
 6 4 0 87.59 8
 -6 -4 0 84.59 6.6
 6 4 0 80.79 7.1
 6 -4 0 69.89 3.8
 -6 -4 0 83.29 7.3
 -6 4 0 74.09 6.9
 6 4 0 72.09 6.4
 6 -4 0 77.59 5.9
 -6 -4 0 75.69 7.4
 6 -4 0 79.99 5.7
 -6 -5 0 84.39 8.1
 6 -5 0 86.29 6.8
 6 -5 0 90.49 6.8
 6 -5 0 74.59 4.6
 6 5 0 88.49 7
 -6 5 0 82.69 7.5
 6 5 0 79.99 7.8
 -6 -5 0 70.29 8.9
 6 5 0 82.09 7.8
 6 -5 0 79.09 6.4
 -6 -5 0 87.19 7.4
 -6 -5 0 83.99 9.4
 6 -5 0 79.49 6
 6 5 0 89.09 7.6
 -6 -6 0 0.3 3.6
 -6 -6 0 5.2 6.1
 -6 -6 0 4 4.4
 6 -6 0 5.9 2.7
 -6 6 0 3.2 3.8
 6 -6 0 5.8 3.3
 6 6 0 0 3.1
 6 6 0 3.7 4.6
 -6 6 0 1.8 3.2
 6 -6 0 2.8 3.5
 -6 -6 0 6.2 4.5
 6 6 0 4.1 4
 -6 -6 0 1.7 4.9
 6 -6 0 3.5 2.5
 6 6 0 3.8 4.3
 6 -6 0 3.1 3.5
 6 7 0 647.24 28.3
 6 -7 0 633.84 24.3
 -6 7 0 622.64 26.4
 6 7 0 640.84 28.7
 -6 7 0 686.83 27
 6 -7 0 543.45 26.5
 -6 -7 0 611.14 27.7
 -6 -7 0 601.44 26.6
 -6 -7 0 650.03 29
 -6 -7 0 631.04 29.1
 6 -7 0 602.54 24.9
 6 7 0 613.44 26
 6 -7 0 598.84 25.3
 -6 -7 0 635.34 30.1
 6 7 0 598.74 27.5
 6 8 0 136.39 9.5
 6 -8 0 144.99 7.9
 6 -8 0 146.99 9.1
 6 8 0 156.78 12.6
 -6 -8 0 135.89 10.1
 6 -8 0 153.38 8.8
 -6 8 0 155.58 10.6
 6 -8 0 130.69 11.2
 6 -8 0 149.88 10.3
 -6 -8 0 141.39 12.1
 -6 -8 0 147.89 12.6
 6 8 0 160.98 12
 -6 8 0 167.28 12.9
 6 8 0 161.48 11.8
 -6 -8 0 130.19 14.8
 -6 -8 0 164.18 13.3
 6 -8 0 139.49 8.9
 6 9 0 111.39 11
 6 9 0 98.69 8.1
 -6 -9 0 97.99 11.2
 6 -9 0 100.69 9.1
 6 -9 0 88.29 5.8
 -6 9 0 107.89 9.1
 -6 -9 0 100.79 12
 6 -9 0 108.09 11.6
 -6 -9 0 51.49 11.4
 6 -9 0 85.69 7.3
 6 -9 0 85.59 7.3
 -6 -9 0 89.89 8.6
 6 -9 0 97.19 6.5
 6 9 0 100.19 9.5
 -6 -9 0 106.89 13.8
 6 10 0 2.3 4
 6 -10 0 -1 2.7
 -6 -10 0 12.1 7.6
 6 -10 0 7 5.5
 -6 -10 0 -2.5 3.4
 6 10 0 0.9 4.3
 -6 -10 0 13.8 7.1
 -6 -10 0 3.2 6
 6 -10 0 0 3.9
 -6 -10 0 4.4 6.2
 -6 10 0 3.1 4.2
 6 -10 0 7.3 5
 -6 -11 0 9.8 7
 6 11 0 9.8 4.2
 6 -11 0 -4.5 4.4
 -6 11 0 4 4.2
 -6 -11 0 5.7 7.2
 6 11 0 4.9 8.2
 -6 -11 0 7.7 5.6
 -6 -11 0 8.6 6.8
 6 -11 0 10.3 5.3
 6 -11 0 3.5 4.9
 6 -11 0 1.5 3.1
 -6 -12 0 -5 5.8
 6 12 0 0.6 6.5
 -7 0 0 2.7 1.8
 7 0 0 1.1 3.9
 7 0 0 1.5 3.2
 -7 0 0 -1.4 1.4
 -7 0 0 4.3 4.3
 -7 0 0 0.5 1.7
 7 0 0 -0.9 1.7
 7 0 0 1.3 3.1
 7 0 0 0.4 1.7
 7 1 0 0.1 2.1
 -7 -1 0 2.6 4.1
 -7 1 0 -0.7 0.8
 -7 -1 0 -1 2.1
 -7 -1 0 0.6 1.7
 7 1 0 1.2 3.9
 7 1 0 -0.7 2.1
 -7 1 0 1.9 3.9
 -7 1 0 1.8 1.7
 7 1 0 -1.3 3.1
 7 -1 0 -0.7 3.4
 7 -1 0 -2.4 1.4
 -7 -1 0 0.5 2.2
 7 -1 0 -0.1 3
 7 -1 0 -2.3 3.6
 -7 1 0 -1.1 1
 7 -1 0 0.5 1.6
 7 1 0 3.1 3.4
 7 -2 0 0.4 1.1
 -7 -2 0 3.2 2.9
 7 2 0 -1 2.4
 7 -2 0 0 1.5
 -7 -2 0 1.8 4.1
 7 2 0 -2 2.2
 7 -2 0 1 3.4
 7 2 0 -1 7.3
 7 -2 0 -0.8 1.6
 -7 2 0 1.3 3.3
 7 2 0 -0.4 3.2
 7 -2 0 6.5 3.7
 -7 -2 0 0 2.4
 -7 -3 0 5.1 3.5
 7 -3 0 1.3 1.8
 -7 -3 0 0 4.1
 7 -3 0 0.1 3
 7 3 0 0.9 2.7
 7 -3 0 1.8 0.8
 -7 3 0 -1.8 3.2
 7 3 0 -0.6 2.9
 7 -3 0 0.3 1.9
 7 -3 0 -2.4 2.8
 -7 -3 0 7.9 6.5
 7 3 0 0.6 3.3
 7 3 0 3 4.4
 -7 -3 0 -1.1 2.4
 7 4 0 1.2 4.2
 -7 -4 0 1.1 3.6
 -7 -4 0 3.6 4.9
 7 -4 0 0.8 2.1
 -7 -4 0 1.2 3.1
 7 -4 0 1.1 0.9
 7 -4 0 0.8 2.7
 -7 -4 0 -0.3 3
 7 4 0 -1.7 3.1
 7 -4 0 -0.7 2.2
 -7 -4 0 0.2 3.7
 7 4 0 1.6 3.5
 7 4 0 4.9 3.3
 -7 4 0 -1.1 3.4
 7 -4 0 2.6 3.3
 7 -5 0 0.2 2.9
 -7 5 0 4 4.3
 -7 -5 0 8.6 5.9
 7 -5 0 1.4 1.4
 7 -5 0 -1.8 3
 7 5 0 2.4 4
 7 5 0 2.6 3.8
 7 5 0 1.6 4.5
 7 -5 0 0.7 3.1
 -7 -5 0 -4.2 4.1
 7 5 0 0.2 4.3
 7 -5 0 0.7 3.3
 -7 -5 0 5.9 4
 -7 -5 0 1.6 3.8
 -7 -5 0 2.9 4.5
 7 6 0 3 4.1
 7 6 0 -1.9 4.3
 7 6 0 2.7 4.7
 7 -6 0 4.1 3.4
 7 -6 0 3.8 3.5
 7 -6 0 1.4 3.2
 7 -6 0 -1.4 1.6
 -7 -6 0 2.4 5.6
 -7 -6 0 6.4 5.4
 7 -6 0 1.9 3.4
 -7 -6 0 -1.5 3.5
 -7 -6 0 0.9 5.5
 7 6 0 3.3 4
 -7 -6 0 -0.9 3.9
 -7 6 0 2.3 4
 7 -7 0 0.6 2.1
 7 -7 0 -3.9 2.9
 -7 7 0 6.2 4.4
 7 7 0 5.5 5.2
 7 7 0 -5.9 4
 -7 -7 0 3.9 5.6
 -7 -7 0 6.6 4.2
 -7 -7 0 6.3 6.2
 7 -7 0 2.9 3.9
 -7 -7 0 0.4 5.3
 7 7 0 3.7 4.5
 7 -7 0 5.5 3.6
 7 7 0 0.8 3.5
 7 -8 0 -2.2 2.9
 -7 -8 0 5.7 6.1
 7 8 0 3.9 3.6
 -7 -8 0 -1.8 3.4
 7 -8 0 -4.6 2.6
 7 8 0 7 5.5
 7 -8 0 0.8 2.4
 7 -8 0 1.5 4.1
 -7 -8 0 -0.4 4.5
 -7 -8 0 -1.5 4.9
 7 8 0 0.7 4.8
 7 -8 0 -1.4 3
 -7 -8 0 -6.6 5.9
 7 -8 0 1.7 3
 7 8 0 -2.8 3.8
 -7 8 0 -2.2 3.9
 7 -9 0 -1.7 4.1
 7 -9 0 -5.1 3
 7 -9 0 0.4 2.6
 -7 -9 0 -2.1 6.1
 7 9 0 -3.4 4.9
 -7 9 0 4.5 4.4
 7 -9 0 1.9 2.8
 -7 -9 0 -8.3 5.3
 7 -9 0 1.3 2.2
 7 -9 0 7.6 3.7
 -7 -9 0 -4.4 7.8
 7 9 0 2.3 4.8
 -7 -9 0 -1.7 4.9
 -7 -9 0 1.6 3.9
 -7 -10 0 2.6 5.2
 7 10 0 6 5.2
 7 -10 0 4.7 4.1
 7 10 0 6.8 5.2
 7 10 0 -1.2 3.5
 7 -10 0 2.1 5.1
 7 -10 0 0.2 3.2
 -7 -10 0 9.8 5.8
 7 -10 0 0.3 2.8
 -7 -10 0 14.6 7
 -7 10 0 -2 3.8
 7 -11 0 0.4 5.2
 -7 -11 0 8.6 8.7
 7 -11 0 1.3 4.8
 7 -11 0 7.9 3.8
 -7 -11 0 9.8 7.9
 7 11 0 2.1 6.4
 -7 -11 0 11.1 6.8
 7 12 0 -2.3 4.4
 -7 -12 0 1.1 6.6
 -8 0 0 1651.23 57.29
 8 0 0 1561.04 59.69
 -8 0 0 1567.64 56.99
 -8 0 0 1585.94 56.99
 8 0 0 1569.44 57.19
 -8 0 0 1566.14 60.79
 8 0 0 1704.33 60.49
 8 0 0 1603.34 57.19
 8 0 0 1582.14 61.29
 -8 1 0 177.58 8.3
 -8 1 0 170.38 7.3
 -8 -1 0 168.08 8.4
 8 1 0 178.78 9.1
 -8 -1 0 172.78 9.1
 -8 -1 0 184.78 12.1
 8 1 0 164.68 10.9
 8 -1 0 189.38 13.6
 8 -1 0 188.08 10.9
 -8 -1 0 171.48 9.1
 8 -1 0 189.98 11.1
 8 -1 0 182.98 8.3
 8 1 0 175.98 10.7
 8 1 0 166.18 11.9
 -8 1 0 181.38 11.4
 8 1 0 187.68 9
 -8 -2 0 43 5.5
 8 -2 0 42.4 3.8
 8 2 0 53.09 5.3
 -8 -2 0 44.9 4.7
 -8 -2 0 32.3 6.8
 8 -2 0 34.1 6.1
 -8 -2 0 41.6 5.2
 8 -2 0 53.29 6.8
 8 2 0 43.9 6.3
 8 2 0 49.3 7.7
 8 2 0 52.09 5.7
 8 -2 0 48.7 3.2
 -8 2 0 58.99 7.2
 8 -3 0 9.1 2.6
 -8 -3 0 4.6 2.8
 8 3 0 10.6 4.3
 -8 -3 0 2.5 3.5
 -8 -3 0 4.5 4.9
 8 -3 0 6 2.3
 8 -3 0 6 1.1
 8 3 0 8.2 4.8
 8 -3 0 12.6 4.4
 8 3 0 6.5 3.3
 8 3 0 6.3 4.1
 -8 -3 0 3.9 3.6
 8 -3 0 8.9 4
 -8 -4 0 159.78 10.6
 8 -4 0 138.89 8.3
 8 4 0 146.69 9.4
 8 4 0 147.29 11.3
 8 -4 0 151.38 8.2
 8 -4 0 155.88 10.1
 -8 -4 0 151.98 10.8
 8 4 0 143.19 10.1
 8 -4 0 144.89 9.5
 8 -4 0 156.08 10.2
 -8 -4 0 139.39 9.1
 8 -4 0 138.89 5.8
 -8 -4 0 134.29 11.7
 8 4 0 164.28 10.4
 -8 -5 0 226.28 13.7
 8 -5 0 198.88 12.2
 8 5 0 205.48 14.4
 -8 -5 0 201.38 11.9
 8 -5 0 212.38 11.4
 8 -5 0 213.38 10.8
 8 -5 0 218.58 11.8
 8 5 0 207.68 12.3
 8 5 0 210.28 12.5
 -8 -5 0 222.78 12.8
 -8 -5 0 220.08 13.9
 -8 5 0 223.68 13.3
 8 -5 0 209.78 12.1
 8 5 0 198.68 13
 -8 -5 0 212.98 14.9
 8 -5 0 201.98 8.3
 8 -6 0 118.79 8.3
 8 6 0 118.19 9.7
 8 -6 0 104.39 7.7
 -8 -6 0 116.29 9.5
 -8 -6 0 111.89 10.2
 8 -6 0 103.69 8.8
 8 6 0 133.09 9.6
 8 -6 0 115.39 5.7
 8 -6 0 113.49 8.6
 8 6 0 111.19 10.7
 -8 6 0 99.69 9.2
 -8 -6 0 120.19 11.2
 8 -6 0 117.29 8.7
 -8 -6 0 134.69 11.2
 8 6 0 119.29 10.5
 8 -7 0 571.74 25.3
 -8 -7 0 534.55 27.9
 -8 -7 0 613.44 28.2
 8 -7 0 541.25 21.6
 8 -7 0 553.04 24.3
 8 7 0 544.05 27.5
 -8 7 0 561.44 25.7
 8 7 0 578.24 27.2
 8 7 0 548.55 26.6
 8 -7 0 561.44 22.9
 8 -7 0 554.14 24.5
 8 -7 0 551.04 23.3
 -8 -7 0 575.34 26.3
 8 7 0 581.84 25.5
 -8 -7 0 594.84 28.8
 -8 -8 0 159.78 14
 8 -8 0 159.48 10.3
 8 -8 0 158.18 8.3
 8 8 0 158.88 13
 -8 8 0 164.38 11.7
 8 -8 0 149.49 11.5
 8 -8 0 149.69 10.1
 -8 -8 0 146.39 11.5
 8 8 0 160.98 11.2
 -8 -8 0 154.48 13.7
 -8 -8 0 138.69 13.8
 8 -8 0 157.28 9.5
 -8 -8 0 149.19 12.1
 8 -8 0 150.58 9
 8 -9 0 107.39 8
 8 -9 0 105.49 8.4
 -8 -9 0 110.29 14.3
 8 9 0 122.59 9.8
 8 -9 0 112.99 8.6
 8 -9 0 117.99 9.9
 8 9 0 96.29 12.1
 8 -9 0 98.19 7
 -8 -9 0 105.49 12.1
 -8 -9 0 111.49 13.8
 8 9 0 123.49 11.8
 -8 -9 0 135.59 12.9
 8 -9 0 105.59 10.5
 8 -10 0 96.39 12.9
 8 -10 0 121.49 8.1
 -8 -10 0 130.89 12.9
 8 10 0 117.89 9.7
 8 10 0 110.29 14.4
 -8 -10 0 85.79 14.2
 8 -10 0 106.39 5.7
 8 -10 0 125.89 11.9
 8 -10 0 129.59 8.2
 -8 -10 0 134.49 13.5
 8 -10 0 130.29 9
 8 -11 0 19.7 7.3
 8 11 0 23.4 5.6
 -8 -11 0 1.8 8.1
 -8 -11 0 30.8 9
 -8 -11 0 36.4 10.1
 -9 0 0 -0.7 1.8
 9 0 0 1.2 3.5
 9 0 0 -2 3.5
 -9 0 0 1.7 4.8
 9 0 0 -1.4 1.8
 -9 0 0 0.9 1.7
 9 0 0 -2.1 4.2
 9 1 0 1.8 2.4
 9 -1 0 0.3 1.8
 -9 -1 0 1.2 2.2
 -9 1 0 0.5 1.2
 9 1 0 3.3 4.7
 9 -1 0 3.1 4.8
 9 1 0 -0.3 2.2
 9 -1 0 -4.7 3.5
 9 -1 0 3.7 3.8
 -9 -1 0 -1.3 2.3
 -9 1 0 0.5 1
 9 1 0 4.1 4.1
 -9 -1 0 6.5 5.1
 -9 -1 0 -1.4 2
 -9 1 0 3.7 4.6
 9 1 0 1.2 3.9
 -9 -2 0 2.2 3.2
 9 -2 0 -2.1 3.6
 -9 -2 0 -3.4 2.4
 9 2 0 -4 2.4
 9 2 0 -0.4 4.6
 -9 -2 0 2.3 4.8
 9 -2 0 1.2 1.8
 -9 -2 0 -0.5 2.2
 9 2 0 2.9 2.8
 9 -2 0 -4 3.7
 9 2 0 -0.8 3.9
 9 2 0 -2.1 3.7
 -9 2 0 -2.8 3.7
 9 -2 0 -0.7 3.3
 9 -3 0 -3.6 3.2
 -9 -3 0 -0.8 2.6
 9 -3 0 1.1 2.2
 9 3 0 -4.2 2.5
 -9 -3 0 1 3.3
 9 -3 0 -1.3 1.9
 9 3 0 0 3
 9 3 0 -1.4 3.6
 -9 -3 0 -3.7 4.6
 9 3 0 -2.7 4.3
 9 -3 0 -2.7 3.3
 9 4 0 -0.1 4.8
 -9 -4 0 0.6 4
 -9 -4 0 1.3 5.5
 9 -4 0 -0.6 0.5
 9 -4 0 0 3.9
 9 -4 0 3.5 3.4
 9 -4 0 -1.2 2.1
 9 -4 0 0 2.4
 9 -4 0 -0.5 3.5
 -9 -4 0 -1.2 2.9
 9 4 0 -1.7 3.5
 -9 -4 0 3.7 3.8
 9 4 0 -0.9 3.2
 9 4 0 1.6 4.1
 9 5 0 -0.3 3.4
 -9 -5 0 -0.6 4.1
 9 5 0 -1.4 4.2
 -9 -5 0 -5.8 3.3
 9 -5 0 0.3 1
 9 5 0 -1.8 4
 -9 -5 0 -0.2 4.4
 9 -5 0 -0.7 2.4
 9 -5 0 -0.7 3.5
 9 -5 0 -1.1 2.6
 9 -5 0 -2.2 3.6
 9 -5 0 -0.1 3
 -9 -5 0 5.7 5.7
 9 5 0 -1.4 5
 9 -6 0 -2.7 2.9
 9 -6 0 2 6.4
 -9 -6 0 2.7 4.1
 9 -6 0 3.4 3.1
 -9 -6 0 -3 5.5
 9 6 0 3.9 5.4
 -9 -6 0 1.6 4.8
 9 -6 0 0.3 1.7
 9 6 0 0.5 7.5
 9 6 0 -0.3 3.9
 -9 -6 0 3.7 5.3
 9 -6 0 1.1 3.7
 9 -6 0 1.8 3.5
 9 6 0 5.7 4.9
 9 7 0 -6.6 3.7
 9 7 0 4.7 6.1
 -9 -7 0 2.5 5.4
 -9 -7 0 3.8 4.8
 9 -7 0 0.9 3.6
 9 7 0 -2.8 4
 9 -7 0 2.1 2.2
 9 -7 0 1.2 1.5
 9 -7 0 -2.4 2.7
 -9 -7 0 1.5 6.1
 9 -7 0 0.9 3.4
 9 -7 0 3.9 3.2
 -9 -7 0 -3.3 5.1
 9 -8 0 5.8 3.2
 9 -8 0 -1.6 2.7
 -9 -8 0 6.1 6.4
 -9 -8 0 -1 6.2
 9 -8 0 -1.1 4
 9 -8 0 1.9 4.3
 9 -8 0 -1.4 1.6
 9 8 0 12.2 5.9
 9 8 0 1.2 5
 9 -8 0 3.4 3.5
 -9 -8 0 -8.3 5.1
 -9 -8 0 6.2 5.5
 9 -9 0 2.2 3
 -9 -9 0 -7.6 4.5
 9 -9 0 2.3 3.5
 9 9 0 -4.2 3.9
 9 9 0 18.3 6.7
 9 -9 0 -2.2 1.7
 9 -9 0 1.4 3.6
 9 -9 0 -3.1 3
 -9 -9 0 1.2 6.8
 -9 -9 0 7.8 6.4
 9 -9 0 1.4 4.5
 9 -10 0 -6 4.4
 9 -10 0 6.1 2.4
 -9 -10 0 -7.4 6.2
 9 10 0 2.4 3.7
 -9 -10 0 -1.1 10.6
 9 10 0 -6.7 5
 -9 -10 0 0.8 5.8
 9 -10 0 4.2 4.9
 9 -10 0 0.2 2.6
 -9 -10 0 11.7 8.1
 9 -10 0 -1 1.8
 -9 -11 0 3.7 5.7
 9 -11 0 7.5 4.1
 9 11 0 0.2 4.3
 -9 -11 0 -14.1 7
 10 0 0 619.74 23.6
 10 0 0 562.34 27.4
 10 0 0 584.54 26.9
 10 0 0 608.64 26.8
 -10 0 0 589.64 23.1
 -10 0 0 572.04 23.1
 -10 0 0 614.74 28
 -10 0 0 606.94 23
 -10 -1 0 274.77 13.2
 10 1 0 333.27 17.8
 10 1 0 267.07 16
 -10 1 0 272.17 10.9
 -10 -1 0 289.07 12.7
 -10 -1 0 284.27 17.3
 -10 1 0 292.67 12.6
 10 -1 0 288.17 16.8
 -10 1 0 273.07 11.2
 10 -1 0 284.67 16
 -10 -1 0 267.27 13.2
 10 1 0 293.87 15.9
 10 -1 0 278.97 12.5
 10 1 0 280.87 13.2
 10 -1 0 294.57 15.9
 -10 1 0 292.47 16.6
 10 1 0 291.37 13.3
 -10 -2 0 -3.8 2.5
 -10 -2 0 1.1 5.1
 -10 2 0 0.6 4.2
 -10 -2 0 2 2.7
 10 -2 0 0.9 4.5
 10 2 0 -1.8 4.5
 10 -2 0 1.1 3.7
 10 2 0 5.5 4.4
 10 -2 0 4.9 2.3
 10 -2 0 10 5
 -10 -2 0 1.5 3
 10 2 0 1.5 2.9
 10 2 0 3.8 4.5
 10 2 0 -4.8 2.9
 10 3 0 3 3.4
 10 3 0 2.9 4.6
 -10 -3 0 -0.9 5.8
 -10 -3 0 -2.3 2.5
 10 3 0 4.7 4.6
 10 -3 0 5.4 2.6
 10 -3 0 5.5 4.5
 -10 -3 0 -1.3 3.4
 10 3 0 -3.3 5.1
 10 3 0 0.2 3.3
 -10 -3 0 5.9 3.2
 10 -3 0 -1.5 3.7
 10 -3 0 1.6 4.3
 10 -3 0 -0.1 2.2
 10 -4 0 660.33 27.5
 -10 -4 0 697.03 28.4
 10 4 0 712.53 29.2
 10 4 0 681.43 29.5
 10 -4 0 665.73 29.7
 10 4 0 715.33 32.4
 10 -4 0 690.63 27.3
 10 -4 0 687.03 30.1
 -10 -4 0 714.43 30.5
 -10 -4 0 715.43 33.1
 10 4 0 680.83 33.2
 -10 -4 0 691.03 30.1
 10 -4 0 690.73 30.5
 10 -5 0 216.98 13.2
 -10 -5 0 223.98 14.6
 -10 -5 0 217.58 14.4
 10 -5 0 212.28 13.4
 10 5 0 194.28 15.6
 10 -5 0 230.28 12.2
 -10 -5 0 215.98 26.6
 10 5 0 217.28 13.8
 10 -5 0 234.88 14.5
 10 5 0 222.98 14.4
 -10 -5 0 244.38 15.3
 10 -5 0 224.08 11.7
 10 5 0 246.08 13.9
 10 6 0 75.19 9.4
 10 -6 0 77.59 7.8
 10 6 0 82.19 10
 10 -6 0 76.69 9.1
 -10 -6 0 78.69 11.5
 -10 -6 0 76.99 10.4
 -10 -6 0 62.09 13.1
 10 -6 0 86.29 8.5
 10 6 0 75.89 9.1
 -10 -6 0 85.09 11
 10 -6 0 70.89 3.2
 10 -6 0 86.39 7
 10 7 0 26.9 6.8
 10 -7 0 41.1 8.2
 -10 -7 0 24.8 8.6
 -10 -7 0 36.5 7
 10 7 0 45.4 8.9
 10 -7 0 30.1 5.9
 10 7 0 43.5 7.9
 10 -7 0 35.4 5.8
 10 -7 0 35.2 6.5
 10 -7 0 42.8 7.6
 10 -7 0 31.4 2.5
 10 -8 0 126.29 10.2
 10 -8 0 161.58 11.7
 10 8 0 124.49 11.1
 10 -8 0 129.19 9.1
 -10 -8 0 109.19 15.7
 -10 -8 0 147.79 11.9
 -10 -8 0 133.29 13.7
 -10 -8 0 148.69 14.2
 10 -8 0 138.19 6.4
 10 -8 0 123.19 11
 10 8 0 129.59 12.8
 10 -9 0 102.49 7
 10 9 0 112.89 10.4
 10 -9 0 114.99 7.8
 -10 -9 0 106.29 14.9
 10 9 0 125.09 12.1
 -10 -9 0 108.39 12.4
 -10 -9 0 103.59 13.3
 10 -9 0 120.99 11.3
 10 10 0 11.3 4.9
 -10 -10 0 -22.1 6.1
 10 -10 0 3.3 6.9
 10 -10 0 2.9 2.7
 10 10 0 0.8 6.4
 -10 -10 0 -9.9 6.3
 -10 -10 0 -1.2 5.4
 10 -10 0 0.4 3.6
 -10 -11 0 2.5 8.3
 10 -11 0 0.8 3
 -10 -11 0 3.3 9.2
 10 -11 0 19 5.9
 10 11 0 9.6 5.1
 11 0 0 -3.4 3.9
 -11 0 0 1.4 2.1
 11 0 0 5.5 4.7
 -11 0 0 -1.7 2
 11 0 0 1 2.4
 11 0 0 -5.4 4.6
 -11 0 0 -0.7 1.7
 -11 -1 0 -0.5 2.1
 11 -1 0 -0.8 4.4
 11 1 0 0.3 2.8
 11 1 0 6.1 5.3
 -11 -1 0 2.3 2.4
 -11 1 0 -0.3 1
 -11 -1 0 1.9 5.4
 -11 1 0 0.8 1.6
 -11 1 0 0.5 5.3
 11 -1 0 4.2 5.4
 -11 1 0 0.9 2.2
 11 -1 0 0.5 2.3
 -11 -1 0 -0.7 2.6
 11 1 0 -2.9 4.1
 11 1 0 1.6 4.5
 11 1 0 1.5 2.6
 11 -1 0 0.7 4.1
 11 -2 0 3 4.5
 -11 -2 0 1.2 5.8
 11 2 0 7.3 5.6
 11 2 0 -3.4 4.8
 11 -2 0 5 4.5
 -11 2 0 4.8 5.3
 -11 -2 0 -0.8 2.5
 11 -2 0 -1 2.2
 -11 -2 0 3.1 3.2
 11 2 0 -0.4 3.2
 11 -2 0 0.9 4.9
 11 2 0 0.9 4.2
 -11 -2 0 5.2 3.6
 11 2 0 0.8 3.1
 -11 -3 0 3.5 4
 11 3 0 -3.8 3.2
 11 -3 0 -3.2 4.5
 11 -3 0 3.1 2.5
 11 3 0 -3.8 5.1
 11 -3 0 1.3 2.5
 -11 -3 0 -2.8 2.7
 11 3 0 -2.3 3.2
 11 -3 0 1.2 4.1
 11 3 0 2.1 5
 11 -3 0 0.1 4.1
 11 3 0 -2.3 4.4
 -11 -4 0 -0.8 6.2
 11 4 0 -2.9 4.9
 11 -4 0 1.3 4.5
 11 -4 0 -1.7 4.1
 11 -4 0 0.7 4.4
 -11 -4 0 3.7 6.1
 11 -4 0 1.6 2.6
 11 4 0 -1.9 8.9
 11 -4 0 -3.5 2.6
 11 4 0 3 4.3
 11 4 0 2 3.9
 -11 -4 0 -0.2 3.4
 11 4 0 7.3 5.8
 11 5 0 1 4.1
 -11 -5 0 1.1 3.8
 11 -5 0 2.8 3.2
 11 5 0 -3.9 3.9
 -11 -5 0 6.8 5.8
 11 -5 0 0.2 3.6
 11 -5 0 1.5 2.8
 -11 -5 0 8.5 7.1
 11 -5 0 0.7 4
 11 5 0 -5.3 4.3
 -11 -5 0 5.6 5.2
 11 -5 0 2 4
 11 -5 0 1.7 4.6
 11 5 0 -3.7 5.5
 11 -6 0 -2.4 3.3
 11 -6 0 0 3.8
 11 6 0 3.5 7
 11 -6 0 -5.3 4.6
 -11 -6 0 8.6 6
 11 6 0 -1.1 4.9
 11 6 0 2.5 5.2
 -11 -6 0 2.5 4.3
 -11 -6 0 0.7 6.5
 11 6 0 5.2 5.6
 11 -6 0 1.4 2.8
 11 -7 0 -2.4 3.5
 -11 -7 0 1.6 5.4
 11 -7 0 -4 3.1
 11 7 0 1.8 5.3
 11 -7 0 0.4 3
 11 7 0 0.3 4.8
 -11 -7 0 -1.7 6.3
 -11 -7 0 3.7 4.9
 11 -7 0 -1.6 4.7
 -11 -7 0 -2.7 6.6
 -11 -8 0 -6 5.4
 11 -8 0 -0.1 3.1
 11 8 0 -4.2 4.4
 11 8 0 -6.6 5.1
 11 -8 0 -0.7 4.5
 11 -8 0 1.3 4
 -11 -8 0 7.9 5.1
 -11 -8 0 -2.7 6.2
 11 -8 0 1.3 4.2
 11 -9 0 4.6 4.4
 -11 -9 0 4.6 6.4
 -11 -9 0 -10.7 6.9
 -11 -9 0 -2.7 6.4
 11 9 0 0.3 4.7
 11 9 0 2 5.7
 11 -9 0 2.7 4.7
 11 -9 0 2.4 3.1
 11 -9 0 0.8 1.3
 11 -9 0 0.7 4.8
 11 -10 0 8.3 5
 -11 -10 0 6.9 6.2
 -11 -10 0 4.8 8.1
 11 10 0 -12.8 3.7
 11 -10 0 1.2 5.3
 -12 0 0 31.9 3.6
 12 0 0 42.4 8.7
 12 0 0 36.6 5.5
 12 0 0 26.4 7.6
 -12 0 0 30.5 8.4
 12 0 0 40.1 8.8
 -12 0 0 32.7 4
 -12 0 0 46.6 5
 -12 -1 0 1380.86 67.89
 12 1 0 1558.94 62.29
 12 -1 0 1617.24 66.09
 12 -1 0 1873.91 75.19
 -12 1 0 1690.13 57.89
 -12 -1 0 1750.22 58.19
 -12 1 0 1588.24 63.39
 -12 -1 0 1603.64 58.49
 12 -1 0 1329.67 59.89
 12 1 0 1605.04 58.59
 -12 1 0 1539.15 55.39
 12 -1 0 1583.24 63.59
 -12 1 0 1511.65 55.59
 -12 -2 0 242.98 13.3
 12 2 0 262.67 19.4
 12 2 0 239.78 13
 -12 -2 0 247.08 17.9
 -12 -2 0 236.98 14.7
 12 -2 0 243.78 11.8
 12 2 0 235.08 13
 12 -2 0 241.58 15.7
 -12 2 0 219.88 15.9
 -12 -2 0 253.07 12.3
 12 2 0 241.18 15.6
 12 -2 0 246.48 16.6
 12 2 0 244.08 18.1
 -12 -3 0 23.4 6.1
 12 -3 0 24.7 6.9
 -12 -3 0 29.5 5
 12 3 0 19 5
 12 -3 0 26.1 4.2
 12 -3 0 23.9 10
 12 3 0 18.4 4.9
 12 3 0 22.4 6.6
 -12 -3 0 18.3 5.2
 12 -3 0 22.7 6.4
 12 -3 0 21.6 3.9
 12 3 0 19.5 7.6
 -12 -3 0 26.9 8.8
 12 -4 0 -2.6 2.6
 -12 -4 0 5.2 3.2
 12 4 0 2.8 5.7
 12 4 0 -2.7 3.5
 12 -4 0 -3 2.5
 -12 -4 0 -0.4 3.2
 12 4 0 -1 4.9
 12 -4 0 -6.5 4.5
 -12 -4 0 3.1 6.8
 12 -4 0 3.4 4.8
 12 -4 0 -0.6 4.4
 12 4 0 2.5 5.4
 -12 -4 0 7.5 4.5
 12 4 0 1 3.9
 12 5 0 137.09 12.5
 12 -5 0 137.79 11.8
 -12 -5 0 169.78 15.5
 12 -5 0 128.69 8.6
 12 5 0 139.99 12.6
 12 -5 0 139.79 9.4
 12 -5 0 112.09 10.9
 12 5 0 107.39 10.5
 12 5 0 136.49 10.9
 -12 -5 0 130.79 10.3
 -12 -5 0 141.79 11.8
 12 -5 0 133.79 11.5
 12 -5 0 115.99 11.1
 -12 -5 0 137.59 13.6
 12 6 0 5.7 5.9
 -12 -6 0 14.4 8.6
 12 -6 0 28.8 6.8
 12 -6 0 20.8 4.5
 12 6 0 20.8 6
 12 -6 0 24.5 6.3
 12 -6 0 27.4 6.5
 12 -6 0 22.2 5.2
 -12 -6 0 16.1 6.7
 -12 -6 0 31.7 6.2
 12 6 0 15.6 6.2
 -12 -7 0 2 4.5
 12 -7 0 0 2.9
 -12 -7 0 18.3 8.2
 12 -7 0 -3 4.5
 12 -7 0 -6.6 4.2
 -12 -7 0 9.8 6.3
 12 -7 0 0.1 3.6
 12 7 0 0.6 4.9
 12 7 0 -1.6 5.1
 12 8 0 78.19 10.8
 -12 -8 0 91.59 12.6
 12 -8 0 86.89 8
 -12 -8 0 62.19 12.7
 12 -8 0 57.19 8.5
 12 8 0 81.79 10.6
 -12 -8 0 84.39 10.3
 12 -8 0 68.89 9.3
 12 -8 0 64.89 9
 12 9 0 0.4 7.1
 12 -9 0 -3.4 2.7
 12 9 0 17.5 6.5
 12 -9 0 9.3 5.3
 -12 -9 0 11.4 7.5
 -12 -9 0 -0.3 7.4
 12 -9 0 2.5 4.3
 -12 -9 0 11.7 5.4
 12 -10 0 23.3 7.3
 12 -10 0 37.9 8
 13 0 0 -1.9 2.6
 13 0 0 -2.3 6.6
 -13 0 0 4.1 2.3
 -13 0 0 -1 1.6
 -13 0 0 -2 2.2
 13 0 0 1.5 4.9
 -13 0 0 2 5.8
 13 0 0 0.2 4.7
 13 -1 0 3.1 7.9
 13 -1 0 0.6 5
 13 1 0 -0.5 3.1
 -13 -1 0 -1.1 2.5
 -13 -1 0 1.3 2.9
 -13 1 0 3.8 6.3
 -13 -1 0 4 7
 13 1 0 -0.8 3.8
 13 1 0 -3.8 5.1
 13 -1 0 1.7 2.7
 13 1 0 -1.8 4.8
 -13 -1 0 0 2.3
 13 -1 0 1 5
 -13 1 0 0.2 1
 -13 2 0 4.1 6
 -13 -2 0 0.5 3.2
 13 -2 0 3.3 5.5
 13 2 0 -2.6 3.1
 13 -2 0 -1.4 4.6
 13 -2 0 0.3 4.9
 13 2 0 2.2 4.7
 -13 -2 0 -1.1 2.6
 -13 -2 0 -4.2 5.8
 13 -2 0 1.2 2.7
 13 2 0 4.9 6.1
 -13 -2 0 2.4 3.7
 13 -2 0 0.2 2.6
 13 2 0 9.1 6.1
 13 3 0 -3.5 3.2
 -13 -3 0 7.5 4.5
 -13 -3 0 -1.4 2.9
 13 -3 0 -1.7 2.5
 13 -3 0 0.3 5.1
 -13 -3 0 -4.1 6.2
 13 3 0 -3.6 4.5
 13 -3 0 3.6 2.7
 13 3 0 11.4 6.9
 13 -3 0 -0.1 4.4
 13 3 0 -4.2 3.3
 13 -4 0 1.5 2.7
 13 -4 0 -0.6 2.7
 13 4 0 2.8 4.1
 13 -4 0 9.8 9.1
 13 -4 0 -5.4 4.5
 13 -4 0 3.2 4.7
 -13 -4 0 11.1 7.9
 13 4 0 -2.2 3.9
 13 4 0 -0.9 5.4
 -13 -4 0 -4.2 3.3
 13 -5 0 0.1 4.9
 -13 -5 0 5.2 6.5
 13 -5 0 -1.9 2.9
 13 5 0 -0.2 5.4
 -13 -5 0 0.9 3.8
 13 5 0 0.2 4.4
 -13 -5 0 -6 6.6
 13 -5 0 -2.3 4.4
 13 5 0 -1.8 3.8
 13 -5 0 -2.3 2.5
 -13 -6 0 2.9 7
 -13 -6 0 2.5 5.3
 13 -6 0 0 4.3
 13 -6 0 5.1 5
 13 -6 0 -0.3 3.4
 13 6 0 6 5.4
 13 -6 0 1.3 3
 13 6 0 12.3 6.2
 -13 -6 0 7.5 4.7
 13 -7 0 -3.4 2.8
 13 7 0 -7 4
 -13 -7 0 1.3 4.5
 13 -7 0 6.7 5
 13 -7 0 -3.9 4.6
 13 7 0 2.2 5.4
 13 -7 0 -1.2 2.9
 -13 -7 0 5.1 5.3
 -13 -7 0 -0.6 10
 13 -7 0 0.4 4.6
 -13 -8 0 -5.2 6.1
 13 -8 0 5.1 4
 -13 -8 0 3.3 8
 13 -8 0 -4.6 4.4
 13 -8 0 0.4 5.1
 -13 -8 0 -3.9 5.3
 13 8 0 9.9 6.5
 13 8 0 10.1 6.1
 13 -8 0 -4 3.4
 13 -9 0 2.7 4.9
 13 -9 0 -8.7 6.4
 -13 -9 0 2.8 5.4
 -13 -9 0 -2.4 12.5
 13 9 0 -0.1 5.6
 14 0 0 2 3.3
 14 0 0 1.7 4.9
 -14 0 0 -8 5.3
 -14 0 0 0.4 2.6
 -14 0 0 0.2 2.1
 -14 -1 0 39.8 9.5
 -14 1 0 40.9 9.6
 14 -1 0 42 5.4
 -14 -1 0 33.1 4.9
 14 -1 0 27.4 7.8
 14 1 0 33.6 5.6
 14 -1 0 35.1 11.3
 14 1 0 28.1 7.9
 -14 -2 0 7.6 7.3
 14 -2 0 2.2 3.1
 14 -2 0 -1 2.6
 -14 2 0 -5.5 5.3
 -14 -2 0 4.1 3.1
 14 2 0 -1.9 5.4
 14 2 0 -2.8 3.4
 14 -2 0 7.9 6.1
 -14 -2 0 0.7 3.4
 14 -3 0 -1.2 5.8
 14 -3 0 10.5 3.4
 14 -3 0 12.2 3.7
 -14 -3 0 12.6 4.7
 -14 -3 0 31.4 9.5
 14 -3 0 6.9 6.2
 14 3 0 5.4 6.6
 14 3 0 12.7 4.9
 -14 -3 0 13.3 4.9
 -14 -4 0 0.6 4.1
 -14 -4 0 14.6 7.9
 14 -4 0 9.5 3.3
 14 -4 0 1.3 5.5
 14 -4 0 -3.7 4.3
 14 4 0 1.1 4.2
 -14 -4 0 4.4 4.5
 14 -4 0 9.2 6
 14 -4 0 2 2.9
 14 4 0 5.7 4.4
 14 4 0 0.6 5.5
 -14 -5 0 2.2 7.5
 -14 -5 0 2.7 4
 14 -5 0 11.6 6
 14 -5 0 7.9 5.3
 14 -5 0 3 5.8
 14 -5 0 10.8 4.1
 -14 -5 0 3.3 4
 14 5 0 -0.9 4.2
 14 -5 0 16 3.8
 14 5 0 19.9 6.2
 14 5 0 15.9 6.9
 14 -6 0 149.29 17.1
 14 -6 0 129.39 12.6
 14 -6 0 101.89 12.5
 14 -6 0 155.18 12.4
 14 6 0 99.19 12.4
 -14 -6 0 119.49 11.7
 -14 -6 0 152.58 25.7
 14 6 0 137.69 12.9
 -14 -6 0 136.49 11
 -14 -7 0 -2.8 4.5
 14 -7 0 -2.7 5.9
 -14 -7 0 4.4 8.7
 14 7 0 9.7 7
 -14 -7 0 11.1 6.9
 14 -7 0 -0.1 4.7
 14 -7 0 8.1 4.2
 14 -7 0 1.5 5.2
 -14 -8 0 319.27 19.2
 14 -8 0 289.37 22.6
 14 -8 0 324.37 18.1
 14 9 0 33.6 11.4
 14 -9 0 8.8 5.7
 14 -9 0 17.7 6.2
 15 0 0 -0.8 5.5
 -15 0 0 10.7 8.1
 -15 0 0 -3.1 2.6
 15 0 0 5.2 3.9
 -15 0 0 -0.8 1.9
 15 -1 0 3.4 6
 15 1 0 -2.6 3.3
 15 1 0 3.3 6.2
 15 -1 0 1.2 3.2
 -15 1 0 4.4 7.4
 -15 -1 0 -0.3 2.9
 -15 -1 0 -1.7 6.7
 -15 -1 0 -1.9 2.7
 15 -2 0 2.8 6.3
 -15 -2 0 5.8 7.7
 15 2 0 3.2 5.8
 15 -2 0 1.3 2.8
 15 -2 0 6 3.3
 15 2 0 -3.4 3.1
 -15 -2 0 0.1 3.7
 -15 -3 0 -2.9 4
 -15 -3 0 1.3 3.4
 15 -3 0 0.1 2.9
 15 3 0 1.8 6
 -15 -3 0 6.1 7.8
 15 -3 0 -5.6 2.5
 15 3 0 -1.2 3.8
 15 -3 0 -1.7 5.3
 15 -4 0 -1.8 2.5
 -15 -4 0 -2 3.5
 15 -4 0 2.6 5.3
 15 -4 0 0.3 3
 15 -4 0 -2.1 5.1
 -15 -4 0 -0.7 4.5
 15 4 0 1.6 6
 -15 -5 0 -2.2 3.6
 -15 -5 0 6.9 6.1
 -15 -5 0 -6.9 7.1
 15 -5 0 0.4 4.9
 15 -5 0 4.5 4.1
 15 -5 0 4.9 5
 15 -5 0 10.9 4.7
 15 -6 0 -1.7 4.9
 15 -6 0 -0.5 2.7
 -15 -6 0 -2.8 7.6
 15 6 0 -2.3 5.4
 15 -6 0 5.4 3.5
 -15 -6 0 -2.2 4.1
 15 -7 0 -4.8 4.1
 -15 -7 0 -0.5 4.7
 15 -7 0 2.4 4.5
 15 7 0 7.7 7.2
 15 -7 0 -3.7 3.2
 15 -8 0 -0.2 4.9
 15 -8 0 -0.4 4.1
 -15 -8 0 -5.1 5.3
 15 -8 0 -5.4 4.3
 -16 0 0 26.6 10.7
 16 0 0 31.3 5.5
 16 0 0 36.2 11.1
 16 1 0 721.33 29.6
 -16 -1 0 654.23 27.8
 16 -1 0 731.93 38.8
 -16 1 0 677.03 35.8
 -16 -1 0 678.73 38.7
 -16 -2 0 -0.9 2.9
 -16 -2 0 1.1 3.7
 16 -2 0 -0.5 3
 16 2 0 11.6 4.2
 -16 -2 0 -11 10.3
 16 3 0 552.74 26.7
 16 3 0 431.76 26.4
 16 -3 0 505.85 21.9
 16 -3 0 478.35 21.3
 -16 -3 0 446.26 23.3
 -16 -3 0 470.15 21.7
 -16 -3 0 419.06 28.9
 -16 -4 0 22.5 5.3
 16 4 0 23.6 6.5
 16 -4 0 20.3 7.2
 16 -4 0 26.2 5.5
 -16 -4 0 14.4 6.6
 16 -4 0 36.7 8.5
 16 -4 0 19.7 4.2
 -16 -4 0 18.8 9.2
 16 4 0 22.6 8.4
 16 -5 0 203.68 16.2
 -16 -5 0 200.38 13.1
 16 -5 0 205.18 12.8
 16 5 0 185.58 16.3
 -16 -5 0 164.58 14.9
 16 -5 0 203.28 16.4
 16 -6 0 -1.4 4.7
 16 -6 0 -3.4 5.3
 16 -6 0 11.4 4.1
 -16 -6 0 8.7 5.2
 -16 -7 0 47.8 7.8
 16 -7 0 31.7 7.7
 16 -7 0 43.9 7.4
 17 0 0 1.9 6.2
 17 0 0 11.1 4.2
 -17 0 0 -4.7 7.4
 17 1 0 4.4 6.3
 17 -1 0 -4.9 6.1
 17 1 0 5 3.4
 -17 -1 0 -3.2 2.9
 -17 1 0 -1.7 7.2
 17 -1 0 -3.1 3.1
 -17 -1 0 -0.8 8.2
 17 -2 0 -2.9 3.1
 -17 -2 0 0.1 3.9
 17 -2 0 -5.1 2.4
 17 2 0 -0.7 6.8
 -17 -2 0 2.9 9
 -17 -2 0 -2.8 3.5
 17 -2 0 -2.9 5.8
 17 -3 0 15.9 7.5
 17 -3 0 1.8 3.6
 17 -3 0 -4.3 3.5
 17 3 0 -7.5 3.9
 -17 -3 0 -3.4 3.2
 -17 -3 0 7.3 5.9
 17 -4 0 -0.2 8
 17 -4 0 -0.2 3.2
 -17 -4 0 -1.5 3.8
 17 -5 0 2.1 5.8
 17 -5 0 1.2 3.5
 -17 -5 0 -0.9 4.2
 17 -6 0 0.3 3.2
 17 -6 0 -3.4 6.3
 18 0 0 18.2 5.8
 -18 -1 0 353.16 20
 -18 -2 0 0.9 3.5
 18 -3 0 243.88 13.8
 18 -4 0 3.6 6.2
 18 -4 0 6.6 3.8
 -18 -4 0 3.1 4.1
 19 -1 0 1.4 3
 -19 -2 0 5 4.1
 0 1 1 -0.2 1.1
 0 -1 1 -0.1 0.9
 0 1 1 0.1 1
 0 -1 -1 -0.9 0.9
 0 -1 -1 -0.6 0.5
 0 -1 1 0.4 1
 0 1 -1 0 1
 0 -1 1 1 1.1
 0 1 1 0.9 1.1
 0 -1 1 0.9 0.8
 0 -1 -1 -0.6 0.9
 0 1 -1 -0.5 0.9
 0 -1 -1 -0.3 1
 0 -2 1 1046.3 36.8
 0 2 1 1022.4 36.8
 0 2 -1 1008 36.4
 0 2 1 1047.8 36.8
 0 2 -1 952.2 35.6
 0 2 -1 1044.7 36.7
 0 2 -1 1045.5 36.6
 0 -2 1 983.6 35.7
 0 -2 -1 1003.1 36.7
 0 2 1 1016.8 36.3
 0 2 1 1028.3 35.8
 0 -2 -1 1009 36.2
 0 -2 1 1048.1 37
 0 -2 1 1010 36.4
 0 -2 -1 1097.59 35.9
 0 -2 1 1036.9 36.7
 0 -2 -1 1013.7 36.8
 0 3 1 1.4 2.2
 0 3 1 -0.5 1.5
 0 -3 1 -1.1 1.1
 0 3 1 -0.8 2
 0 -3 -1 0.4 2.1
 0 -3 1 0.2 2.1
 0 -3 1 -2.1 1.7
 0 -3 1 -1.6 2.2
 0 3 1 0.2 1.3
 0 -3 1 0.2 2.5
 0 3 -1 1.2 2.1
 0 -3 -1 0.1 2.3
 0 3 -1 -0.6 2
 0 -3 -1 -0.1 1.5
 0 3 -1 0.3 1.1
 0 3 -1 1.1 1.8
 0 -3 -1 -1.9 1.4
 0 4 -1 0.4 2.4
 0 -4 1 -0.9 2.7
 0 -4 1 1.5 2.5
 0 -4 1 3.5 2.8
 0 -4 1 1.1 1.4
 0 4 -1 1.4 1.3
 0 -4 -1 1.2 2.8
 0 -4 -1 0.8 1.8
 0 -4 -1 -0.3 1.7
 0 4 1 0.4 2.4
 0 -4 1 0.7 2.1
 0 -4 -1 1.6 2.6
 0 4 1 1.3 1.7
 0 4 -1 0 2.2
 0 4 1 -1.4 2
 0 4 -1 0.1 1.8
 0 4 1 -0.7 1.4
 0 -5 -1 3.5 2.1
 0 -5 1 0.7 1.6
 0 5 1 2.3 2.7
 0 -5 1 1.9 2.9
 0 -5 -1 1.3 2
 0 5 -1 -1.8 2.5
 0 -5 1 0.7 2.2
 0 5 1 1.8 2.7
 0 5 1 0.4 1.8
 0 -5 -1 -0.1 2.8
 0 5 -1 0.8 2
 0 5 -1 1.6 2.5
 0 5 1 0.5 1.6
 0 -5 1 -2.7 2.8
 0 -5 1 3 3.2
 0 -5 -1 -3.4 2.3
 0 5 -1 0.5 1.5
 0 6 1 358.96 15
 0 6 1 379.86 15.6
 0 6 -1 366.36 17
 0 -6 1 372.06 17.3
 0 6 1 371.96 17.4
 0 -6 1 409.46 18.6
 0 -6 -1 373.46 15.7
 0 -6 -1 390.76 17.6
 0 6 -1 391.86 17.5
 0 -6 1 389.96 16.2
 0 -6 -1 391.66 17.8
 0 6 -1 382.66 15
 0 -6 1 385.36 17.8
 0 -6 1 347.47 14.9
 0 6 -1 364.56 15.7
 0 -6 -1 375.16 15.5
 0 6 1 367.26 17.2
 0 -7 1 -2.4 3.1
 0 -7 -1 -2.1 3.3
 0 7 -1 -1.7 1.8
 0 -7 1 7.8 4.1
 0 -7 1 -0.4 1.9
 0 7 1 -1.5 3.3
 0 7 1 1.7 3.5
 0 7 1 -0.4 1.8
 0 7 -1 4 3.5
 0 -7 1 -1.4 4
 0 7 -1 -0.6 2.2
 0 -7 -1 2.9 2.6
 0 7 1 -1.2 2.3
 0 -7 1 0.3 2.8
 0 -7 -1 2.2 3.9
 0 7 -1 -2.1 2.9
 0 -7 -1 -2.1 2.2
 0 8 -1 249.28 14.2
 0 8 1 266.77 11.8
 0 -8 1 260.67 12
 0 -8 1 286.37 13.9
 0 -8 1 233.98 15.7
 0 8 1 275.47 12.8
 0 8 1 257.97 14.6
 0 8 -1 275.07 12.9
 0 -8 1 276.57 15.4
 0 -8 -1 266.17 12.5
 0 -8 -1 233.18 22.1
 0 8 1 250.67 15
 0 -8 -1 257.07 12.7
 0 8 -1 277.97 12.1
 0 8 -1 278.57 15.4
 0 -8 -1 254.47 15
 0 -9 -1 8.4 5.8
 0 -9 1 -3 3.2
 0 9 -1 5.6 4.5
 0 -9 -1 -0.1 2.8
 0 9 -1 1.7 3.8
 0 -9 1 -1.1 4.2
 0 9 1 3.7 3.2
 0 9 1 -1.4 2.1
 0 9 1 -0.3 3.9
 0 9 -1 1.8 2.9
 0 -9 -1 0.3 5.2
 0 -9 1 5.5 9.1
 0 -9 -1 0.9 4.4
 0 -9 1 4.2 4.9
 0 -9 1 1.7 2.6
 0 9 1 -2.8 3.8
 0 -10 -1 5.8 5.1
 0 -10 1 14.6 5.8
 0 -10 -1 9 6.1
 0 -10 1 7.2 9
 0 10 1 5.4 2.7
 0 -10 1 0.4 3.6
 0 -10 -1 9.8 5.9
 0 10 -1 4.4 3.3
 0 10 1 5.1 3.5
 0 10 -1 1.2 3.6
 0 -10 1 2.1 5.5
 0 -10 -1 0.9 2.9
 0 -10 1 5.9 3.1
 0 -10 -1 2.2 3.4
 0 -11 1 2.5 2.7
 0 -11 -1 7.5 7.1
 0 -11 -1 0.4 3.2
 0 11 -1 -3.3 3.7
 0 11 1 0.8 3.2
 0 -11 1 2.5 5.4
 0 -11 -1 1.4 2.6
 0 -11 -1 1.4 5.5
 0 -11 1 3.9 3.8
 0 -11 1 -5.5 5.1
 0 -11 1 -8.6 5.6
 0 -11 -1 6.2 5.4
 0 11 1 -2.6 2
 0 12 1 3.5 3.9
 0 -12 1 5.5 5.4
 0 -12 -1 21.5 6.5
 -1 1 -1 37.7 2.4
 1 1 1 38.7 2.7
 -1 1 -1 38 2.7
 1 -1 -1 38.7 2.1
 -1 -1 1 37.3 2.9
 1 -1 -1 31.9 2.2
 1 1 1 36.7 2.7
 1 -1 -1 36.9 2.4
 1 -1 -1 40.9 2
 1 1 1 36.7 2.6
 -1 -1 1 37.6 2.7
 -1 -1 1 39.4 2.5
 1 1 1 45.2 5.1
 -1 -1 1 39.9 3
 1 1 -1 36.6 2.2
 -1 1 1 39.5 2.2
 1 1 -1 39.2 2.7
 1 -1 1 36.5 2
 1 -1 1 36 2.5
 1 1 -1 38.7 2.9
 -1 1 1 36 2
 -1 1 1 37.2 2.6
 -1 -1 -1 38.4 2.6
 -1 -1 -1 38.3 2.6
 1 -1 1 40.2 2.4
 1 1 -1 38.7 3.1
 -1 -1 -1 43.2 2.9
 1 -1 1 38.7 2.2
 -1 -1 -1 39 2.8
 1 1 -1 40.4 2.5
 -1 2 -1 839.52 30.4
 -1 -2 1 876.81 31.1
 -1 2 -1 849.41 30.2
 1 2 1 858.81 31.1
 -1 -2 1 852.61 31
 1 -2 -1 846.32 29.8
 -1 -2 1 867.61 30.4
 -1 2 -1 869.31 30.9
 1 -2 -1 871.81 30.6
 -1 -2 1 859.31 31.8
 1 -2 -1 900.81 31
 1 2 1 832.82 31.2
 1 -2 -1 843.92 30.7
 1 2 1 877.61 30.8
 1 2 1 829.02 30.6
 -1 2 -1 856.01 30.6
 -1 -2 1 889.81 31.2
 -1 2 1 861.61 30.7
 -1 2 1 855.21 30.8
 1 2 -1 834.82 30.2
 -1 2 1 805.52 30.6
 -1 -2 -1 835.92 31.2
 -1 -2 -1 942.21 31
 1 -2 1 842.12 30.6
 1 2 -1 873.01 31
 1 -2 1 903.01 31.1
 1 2 -1 874.71 31.2
 1 2 -1 873.91 31.1
 1 -2 1 820.92 30.5
 -1 -2 -1 897.01 31.2
 -1 2 1 827.12 29.8
 1 -2 1 747.53 30.3
 -1 -2 -1 837.22 30.7
 -1 -3 1 608.34 22.7
 -1 -3 1 609.64 22.4
 -1 -3 1 593.94 22.7
 1 3 1 585.74 21.7
 -1 3 -1 562.14 21.2
 -1 3 -1 596.34 22
 1 3 1 553.44 21.7
 -1 -3 1 570.74 21.3
 1 -3 -1 593.54 20.9
 1 3 1 600.24 22.8
 1 -3 -1 584.64 22.2
 -1 3 -1 597.34 22.4
 1 -3 -1 614.54 22.6
 1 3 1 604.34 22.8
 -1 3 -1 577.94 21.7
 1 -3 -1 562.04 21.6
 -1 -3 -1 559.94 21.8
 -1 3 1 588.34 21
 1 -3 1 597.24 22.1
 1 3 -1 607.54 22.6
 -1 -3 -1 623.14 22.1
 1 3 -1 557.14 21.2
 -1 3 1 567.14 22.3
 1 -3 1 557.84 21
 -1 -3 -1 602.44 22.7
 1 3 -1 595.34 22.1
 -1 3 1 565.04 22.1
 -1 3 1 588.24 21.8
 1 -3 1 600.64 22.5
 -1 -3 -1 592.94 22.7
 1 3 -1 591.24 22.6
 1 -3 1 570.34 21.6
 1 -4 -1 372.26 21.9
 1 -4 -1 370.26 20.8
 -1 4 -1 422.06 16.7
 1 -4 -1 434.56 16
 -1 4 -1 420.26 17.7
 -1 -4 1 438.46 16.4
 -1 4 -1 438.86 17.3
 1 4 1 449.26 18.2
 1 -4 -1 420.36 16.7
 -1 -4 1 448.86 18.2
 -1 4 -1 430.66 16.2
 1 4 1 410.26 16.7
 -1 -4 1 435.56 18.1
 -1 -4 1 417.06 18.9
 1 4 1 446.26 18.1
 1 4 1 434.66 16.8
 -1 -4 1 442.46 17.5
 -1 -4 -1 436.66 18.1
 1 4 -1 443.76 18
 1 -4 1 443.16 16.8
 1 -4 1 431.06 16.1
 -1 -4 -1 440.16 17.2
 1 4 -1 440.86 17.2
 -1 4 1 435.36 16.9
 1 4 -1 445.36 18
 1 -4 1 431.06 18
 1 -4 1 424.16 17.8
 -1 -4 -1 437.36 18.2
 1 4 -1 421.86 16.2
 -1 4 1 431.76 15.9
 -1 4 1 425.76 17.7
 -1 4 1 429.46 17.5
 -1 -4 -1 431.06 17
 -1 -5 1 545.55 22
 1 -5 -1 512.45 19.4
 1 5 1 474.35 23
 1 5 1 504.05 20.1
 1 -5 -1 505.55 21.6
 -1 5 -1 506.45 20
 -1 -5 1 533.85 21.8
 1 5 1 526.95 21.8
 -1 5 -1 494.35 19.5
 1 5 1 494.65 19.9
 -1 5 -1 515.15 21.7
 1 -5 -1 523.75 21.3
 -1 -5 1 511.75 19.7
 -1 -5 1 555.14 21.1
 -1 -5 1 517.05 22.5
 -1 5 -1 532.45 21.1
 1 -5 -1 510.05 20
 1 -5 1 521.15 20.2
 -1 -5 -1 542.95 22
 1 -5 1 531.35 21.3
 1 5 -1 496.95 19.4
 -1 5 1 525.85 20.2
 -1 5 1 519.95 21.2
 1 5 -1 533.75 23.3
 1 5 -1 522.85 20.6
 -1 -5 -1 507.15 20.4
 -1 -5 -1 520.75 20.5
 1 -5 1 555.24 21.9
 1 -5 1 493.15 19.3
 -1 5 1 499.55 19.2
 -1 5 1 517.85 21.5
 1 5 -1 519.45 21.6
 -1 -5 -1 535.05 21.9
 1 -6 -1 146.09 7.2
 1 -6 -1 165.68 9.9
 1 -6 -1 144.89 9.2
 1 6 1 165.48 9.9
 -1 -6 1 136.99 8.7
 -1 6 -1 158.08 9.1
 -1 -6 1 146.59 7.5
 -1 -6 1 170.68 10.3
 -1 -6 1 176.38 11
 1 6 1 146.29 7.7
 -1 6 -1 151.98 9.3
 1 -6 -1 148.59 7.8
 1 6 1 140.09 7.8
 -1 -6 1 147.39 9.7
 -1 6 -1 156.08 7.4
 1 6 1 148.89 9.6
 -1 6 -1 152.98 7.9
 1 6 -1 142.69 7.2
 -1 6 1 145.39 8
 -1 6 1 155.48 9.5
 1 6 -1 149.69 9.5
 -1 6 1 147.99 7
 1 -6 1 146.09 7.2
 -1 -6 -1 152.08 8.2
 -1 -6 -1 147.79 9.8
 1 6 -1 162.38 8.5
 -1 -6 -1 158.68 10
 1 -6 1 149.39 9.8
 -1 6 1 150.38 9.2
 1 -6 1 149.69 10
 1 -6 1 143.19 8
 -1 -6 -1 153.88 8.5
 1 6 -1 147.39 9.5
 1 -6 1 155.38 9.3
 -1 7 -1 124.99 7.3
 1 -7 -1 138.29 7
 1 7 1 135.89 7.6
 1 7 1 114.69 9.2
 1 7 1 128.19 9.5
 1 -7 -1 121.99 9
 -1 -7 1 136.99 9.8
 -1 7 -1 119.59 6.9
 -1 -7 1 124.39 7.1
 1 -7 -1 127.49 9.6
 1 7 1 114.39 7.1
 -1 -7 1 130.99 8.8
 -1 7 -1 136.09 8.7
 1 -7 -1 122.59 7.4
 -1 -7 1 130.99 9.7
 -1 -7 1 122.79 10.4
 -1 7 -1 115.39 8.9
 1 7 -1 129.89 9.4
 -1 7 1 131.49 9
 -1 7 1 122.59 9.1
 -1 -7 -1 130.99 9.7
 -1 -7 -1 129.09 8
 -1 7 1 126.59 6.5
 -1 -7 -1 123.59 7.8
 -1 -7 -1 134.39 9.8
 1 -7 1 109.69 9.3
 1 7 -1 126.89 9.2
 -1 7 1 127.39 7.6
 1 -7 1 131.59 7.8
 1 -7 1 127.59 9.9
 1 7 -1 130.09 6.9
 1 -7 1 121.49 6.7
 1 7 -1 116.19 7.7
 1 -7 1 128.19 9.1
 1 -8 -1 160.48 9
 -1 -8 1 152.18 12.4
 1 8 1 159.48 8.7
 1 8 1 163.98 11.6
 -1 8 -1 159.38 8.9
 -1 -8 1 161.28 8.6
 -1 8 -1 164.28 11.2
 -1 -8 1 165.98 10.3
 1 -8 -1 166.68 11.2
 -1 -8 1 132.39 12.6
 1 8 1 165.78 9.1
 1 8 1 158.28 11.1
 -1 -8 1 160.58 13.8
 -1 8 -1 142.79 10.1
 1 -8 -1 161.48 8.3
 1 -8 -1 155.68 18.3
 -1 8 -1 161.38 8.5
 1 -8 1 151.98 10.8
 -1 8 1 139.49 10.6
 -1 8 1 163.08 9.2
 -1 8 1 160.98 7.9
 1 -8 1 159.08 8.2
 1 -8 1 140.99 11.4
 1 8 -1 160.08 11
 -1 -8 -1 159.68 9.5
 1 8 -1 172.18 9.6
 1 8 -1 152.58 12.1
 -1 -8 -1 155.08 9.2
 -1 -8 -1 152.68 20.6
 -1 -8 -1 164.18 12.8
 -1 8 1 158.78 10.6
 1 -8 1 144.79 10.8
 -1 9 -1 50.49 7.2
 1 -9 -1 52.19 7.8
 -1 9 -1 63.69 5.7
 1 9 1 42.2 7.4
 -1 -9 1 58.29 7.3
 1 9 1 59.49 5.4
 -1 -9 1 47 9.1
 -1 -9 1 57.79 5.5
 -1 9 -1 57.49 7.8
 1 -9 -1 45.2 4.6
 -1 -9 1 57.99 8.5
 1 -9 -1 40.1 7.7
 1 9 1 23.3 9
 -1 -9 1 45.9 8.1
 1 9 1 56.79 6.3
 1 -9 -1 50.39 8.7
 1 9 -1 40 8.3
 1 9 -1 62.29 6.8
 1 9 -1 48.4 6.3
 1 -9 1 45.6 8.1
 1 -9 1 44.8 8.2
 -1 9 1 46.5 7.5
 -1 -9 -1 54.39 8.6
 1 9 -1 44.5 7.5
 -1 9 1 48.8 4.4
 -1 -9 -1 40.6 7.7
 -1 9 1 43.4 7.1
 1 -9 1 47.4 7.7
 -1 -9 -1 70.59 10.4
 -1 9 1 46.1 5.7
 -1 -9 -1 55.49 6.8
 1 -9 1 55.39 9.3
 1 -9 1 49.8 4.9
 -1 -10 1 55.39 10.4
 -1 10 -1 57.99 6.2
 1 -10 -1 45.1 8.2
 1 -10 -1 65.39 6.9
 1 -10 -1 51.19 8.8
 -1 -10 1 63.19 5.7
 1 10 1 46.9 5.3
 1 10 1 61.19 6.5
 1 -10 -1 49.4 9.5
 -1 -10 1 53.59 8.9
 -1 -10 1 52.29 8.9
 1 -10 -1 48 4.6
 -1 -10 1 45.6 6.9
 1 -10 1 52.59 5.2
 -1 10 1 56.09 6.7
 -1 -10 -1 45.7 8.6
 1 -10 1 53.29 8.2
 -1 -10 -1 29.6 7.8
 1 -10 1 49.3 9
 1 -10 1 42.8 9.2
 1 -10 1 54.39 7.5
 -1 -10 -1 52.09 10.2
 1 10 -1 57.59 5.3
 1 10 -1 47.4 9
 -1 -10 -1 51.29 6.4
 -1 11 -1 11.8 3.6
 -1 -11 1 4.3 6.2
 -1 -11 1 13 5.2
 -1 -11 1 8.6 7.5
 -1 -11 1 25.1 7.1
 1 -11 -1 12.9 4.2
 1 -11 -1 17.9 6.2
 1 11 1 13.5 3.5
 -1 -11 1 8.9 3.2
 1 11 1 12.9 4.2
 1 -11 -1 7.3 6.5
 -1 11 1 13.3 4.2
 1 -11 1 23.8 8.1
 1 -11 1 17.2 6.4
 1 -11 1 13.9 3.3
 -1 -11 -1 20.6 4.8
 1 -11 1 5.2 6.2
 -1 -11 -1 20.2 6.7
 1 11 -1 18.8 3.8
 -1 -11 -1 1 5.8
 1 11 -1 20.1 4.7
 -1 -11 -1 5.1 7.2
 1 12 1 25.4 5.3
 1 -12 -1 24.4 7.5
 -1 -12 1 20.8 5.1
 -1 -12 1 20.1 6.8
 1 -12 1 25.8 10.9
 -1 -12 -1 31.4 7.8
 1 12 -1 18.1 4.4
 -1 12 1 7.8 4.4
 2 0 -1 1.4 1.8
 -2 0 -1 0.1 1.6
 -2 0 -1 -0.4 2
 2 0 1 -0.5 1
 -2 0 -1 1.2 0.9
 2 0 1 0.1 0.9
 -2 0 1 -0.8 1.7
 -2 0 1 -0.2 1.9
 2 0 -1 2.1 2
 2 0 1 0.1 2
 -2 0 1 0.6 1
 -2 0 1 0.6 0.6
 -2 0 -1 -0.1 1
 2 0 1 0.3 1.6
 2 0 -1 -0.3 1
 2 0 -1 0.5 0.6
 -2 -1 1 925.91 32.3
 2 1 1 938.01 31.6
 2 -1 -1 859.41 31
 2 -1 -1 875.11 31.7
 2 -1 -1 937.21 31.6
 2 1 1 846.12 31.6
 -2 -1 1 926.51 31.3
 2 1 1 925.91 32.2
 -2 -1 1 868.31 31.8
 2 1 1 870.51 31.7
 -2 -1 1 852.51 31.6
 2 -1 -1 855.21 30.8
 -2 1 1 847.72 31.7
 2 -1 1 865.71 31.7
 2 -1 1 856.01 31.5
 2 1 -1 898.01 32.1
 -2 1 1 870.91 30.8
 -2 -1 -1 932.01 32.2
 -2 1 1 901.71 31.5
 2 -1 1 864.91 31.2
 -2 -1 -1 848.82 31.8
 -2 1 1 829.62 31
 -2 -1 -1 903.31 31.5
 -2 -1 -1 900.81 31.8
 2 1 -1 886.01 31.3
 2 1 -1 887.21 31.6
 2 1 -1 849.61 31.8
 2 1 -1 866.01 31.6
 -2 -2 1 1172.58 40.9
 2 2 1 1165.48 41.2
 -2 2 -1 1138.79 40.5
 -2 -2 1 1148.49 41.2
 2 2 1 1087.69 40.7
 2 2 1 1129.89 41
 2 -2 -1 1194.18 40.8
 -2 2 -1 1135.89 40.7
 -2 -2 1 1135.69 41.5
 -2 -2 1 1116.29 40.5
 2 -2 -1 1156.18 40.6
 2 2 1 1148.39 41.2
 -2 2 -1 1105.59 40.6
 2 -2 -1 1129.49 40.2
 -2 -2 1 1165.28 41.4
 -2 2 -1 1092.99 39.8
 2 -2 -1 1087.99 40
 2 -2 1 1155.48 40.4
 2 2 -1 1137.79 40.5
 -2 2 1 1115.79 40.2
 2 -2 1 1141.29 40.6
 -2 2 1 1140.59 40.8
 -2 -2 -1 1158.68 41.3
 -2 -2 -1 1104.89 40.9
 2 2 -1 1152.68 40.9
 2 -2 1 1129.79 40
 2 -2 1 1093.39 40.6
 2 2 -1 1113.19 41.1
 -2 -2 -1 1183.98 41.4
 -2 2 1 1135.69 40.5
 2 2 -1 1157.88 41.3
 -2 -2 -1 1206.18 41.1
 2 -3 -1 32.3 3.3
 -2 -3 1 31.5 4.5
 2 -3 -1 27.7 3.1
 -2 3 -1 27.8 2.7
 -2 -3 1 24.6 3.8
 2 3 1 29 3.6
 -2 3 -1 25 3.3
 2 -3 -1 23.2 2.1
 -2 -3 1 29.9 3.1
 2 3 1 28.4 3.6
 -2 -3 1 34.5 4
 2 3 1 28 4.1
 -2 3 -1 26 2.8
 -2 3 -1 30.6 3.2
 -2 -3 1 26.7 4.1
 2 3 1 31.9 3.5
 2 -3 -1 29.3 3.5
 -2 -3 -1 32.3 4.1
 2 -3 1 26.5 2.8
 2 -3 1 28 2.9
 2 -3 1 25 2.5
 2 -3 1 26.8 3.5
 -2 -3 -1 31.3 4.1
 -2 3 1 32.1 3.4
 2 3 -1 32.2 4.2
 2 3 -1 29.6 3.9
 -2 -3 -1 34.2 3.7
 2 3 -1 34.1 3.9
 2 3 -1 29.6 3
 -2 3 1 32.6 3.2
 -2 -3 -1 29.1 4.1
 -2 3 1 29.9 3.3
 -2 4 -1 35.2 3.6
 2 4 1 32.2 4.6
 -2 -4 1 33 4.5
 2 4 1 31.5 3.5
 2 -4 -1 28.1 3.6
 2 4 1 35.2 4.8
 2 4 1 33.8 4
 -2 -4 1 32.9 4.5
 -2 4 -1 35.6 4.1
 2 -4 -1 30.3 3.4
 -2 -4 1 35.2 3.5
 2 -4 -1 27.5 2.4
 -2 4 -1 24.5 3.1
 -2 -4 1 37.2 4.9
 -2 4 -1 33.4 3.6
 -2 -4 1 28.7 5.1
 2 -4 1 28.9 4.2
 -2 -4 -1 32.5 4.9
 -2 4 1 35.1 3.8
 -2 -4 -1 34.2 4.3
 2 4 -1 36.6 4.7
 -2 -4 -1 33.2 3.9
 2 4 -1 33.8 3.3
 2 4 -1 36.4 4.6
 -2 4 1 35.8 4.2
 -2 -4 -1 36.4 4.4
 2 -4 1 32.9 3.3
 -2 4 1 30.5 3.7
 2 -4 1 30.3 3.7
 2 4 -1 32.7 4.1
 2 -4 1 28.9 2.7
 -2 5 -1 24.6 3.3
 2 5 1 26 5.4
 -2 5 -1 23 4.2
 -2 -5 1 22.9 4.4
 -2 5 -1 25 4.7
 2 -5 -1 18.4 3.6
 -2 -5 1 23.3 4.5
 2 -5 -1 19.6 4.2
 2 5 1 19.7 3.2
 -2 5 -1 25.1 3.1
 -2 -5 1 29 5.3
 -2 -5 1 26.2 3.4
 -2 -5 1 21.9 4.1
 2 5 1 20.2 3.5
 2 5 1 22.8 4.6
 2 -5 -1 23.2 3.2
 2 -5 -1 21.8 2.4
 2 5 -1 22.7 3
 2 -5 1 23 4.3
 2 -5 1 22.4 3.7
 -2 -5 -1 13.9 4.2
 -2 -5 -1 22.2 3.6
 2 -5 1 21.4 2.6
 2 -5 1 22.3 3.1
 2 5 -1 17.6 3.6
 -2 -5 -1 19.2 3.8
 -2 5 1 17 4.6
 -2 -5 -1 24.3 4.6
 -2 5 1 22.5 4
 -2 5 1 22.9 2.5
 2 5 -1 22.5 4.5
 -2 5 1 22.5 3.4
 2 6 1 0.3 2.5
 -2 -6 1 4.4 3.4
 2 -6 -1 1.3 3.2
 2 -6 -1 2.8 1.8
 -2 6 -1 1 2.6
 -2 6 -1 2.6 2.2
 -2 6 -1 2.5 3
 2 6 1 2 3.5
 -2 -6 1 1.4 3.7
 2 6 1 4.3 3.6
 -2 6 -1 0.2 2.1
 2 -6 -1 6.2 2.4
 2 -6 -1 2.6 2.8
 -2 -6 1 1.8 3.3
 -2 -6 1 4.6 3.9
 -2 -6 1 3.9 2.4
 2 6 1 1.5 2.5
 2 6 -1 1.1 2.9
 2 6 -1 2.9 3.3
 -2 -6 -1 -4.2 3.3
 -2 -6 -1 3.5 3.1
 2 -6 1 2.7 2.3
 -2 -6 -1 -2.9 3.4
 2 6 -1 2.7 2.1
 -2 -6 -1 5.9 2.9
 -2 6 1 3.4 1.7
 -2 6 1 1 2.9
 2 -6 1 5.8 2
 -2 6 1 3.5 2.7
 2 -6 1 3.1 3
 2 6 -1 4.5 3.4
 2 -6 1 4.6 3.4
 -2 6 1 2.6 2.6
 2 -6 1 3.4 3.2
 -2 7 -1 112.49 7.9
 -2 7 -1 110.79 7
 2 -7 -1 111.99 6.1
 -2 7 -1 117.69 8.7
 2 7 1 125.89 9.4
 -2 -7 1 110.89 8.7
 2 7 1 111.09 7.5
 2 -7 -1 114.69 8.5
 -2 -7 1 117.89 9.6
 2 -7 -1 123.49 9.3
 -2 7 -1 124.29 7
 2 7 1 110.49 9.2
 2 7 1 115.89 7.3
 -2 -7 1 120.69 10.4
 -2 -7 1 121.39 9.9
 -2 -7 1 123.39 7.3
 2 -7 -1 116.09 7.2
 -2 7 1 121.49 8.9
 2 -7 1 120.09 6.5
 -2 -7 -1 118.99 9.7
 2 7 -1 125.89 8.2
 2 7 -1 126.69 9.6
 -2 -7 -1 140.89 11.8
 -2 -7 -1 123.09 7.8
 -2 7 1 108.39 8.1
 2 -7 1 113.99 9.3
 2 7 -1 108.09 6.6
 2 7 -1 131.29 9.3
 -2 7 1 117.89 7.5
 -2 7 1 121.29 6.1
 2 -7 1 133.99 7.4
 2 -7 1 117.49 8.6
 2 -7 1 125.69 9.8
 2 8 1 157.78 8.9
 -2 -8 1 135.89 11.3
 -2 8 -1 138.89 10.4
 2 8 1 154.88 11
 -2 8 -1 138.79 8.3
 2 -8 -1 143.79 8.5
 2 -8 -1 167.28 13.6
 -2 -8 1 142.99 8.4
 2 8 1 146.89 8.8
 -2 -8 1 143.19 11.4
 -2 -8 1 140.19 10.3
 -2 -8 1 162.78 12.6
 2 -8 -1 146.39 7.3
 2 -8 -1 147.49 12.1
 -2 8 -1 132.19 8.1
 -2 8 -1 123.79 12.4
 2 8 -1 144.49 9.4
 -2 -8 -1 138.59 9.6
 2 -8 1 145.49 11.1
 -2 -8 -1 161.68 12.8
 -2 -8 -1 128.89 11.3
 -2 -8 -1 120.09 10.7
 2 -8 1 134.89 8.4
 -2 8 1 152.48 10.6
 2 8 -1 161.28 10
 -2 8 1 154.68 9.2
 -2 -8 -1 158.18 10.3
 2 -8 1 155.58 8
 2 8 -1 149.49 10.9
 -2 8 1 165.48 11.7
 2 -9 -1 44.5 7.1
 2 9 1 52.59 10.7
 2 -9 -1 40 7.6
 2 9 1 48.2 6
 2 -9 -1 43.5 8.1
 -2 -9 1 55.59 8.9
 2 -9 -1 40.6 3.8
 -2 -9 1 57.29 9.2
 2 9 1 55.19 6
 2 -9 -1 44 6.4
 -2 -9 1 38.7 5
 -2 9 -1 53.99 5.4
 -2 -9 1 36.8 8.8
 -2 9 -1 47.6 7.4
 -2 -9 1 38.9 6.6
 -2 9 -1 47.8 7.9
 2 9 -1 48.8 5.2
 2 9 -1 50.69 6.5
 2 -9 1 41.7 7.1
 -2 -9 -1 50.49 6.8
 -2 -9 -1 49.8 14.3
 2 9 -1 59.29 12.2
 -2 9 1 43.6 7.3
 -2 -9 -1 53.79 8.5
 2 -9 1 22.8 6.7
 2 -9 1 38.9 6.9
 2 -9 1 50.49 4.9
 -2 -9 -1 29.9 8.4
 -2 9 1 59.89 8.4
 2 -9 1 39.4 7.5
 -2 -9 -1 51.89 6.5
 -2 9 1 58.89 6.5
 -2 10 -1 84.89 6.8
 -2 -10 1 92.99 9.6
 -2 -10 1 100.69 7.4
 -2 10 -1 101.29 8.2
 2 -10 -1 70.99 10.5
 2 -10 -1 79.39 11.3
 -2 -10 1 94.89 11.4
 2 10 1 92.99 7.4
 2 -10 -1 107.19 7.9
 2 -10 -1 89.99 10.2
 -2 -10 1 84.99 11.4
 -2 -10 1 89.69 12.4
 -2 10 1 91.99 7.9
 2 10 -1 95.89 6.9
 -2 -10 -1 109.19 9.2
 -2 -10 -1 90.69 11.2
 2 -10 1 92.79 6.6
 2 -10 1 105.49 12
 2 -10 1 76.89 10.5
 -2 -10 -1 95.09 8.2
 -2 -10 -1 91.19 12.8
 2 10 -1 108.29 8.6
 -2 -10 -1 86.09 11.1
 2 -10 1 105.99 12.4
 2 -10 1 107.89 10.3
 2 11 1 2.2 3.7
 -2 -11 1 -0.7 5.8
 -2 -11 1 1.9 5.3
 -2 -11 1 4.7 3.2
 2 11 1 2.9 4.9
 -2 -11 1 0 4.4
 2 -11 -1 2.2 3.5
 2 -11 -1 12.2 6.1
 -2 -11 1 32.8 10
 2 -11 1 14.5 7.2
 -2 -11 -1 3.1 3.7
 2 11 -1 1.3 3.6
 -2 -11 -1 11.4 6.5
 -2 -11 -1 -3.9 3.4
 -2 -11 -1 13.3 6.6
 2 11 -1 8.5 3.2
 2 -11 1 1.7 2.9
 2 -11 1 9.9 6.6
 -2 11 1 0.6 3.6
 -2 -12 1 18.1 7.5
 -2 -12 1 3.1 5.1
 2 12 1 9.6 4.3
 2 12 -1 0.5 3.3
 -2 -12 -1 10.2 6.3
 -2 12 1 4.8 4.4
 3 0 -1 0.4 2.7
 -3 0 1 -1.8 2.3
 -3 0 1 1.8 2.8
 3 0 1 -1.4 2.7
 3 0 1 0.9 1.3
 -3 0 -1 1.5 2.8
 -3 0 1 0.4 0.9
 3 0 -1 -0.1 1.4
 -3 0 -1 1.4 1.4
 -3 0 1 -0.6 1.3
 3 0 1 0.8 2.3
 -3 0 -1 0.5 2.2
 -3 0 -1 -0.1 1.3
 -3 0 1 -0.5 1.3
 3 0 1 0.5 1.2
 3 0 -1 -1.4 2.3
 3 1 1 3151.28 106.49
 3 -1 -1 2921.11 105.69
 3 -1 -1 2861.91 105.59
 -3 -1 1 3075.69 106.09
 3 1 1 3144.79 107.09
 -3 1 -1 2934.81 106.09
 3 -1 -1 3105.39 107.09
 -3 -1 1 3165.38 107.69
 3 1 1 3006.8 107.59
 3 -1 -1 3192.88 106.99
 3 -1 1 2977.8 106.09
 -3 1 1 3015.5 106.89
 -3 1 1 2981.2 105.59
 3 1 -1 3150.78 107.59
 -3 -1 -1 3083.09 107.09
 3 1 -1 3034.2 106.19
 -3 -1 -1 3025.9 106.39
 -3 -1 -1 3195.88 107.59
 -3 1 1 3085.99 107.09
 3 -1 1 3084.29 107.09
 3 -1 1 3007.7 106.89
 -3 -2 1 1256.27 46.8
 3 2 1 1256.17 46.3
 -3 -2 1 1307.17 45.8
 -3 -2 1 1256.97 46.3
 3 -2 -1 1306.07 45.7
 3 2 1 1221.68 46
 3 -2 -1 1265.67 46
 3 -2 -1 1270.37 44.8
 3 2 1 1382.06 47
 3 -2 -1 1266.87 45.4
 -3 -2 1 1281.67 46.7
 3 2 1 1271.47 46
 -3 -2 1 1248.48 45.8
 -3 2 -1 1265.57 45.9
 -3 -2 -1 1257.67 46.3
 3 2 -1 1314.17 46.8
 3 -2 1 1306.97 44.5
 -3 -2 -1 1306.47 46.9
 -3 2 1 1281.97 44.8
 3 -2 1 1234.78 45.5
 -3 2 1 1240.08 46.1
 3 2 -1 1278.07 45.9
 -3 2 1 1257.47 45.4
 -3 2 1 1232.68 45.2
 3 2 -1 1303.87 46.3
 3 -2 1 1274.27 45.9
 -3 -2 -1 1252.47 46.2
 -3 -2 -1 1302.27 46
 3 2 -1 1333.17 45.9
 3 -2 1 1315.67 45.9
 -3 -3 1 319.67 13.9
 3 -3 -1 331.07 12.7
 3 3 1 323.27 14
 -3 -3 1 338.27 14.4
 -3 -3 1 328.07 13.5
 -3 3 -1 329.07 13.5
 3 3 1 322.67 14.3
 3 3 1 320.97 13.7
 3 -3 -1 322.17 13.4
 -3 3 -1 319.07 13.4
 -3 -3 1 320.07 14.8
 3 -3 -1 321.37 12.8
 -3 3 -1 315.77 12.2
 -3 -3 1 324.97 14.6
 3 3 1 317.77 14.2
 3 -3 -1 322.27 13.4
 3 -3 -1 321.17 12.6
 -3 -3 -1 349.57 14.6
 -3 -3 -1 330.87 14
 -3 3 1 326.67 12.7
 3 3 -1 327.07 14.2
 -3 -3 -1 335.97 14.7
 -3 3 1 328.47 13.3
 3 -3 1 333.47 13.6
 -3 -3 -1 328.07 13.8
 3 3 -1 335.57 13.9
 3 3 -1 312.77 13.3
 3 3 -1 324.27 14.4
 3 -3 1 332.07 12.6
 -3 3 1 325.57 13.7
 3 -3 1 323.97 13.3
 3 -3 1 321.67 13.1
 -3 4 -1 55.39 4.5
 3 -4 -1 52.19 3.8
 -3 4 -1 58.69 4.5
 -3 -4 1 61.69 6.4
 3 -4 -1 57.59 4.6
 -3 -4 1 65.39 5.6
 -3 -4 1 59.89 6.8
 -3 4 -1 59.39 3.9
 -3 4 -1 58.99 4.9
 -3 -4 1 58.89 5.7
 -3 -4 1 73.99 4.9
 3 4 1 53.69 5.7
 3 4 1 59.79 5.6
 3 4 1 53.89 4.7
 3 -4 -1 61.49 4.2
 3 -4 -1 55.29 3.5
 3 4 1 58.29 5.4
 3 -4 1 57.49 4.2
 -3 4 1 55.69 4.6
 -3 -4 -1 65.19 5.6
 3 -4 1 51.29 5
 -3 -4 -1 56.89 6.2
 3 4 -1 56.29 5.3
 3 4 -1 55.39 4.4
 3 -4 1 59.99 4.2
 -3 4 1 57.89 4.2
 3 -4 1 60.29 4.1
 -3 -4 -1 55.89 5.1
 -3 -4 -1 64.29 6.1
 3 4 -1 57.39 5.5
 3 4 -1 62.49 5.6
 -3 4 1 51.79 4.6
 3 5 1 19.6 4.5
 3 -5 -1 31.1 4.5
 3 -5 -1 27.5 3.5
 -3 -5 1 21.5 4.7
 -3 5 -1 21.4 3.1
 3 5 1 25 4.5
 3 5 1 22.7 4.3
 3 -5 -1 15.8 3.2
 -3 5 -1 24 3.5
 -3 -5 1 20.6 5.2
 -3 5 -1 20.8 3.3
 3 -5 -1 22.1 2.4
 -3 -5 1 24 3.6
 -3 -5 1 19.1 7.5
 -3 -5 1 28.3 4.7
 3 5 1 25.9 4.3
 -3 -5 -1 21.9 3.8
 3 5 -1 25 3.4
 -3 -5 -1 26.7 4.6
 3 5 -1 22.1 4.3
 3 -5 1 24.8 3.2
 3 5 -1 17.9 4.1
 3 -5 1 24.5 4.3
 3 -5 1 22.9 2.9
 3 -5 1 25.1 3.6
 -3 5 1 22 3.8
 -3 5 1 21.3 3.4
 -3 5 1 26.3 4
 -3 -5 -1 19.7 4.3
 3 5 -1 22.3 4.7
 -3 -5 -1 29.9 5.2
 3 -6 -1 63.29 3.9
 3 6 1 59.49 5.4
 -3 6 -1 54.89 4.9
 3 -6 -1 59.79 5.5
 -3 6 -1 66.09 5.1
 -3 -6 1 60.69 7
 3 6 1 59.99 7.2
 -3 6 -1 54.19 4.9
 3 6 1 68.09 7.9
 -3 -6 1 69.09 7.4
 3 -6 -1 67.59 6.5
 -3 6 -1 66.69 6.1
 3 6 1 59.89 5.9
 -3 -6 1 73.59 8.7
 3 -6 -1 57.39 5
 -3 -6 1 59.09 5.2
 -3 -6 1 62.39 7.6
 -3 -6 -1 62.09 7.1
 -3 -6 -1 60.69 5.6
 3 -6 1 62.89 6.2
 3 6 -1 54.49 4.8
 -3 6 1 52.89 5.4
 3 -6 1 60.59 5.5
 3 6 -1 72.49 6.8
 3 -6 1 62.19 6.9
 -3 6 1 65.39 5.6
 -3 -6 -1 74.09 7.8
 3 -6 1 61.99 4.5
 -3 6 1 68.79 6.1
 -3 -6 -1 56.89 7.2
 3 -6 1 60.89 4.8
 3 6 -1 65.39 6.7
 -3 7 -1 22.4 3.8
 3 -7 -1 34.1 5.9
 -3 -7 1 31.3 4.6
 3 7 1 32.2 4.9
 3 7 1 32.7 4.5
 -3 -7 1 37.9 7.4
 -3 7 -1 37.3 4.4
 -3 -7 1 31.9 5.9
 -3 -7 1 29.2 6.1
 3 7 1 32.6 6.1
 3 -7 -1 28.7 4.2
 -3 7 -1 23.5 4.9
 3 7 1 34.7 5.9
 -3 7 -1 29.3 4.5
 3 -7 -1 30.3 3.1
 3 -7 1 27.4 5.6
 -3 7 1 34.4 4.9
 3 7 -1 33.5 5.3
 -3 -7 -1 21.9 5.8
 -3 -7 -1 31.7 5.6
 3 7 -1 30.7 6.1
 3 -7 1 28.9 4
 -3 7 1 28.6 4.8
 3 -7 1 31.7 5.9
 -3 7 1 34.7 5.6
 -3 -7 -1 26.6 4.7
 -3 -7 -1 24.5 6.8
 3 7 -1 35.6 5.6
 3 -7 1 29.6 3.6
 3 7 -1 32.6 5.6
 -3 -8 1 62.89 8.8
 -3 8 -1 65.59 5.7
 3 8 1 68.19 8.7
 3 -8 -1 62.09 9.5
 -3 -8 1 64.29 8.8
 -3 8 -1 67.09 9.2
 -3 -8 1 78.09 6.3
 -3 -8 1 66.89 8
 3 -8 -1 64.29 4.3
 -3 8 -1 71.99 6.7
 3 -8 -1 62.89 7.3
 -3 -8 1 74.39 10.1
 3 8 1 69.09 6.8
 3 -8 -1 64.29 5.9
 3 8 1 74.19 6.2
 3 8 1 76.69 9.2
 3 -8 1 61.69 8
 3 8 -1 72.59 7.7
 -3 -8 -1 78.29 8.4
 3 8 -1 65.19 9.6
 3 -8 1 64.69 9.9
 3 8 -1 71.69 8.7
 -3 8 1 68.99 6.9
 -3 8 1 69.79 7.1
 3 -8 1 59.89 7.2
 -3 8 1 57.59 7.5
 -3 -8 -1 72.39 6.9
 3 -8 1 70.59 5.3
 -3 -8 -1 71.99 9
 -3 -8 -1 72.79 9.4
 3 -8 1 68.39 5.8
 -3 -8 -1 70.19 10.3
 3 8 -1 58.89 5.5
 3 -9 -1 93.69 8.3
 3 -9 -1 72.59 9.8
 -3 -9 1 111.99 9.8
 3 -9 -1 88.29 7
 -3 -9 1 84.09 7
 3 -9 -1 112.79 11.6
 -3 -9 1 93.99 12.1
 3 9 1 91.49 7.3
 -3 9 -1 105.69 9.7
 3 9 1 56.09 13.2
 -3 -9 1 98.29 11.1
 -3 9 -1 94.39 7.1
 3 -9 1 82.69 10.1
 -3 9 1 93.89 10.1
 -3 -9 -1 91.09 8
 -3 -9 -1 65.99 9.7
 3 -9 1 91.09 10.5
 -3 -9 -1 84.09 12.2
 3 -9 1 69.79 8.5
 3 -9 1 98.39 6.5
 -3 -9 -1 87.59 8.7
 3 9 -1 94.99 8.3
 3 9 -1 79.49 10.8
 -3 -9 -1 80.19 10.4
 3 -9 1 94.39 6.7
 3 9 -1 88.89 6.6
 -3 9 1 85.79 7.6
 3 10 1 203.28 11.9
 -3 -10 1 197.38 15.4
 -3 -10 1 225.38 16.3
 -3 10 -1 209.38 11.3
 3 -10 -1 205.28 15.1
 3 -10 -1 200.48 15.2
 3 10 1 227.98 12.1
 3 -10 -1 200.18 11.5
 3 -10 -1 204.98 13.5
 -3 -10 1 164.28 13.1
 -3 -10 -1 207.38 14
 3 -10 1 205.88 10.9
 -3 10 1 198.88 12.2
 -3 -10 -1 195.68 15.4
 3 -10 1 195.18 15.7
 -3 -10 -1 218.48 15.8
 3 -10 1 209.28 10.7
 -3 -10 -1 219.78 12.8
 3 -10 1 230.38 14.3
 3 -10 1 188.88 14.9
 -3 -10 -1 232.48 17.5
 3 10 -1 210.18 12.8
 3 10 -1 225.68 11.2
 -3 -11 1 170.88 15.6
 3 -11 -1 89.69 15.6
 3 11 1 112.29 8.8
 -3 -11 1 102.49 12.9
 3 -11 -1 90.99 12.3
 3 11 1 123.09 8.8
 3 -11 -1 70.09 9.5
 3 -11 -1 122.09 8.5
 -3 -11 1 124.79 12
 -3 -11 1 105.69 13.2
 -3 11 1 98.69 8.8
 3 11 -1 114.09 7.8
 3 -11 1 113.19 7
 3 11 -1 130.79 9.8
 3 -11 1 104.49 10.4
 -3 -11 -1 101.29 12.9
 -3 -11 -1 114.59 9.7
 -3 -11 -1 99.59 12.7
 -3 -11 -1 143.59 10.2
 3 -11 1 121.49 12.3
 3 -11 1 86.39 11.5
 3 -11 1 106.99 7.1
 -3 -11 -1 91.19 13.9
 -3 -12 1 140.09 16.8
 3 12 1 161.48 11
 3 12 -1 150.78 9.1
 -3 12 1 149.99 11.3
 -3 -12 -1 154.98 11.6
 4 0 -1 0.3 1.7
 4 0 -1 -1.2 2.6
 4 0 1 1 3.4
 -4 0 -1 0.3 1.3
 -4 0 1 -0.8 1.1
 -4 0 -1 0.4 3.2
 -4 0 -1 0.2 1.5
 -4 0 -1 -0.1 1.4
 4 0 1 0.1 1.4
 4 0 -1 0.8 1.2
 -4 0 1 -0.9 1.4
 4 0 1 0.1 2.5
 -4 0 1 -1.6 3
 4 0 1 0.2 1.4
 4 0 -1 1.8 3.1
 4 1 1 63.89 4.2
 4 1 1 57.09 4.9
 4 -1 -1 53.59 5.1
 -4 -1 1 52.19 4.4
 -4 -1 1 53.19 3.5
 4 -1 -1 50.29 2.9
 4 1 1 50.59 4.1
 4 1 1 63.49 5.9
 -4 1 -1 51.89 3.6
 -4 1 -1 50.49 5.2
 4 -1 -1 50.79 2.9
 -4 -1 1 58.19 6.1
 4 -1 -1 53.19 5
 4 -1 1 54.19 4.9
 4 1 -1 60.79 5.7
 4 -1 1 48.4 2.4
 4 -1 1 55.39 4.6
 -4 -1 -1 56.69 5.8
 4 -1 1 55.29 5.1
 -4 1 1 52.99 5.2
 4 -1 1 51.69 3.4
 4 1 -1 53.59 4.1
 -4 1 1 49.7 2.6
 4 1 -1 58.49 4.5
 -4 -1 -1 50.99 3.9
 -4 1 1 51.59 2.8
 -4 -1 -1 50.39 4.5
 4 1 -1 53.99 3.7
 4 1 -1 48.4 4.6
 4 1 -1 58.59 4.7
 -4 -1 -1 54.19 4.9
 -4 1 1 53.29 5.1
 4 -2 -1 1009.9 36.9
 -4 -2 1 1020.4 36.9
 4 2 1 997.7 37.1
 4 2 1 1012 37.9
 4 -2 -1 995.7 36.7
 4 -2 -1 986.6 35.8
 -4 -2 1 1042.6 37.5
 4 2 1 994 37
 -4 -2 1 1020.1 38.1
 4 2 1 992.2 36.6
 -4 -2 1 979.8 37
 -4 -2 1 1046.1 36.4
 4 -2 -1 983.7 35.1
 4 -2 1 982.8 34.6
 4 -2 1 1013.3 37.1
 -4 -2 -1 989.5 37.2
 4 -2 1 1011.1 37
 4 -2 1 996.2 36.9
 -4 -2 -1 1015.4 36.5
 4 2 -1 920.31 38
 -4 2 1 1018.4 36.7
 4 -2 1 1008.3 36.2
 4 2 -1 1026.1 36.4
 -4 -2 -1 975.3 37
 4 2 -1 1052.59 37.9
 4 -2 1 977.4 36
 4 2 -1 973.7 36.9
 -4 2 1 1005.7 35.1
 -4 2 1 979.9 37.2
 -4 -2 -1 946.51 37.7
 4 -3 -1 1573.74 55.59
 4 3 1 1555.64 55.89
 4 3 1 1576.94 56.69
 -4 -3 1 1571.54 56.39
 -4 -3 1 1566.94 55.59
 4 -3 -1 1499.35 54.79
 -4 3 -1 1653.73 55.79
 4 -3 -1 1524.25 54.19
 4 -3 -1 1580.94 55.19
 -4 -3 1 1522.45 55.59
 -4 -3 1 1540.85 56.79
 4 -3 -1 1584.64 55.09
 4 3 1 1532.45 56.19
 4 3 1 1508.85 55.69
 -4 -3 1 1559.64 56.99
 -4 -3 -1 1524.85 55.99
 4 -3 1 1538.05 55.29
 4 3 -1 1521.55 55.59
 -4 -3 -1 1500.35 55.89
 -4 3 1 1531.45 54.89
 -4 3 1 1538.75 54.09
 4 -3 1 1520.55 55.39
 4 -3 1 1544.25 55.49
 4 3 -1 1557.34 56.19
 -4 -3 -1 1576.04 56.99
 4 3 -1 1542.45 55.59
 4 -3 1 1311.37 55.19
 -4 -3 -1 1531.05 56.29
 -4 3 1 1549.54 55.99
 4 -3 1 1539.15 55.29
 4 3 -1 1536.75 56.59
 4 4 1 1.5 3.1
 -4 -4 1 2.5 3.6
 -4 -4 1 1.3 3.7
 4 -4 -1 -0.6 2
 4 4 1 1.2 3.1
 -4 4 -1 2.5 2.6
 -4 -4 1 1.7 3.3
 -4 -4 1 1.8 2.3
 4 4 1 0.4 2.9
 4 4 1 3.2 3.1
 -4 4 -1 3.9 2.4
 4 -4 -1 3.8 2.5
 4 -4 -1 1.7 2.1
 4 -4 -1 1.4 1.6
 -4 -4 1 -2.1 2.7
 4 -4 -1 1.6 1.7
 4 -4 1 1.1 2.5
 -4 -4 -1 2.1 2.8
 -4 4 1 0.7 2
 4 4 -1 1.5 3.2
 -4 -4 -1 -0.2 4.2
 -4 4 1 1.3 2.7
 -4 -4 -1 2.5 3
 4 4 -1 4.6 2.9
 4 4 -1 2.8 2.4
 -4 -4 -1 0 2.8
 4 -4 1 1.3 2
 4 4 -1 2.5 3.2
 4 -4 1 -0.7 2
 -4 4 1 0 1.6
 4 -4 1 1 1.6
 -4 5 -1 214.88 9.7
 -4 -5 1 233.48 12.2
 -4 -5 1 225.88 12.6
 4 -5 -1 231.28 10.9
 -4 -5 1 220.68 11.1
 4 -5 -1 239.38 10.2
 -4 -5 1 231.28 13.3
 4 5 1 235.98 12.4
 4 -5 -1 227.08 9.7
 4 5 1 226.28 11.2
 -4 -5 1 224.88 12.9
 4 -5 -1 231.38 10.5
 4 5 1 241.68 12.6
 4 5 1 229.48 12.1
 -4 5 -1 235.48 11.7
 -4 5 -1 226.88 11.1
 4 -5 -1 235.68 11.7
 4 -5 1 230.68 10.4
 -4 5 1 235.58 11.3
 4 5 -1 217.28 12.1
 -4 5 1 226.08 11.8
 -4 -5 -1 223.88 12
 -4 -5 -1 234.98 12.7
 4 -5 1 231.48 11.8
 4 5 -1 228.18 12.4
 -4 -5 -1 225.98 11.6
 4 -5 1 220.08 10.4
 4 5 -1 233.98 11
 -4 5 1 225.98 10.3
 4 -5 1 226.28 10.4
 -4 -5 -1 254.97 13
 4 5 -1 256.17 12.6
 4 6 1 217.78 11
 -4 -6 1 211.98 10.8
 -4 -6 1 199.78 12.7
 -4 -6 1 213.28 13.4
 4 -6 -1 215.08 10.5
 4 -6 -1 219.08 9.5
 4 6 1 213.78 12.3
 -4 -6 1 219.38 12.4
 -4 6 -1 218.38 11.6
 -4 -6 1 215.48 12.8
 4 -6 -1 207.38 10.5
 -4 6 -1 205.68 9.8
 -4 6 -1 218.28 10.9
 4 -6 -1 209.58 9.1
 4 6 1 214.58 11.7
 4 -6 -1 213.68 11.8
 4 6 1 201.78 12.4
 -4 -6 -1 196.88 12.3
 4 -6 1 214.18 10
 -4 6 1 194.98 10.2
 4 6 -1 220.88 12.3
 -4 -6 -1 228.48 14
 4 6 -1 202.58 10.4
 4 -6 1 217.08 12
 4 6 -1 209.38 12.1
 -4 6 1 217.68 11.5
 -4 -6 -1 203.98 11.3
 -4 -6 -1 214.98 12.9
 4 -6 1 236.18 11.6
 4 -6 1 218.88 10
 -4 6 1 206.08 11.1
 -4 -6 -1 203.88 12.1
 4 6 -1 212.68 12.5
 4 -6 1 202.08 10.4
 4 -7 -1 30.3 5.9
 4 7 1 31.6 6
 -4 7 -1 31.6 5.3
 -4 -7 1 28.1 6.3
 4 -7 -1 32.2 3.6
 -4 -7 1 30.3 7
 -4 7 -1 27.8 4
 4 7 1 30.8 4.7
 -4 -7 1 25.8 6.1
 -4 7 -1 33.6 6.2
 4 -7 -1 31.3 3.2
 -4 -7 1 30.2 4.7
 4 -7 -1 32.6 4.8
 -4 -7 1 26.5 6.1
 4 7 1 16.4 5.7
 4 -7 -1 31.9 4.5
 4 7 1 26.6 6.2
 -4 -7 -1 31.6 6.6
 4 7 -1 26.5 5.6
 4 -7 1 25.1 4.6
 4 7 -1 20.6 5
 4 -7 1 28.1 4
 -4 -7 -1 24.4 5.9
 4 7 -1 30.9 4.4
 -4 7 1 32.8 5.4
 4 -7 1 30.1 6.8
 4 7 -1 40.4 6.8
 -4 -7 -1 22.1 5.5
 4 -7 1 26.5 5.2
 -4 -7 -1 24.3 5.7
 4 -7 1 26.9 3.8
 -4 -7 -1 29.9 7.5
 -4 7 1 23.7 4.8
 -4 7 1 29.2 4.3
 4 8 1 122.89 10.7
 4 -8 -1 133.59 6.5
 4 8 1 147.89 9.9
 -4 -8 1 150.68 11.7
 -4 -8 1 133.49 11
 4 8 1 131.29 8.8
 4 -8 -1 139.19 6.5
 4 -8 -1 136.19 8.5
 -4 -8 1 134.09 9
 -4 -8 1 128.19 11.4
 4 -8 -1 135.69 9.2
 -4 8 -1 138.59 8.9
 -4 -8 1 144.69 12.9
 -4 8 1 137.59 10.1
 -4 -8 -1 137.69 13
 -4 -8 -1 139.09 9.5
 4 -8 1 143.69 10.4
 4 -8 1 137.49 7.8
 -4 -8 -1 148.39 11.9
 4 -8 1 133.99 7.9
 4 8 -1 125.29 12
 -4 -8 -1 131.89 10.8
 -4 -8 -1 134.49 11.2
 -4 8 1 132.39 9.3
 4 8 -1 145.99 8.5
 4 8 -1 148.79 11.3
 4 8 -1 122.09 10
 4 -8 1 139.39 9.5
 4 -8 1 147.19 11.2
 -4 9 -1 12.7 8
 4 -9 -1 10.7 5.6
 -4 -9 1 18.1 5.2
 4 9 1 10.3 4
 4 -9 -1 12.2 4.4
 4 9 1 9.9 4.6
 -4 9 -1 23.8 4.8
 -4 -9 1 12.1 6.1
 -4 -9 1 10.8 7.4
 4 -9 -1 6.6 5.4
 -4 -9 1 13.8 5.8
 4 9 1 33 9.9
 4 -9 -1 17.3 4.2
 -4 -9 1 7.9 5.9
 4 -9 1 12.7 5.2
 -4 -9 -1 13.5 4.5
 -4 -9 -1 17.9 8
 -4 9 1 16.8 5.1
 4 -9 1 10.4 5.8
 -4 9 1 11.8 4.4
 4 -9 1 17.9 3.6
 4 -9 1 14.5 3.5
 -4 -9 -1 10.5 5.7
 4 9 -1 16.2 3.9
 -4 -9 -1 3.3 4.8
 4 -9 1 11.8 4.5
 4 9 -1 18.1 5.4
 4 -10 -1 6.2 3.8
 4 -10 -1 2.4 5.3
 -4 -10 1 -0.5 4.1
 -4 10 -1 4.5 3.5
 4 -10 -1 1.6 3.7
 -4 -10 1 -2.1 3.1
 -4 -10 1 1 6.1
 4 10 1 -2 3.5
 -4 -10 1 10.1 6.2
 4 10 1 6.2 3.8
 -4 -10 1 3 5.5
 4 -10 -1 4.5 5
 4 -10 1 7.8 5.7
 -4 -10 -1 0.1 5.6
 4 -10 1 3.2 2.7
 4 -10 1 3.9 2.9
 4 10 -1 0.8 4
 -4 -10 -1 11.4 6.9
 4 -10 1 1.4 4
 -4 -10 -1 2.7 4.5
 4 10 -1 1.2 3
 4 -10 1 4.7 2.9
 4 -10 1 2 4.9
 -4 -10 -1 3.3 5.7
 -4 -10 -1 12.4 4.6
 -4 10 1 3.7 4
 4 -11 -1 28.3 8.2
 4 11 1 22.6 5.3
 -4 -11 1 21.2 7.6
 4 11 1 27.8 6
 4 -11 -1 31.2 6.7
 -4 11 -1 27.2 5
 -4 -11 1 32.5 7.7
 -4 -11 1 3.8 14.9
 4 -11 -1 26.5 7.3
 4 -11 -1 27.8 5
 -4 -11 -1 42 8.9
 -4 -11 -1 27.8 8.9
 -4 11 1 24.8 5.6
 4 -11 1 26.3 6
 4 -11 1 35.1 8.3
 4 11 -1 33.3 5
 4 -11 1 19.5 2.8
 -4 -11 -1 31.6 7.4
 -4 -11 -1 11.6 7.4
 4 -11 1 18.1 4.2
 4 11 -1 28.5 6.2
 4 -11 1 24.3 6.7
 4 -11 1 17 3.5
 -4 -11 -1 21.5 5
 -4 -12 1 88.29 13.4
 -4 -12 1 78.59 11.5
 4 12 1 161.68 14.5
 -4 -12 -1 108.19 15.3
 4 12 -1 118.29 8.2
 -4 -12 -1 113.99 10.3
 -4 12 1 116.09 10.2
 5 0 1 0 2.8
 -5 0 1 0.6 1.6
 -5 0 -1 -0.6 1.3
 -5 0 1 -2.6 3.2
 5 0 1 0.3 1.5
 -5 0 -1 0.1 3.4
 5 0 -1 0.3 1.9
 -5 0 -1 -1.7 1.4
 5 0 1 -1 1.5
 -5 0 -1 -1.2 1.5
 5 0 -1 2.4 3.4
 -5 0 1 0.6 1.2
 5 0 1 -1 3.2
 -5 0 1 1.1 1.6
 5 0 -1 -1.7 2.6
 5 0 -1 0.5 1.2
 5 -1 -1 356.06 13.6
 -5 1 -1 326.67 12.6
 -5 1 -1 351.46 14.1
 5 1 1 366.16 14.5
 -5 -1 1 400.46 16.9
 -5 1 -1 354.36 15.8
 5 1 1 364.66 15.6
 -5 -1 1 316.57 14.9
 5 1 1 371.36 16.6
 -5 1 -1 337.67 12.7
 5 -1 -1 375.96 15.9
 -5 -1 1 353.96 14.8
 5 1 1 356.96 14.6
 5 -1 -1 367.36 15.9
 -5 -1 1 375.16 14
 5 -1 -1 354.06 13.6
 -5 1 1 359.56 13.3
 5 1 -1 372.16 15.9
 -5 -1 -1 358.26 14.3
 5 -1 1 358.26 15.4
 -5 -1 -1 381.96 15.8
 5 1 -1 357.06 14.6
 5 1 -1 366.36 15.3
 -5 1 1 377.96 16
 5 1 -1 365.36 16.5
 5 1 -1 373.76 15.6
 5 -1 1 364.06 15.8
 -5 1 1 402.76 16.2
 -5 1 1 360.66 13.4
 5 1 -1 388.16 14.3
 -5 -1 -1 358.66 16.5
 5 -1 1 364.16 14.1
 -5 -1 -1 350.76 14.9
 -5 -1 -1 348.27 14.6
 5 -1 1 379.86 16.2
 5 -1 1 368.56 13.2
 5 2 1 55.69 5.4
 -5 -2 1 59.59 4.3
 -5 -2 1 59.59 5.1
 -5 -2 1 49.2 5.1
 5 2 1 57.19 6.6
 5 -2 -1 52.59 3.5
 5 2 1 65.19 4.9
 5 -2 -1 51.69 2.9
 5 -2 -1 54.29 3.7
 5 -2 -1 60.69 5.9
 5 2 1 56.69 4.9
 5 -2 -1 54.89 5.3
 5 2 -1 55.49 5.6
 -5 2 1 59.99 5.9
 -5 -2 -1 55.99 5.5
 5 -2 1 54.19 3.8
 5 2 -1 51.59 4.3
 5 -2 1 53.59 5
 -5 2 1 55.39 2.6
 5 -2 1 58.19 5.6
 -5 -2 -1 51.69 4.5
 -5 -2 -1 70.29 8.7
 -5 -2 -1 53.59 5
 5 -2 1 58.59 4.1
 -5 -2 -1 59.79 6
 5 2 -1 53.49 4.9
 -5 2 1 57.99 5.4
 5 2 -1 64.69 6.9
 5 -3 -1 21.4 3.7
 -5 -3 1 20.2 3.8
 -5 -3 1 31.3 4.8
 5 3 1 26.4 5.2
 -5 -3 1 26.2 4.6
 5 3 1 27.8 4.2
 5 3 1 21.4 3.9
 -5 -3 1 28.9 5.5
 -5 -3 1 26.1 3.9
 5 -3 -1 22.6 2
 -5 3 -1 28.4 4.3
 5 -3 -1 25 3.1
 5 -3 -1 29.2 4.3
 5 3 1 28.9 4.4
 5 -3 1 24.8 4.1
 -5 -3 -1 26.9 5.4
 5 -3 1 22.5 1.6
 5 -3 1 19.6 3.5
 5 -3 1 23.8 3.1
 -5 -3 -1 19.8 4.2
 5 -3 1 25.4 3.4
 5 3 -1 26 4.2
 -5 -3 -1 24.4 4.7
 5 -3 1 29.4 4
 -5 3 1 22.9 1.9
 -5 -3 -1 23.6 3.9
 5 3 -1 23.6 4.3
 5 3 -1 26.8 5.2
 5 3 -1 21 3.7
 -5 -3 -1 27.7 4.5
 5 -4 -1 0.8 1.3
 5 -4 -1 -0.4 2.1
 5 -4 -1 -0.1 2.3
 5 4 1 2.8 3.7
 -5 -4 1 1.4 3.7
 -5 -4 1 0.2 2.9
 -5 -4 1 0.8 3.4
 5 4 1 0.7 2.8
 -5 -4 1 4.7 2.9
 -5 4 -1 -1.5 2.7
 5 -4 -1 0.5 1.9
 5 4 1 0.4 2.9
 -5 -4 1 -0.8 3.1
 5 4 1 1 2.6
 5 -4 -1 2.2 2.4
 -5 -4 -1 -2.1 3.5
 5 -4 1 2.1 2.3
 5 -4 1 -3.7 2
 5 -4 1 1.9 1.3
 -5 4 1 -0.1 2
 -5 -4 -1 2.3 3.1
 5 4 -1 0.6 3.1
 5 4 -1 1.9 3.6
 -5 -4 -1 0.3 2.7
 5 -4 1 0.2 2.3
 5 4 -1 0.9 2.7
 5 4 -1 -1.5 2.7
 -5 4 1 2.3 1.4
 -5 4 1 1.2 2.8
 -5 -4 -1 2.4 3.3
 -5 -4 -1 3.6 3.8
 5 -4 1 0.2 2.6
 5 -5 -1 465.85 19.3
 5 -5 -1 465.15 18.6
 -5 -5 1 462.05 21.5
 5 -5 -1 443.16 18
 -5 -5 1 459.25 20.2
 5 -5 -1 447.96 18.1
 5 5 1 449.16 20.4
 5 5 1 455.65 20.7
 5 5 1 465.65 19.7
 -5 -5 1 449.56 19.5
 5 -5 -1 455.45 19.6
 -5 -5 1 487.95 21.3
 -5 -5 1 448.16 21.6
 5 5 1 493.15 21.2
 -5 5 -1 459.95 19.5
 -5 5 1 464.55 20
 -5 -5 -1 451.65 20
 -5 -5 -1 467.75 20.4
 5 5 -1 478.95 20.9
 5 -5 1 468.15 18.9
 5 -5 1 454.15 19.2
 5 -5 1 479.45 19.9
 5 -5 1 469.95 18
 5 5 -1 464.05 19.5
 -5 5 1 453.05 17.8
 -5 -5 -1 443.36 21.9
 -5 -5 -1 487.25 21.6
 -5 5 1 397.76 21.2
 5 -5 1 452.95 18.8
 -5 -5 -1 476.65 21.2
 5 5 -1 466.05 20.3
 5 -6 -1 38.3 3.7
 5 6 1 48.9 7.2
 5 6 1 50.19 5.8
 5 -6 -1 47 5.3
 -5 -6 1 47.5 6.5
 -5 -6 1 37 6.7
 5 -6 -1 39.3 4.4
 5 6 1 45.3 6.5
 5 -6 -1 47.7 4.7
 -5 -6 1 53.29 8
 5 6 1 37.9 6.2
 -5 6 -1 37.7 5.3
 -5 6 -1 37.7 5.2
 5 -6 -1 34 5.6
 -5 -6 1 49.3 5.8
 -5 -6 1 33.7 6.7
 5 6 -1 46.2 6.5
 5 -6 1 36 4.8
 -5 6 1 47.7 5.7
 5 -6 1 51.59 5.6
 5 -6 1 47.7 5
 5 -6 1 40.8 5.9
 -5 -6 -1 38.9 6.5
 5 -6 1 39.3 4.4
 5 6 -1 42.3 6.7
 -5 -6 -1 40.3 6.4
 -5 6 1 42.9 5.9
 5 6 -1 52.59 7.2
 -5 6 1 46.2 4.2
 5 6 -1 45.1 5.3
 -5 -6 -1 45.4 8.1
 -5 -6 -1 43.1 7.1
 5 -6 1 47.2 4.4
 -5 -6 -1 45.2 7.2
 5 7 1 701.13 30.8
 -5 -7 1 679.13 30.8
 -5 -7 1 688.83 30
 5 -7 -1 656.73 29.3
 -5 -7 1 704.83 31.2
 5 -7 -1 684.83 26.4
 5 -7 -1 657.73 25.8
 5 -7 -1 678.03 27.6
 5 7 1 676.83 30.3
 -5 -7 1 702.83 32.2
 -5 7 -1 727.53 28.5
 -5 7 -1 711.83 29.2
 5 7 1 720.93 29.7
 -5 -7 1 682.03 30.2
 5 7 1 684.43 28.2
 5 -7 -1 676.13 28
 -5 7 1 696.33 28.9
 -5 -7 -1 700.33 29.1
 5 -7 1 711.23 28.7
 5 7 -1 725.63 28
 5 7 -1 664.43 29.8
 5 -7 1 701.53 27.1
 -5 -7 -1 719.73 30.3
 -5 -7 -1 694.13 30.6
 5 -7 1 714.83 27.7
 -5 7 1 731.03 29.2
 -5 -7 -1 689.53 32.4
 5 -7 1 728.93 27.4
 5 -7 1 690.73 31.9
 -5 7 1 679.33 27.1
 5 -7 1 708.73 27.7
 5 7 -1 728.43 30
 5 7 -1 648.34 30.2
 -5 -7 -1 719.63 31.3
 -5 -8 1 2.5 5
 5 -8 -1 4.9 3.2
 5 8 1 0.7 4
 5 -8 -1 0.2 1.7
 5 8 1 2.7 4.2
 -5 -8 1 0.2 4.4
 -5 -8 1 3.4 5.2
 -5 -8 1 3.7 3.7
 5 8 1 -0.6 3.2
 5 -8 -1 2.1 2.9
 -5 -8 1 1.5 6
 -5 8 -1 3.3 4.2
 5 -8 -1 3.2 2.2
 -5 8 -1 3.5 3.6
 5 8 1 4.6 4.7
 -5 -8 -1 1.4 4.9
 5 -8 1 1 4.4
 5 8 -1 0.2 2.9
 5 8 -1 -6.5 4.2
 -5 -8 -1 1 4.1
 5 -8 1 -1.9 2.7
 -5 8 1 1.1 2.7
 -5 -8 -1 -1.8 4.4
 5 8 -1 2.3 4.5
 -5 -8 -1 6.8 6.4
 5 -8 1 2.9 2.8
 -5 -8 -1 2.3 4.7
 5 -8 1 1.3 2.8
 -5 8 1 -0.8 3.4
 5 -8 1 5.2 4
 -5 8 1 11.6 4.4
 5 8 -1 -0.9 4.5
 5 -8 1 3 3.1
 5 9 1 202.28 12.9
 -5 -9 1 281.97 27.2
 -5 -9 1 199.48 14.3
 5 9 1 196.68 11.7
 -5 -9 1 199.68 15.2
 5 9 1 233.38 15.3
 5 -9 -1 205.88 11.3
 -5 9 -1 185.98 11.5
 5 -9 -1 202.98 13.7
 -5 -9 1 182.78 14.1
 5 -9 -1 203.38 12
 5 -9 -1 193.18 14
 -5 -9 1 185.68 11.7
 5 9 -1 214.08 25.3
 5 -9 1 199.28 10.2
 -5 -9 -1 216.98 16.7
 5 -9 1 184.28 12.1
 -5 -9 -1 202.68 12.6
 -5 -9 -1 225.38 15.5
 5 -9 1 212.08 10.8
 5 9 -1 187.98 12.9
 -5 -9 -1 198.98 14.5
 5 -9 1 182.48 14.2
 -5 9 1 220.88 12.9
 5 9 -1 203.98 11.2
 -5 -9 -1 197.68 13.9
 -5 9 1 214.88 13.7
 5 -9 1 191.28 14
 5 -10 -1 1.1 3.7
 -5 -10 1 3 5.1
 -5 -10 1 0.8 3.3
 5 -10 -1 3 5
 -5 -10 1 4.8 5.9
 5 -10 -1 -0.8 2.9
 5 10 1 3.4 4.2
 -5 10 -1 7.9 4.1
 -5 -10 1 5.4 6.1
 5 -10 -1 6.1 4.8
 5 10 1 1.3 3.5
 -5 -10 -1 2.5 7.4
 5 -10 1 0 3
 5 -10 1 -0.6 2.4
 -5 -10 -1 -0.2 3.7
 -5 -10 -1 17.5 6.6
 5 -10 1 3.5 5.3
 -5 -10 -1 4.1 5.7
 5 -10 1 -2.2 2.7
 5 10 -1 0.9 3
 5 10 -1 -1.2 3.8
 -5 10 1 1.4 4.1
 -5 -10 -1 0.3 4.5
 5 -10 1 1.6 5.1
 5 -11 -1 182.98 14.6
 5 11 1 170.18 12
 5 -11 -1 145.89 11.6
 -5 -11 1 166.58 15.6
 5 -11 -1 167.38 10.7
 5 -11 -1 139.69 16.6
 -5 -11 1 155.98 14.6
 5 11 1 195.08 11.6
 -5 -11 1 192.78 17.9
 -5 11 1 164.58 12
 -5 -11 -1 167.08 17
 -5 -11 -1 202.98 12.8
 5 -11 1 161.68 14.4
 5 -11 1 180.48 13.7
 -5 -11 -1 190.88 16.8
 5 11 -1 211.38 14.9
 5 -11 1 150.98 11.7
 -5 -11 -1 173.78 15.4
 5 11 -1 197.48 10.8
 -5 -11 -1 157.48 14.8
 -5 -12 1 -1.1 7.1
 -5 -12 1 2.4 6.1
 5 12 -1 -3.6 3.5
 -5 -12 -1 -14.1 7.9
 -5 12 1 2.5 5.9
 -5 -12 -1 -5.2 4.9
 -6 0 1 0.3 1.5
 6 0 -1 2.1 3.7
 6 0 1 -1 1.5
 6 0 1 -0.8 1.5
 -6 0 -1 0.2 1.5
 6 0 -1 0.7 2
 6 0 1 2.6 3.9
 6 0 -1 3.3 3.3
 -6 0 1 -0.4 1.3
 -6 0 -1 1 1.6
 6 0 -1 1.5 1.5
 6 0 1 2.6 3
 -6 0 -1 0.2 1.6
 -6 0 -1 1.7 3.9
 -6 0 1 -0.2 1.7
 6 1 1 74.99 7.8
 -6 1 -1 61.89 2.8
 -6 -1 1 53.29 4.8
 -6 1 -1 59.99 2.7
 -6 -1 1 62.29 4.1
 6 1 1 69.69 6.2
 6 -1 -1 65.69 6.7
 6 -1 -1 58.09 3.9
 -6 -1 1 74.19 7.6
 6 1 1 63.99 4.9
 6 -1 -1 61.29 3.8
 6 -1 -1 67.09 6.8
 6 1 1 58.99 4.6
 -6 -1 1 61.79 4.8
 -6 1 -1 67.19 4.3
 6 -1 1 84.89 7
 6 -1 1 59.79 5.8
 -6 1 1 65.49 3.8
 6 1 -1 72.29 5.7
 6 1 -1 74.99 7.2
 -6 -1 -1 61.49 5
 6 1 -1 68.59 6.8
 6 1 -1 62.49 4.7
 6 -1 1 66.39 3.4
 -6 1 1 60.39 3.3
 -6 -1 -1 65.09 4.5
 -6 1 1 64.69 6.4
 6 -1 1 61.89 6.1
 6 1 -1 62.59 4.4
 -6 1 1 66.69 3.6
 6 1 -1 60.09 5.9
 6 -1 1 65.39 4.3
 -6 -1 -1 61.09 5.5
 -6 -1 -1 67.49 7.7
 6 2 1 327.37 15.8
 6 -2 -1 330.87 15.7
 -6 -2 1 352.26 17.1
 -6 -2 1 346.97 15.5
 6 -2 -1 344.87 15.8
 6 2 1 335.67 16.8
 6 -2 -1 344.37 13.6
 6 2 1 356.06 14.9
 6 -2 -1 335.57 13.7
 6 -2 -1 334.67 13
 -6 -2 1 355.36 14.3
 6 2 1 345.37 15.2
 -6 2 1 356.96 15.8
 -6 -2 -1 357.76 14.7
 6 2 -1 351.16 14.6
 6 2 -1 356.46 15.9
 -6 2 1 353.66 12.5
 6 -2 1 344.27 15.7
 -6 2 1 348.17 16.1
 6 -2 1 322.47 15.9
 -6 -2 -1 337.67 15.6
 -6 2 1 351.36 12.5
 -6 -2 -1 356.86 17.1
 6 2 -1 362.36 15.2
 -6 -2 -1 348.77 15.8
 6 -2 1 353.66 14.1
 6 2 -1 396.16 17.5
 -6 -3 1 -2.3 2.8
 6 -3 -1 1.6 1.8
 -6 -3 1 0.3 2.7
 -6 -3 1 -1.8 2.3
 6 3 1 2.2 2.8
 6 3 1 -0.3 2.6
 6 3 1 3.9 4.1
 -6 -3 1 0.7 4.2
 6 -3 -1 0.2 1.6
 6 3 1 3.1 3.1
 6 -3 -1 0.3 2.8
 6 -3 -1 2.6 2.8
 6 -3 -1 0.3 0.9
 -6 -3 -1 -2.2 3.8
 -6 -3 -1 -2.5 2.7
 6 -3 1 -1.8 2.8
 6 -3 1 1 2.6
 6 3 -1 1.1 3.7
 6 3 -1 -1.8 2.6
 6 3 -1 -1.5 2.6
 -6 -3 -1 -3.2 2.4
 6 3 -1 2.6 2.6
 -6 3 1 0.2 3
 6 -3 1 1 2.8
 6 -3 1 0.8 0.5
 -6 -3 -1 -0.5 2.4
 -6 -3 -1 2.2 3.2
 6 -3 1 1.6 2
 6 -3 1 -0.7 1.6
 6 4 1 1184.28 45.8
 -6 -4 1 1231.58 46.6
 -6 -4 1 1221.78 45.9
 -6 -4 1 1230.88 47.2
 6 -4 -1 1249.07 45.7
 6 4 1 1242.58 46.5
 6 -4 -1 1157.68 44.6
 6 -4 -1 1179.38 43
 -6 -4 1 1228.38 47.9
 -6 -4 1 1210.08 45.3
 6 -4 -1 1268.87 45.3
 6 4 1 1271.57 47
 -6 4 -1 1230.38 45.9
 6 -4 -1 1227.38 44.8
 6 4 1 1233.48 53.69
 6 -4 1 1243.88 45.8
 -6 -4 -1 1189.08 47.4
 -6 4 1 1196.88 46.2
 6 4 -1 1193.38 45.7
 -6 -4 -1 1282.27 45.9
 6 4 -1 1200.28 45.6
 6 -4 1 1169.08 44.9
 6 -4 1 1224.38 42.7
 6 -4 1 1196.08 45.3
 -6 -4 -1 1186.08 46.5
 6 4 -1 1207.38 46.3
 6 -4 1 1158.58 45.5
 -6 -4 -1 1177.28 46.1
 -6 -4 -1 1216.48 47.4
 6 4 -1 1180.18 47.2
 6 -5 -1 167.88 9.7
 6 5 1 190.08 11.5
 6 -5 -1 178.68 8.1
 6 -5 -1 162.28 9.8
 6 5 1 169.98 10.4
 -6 -5 1 175.78 12.1
 -6 -5 1 188.28 10.9
 6 -5 -1 171.08 9.4
 6 5 1 171.38 11.3
 6 -5 -1 170.38 9
 -6 5 -1 165.88 10.2
 -6 -5 1 184.18 10.5
 -6 -5 1 174.68 11.5
 -6 -5 1 188.58 12.8
 6 5 1 170.58 10.7
 6 -5 1 167.38 9.9
 -6 -5 -1 186.98 11
 6 -5 1 173.68 9.5
 -6 5 1 169.08 7.5
 -6 -5 -1 175.58 10.7
 -6 5 1 197.68 11.1
 -6 -5 -1 195.08 11.7
 -6 -5 -1 179.78 12.4
 6 -5 1 192.18 13.3
 6 5 -1 171.68 10.2
 6 5 -1 170.78 11.3
 -6 -5 -1 193.88 12.6
 6 5 -1 176.48 11.1
 6 5 -1 186.38 10.8
 6 -5 1 195.78 10.4
 6 -5 1 180.48 7.9
 -6 5 1 166.08 10.5
 6 6 1 1763.82 66.89
 -6 -6 1 1791.62 65.99
 6 6 1 1697.23 66.39
 -6 -6 1 1732.33 67.69
 -6 -6 1 1838.02 67.49
 6 -6 -1 1803.12 63.79
 6 6 1 1801.92 65.39
 -6 -6 1 1745.53 68.19
 6 6 1 1760.92 66.49
 6 -6 -1 1785.82 64.69
 -6 -6 1 1788.82 65.69
 6 -6 -1 1755.32 63.19
 6 -6 -1 1727.13 65.29
 -6 6 -1 1793.12 65.39
 6 -6 1 1759.62 64.19
 -6 -6 -1 1557.04 67.49
 6 6 -1 1734.23 64.79
 -6 -6 -1 1744.53 65.89
 6 6 -1 1790.42 66.79
 -6 -6 -1 1808.22 67.69
 6 6 -1 1749.32 66.19
 6 -6 1 1790.02 64.19
 -6 -6 -1 1745.93 65.79
 6 -6 1 1771.12 65.49
 -6 6 1 1782.72 65.79
 6 6 -1 1734.63 66.59
 6 -6 1 1770.42 64.69
 -6 6 1 1760.92 64.79
 -6 -7 1 124.59 12.1
 -6 7 -1 115.69 9
 -6 -7 1 120.79 11.4
 -6 -7 1 112.59 10
 6 7 1 107.69 9.9
 6 -7 -1 114.29 8.1
 6 -7 -1 134.09 11.1
 -6 -7 1 124.39 11.1
 6 -7 -1 114.59 8
 6 7 1 116.59 10.5
 6 -7 -1 114.19 6.5
 6 -7 -1 118.19 7.2
 6 7 1 111.99 8.6
 6 7 1 96.79 10.3
 -6 -7 1 113.19 8.7
 -6 7 -1 115.29 8.8
 6 -7 1 110.89 8.1
 -6 -7 -1 109.39 10
 6 -7 1 122.19 8.9
 6 7 -1 123.79 10.4
 -6 -7 -1 123.39 12.1
 6 -7 1 108.89 9.3
 6 -7 1 115.49 8.2
 6 7 -1 122.79 10
 -6 -7 -1 111.79 10.7
 6 7 -1 125.29 10.4
 -6 7 1 117.69 8.8
 -6 7 1 117.09 6.6
 6 7 -1 120.69 8.5
 -6 7 1 122.19 9.4
 -6 -7 -1 120.49 11
 -6 -7 -1 114.29 9.2
 6 -8 -1 204.18 13.4
 6 8 1 204.68 14.4
 6 8 1 210.58 13.3
 -6 -8 1 210.98 12.1
 -6 -8 1 176.38 13.3
 -6 -8 1 196.88 14.3
 6 -8 -1 187.98 8.8
 6 -8 -1 191.98 11
 -6 -8 1 177.78 16.5
 -6 -8 1 200.58 15.4
 -6 8 -1 195.88 11.9
 6 8 1 206.18 11.8
 6 -8 -1 193.28 10.7
 -6 8 -1 170.58 18.4
 6 8 1 184.38 13.5
 6 -8 -1 206.18 9.6
 6 8 -1 172.88 12.9
 6 8 -1 197.08 13.3
 6 -8 1 185.58 10.4
 -6 -8 -1 200.98 12.7
 -6 8 1 182.18 9.7
 -6 -8 -1 211.08 15.9
 6 -8 1 195.38 10.6
 6 -8 1 195.28 11.7
 6 -8 1 179.18 13
 6 -8 1 207.38 11.2
 -6 -8 -1 197.88 14.2
 -6 -8 -1 186.08 13.8
 -6 8 1 200.48 12.5
 6 8 -1 189.08 11.1
 6 8 -1 211.68 14.1
 -6 -8 -1 204.28 14.6
 6 -9 -1 82.09 7.2
 6 9 1 82.79 7.8
 6 -9 -1 94.79 8.9
 -6 -9 1 87.09 10.7
 6 9 1 74.49 9.2
 -6 -9 1 79.79 11
 6 -9 -1 66.19 8.9
 -6 -9 1 61.89 7.5
 -6 -9 1 65.89 10.5
 6 -9 -1 64.79 6.6
 -6 9 -1 83.39 7.9
 -6 -9 1 67.79 11.2
 6 9 1 91.69 11.1
 -6 9 1 77.79 8.9
 6 9 -1 74.19 9.8
 6 -9 1 61.89 8
 -6 -9 -1 99.69 12.6
 6 9 -1 74.39 7.1
 6 9 -1 79.99 9.5
 -6 -9 -1 80.29 10.2
 6 -9 1 75.49 6.8
 6 -9 1 80.39 7
 -6 9 1 67.59 12.7
 6 -9 1 67.69 9.2
 -6 -9 -1 75.59 8.9
 6 -9 1 75.89 6.5
 -6 -10 1 13.3 7.1
 6 -10 -1 12.9 5.6
 6 -10 -1 18.2 4.3
 6 -10 -1 14.6 6.3
 -6 -10 1 15.9 7.9
 6 10 1 16.9 4.7
 -6 -10 1 13.5 6.7
 -6 -10 1 8.4 6.1
 6 10 1 12.8 9.5
 6 10 1 14.1 5.1
 -6 -10 -1 32.3 9.2
 6 -10 1 12.4 3.1
 6 -10 1 12.2 3.5
 -6 -10 -1 10.1 6
 -6 -10 -1 12.7 7.1
 -6 -10 -1 13.7 6.9
 -6 10 1 15.5 5.5
 6 -10 1 16.1 5.4
 6 -10 1 18.1 6.5
 6 10 -1 12.9 4
 6 -10 1 9.8 6
 -6 -10 -1 11.2 5.2
 6 -10 1 16 3.8
 -6 -11 1 5.9 5.7
 6 -11 -1 4.1 3.3
 6 -11 -1 6.3 5.8
 -6 -11 1 -0.2 5.6
 6 -11 -1 4.9 5
 -6 -11 1 5.5 7.9
 -6 -11 1 1.5 5.8
 6 -11 1 -0.6 5.4
 6 -11 1 4.1 3.2
 -6 -11 -1 -0.7 6.1
 -6 -11 -1 -2 6.2
 6 -11 1 -1 5.3
 -6 -11 -1 1.4 4.6
 -6 -11 -1 5.3 6.1
 6 11 -1 2.5 4.9
 6 11 -1 -5.2 3.2
 -6 -11 -1 3.7 6.9
 6 -11 1 1.9 4.4
 6 12 1 2.8 4.4
 -6 -12 1 -0.5 6.1
 -6 -12 1 10.4 8.9
 -6 -12 -1 20.7 9.3
 -7 0 1 -0.2 1.4
 -7 0 1 -0.9 1.5
 7 0 1 -1.5 3.4
 -7 0 -1 -0.6 1.5
 -7 0 -1 0.9 1.5
 -7 0 -1 2.4 1.7
 7 0 -1 -2.3 3.2
 -7 0 -1 0.9 3.8
 7 0 1 -1 1.6
 7 0 -1 1.2 2.1
 -7 0 1 4.5 4.2
 7 0 1 -0.1 3.8
 7 0 -1 0.5 3.9
 7 0 -1 -0.1 1.6
 7 0 -1 -0.3 2.4
 7 0 1 0.4 1.7
 7 0 1 3.4 3.3
 -7 0 1 -0.9 1.6
 7 -1 -1 186.78 8.5
 7 1 1 205.58 9.6
 -7 1 -1 214.68 11.9
 7 -1 -1 207.28 11.2
 -7 -1 1 191.78 8.7
 -7 -1 1 189.98 10.6
 7 -1 -1 198.68 8.8
 7 1 1 193.58 12.3
 7 1 1 208.48 11.3
 7 1 1 210.48 9.6
 -7 -1 1 197.88 12.1
 -7 1 -1 197.98 7.6
 7 -1 -1 203.98 11.7
 -7 -1 1 197.08 9.7
 -7 1 -1 191.38 7.5
 -7 1 -1 203.48 9.1
 7 1 -1 203.38 9.2
 -7 1 1 208.78 11.7
 7 1 -1 194.38 10.9
 7 1 -1 196.88 10.4
 7 -1 1 195.68 8.1
 7 1 -1 192.78 9.5
 -7 -1 -1 193.68 9.7
 -7 1 1 190.68 8.5
 7 -1 1 214.38 11
 7 -1 1 214.28 11.4
 7 -1 1 211.38 12.1
 -7 -1 -1 204.68 9.6
 -7 1 1 202.08 8.3
 7 -1 1 192.98 9
 7 1 -1 218.38 12.3
 -7 -1 -1 193.68 9.1
 -7 -1 -1 191.18 12.2
 -7 1 1 197.38 8
 7 1 -1 187.68 11.2
 -7 -2 1 17.8 5.4
 7 2 1 27.6 4.2
 7 -2 -1 23.7 2.3
 7 -2 -1 24.3 2.9
 7 -2 -1 25.5 4.9
 7 2 1 29.4 5.1
 7 2 1 36 10.8
 -7 -2 1 24.4 3.4
 7 2 1 31.2 4.4
 7 -2 -1 31.2 5.3
 7 -2 -1 21.9 2.7
 -7 -2 1 26.3 4.4
 -7 -2 -1 23.5 3.5
 -7 -2 -1 27.8 6
 -7 2 1 23.4 4.6
 -7 2 1 28.2 5.2
 -7 2 1 22.6 1.4
 -7 -2 -1 15.5 3.8
 7 2 -1 27.4 3.8
 -7 -2 -1 19.5 4.2
 7 -2 1 25.5 4.7
 7 2 -1 29.7 4.2
 7 2 -1 21.7 4.6
 -7 -2 -1 24.6 5.3
 7 -2 1 30.7 3.4
 -7 2 1 22.7 1.3
 7 -2 1 22 4.4
 7 2 -1 23.4 4.9
 7 -2 1 25.7 5.3
 7 3 1 667.23 28.3
 7 3 1 673.03 27
 7 -3 -1 638.24 28.5
 7 3 1 672.13 26.2
 7 3 1 585.34 26.6
 7 -3 -1 678.63 26.8
 -7 -3 1 640.94 26.6
 -7 -3 1 636.54 30.5
 -7 -3 1 658.03 28.6
 7 -3 -1 643.34 24.8
 7 -3 -1 618.54 23.2
 -7 -3 1 666.93 25.4
 7 -3 -1 647.74 24.5
 -7 -3 -1 618.94 26.4
 -7 -3 -1 645.34 25.6
 7 -3 1 651.43 25.1
 7 3 -1 615.74 26.6
 7 -3 1 617.34 26.4
 -7 3 1 627.94 27.1
 -7 -3 -1 652.93 28.5
 -7 -3 -1 636.34 26.9
 7 -3 1 654.93 24.9
 7 3 -1 673.23 25.8
 7 3 -1 675.53 28.2
 7 -3 1 681.13 27.2
 7 3 -1 656.43 26.4
 7 -4 -1 119.39 8.5
 -7 -4 1 127.99 11
 7 -4 -1 119.99 5.5
 -7 -4 1 130.89 8.2
 7 4 1 132.69 9.1
 -7 -4 1 139.49 9.6
 7 4 1 126.79 8.6
 7 -4 -1 132.29 8.7
 -7 -4 1 131.69 9.9
 7 -4 -1 123.79 7.4
 7 4 1 127.19 8.9
 7 -4 -1 111.99 6.9
 7 4 1 125.79 10.1
 7 4 -1 128.69 10.3
 -7 4 1 131.49 9.6
 -7 -4 -1 130.79 8.3
 7 -4 1 131.99 9
 -7 -4 -1 138.89 9.3
 7 -4 1 122.09 5.2
 -7 -4 -1 123.19 10.5
 7 -4 1 120.39 4.9
 7 4 -1 117.79 8.8
 -7 -4 -1 129.99 9.3
 -7 -4 -1 126.39 9.7
 7 -4 1 117.99 8.2
 7 -4 1 119.49 8.3
 7 -4 1 123.59 8.2
 7 4 -1 124.99 8.7
 7 -4 1 108.99 7.5
 -7 -5 1 1154.18 45.6
 7 -5 -1 1026 42.2
 -7 -5 1 1118.59 43.3
 7 5 1 1117.89 43.9
 7 -5 -1 1078.59 42.6
 7 5 1 1126.69 44.5
 -7 -5 1 1121.79 44.8
 7 5 1 1143.49 43.8
 -7 -5 1 1153.08 46.2
 7 -5 -1 1114.59 42.6
 7 -5 -1 1105.79 40.3
 7 -5 -1 1101.19 43.2
 7 5 1 1094.29 45
 -7 -5 -1 1104.19 43.4
 -7 -5 -1 1102.59 45.5
 7 5 -1 1164.68 43.8
 7 5 -1 1096.09 45
 -7 -5 -1 1121.79 44.7
 7 5 -1 1107.19 44.2
 7 5 -1 1132.69 43.5
 -7 5 1 1152.38 44.2
 7 -5 1 1112.39 42.3
 7 -5 1 1144.29 43
 7 -5 1 1109.59 39.9
 7 -5 1 1154.68 42.9
 7 -5 1 1134.99 43.5
 7 -5 1 1156.68 40.5
 -7 -5 -1 1186.58 46.1
 -7 -5 -1 1154.18 44.1
 7 6 1 491.75 23.1
 -7 6 -1 524.95 22.6
 -7 -6 1 471.05 24.4
 7 -6 -1 493.15 21.6
 7 -6 -1 501.65 21.9
 7 -6 -1 463.15 20.8
 7 -6 -1 485.05 19.2
 7 6 1 486.15 23.5
 7 6 1 513.55 22.5
 7 6 1 485.55 23.5
 -7 -6 1 479.05 22.2
 7 -6 -1 496.75 20.3
 -7 -6 1 495.25 22.5
 -7 -6 1 504.25 25
 7 -6 1 499.75 22
 -7 -6 -1 515.15 24.4
 7 -6 1 492.05 21
 7 -6 1 512.55 19.1
 7 6 -1 478.45 21.8
 -7 6 1 533.55 23
 7 6 -1 475.65 23.1
 7 6 -1 492.25 23.8
 7 6 -1 488.25 22.6
 -7 -6 -1 501.35 24.6
 -7 -6 -1 498.05 22.8
 7 -6 1 489.85 19.7
 7 -6 1 460.25 21.2
 7 -6 1 499.35 22.1
 -7 -6 -1 499.95 24.9
 7 7 1 10.9 5.5
 -7 7 -1 6 4.5
 7 -7 -1 6 2.4
 7 -7 -1 7.6 3.4
 -7 -7 1 8 8.2
 7 7 1 10.2 4.5
 -7 -7 1 5.6 5.7
 -7 -7 1 12.6 4.6
 7 7 1 11.7 6
 7 -7 -1 9.4 4.1
 7 -7 -1 7.1 2.7
 -7 -7 1 7.4 5.9
 7 7 -1 13.2 5.9
 7 -7 1 9.7 2.7
 -7 7 1 6.8 4.7
 7 7 -1 9.9 4.2
 -7 -7 -1 13.1 5.3
 -7 7 1 8.5 3.6
 7 7 -1 4.6 5.1
 7 -7 1 9.5 3.3
 7 7 -1 19.1 5.5
 -7 -7 -1 11.5 6.6
 7 -7 1 2.8 3.8
 7 -7 1 4.5 4.3
 7 -7 1 11.2 3.5
 7 -7 1 2.3 3.2
 -7 -7 -1 12 6.2
 -7 -7 -1 13.6 5.2
 -7 -7 -1 12.3 5.9
 7 -8 -1 187.58 10.2
 -7 -8 1 202.38 15.5
 7 8 1 233.98 16.9
 7 8 1 200.78 14.2
 -7 -8 1 221.58 15.6
 7 -8 -1 202.18 9.5
 7 -8 -1 202.88 11.8
 7 -8 -1 199.88 10.5
 -7 8 -1 212.38 12.7
 7 8 1 186.88 12.4
 7 8 1 219.68 15.1
 -7 -8 1 211.68 14.3
 -7 -8 1 205.88 15.9
 7 -8 -1 196.58 13.2
 7 -8 1 201.08 10.7
 7 8 -1 192.98 14.3
 7 8 -1 218.68 14.3
 -7 -8 -1 207.38 14.3
 -7 -8 -1 219.28 16.7
 7 8 -1 193.28 11.9
 7 -8 1 195.48 11.4
 7 -8 1 186.58 11.7
 7 -8 1 208.98 11.5
 -7 8 1 232.78 16.3
 -7 -8 -1 199.28 13.1
 -7 8 1 186.78 12.9
 7 8 -1 203.48 13.8
 7 -8 1 214.58 14
 7 -8 1 202.78 10.4
 -7 -8 -1 218.48 15.5
 -7 -8 -1 233.88 15.6
 7 -9 -1 9.3 5
 7 -9 -1 3.9 3.9
 7 9 1 8.2 4.3
 7 9 1 4.4 4.5
 7 -9 -1 5.8 2.7
 -7 -9 1 16.2 8.1
 7 9 1 3.2 5.9
 7 -9 -1 8.7 3.7
 -7 -9 1 6 6.3
 7 -9 -1 11.1 3.2
 -7 -9 1 6.3 5.9
 7 -9 -1 6.8 1.9
 7 -9 1 3.2 3.4
 -7 -9 -1 8.6 6.3
 -7 -9 -1 5.5 5.7
 -7 -9 -1 6 6.5
 7 -9 1 1.6 3.7
 7 -9 1 10.2 3.7
 -7 9 1 9.1 5.1
 7 -9 1 5.2 5
 7 9 -1 18.5 5.6
 7 -9 1 8.2 3.3
 -7 -9 -1 4.1 6.2
 7 9 -1 7.5 3.8
 -7 -9 -1 5.6 4.9
 -7 -10 1 3.4 6.6
 -7 -10 1 23.3 7.2
 7 -10 -1 7.8 4.2
 7 -10 -1 8.2 5.6
 7 10 1 -7 5.3
 -7 -10 1 18.1 7.7
 7 10 1 1.7 4.5
 7 -10 -1 10.6 3.5
 -7 -10 1 13.7 10.1
 7 -10 -1 8.5 3.8
 7 -10 1 3.4 3.1
 -7 -10 -1 14.4 7.3
 7 10 -1 23.1 5.9
 -7 10 1 8.3 5.8
 -7 -10 -1 1.8 6
 7 -10 1 7.8 3.4
 7 -10 1 8.5 3.3
 -7 -10 -1 3.2 5.6
 7 -10 1 3.2 3.6
 7 -10 1 0.4 5.1
 7 -10 1 4.9 4
 7 11 1 8.2 4.4
 7 -11 -1 0.7 5.1
 -7 -11 1 -0.1 6.2
 -7 -11 1 -6 5.7
 7 -11 -1 9.8 3.8
 -7 -11 1 38.9 9.9
 7 -11 -1 10.5 5.5
 7 11 1 10.2 6
 7 -11 1 14.1 6.8
 -7 -11 -1 21.7 10.5
 -7 -11 -1 12 7
 -7 -11 -1 17.1 8.2
 7 11 -1 10.1 4.6
 7 -11 1 8.4 5.1
 -7 -11 -1 3.1 5.2
 -7 11 1 6.5 6.1
 7 -11 1 5.7 4.6
 -7 -12 1 39.8 10.7
 7 12 1 48.3 7.3
 -7 -12 -1 47.2 10.5
 8 0 -1 -2.5 2.9
 8 0 -1 -2.7 4.2
 -8 0 1 -2.5 3.9
 -8 0 -1 2.1 4.3
 8 0 1 -1.1 1.9
 8 0 -1 1.3 3.5
 8 0 -1 2.1 2.2
 8 0 1 -0.2 4.1
 -8 0 -1 -0.2 1.6
 8 0 1 0.1 1.8
 8 0 1 0 3.6
 -8 0 -1 0.5 1.6
 -8 0 1 1.2 1.7
 -8 0 1 -1.4 1.7
 -8 0 -1 -0.7 2.1
 8 0 1 3 3.6
 8 0 -1 1.1 1.7
 -8 0 1 2.2 1.6
 8 1 1 311.37 13.3
 -8 -1 1 309.77 16.7
 -8 -1 1 298.07 13.3
 -8 1 -1 294.07 11
 -8 -1 1 302.17 12.3
 8 -1 -1 297.77 12.5
 -8 -1 1 300.07 13.3
 8 1 1 279.47 12.9
 8 -1 -1 276.87 15.2
 8 -1 -1 301.77 12.1
 8 1 1 262.17 14.6
 -8 1 -1 304.97 15.7
 8 -1 -1 290.07 15.1
 8 1 1 287.27 15.9
 -8 -1 -1 298.67 13.1
 -8 1 1 298.47 12.1
 -8 1 1 286.97 11.4
 8 -1 1 318.47 15
 8 1 -1 296.07 13.1
 8 1 -1 277.67 15.8
 8 -1 1 310.27 15.3
 8 1 -1 296.87 14.9
 8 -1 1 282.07 12.5
 8 1 -1 309.07 15.5
 -8 -1 -1 293.37 13.2
 -8 1 1 297.97 15.7
 -8 1 1 300.17 11.8
 -8 -1 -1 293.87 12.7
 8 -1 1 210.58 20.9
 -8 -1 -1 284.47 16.1
 8 1 -1 303.37 12.7
 8 -2 -1 424.06 16
 8 -2 -1 417.86 19.7
 -8 -2 1 413.06 18.3
 8 2 1 419.16 19.3
 8 -2 -1 430.06 19.5
 -8 -2 1 403.86 20.6
 8 -2 -1 410.76 16.5
 8 2 1 430.46 18.2
 -8 2 -1 433.26 19.6
 -8 -2 1 409.56 20.9
 8 2 1 404.06 17.7
 8 -2 -1 423.86 16.4
 -8 -2 1 394.26 18.1
 8 2 1 404.86 20.5
 -8 -2 -1 409.46 20.5
 8 -2 1 443.06 19.4
 8 2 -1 416.16 17.4
 8 -2 1 418.86 19.3
 -8 -2 -1 421.66 18.5
 -8 2 1 427.56 19.6
 8 -2 1 454.65 22.1
 8 2 -1 430.06 18.1
 8 2 -1 384.36 20.1
 -8 -2 -1 423.16 17.4
 8 2 -1 397.46 19.4
 8 -2 1 404.66 16.8
 8 2 -1 419.36 19.3
 -8 -2 -1 395.96 18
 8 -3 -1 8.6 2.5
 8 3 1 17 4.2
 8 3 1 8.9 4.4
 -8 -3 1 13.9 3.5
 8 -3 -1 14 4.1
 -8 -3 1 13.8 5.6
 8 -3 -1 15.1 2.7
 -8 -3 1 14.6 4.2
 8 3 1 6.3 6.3
 8 3 1 7 5
 8 -3 -1 11.8 4.2
 -8 -3 1 10.5 3.8
 8 -3 -1 9.4 1.6
 -8 3 1 10.5 4.2
 -8 -3 -1 13.8 5.7
 -8 -3 -1 6.6 3.9
 8 3 -1 5.5 4.2
 8 -3 1 13.2 2.8
 -8 -3 -1 12.3 3.4
 -8 3 1 7.1 4.4
 8 3 -1 10.5 5.1
 8 -3 1 12.7 4.3
 -8 -3 -1 7.7 4.3
 8 3 -1 6.3 4
 8 -3 1 10 2.8
 8 3 -1 10.5 3.4
 -8 -3 -1 9.5 4
 8 -3 1 10 4.3
 8 4 1 1305.77 48.4
 8 -4 -1 1211.28 45.4
 8 4 1 1270.67 47.5
 -8 -4 1 1226.28 48.3
 8 -4 -1 1196.68 43.7
 8 -4 -1 1246.08 47.6
 8 -4 -1 1224.78 47.8
 -8 -4 1 1237.68 46.6
 8 4 1 1226.78 47.9
 8 -4 -1 1229.48 45.9
 -8 -4 1 1256.47 48.8
 8 4 1 1236.38 49.7
 -8 -4 1 1226.58 50.29
 8 4 -1 1263.17 48
 -8 -4 -1 1239.58 48.4
 -8 -4 -1 1267.87 47
 8 -4 1 1248.58 48.1
 -8 4 1 1270.07 48.6
 -8 -4 -1 1216.58 49.9
 8 -4 1 1221.18 45.9
 8 -4 1 1247.78 47.6
 8 4 -1 1174.78 47.5
 8 4 -1 1256.57 49.7
 8 -4 1 1244.88 47.5
 8 -4 1 1230.98 46.3
 -8 -4 -1 1211.38 48.1
 -8 -4 -1 1255.47 48.9
 8 4 -1 1262.87 47.1
 -8 -5 1 32.6 7.6
 8 5 1 42 8
 8 -5 -1 52.99 6.8
 -8 -5 1 41.3 7
 8 -5 -1 41.1 5.4
 8 -5 -1 47.1 5.5
 8 -5 -1 41.2 4.8
 -8 -5 1 44.1 6.1
 8 -5 -1 46.3 6.3
 8 -5 -1 36.7 2.9
 8 5 1 55.09 7.2
 8 5 1 43 6.7
 -8 -5 1 36.1 7.1
 8 5 1 35.7 6.6
 8 -5 1 49.5 6.2
 -8 -5 -1 45.1 8.8
 8 -5 1 40.6 5.1
 -8 -5 -1 40.3 6.9
 8 -5 1 38.4 2.8
 8 5 -1 57.89 7.6
 8 5 -1 37 7.3
 8 -5 1 34 6
 -8 -5 -1 39.9 7.5
 8 -5 1 37.6 2.3
 -8 -5 -1 46.5 6.4
 -8 5 1 34.9 6.7
 8 -5 1 40.4 5.9
 -8 -5 -1 45.5 6.8
 8 5 -1 35.5 6.1
 8 5 -1 42.5 6.1
 8 -5 1 41.7 5.5
 8 -6 -1 64.19 7.3
 8 -6 -1 58.39 7
 8 6 1 73.79 9.2
 8 6 1 54.69 7.6
 -8 -6 1 66.49 8.9
 8 6 1 74.99 9.7
 -8 -6 1 51.79 9.4
 8 -6 -1 56.59 4
 8 -6 -1 81.99 7.1
 8 6 1 61.29 8.1
 -8 -6 1 68.59 9.8
 8 -6 -1 61.39 6.1
 8 -6 1 72.09 6.8
 8 -6 1 55.79 7.4
 -8 6 1 57.79 7.9
 8 -6 1 68.59 7.5
 -8 -6 -1 61.19 12.2
 -8 -6 -1 69.09 9.4
 -8 -6 -1 66.19 8.2
 8 6 -1 71.79 8.3
 8 6 -1 71.99 8.1
 8 -6 1 69.69 7.6
 8 -6 1 60.19 6.4
 -8 -6 -1 68.09 9.6
 8 6 -1 76.69 9.8
 8 -6 1 55.99 3.7
 8 -6 1 56.79 4.3
 -8 -6 -1 52.09 7.3
 8 6 -1 46.6 8
 -8 -7 1 110.69 10.4
 -8 -7 1 114.39 13.1
 8 -7 -1 113.99 9.7
 -8 -7 1 127.69 12.1
 8 -7 -1 110.59 8.3
 8 7 1 95.79 11.3
 -8 -7 1 124.39 11.7
 8 -7 -1 104.29 8.8
 8 -7 -1 108.19 6.3
 8 -7 1 109.19 8.5
 -8 -7 -1 104.59 9.9
 8 -7 1 107.99 8.1
 8 -7 1 108.49 9.1
 8 -7 1 123.49 9.5
 -8 -7 -1 86.79 11.1
 -8 -7 -1 122.79 13.6
 -8 7 1 104.49 9.8
 8 -7 1 110.59 6.9
 -8 -7 -1 119.49 11.5
 8 -7 1 112.19 6.1
 8 7 -1 161.38 12
 8 7 -1 109.19 9.2
 8 7 -1 92.69 11
 -8 -7 -1 115.99 10.4
 8 -8 -1 9.4 3.9
 -8 -8 1 4.6 6.3
 8 -8 -1 2.6 2.6
 8 -8 -1 5.3 4.7
 8 8 1 -4.2 3.7
 8 -8 -1 6 2.5
 8 8 1 14.3 5.9
 8 -8 -1 3.3 3.2
 8 8 1 4.1 5.5
 -8 -8 1 6.2 6.1
 -8 -8 1 9.7 5.5
 8 8 -1 12.6 5.4
 8 -8 1 4.3 3
 -8 -8 -1 14.9 12.6
 -8 8 1 1.3 4.7
 8 -8 1 6.4 3.6
 8 -8 1 1.3 3.9
 8 8 -1 4.4 5.8
 8 -8 1 4.2 4.4
 8 -8 1 0.3 2.9
 -8 -8 -1 -0.2 5.5
 -8 -8 -1 2.9 4.5
 -8 -8 -1 -2.8 5.4
 8 -8 1 8.4 2.5
 8 8 -1 7.8 5.7
 -8 -8 -1 3.9 5.1
 -8 -9 1 3.3 5.6
 8 9 1 3.4 5.9
 8 -9 -1 3.8 2
 -8 -9 1 -3.1 5.3
 8 -9 -1 4.8 5.1
 8 -9 -1 2.4 2.6
 8 9 1 0.3 4.3
 -8 -9 1 -4.2 6.2
 -8 -9 1 4.8 6.5
 8 -9 -1 3.8 3.7
 8 -9 -1 5 3.7
 8 -9 -1 1.4 2.4
 8 -9 1 1 2.9
 8 9 -1 -3.9 5.1
 8 -9 1 5.5 3.6
 8 -9 1 -7.9 3.8
 -8 -9 -1 0.7 5.7
 8 -9 1 1.7 2.2
 8 9 -1 4.6 5.5
 8 9 -1 6.1 4.2
 -8 -9 -1 6.3 6.6
 -8 9 1 4.3 5.1
 -8 -9 -1 -1.2 5.7
 8 -9 1 10.3 3.7
 8 -9 1 4.4 4.1
 -8 -9 -1 2.6 6
 8 -10 -1 18.5 6.7
 8 10 1 4.5 5.7
 -8 -10 1 2.7 6
 8 -10 -1 14.8 4.3
 8 -10 -1 11.2 4.5
 8 10 1 9.4 4.5
 8 -10 -1 8.1 3.2
 -8 -10 1 25 7.4
 -8 -10 -1 16.7 7.9
 -8 -10 -1 -2.5 4.4
 8 -10 1 9.8 5.4
 8 -10 1 8.9 4.2
 8 -10 1 8 4.8
 -8 -10 -1 16.7 8
 -8 -10 -1 4.5 5.7
 -8 -10 -1 4.2 6.2
 8 -10 1 12.6 3.8
 8 -10 1 6.2 2.9
 -8 10 1 9.8 6.2
 8 10 -1 21.7 13
 -8 -11 1 8 7.5
 8 11 1 6.4 4.1
 -8 -11 1 6.6 11.3
 -8 -11 1 9.5 7.5
 8 -11 -1 8.2 6
 8 -11 -1 0.8 4.2
 8 -11 1 4.9 5.6
 8 -11 1 6.1 4
 -8 -11 -1 12.8 7.7
 -8 -11 -1 9.2 6.7
 8 -11 1 3.7 5.9
 -8 -11 -1 16.4 8.4
 8 11 -1 5.8 4.2
 9 0 -1 -3.2 3.7
 9 0 -1 -2.9 3.4
 9 0 1 0.6 1.9
 9 0 1 -0.6 3.5
 -9 0 -1 0.2 1.7
 -9 0 -1 -0.8 1.7
 9 0 1 0.8 2.2
 -9 0 1 -1.2 1.6
 9 0 -1 5.7 5
 -9 0 -1 0.8 2.1
 -9 0 1 -2.5 4.4
 9 0 1 -1.3 4.3
 -9 0 -1 4.9 4.7
 9 0 1 6.5 4.5
 -9 0 1 -0.6 2
 9 0 -1 1 1.9
 -9 0 1 -0.2 1.7
 9 1 1 387.46 18.7
 -9 -1 1 369.56 15.6
 -9 -1 1 380.86 16.6
 9 -1 -1 383.26 19.2
 9 1 1 390.66 16.5
 9 1 1 359.06 19.4
 -9 1 -1 399.36 19.7
 -9 1 -1 370.66 14.1
 9 -1 -1 384.46 18.9
 9 -1 -1 390.66 15.9
 9 1 1 357.46 18.8
 -9 1 -1 363.56 14
 -9 -1 1 386.46 19.9
 9 -1 -1 396.76 18.7
 -9 1 -1 370.06 15.8
 9 -1 -1 359.06 15.2
 9 1 1 383.86 16.3
 -9 -1 1 378.46 16.4
 9 1 -1 392.66 16
 9 1 -1 377.66 18.5
 -9 -1 -1 401.36 16.5
 9 -1 1 407.16 18.7
 -9 1 1 389.56 19.5
 -9 -1 -1 379.06 16
 9 1 -1 366.46 19.5
 9 1 -1 380.06 16.3
 -9 1 1 392.16 15.3
 9 -1 1 381.46 18.7
 9 -1 1 389.56 15.9
 9 -1 1 433.76 20.2
 -9 -1 -1 374.06 16.4
 -9 1 1 388.76 14.9
 9 1 -1 365.46 18.7
 -9 1 1 371.46 14.5
 -9 -1 -1 358.66 19.7
 9 2 1 113.69 9.1
 -9 -2 1 113.89 10.8
 -9 2 -1 116.59 9.6
 9 2 1 106.29 10.2
 9 2 1 111.19 7.7
 -9 -2 1 102.99 8.8
 9 -2 -1 137.19 10
 -9 -2 1 109.89 6.8
 9 -2 -1 111.69 6.2
 9 -2 -1 118.99 9.2
 -9 -2 1 124.39 8.1
 9 2 1 114.59 7.8
 9 -2 -1 116.19 7.2
 9 -2 -1 119.19 6
 9 2 -1 119.39 9.6
 9 2 -1 119.99 9.2
 -9 -2 -1 108.79 10.5
 9 2 -1 106.89 7.7
 -9 -2 -1 121.39 7.9
 -9 2 1 109.09 9.5
 9 -2 1 124.99 9.4
 9 2 -1 113.99 7.3
 9 -2 1 117.79 9
 -9 -2 -1 101.59 7.8
 9 -2 1 113.39 6.6
 9 -2 1 105.89 9.6
 9 2 -1 101.79 10
 -9 -2 -1 124.39 7.2
 -9 -3 1 32.2 5.6
 9 3 1 29.4 5.7
 9 3 1 37.2 7.5
 9 -3 -1 36.8 3.9
 9 -3 -1 37.7 4.3
 -9 -3 1 42.9 5
 9 3 1 37.5 5.2
 9 -3 -1 35 2.8
 9 -3 -1 34.5 6.4
 9 3 1 40.3 5.6
 9 -3 -1 30.3 6
 -9 -3 1 19.2 6.6
 -9 -3 -1 26.6 5.4
 -9 -3 -1 35.9 7.6
 9 -3 1 34.2 4.3
 9 3 -1 43.2 5.3
 -9 -3 -1 34.7 4.9
 9 3 -1 29.3 5.8
 9 3 -1 21.7 6.4
 -9 3 1 39.2 6.5
 9 -3 1 26.4 5.4
 9 -3 1 52.39 7.5
 9 3 -1 34.7 5.5
 9 3 -1 28.6 6.3
 9 -3 1 36.3 4.5
 9 -3 1 32.6 5.9
 -9 -4 1 30 5.8
 -9 -4 1 13.3 7
 9 -4 -1 22.7 5.4
 -9 -4 1 19.4 4.4
 9 -4 -1 32.5 4.4
 9 4 1 16.7 5
 9 4 1 12.7 6.2
 9 -4 -1 28.2 3.9
 -9 -4 1 23.9 5.8
 9 4 1 28.6 6.1
 9 4 1 19.5 4.8
 9 -4 -1 25.1 2.2
 9 -4 1 26.3 4.1
 9 4 -1 24.2 6.8
 9 -4 1 21.9 5.7
 9 -4 1 26 5.6
 -9 -4 -1 21.3 5.2
 -9 -4 -1 16.8 6.8
 -9 -4 -1 26.6 4.7
 9 4 -1 24.1 5.7
 9 4 -1 33.2 5.4
 9 4 -1 22 5.3
 -9 -4 -1 25.1 5.8
 9 -4 1 17.4 4.9
 9 -4 1 28 4.3
 -9 -4 -1 20.4 5.2
 9 -5 -1 25.2 4.4
 9 -5 -1 24.8 2.2
 9 5 1 18.8 5.7
 9 -5 -1 21.1 6.3
 -9 -5 1 18.1 4.8
 -9 -5 1 26.2 6.3
 9 -5 -1 21.2 4.8
 9 -5 -1 21.4 5.1
 9 5 1 18.7 5.7
 -9 -5 1 24.6 7.7
 9 -5 -1 26.8 4.1
 -9 -5 1 27.7 6.4
 9 5 1 17.4 5
 9 5 1 30.2 7.7
 9 -5 1 27.8 5.3
 -9 -5 -1 30.7 6.3
 -9 5 1 15.1 5.8
 -9 -5 -1 19.9 7.3
 9 5 -1 32.1 6
 -9 -5 -1 19.1 6
 9 -5 1 17 5.5
 9 -5 1 28.5 4.9
 9 5 -1 21.2 5.7
 -9 -5 -1 21.3 6.1
 9 -5 1 29.4 5.7
 9 5 -1 23.1 5.8
 9 5 -1 23.1 6.7
 9 -5 1 27.1 4.5
 -9 -5 -1 23.6 5.3
 -9 -6 1 9.8 4.6
 9 6 1 6.2 5.7
 9 6 1 8 4.6
 9 -6 -1 8.8 4.5
 9 -6 -1 8.3 3.6
 9 -6 -1 10.2 3.6
 9 -6 -1 6.8 3.7
 9 6 1 6 4.8
 -9 -6 1 21.4 6.1
 9 -6 -1 17.1 4.8
 9 -6 -1 10.1 1.9
 -9 -6 1 13.2 12.9
 -9 -6 1 14.6 6.1
 9 6 1 12.8 5.5
 9 -6 1 9.4 5
 9 6 -1 2.5 5.1
 9 6 -1 17.8 5.4
 -9 -6 -1 17.7 5.2
 9 -6 1 10.3 4.2
 9 -6 1 12.9 3.6
 9 -6 1 9.8 1.3
 9 -6 1 10.9 1.6
 9 6 -1 6.3 4.5
 9 6 -1 10.4 5.6
 -9 -6 -1 11.7 4.8
 -9 -6 -1 20.5 6.7
 9 -6 1 18.1 5
 -9 -6 -1 10.1 5.7
 -9 6 1 3.8 4.7
 -9 -6 -1 -3.8 5.9
 9 7 1 7.1 6.7
 9 -7 -1 3.5 4
 -9 -7 1 7.7 5.9
 9 7 1 10 5.1
 -9 -7 1 -0.3 4.6
 9 -7 -1 5.7 4
 -9 -7 1 -1.1 5.9
 9 -7 -1 2.6 1.7
 -9 -7 1 6.1 6.6
 9 -7 -1 3.6 3.2
 9 -7 -1 10.9 4.5
 9 -7 -1 11.8 3.8
 9 7 1 11.4 5
 -9 -7 -1 11.2 6.3
 9 -7 1 2.3 3.4
 9 -7 1 1.5 3.4
 9 7 -1 10.2 6.9
 9 -7 1 7.1 4
 -9 -7 -1 2.5 4.5
 9 -7 1 1.9 2.1
 9 -7 1 -0.7 3.8
 -9 -7 -1 3.2 4.9
 -9 -7 -1 8.2 5.8
 -9 -7 -1 8.6 6.7
 9 -7 1 4.6 1.6
 9 7 -1 3.8 4.9
 9 7 -1 4.2 8.8
 -9 7 1 4.2 4.8
 9 -8 -1 74.29 5.1
 9 -8 -1 65.59 6.2
 9 8 1 68.59 8.7
 9 8 1 62.99 10.3
 -9 -8 1 63.79 10.6
 -9 -8 1 73.49 9.7
 9 -8 -1 91.89 7.9
 9 -8 -1 65.49 6.2
 9 8 1 71.19 10.5
 9 -8 -1 60.19 7
 9 -8 -1 78.89 8.9
 -9 -8 1 49.7 10
 -9 -8 1 82.89 12.3
 -9 -8 -1 71.29 9.5
 -9 8 1 62.59 8.9
 -9 -8 -1 74.49 9.7
 -9 -8 -1 86.89 14.3
 9 8 -1 77.99 10.5
 -9 -8 -1 74.59 12
 9 8 -1 66.89 10
 9 -8 1 76.09 7.4
 9 -8 1 71.89 4.6
 9 -8 1 74.19 6.9
 9 -8 1 79.09 9.4
 9 -8 1 48.4 7.6
 9 -8 1 72.49 7.2
 -9 -8 -1 64.99 10.4
 9 8 -1 88.29 8.3
 -9 -9 1 159.48 14.5
 9 -9 -1 129.59 8.4
 9 9 1 149.09 11.3
 -9 -9 1 147.49 13
 9 -9 -1 135.99 11.9
 9 -9 -1 136.19 7.9
 -9 -9 1 97.19 14.9
 9 -9 -1 139.19 7.5
 9 9 1 133.69 13.2
 -9 -9 -1 84.79 10.9
 -9 -9 -1 135.99 12.7
 -9 9 1 153.68 15
 -9 -9 -1 141.69 14.3
 -9 -9 -1 145.89 14.1
 9 -9 1 136.79 7.5
 9 9 -1 155.18 11.2
 9 -9 1 144.79 8.9
 9 -9 1 122.29 9.3
 9 -9 1 139.79 12
 9 -9 1 139.69 9.7
 9 10 1 1.8 4.1
 9 -10 -1 -7.1 3
 9 -10 -1 5.6 5.6
 9 10 1 -3.1 5.4
 -9 -10 1 -2 6.9
 -9 -10 1 -4.9 5.9
 9 -10 -1 -0.6 2.1
 -9 -10 1 -8.1 5.9
 -9 -10 1 -0.8 5.8
 9 -10 1 -1.4 3.5
 9 -10 1 -0.6 3.2
 9 -10 1 0.6 2.1
 -9 -10 -1 3 5.7
 -9 -10 -1 19.8 7.7
 9 -10 1 -1.1 2.8
 9 -10 1 0 4.7
 9 10 -1 -0.4 7.2
 9 10 -1 1.7 3.7
 9 -11 -1 7.5 4.4
 9 -11 -1 10.6 6.8
 9 11 1 13.6 5.3
 -9 -11 1 21.4 8.8
 -9 -11 1 6.8 8.5
 -9 -11 -1 10.6 8.5
 9 11 -1 9.4 5
 9 -11 1 3.3 3.6
 9 -11 1 2.7 4.5
 -9 -11 -1 6.2 8.4
 10 0 1 0.8 2.2
 10 0 -1 1.8 2.2
 -10 0 1 -0.2 1.7
 -10 0 -1 -2.5 4.7
 10 0 1 1.4 2.1
 -10 0 1 0.9 4.9
 10 0 -1 1.5 3.6
 10 0 -1 -3.2 3.7
 -10 0 -1 0.3 2.2
 -10 0 -1 -0.2 1.8
 -10 0 1 2 2.3
 10 0 1 -5.8 4.3
 10 0 -1 -2.3 4.4
 -10 0 -1 0 1.7
 10 0 1 -2.4 4
 10 0 1 1.7 4.1
 -10 1 -1 1 0.9
 -10 -1 1 -1.2 2.7
 -10 -1 1 3.6 5.2
 -10 -1 1 1 2.1
 10 1 1 1.8 2.8
 10 1 1 3.1 4.5
 10 1 1 0.5 3.8
 -10 1 -1 2.1 4.6
 10 -1 -1 3.6 4.8
 10 1 1 -3.3 4.4
 10 -1 -1 1.5 3.3
 -10 -1 1 1.7 2.4
 10 -1 -1 1.2 2
 -10 1 -1 -0.1 2.1
 10 -1 -1 -4.2 3.8
 10 1 1 3.3 2.8
 10 1 -1 -4.7 3.7
 10 -1 1 1.2 2.1
 -10 1 1 0.4 1.3
 -10 -1 -1 4.7 5.3
 -10 1 1 -0.7 3.6
 10 1 -1 -0.2 3.6
 10 1 -1 -1.5 4.6
 10 -1 1 2.4 4.4
 -10 1 1 0.5 1.6
 -10 -1 -1 4.4 2.5
 -10 -1 -1 3.2 2.7
 -10 -1 -1 0.4 2.5
 10 -1 1 0 5
 10 -1 1 0.4 4
 -10 1 1 -7.8 4
 10 1 -1 2.6 2.7
 -10 -2 1 201.58 11.9
 10 2 1 249.68 15.7
 -10 -2 1 233.88 11.1
 10 -2 -1 223.78 10.5
 10 -2 -1 222.98 13.9
 10 -2 -1 239.68 10.6
 10 2 1 250.77 12.4
 10 -2 -1 239.68 10.4
 10 2 1 233.68 12.2
 -10 -2 1 231.58 12.5
 10 -2 -1 237.98 14.6
 10 -2 -1 228.48 13.8
 -10 2 -1 238.88 14.5
 -10 -2 1 248.58 15.9
 10 2 1 229.18 13.9
 -10 -2 -1 221.38 12.1
 10 -2 1 238.78 11.1
 -10 2 1 223.68 14.2
 10 2 -1 205.68 15
 -10 -2 -1 217.08 15.3
 10 -2 1 233.58 14.8
 10 -2 1 236.88 13.9
 10 2 -1 240.88 14.1
 10 -2 1 241.58 14.3
 10 2 -1 232.08 11.6
 10 2 -1 236.58 12.2
 -10 -2 -1 232.38 11.4
 10 2 -1 203.48 14
 -10 -2 -1 216.88 12.1
 10 3 1 169.18 18.8
 -10 -3 1 178.58 11.3
 10 -3 -1 174.98 9.2
 10 -3 -1 184.28 7.9
 10 -3 -1 168.68 11.9
 10 3 1 182.58 11.2
 -10 -3 1 181.38 9.8
 10 3 1 180.68 10.7
 10 -3 -1 178.28 9
 -10 -3 1 169.28 14.5
 10 -3 -1 186.68 12.6
 10 3 1 168.28 13.5
 10 3 -1 177.38 13.3
 10 -3 1 179.08 9.5
 -10 -3 -1 186.88 11.3
 -10 -3 -1 186.48 10.3
 -10 -3 -1 172.68 14.3
 10 -3 1 196.58 12.2
 10 -3 1 202.78 13.3
 10 -3 1 191.68 12.3
 10 3 -1 191.48 12.9
 -10 -3 -1 155.88 11.1
 10 3 -1 171.18 12
 10 -3 1 175.68 9.6
 10 3 -1 185.38 10.6
 -10 3 1 179.88 12.2
 10 3 -1 175.78 11
 10 4 1 141.39 10.6
 10 -4 -1 131.29 10.8
 -10 -4 1 122.89 10.6
 10 -4 -1 148.29 8.7
 -10 -4 1 150.58 13.2
 -10 -4 1 142.49 10.9
 -10 -4 1 146.99 9.6
 10 4 1 138.09 10.3
 10 4 1 157.28 13.2
 10 -4 -1 142.29 10.9
 10 4 1 139.59 11
 10 -4 -1 145.19 8.3
 10 4 -1 148.99 12.7
 10 4 -1 152.98 10.8
 10 -4 1 153.98 11.1
 10 -4 1 139.89 10.8
 10 -4 1 143.49 8.8
 10 -4 1 150.98 9.1
 -10 -4 -1 153.68 11.4
 10 4 -1 173.88 10.5
 10 4 -1 153.78 11.9
 10 -4 1 138.09 10.7
 -10 -4 -1 177.68 14.1
 -10 -4 -1 142.79 9.8
 10 -4 1 165.18 12.1
 -10 -4 -1 154.28 11.1
 -10 -5 1 435.26 22.7
 10 5 1 431.86 22.2
 10 -5 -1 456.35 21.3
 -10 -5 1 451.55 20.9
 10 5 1 490.55 25.2
 10 5 1 442.36 21.7
 10 -5 -1 438.16 16.7
 10 -5 -1 399.46 21.6
 -10 -5 1 462.25 23.2
 10 -5 -1 480.65 20.4
 10 5 1 440.06 22.5
 10 -5 -1 464.15 22.1
 10 -5 -1 459.85 19.6
 -10 -5 1 518.65 27.7
 10 -5 1 459.05 22.1
 -10 -5 -1 457.35 22.9
 -10 -5 -1 431.86 21.8
 10 5 -1 478.55 21.7
 10 5 -1 501.85 23.1
 10 -5 1 460.35 21.8
 10 -5 1 488.95 22.5
 -10 -5 -1 464.75 23.4
 10 -5 1 459.65 20
 10 5 -1 456.75 22.3
 10 -5 1 465.45 20.5
 10 -5 1 477.25 23.1
 10 -6 -1 22.1 5
 -10 -6 1 18.8 8.3
 10 -6 -1 23.5 6.2
 10 -6 -1 24.8 5
 10 -6 -1 28.8 4.6
 -10 -6 1 12.9 4.9
 -10 -6 1 34.2 7.4
 10 -6 -1 20.4 2.2
 10 -6 -1 29.5 6.3
 10 6 1 41.5 7.3
 -10 -6 1 28.7 7.5
 -10 -6 -1 21.2 6.7
 10 -6 1 24.5 5.5
 10 6 -1 24.6 6.4
 -10 -6 -1 23 6.9
 10 -6 1 23.3 6.3
 -10 -6 -1 45 9.4
 10 -6 1 25.7 5.5
 10 -6 1 25.6 5.3
 10 6 -1 10.9 5.6
 10 6 -1 17.4 9.8
 10 6 -1 25.7 6
 -10 -6 -1 12.8 5.5
 10 -6 1 26.8 4.8
 10 7 1 644.04 30.7
 10 -7 -1 648.14 26.7
 -10 -7 1 637.84 28.9
 10 -7 -1 637.04 29.1
 10 -7 -1 621.34 23.8
 10 -7 -1 661.63 28.9
 10 7 1 664.83 31.9
 -10 -7 1 634.44 36.5
 10 7 1 673.33 30
 10 -7 -1 667.13 29.3
 10 -7 -1 634.84 27
 -10 -7 1 607.84 31.1
 10 -7 -1 632.04 27.1
 10 7 1 679.03 31
 -10 -7 1 564.54 32.9
 10 -7 1 658.33 28.5
 -10 -7 -1 578.94 32
 -10 -7 -1 653.13 29.2
 10 7 -1 620.24 29.5
 10 -7 1 672.63 28.9
 -10 -7 -1 681.33 43.1
 10 7 -1 625.44 40
 10 -7 1 649.64 28.3
 10 7 -1 708.03 32.9
 10 -7 1 673.93 28
 -10 -7 -1 849.32 45.3
 10 -7 1 624.64 29.2
 10 7 -1 622.34 31.4
 10 -8 -1 44.3 5.6
 -10 -8 1 35.9 9.1
 10 -8 -1 44.7 3.6
 -10 -8 1 57.39 8.3
 -10 -8 1 34.6 9.3
 10 -8 -1 50.09 6.6
 -10 -8 1 37.6 9.2
 10 -8 -1 36.3 7.7
 10 -8 -1 34.9 6.6
 10 8 1 32.7 8.2
 10 8 1 51.59 8.1
 10 -8 -1 34.4 8.2
 10 -8 1 45.7 3.4
 10 -8 1 36 6.4
 10 -8 1 46 7.4
 -10 -8 -1 34.2 8.5
 10 -8 1 41.5 2.9
 10 -8 1 39.5 6
 10 8 -1 42.5 7.5
 -10 -8 -1 60.19 11.5
 -10 -8 -1 30.6 6.9
 -10 -8 -1 47.7 9
 10 -8 1 29.3 6.5
 10 -9 -1 10 3.3
 10 -9 -1 11.7 5.4
 -10 -9 1 33.8 10.1
 -10 -9 1 9.4 7.2
 10 -9 -1 15.5 5.8
 -10 -9 1 20.6 6.8
 10 -9 -1 9.6 4.3
 10 -9 -1 16.3 3.1
 10 9 1 16.7 6
 10 -9 -1 12.6 4.3
 10 -9 1 15.1 2.8
 10 9 -1 18.8 6
 10 -9 1 11.1 5.7
 -10 -9 -1 14.7 6.7
 10 -9 1 15.7 2.8
 -10 -9 -1 7.7 7
 10 9 -1 14.7 6.6
 10 -9 1 9.4 3.8
 10 -9 1 14.8 5.9
 -10 -10 1 1.9 7.4
 -10 -10 1 14.3 6.8
 10 10 1 2.3 4.3
 10 -10 -1 7 3.4
 10 10 1 10.3 5.6
 10 -10 1 3.9 2.5
 -10 -10 -1 10.6 6.6
 -10 -10 -1 -10.7 5.2
 10 -10 1 -1.8 2.6
 10 10 -1 5.2 4.6
 -10 -10 -1 -1.7 6
 10 -10 1 -4.6 3.8
 10 -10 1 2.2 2.3
 10 10 -1 13.5 10.2
 10 -10 1 8.5 5.9
 -10 -11 1 9 8
 -10 -11 1 14.8 8.6
 10 11 1 16.4 6
 10 -11 -1 -0.1 3.5
 -10 -11 -1 10.3 9
 -10 -11 -1 7.4 11.8
 10 11 -1 -2.4 4.7
 11 0 1 -0.3 3
 11 0 1 -6.4 3.8
 11 0 -1 3.3 4.7
 -11 0 1 1.3 1.9
 11 0 -1 -0.8 4.8
 11 0 1 -2.6 4.1
 -11 0 1 5.6 8.5
 -11 0 -1 1.2 2
 11 0 1 0 4.9
 11 0 -1 2.2 2.4
 -11 0 1 2.3 2.1
 11 0 -1 0.5 3.8
 -11 0 -1 6.2 8.5
 -11 0 1 -1.4 2
 -11 0 -1 1.2 1.8
 -11 0 -1 -2.8 2.1
 -11 -1 1 22.5 3.9
 -11 -1 1 20.5 4.2
 -11 1 -1 22.7 2
 11 1 1 18.1 3.9
 -11 -1 1 26.5 7.6
 11 -1 -1 23.6 3.6
 11 -1 -1 28 6.2
 -11 1 -1 20.2 1.8
 11 1 1 29.6 7.4
 11 1 1 25.9 6.5
 11 1 1 23.9 6.3
 -11 1 -1 26.2 4.1
 11 -1 -1 15.2 5.5
 -11 1 -1 27 7.5
 11 -1 -1 21.2 6.8
 -11 -1 1 25.5 3.6
 11 1 1 25.2 4.8
 11 1 -1 15.7 6.4
 11 1 -1 33 6.9
 11 -1 1 18.2 5.9
 11 -1 1 29.8 6.7
 -11 -1 -1 24.9 7.3
 -11 1 1 26.1 2.5
 11 -1 1 27.1 7.3
 -11 1 1 24.3 6.9
 -11 -1 -1 17.1 3.6
 11 -1 1 26.3 4.7
 11 1 -1 42.7 7.3
 -11 -1 -1 24.1 3.8
 -11 -1 -1 20.4 3.9
 11 1 -1 25.2 4.2
 -11 -2 1 175.48 10.6
 11 2 1 172.78 14.1
 11 -2 -1 173.68 13.2
 11 2 1 173.78 10.5
 11 2 1 161.78 12.3
 11 -2 -1 171.38 8.8
 11 -2 -1 161.38 8.7
 11 -2 -1 156.88 12.2
 -11 -2 1 159.68 14
 -11 -2 1 173.78 10.3
 11 -2 -1 167.98 12.4
 11 2 1 179.78 10.5
 11 2 1 167.58 12.9
 -11 -2 1 176.38 9.3
 -11 2 -1 152.58 12.4
 -11 2 1 197.58 13.7
 11 -2 1 162.38 9.1
 11 2 -1 162.78 12.7
 11 -2 1 148.29 12.9
 11 2 -1 168.48 10.2
 -11 -2 -1 166.28 10.3
 11 -2 1 172.18 12.2
 11 2 -1 124.49 14.7
 11 2 -1 178.78 12.7
 -11 -2 -1 170.38 13.8
 -11 -2 -1 156.58 10.1
 11 -2 1 174.68 12.6
 11 2 -1 157.68 13.9
 -11 -2 -1 189.78 9.8
 11 -3 -1 126.09 7.7
 11 -3 -1 127.49 7.6
 11 3 1 120.49 11.9
 11 -3 -1 119.89 10.4
 -11 -3 1 109.39 22.4
 -11 -3 1 131.29 9.7
 11 3 1 117.29 9.1
 11 -3 -1 126.39 11.1
 -11 -3 1 131.39 8.4
 11 3 1 123.49 9.5
 -11 -3 1 117.79 9.5
 11 -3 -1 106.99 10.3
 11 3 1 114.79 10.5
 11 -3 1 142.39 11.9
 11 3 -1 128.49 10.8
 11 3 -1 131.09 9.1
 -11 -3 -1 114.89 8.4
 -11 -3 -1 112.69 10.6
 11 3 -1 136.89 11.9
 11 3 -1 127.89 9.5
 11 -3 1 121.49 10.5
 -11 -3 -1 128.59 10
 11 3 -1 130.99 12.5
 11 -3 1 130.19 8.1
 -11 3 1 138.99 11.1
 11 -3 1 128.09 8
 11 -3 1 126.59 10.5
 -11 -4 1 369.96 22.7
 11 -4 -1 388.16 20.5
 11 -4 -1 399.86 17.4
 11 4 1 398.96 19.3
 11 -4 -1 404.16 17
 -11 -4 1 350.46 19.9
 -11 -4 1 388.96 26.3
 11 4 1 429.16 27.1
 -11 -4 1 396.36 17.9
 11 -4 -1 382.16 20.4
 11 4 1 367.96 22.9
 11 4 -1 410.86 19.8
 11 -4 1 410.46 21.2
 11 -4 1 406.26 17.9
 11 -4 1 365.76 20
 11 4 -1 370.26 22.1
 11 4 -1 397.86 22.9
 11 4 -1 393.46 21.2
 -11 -4 -1 408.86 18.6
 -11 -4 -1 383.86 23.3
 11 4 -1 383.46 18.8
 11 -4 1 385.76 20.3
 11 -4 1 391.56 17.4
 11 -4 1 385.26 20.2
 -11 -5 1 28.9 7.1
 11 5 1 24.1 6.6
 11 5 1 48.3 9.7
 11 -5 -1 19.1 4.3
 -11 -5 1 24.5 8.9
 11 -5 -1 30.2 6
 11 -5 -1 27.1 7
 -11 -5 1 17.9 6.4
 11 5 1 22.2 6.6
 11 -5 -1 25.2 4.3
 11 5 1 41 7
 11 -5 -1 30.4 6.8
 11 -5 1 29.8 5.3
 11 5 -1 21.8 6.6
 11 5 -1 32.3 6.9
 11 -5 1 22.6 5.9
 -11 -5 -1 24.2 8.2
 -11 -5 -1 25.2 5.7
 11 5 -1 20.8 7.6
 11 5 -1 23.4 5.5
 11 -5 1 22.8 6.3
 11 -5 1 26.4 6.2
 11 -5 1 27.5 7.1
 11 -5 1 25.8 4.6
 -11 -5 -1 25.5 6.3
 11 -6 -1 446.06 22.4
 11 6 1 450.55 22.8
 -11 -6 1 450.35 21.8
 -11 -6 1 421.46 26.4
 11 -6 -1 419.26 27.4
 -11 -6 1 436.46 23.6
 11 6 1 402.66 24.9
 -11 -6 1 458.75 23.8
 11 -6 -1 439.86 20.9
 11 -6 -1 458.15 19.6
 11 6 1 402.96 28.1
 11 6 1 432.86 22.5
 11 -6 -1 402.36 21.6
 -11 -6 -1 419.06 25.6
 11 -6 1 443.46 21.8
 -11 -6 -1 450.35 23.5
 11 -6 1 429.16 21.4
 11 6 -1 444.86 22.6
 -11 -6 -1 433.46 21.2
 11 -6 1 430.56 22.6
 11 -6 1 422.26 20.4
 11 6 -1 451.25 22.8
 -11 -6 -1 403.46 23.4
 11 -6 1 426.46 19.7
 -11 -7 1 11.1 7.9
 -11 -7 1 8.9 5
 11 7 1 -0.3 5.2
 11 -7 -1 3.2 4.4
 11 -7 -1 5 1.3
 -11 -7 1 0.5 6.8
 11 -7 -1 23.4 5.5
 11 -7 -1 9.5 4.2
 -11 -7 1 9.6 6.5
 11 7 1 5.9 5.8
 11 -7 -1 6.1 1.2
 11 -7 -1 6.4 4.7
 11 -7 1 8.9 3.7
 11 7 -1 0.5 5.3
 -11 -7 -1 17.7 6.4
 11 -7 1 11 5.8
 -11 -7 -1 9.5 7.5
 11 -7 1 8.2 4.4
 -11 -7 -1 4.8 5.1
 11 7 -1 6.5 5.7
 11 -7 1 6.5 5.5
 11 -7 1 6.2 4.8
 11 7 -1 6.2 5.4
 11 7 -1 16.8 6.1
 11 -7 1 3.2 3.9
 11 -8 -1 101.49 9.4
 -11 -8 1 121.39 10.8
 11 -8 -1 104.89 5
 11 8 1 89.99 12.3
 -11 -8 1 89.69 12.6
 11 -8 -1 101.99 9.5
 11 -8 -1 124.09 10.7
 11 -8 -1 100.39 5.5
 11 8 1 124.49 11.5
 11 -8 -1 114.39 10.1
 -11 -8 1 109.09 15.4
 11 -8 -1 101.19 8.1
 11 -8 1 88.89 10.4
 -11 -8 -1 118.99 15
 11 8 -1 94.89 11.9
 -11 -8 -1 111.89 12.1
 -11 -8 -1 81.99 11.9
 11 -8 1 112.09 10.6
 11 8 -1 128.89 11
 11 -8 1 116.59 9
 11 -8 1 84.29 11.2
 11 -8 1 109.09 10.9
 11 -9 -1 30.1 3.5
 11 -9 -1 34.3 7.2
 11 -9 -1 24.9 4.3
 11 9 1 37.8 7.6
 -11 -9 1 27.1 9.9
 -11 -9 1 29.3 9.3
 11 -9 -1 33.5 2.9
 11 9 1 24.5 7.8
 11 -9 1 21.1 6.2
 11 9 -1 22.3 6.3
 11 -9 1 20.9 6.2
 -11 -9 -1 23.6 9
 -11 -9 -1 45.5 8.4
 -11 -9 -1 48.7 10.3
 11 9 -1 49.1 9.3
 11 -9 1 36.3 7.7
 11 -9 1 34.9 6.2
 11 -9 1 33.8 5.3
 -11 -10 1 4.6 8.5
 11 -10 -1 7.9 2.6
 11 10 1 17.9 5.8
 11 -10 -1 6.1 5.5
 -11 -10 1 -7.6 6.8
 -11 -10 -1 8.5 8
 11 -10 1 10.7 5.5
 -11 -10 -1 15.7 9.1
 11 10 -1 18.6 5.4
 11 -10 1 5.5 5.7
 -12 0 -1 -7.6 7.3
 12 0 1 2.9 5.4
 12 0 1 4.9 3.1
 -12 0 1 -0.7 2.1
 12 0 -1 -0.2 4.5
 -12 0 1 1.2 2.2
 -12 0 -1 0.4 2.4
 12 0 1 0.9 5.1
 12 0 -1 2.3 5.3
 -12 0 -1 2.9 3.2
 -12 0 1 0.1 1.7
 -12 0 1 -0.7 5.4
 -12 0 -1 1.3 1.7
 12 0 -1 1.3 2.5
 12 0 1 6.7 6.4
 12 1 1 10.6 3.6
 -12 1 -1 9.1 3.2
 -12 1 -1 11.2 6.5
 -12 1 -1 11.5 1.2
 -12 -1 1 11.3 8
 -12 -1 1 10.4 3.7
 12 -1 -1 15.1 6
 -12 -1 1 8.2 3
 12 -1 -1 8.7 6.1
 12 1 1 11.6 4.3
 12 -1 -1 14.3 3.3
 12 1 1 16.5 6.1
 -12 1 -1 11.6 1.3
 -12 1 1 10.3 1.9
 12 1 -1 10 5.5
 12 -1 1 14.4 6.8
 -12 1 1 10.7 2.2
 -12 1 1 10.2 6.3
 12 -1 1 11.9 3.7
 -12 -1 -1 12.9 7.2
 -12 -1 -1 14.7 3.6
 -12 -1 -1 15.4 3.8
 12 -1 1 13.3 6.8
 12 1 -1 14 11
 12 1 -1 9.1 4.3
 12 -1 1 8.3 6.4
 -12 -2 1 20.5 4.9
 12 2 1 12.6 7.9
 12 2 1 19.4 4.8
 12 -2 -1 21 3.6
 12 -2 -1 10.6 5.5
 12 2 1 12 5.7
 -12 -2 1 5.1 6.7
 12 -2 -1 19.9 6.7
 12 -2 -1 13.8 3.3
 12 2 1 15 4.5
 12 2 1 9.3 6
 -12 -2 1 15.5 3.7
 -12 -2 1 15.3 4.9
 12 2 -1 22.5 4.7
 12 2 -1 11.1 5.7
 12 2 -1 17.7 6.3
 -12 -2 -1 16.8 4
 12 -2 1 21.3 9
 -12 2 1 11.2 6.3
 12 2 -1 19.6 9
 -12 -2 -1 13.4 7
 -12 -2 -1 7.5 4
 12 -2 1 28.9 7.4
 12 -2 1 16.1 3.6
 12 -2 1 19.6 7.3
 -12 -2 -1 16.6 5.1
 12 -3 -1 199.98 13.9
 12 -3 -1 187.08 13.7
 12 3 1 197.88 13.9
 12 3 1 207.38 12.2
 12 3 1 185.48 11.7
 12 -3 -1 189.78 10.1
 -12 -3 1 182.08 12.3
 -12 -3 1 178.28 14.7
 12 -3 -1 190.08 9.9
 12 3 1 185.78 15.4
 -12 -3 1 180.88 10.5
 12 -3 -1 171.78 13.8
 -12 -3 1 172.88 15.3
 12 -3 1 184.08 13.5
 12 -3 1 184.08 10.4
 12 -3 1 195.58 10.6
 12 3 -1 192.48 15.2
 12 3 -1 177.68 11.2
 12 3 -1 199.78 14
 12 3 -1 186.68 11.9
 -12 -3 -1 200.38 11.2
 12 -3 1 170.88 13.8
 -12 -3 -1 188.38 12.5
 -12 -3 -1 194.68 12.2
 12 3 -1 210.38 17.4
 -12 -3 -1 180.48 15.3
 12 -4 -1 14.4 3.6
 12 4 1 16.9 7.6
 12 -4 -1 16.5 6.3
 12 4 1 18.2 5.5
 -12 -4 1 16.1 5.2
 12 -4 -1 18.4 6.5
 -12 -4 1 17.9 4.6
 12 4 1 10.5 6.1
 -12 -4 1 5.4 7.4
 12 -4 -1 17.5 4
 12 4 1 23.6 5.6
 12 4 1 7.8 5.8
 -12 -4 -1 15.3 4.8
 -12 -4 -1 18.1 4.9
 12 -4 1 19.1 4.3
 12 4 -1 16.6 9
 12 -4 1 18.3 4.2
 12 4 -1 21.8 6.5
 12 -4 1 10.1 5.2
 12 -4 1 23.6 6.6
 12 4 -1 24.5 7.9
 12 -4 1 21.6 6.7
 12 -4 1 21.6 6.3
 -12 -4 -1 11.9 8.1
 -12 -4 -1 14.5 5.2
 12 4 -1 14.1 6.9
 12 4 -1 7.3 4.5
 12 -5 -1 222.58 11.6
 -12 -5 1 210.58 15.2
 -12 -5 1 210.38 12.9
 12 5 1 235.18 14.9
 12 5 1 172.88 22.2
 12 -5 -1 229.28 14.9
 -12 -5 1 211.08 14.7
 12 -5 -1 219.38 12.3
 12 5 1 249.08 15.8
 12 -5 -1 226.08 15.1
 12 -5 -1 169.38 15.3
 -12 -5 1 204.08 17.6
 12 5 -1 232.18 16.1
 12 -5 1 229.98 13
 12 5 -1 251.87 15.9
 12 -5 1 246.08 15.5
 -12 -5 -1 225.68 14.9
 12 5 -1 218.38 14.4
 -12 -5 -1 240.98 15.1
 -12 -5 -1 226.68 18.1
 12 5 -1 210.98 13.5
 12 -5 1 206.08 15.2
 12 -5 1 218.78 12
 12 -5 1 208.68 14.5
 12 -6 -1 43.9 7
 12 -6 -1 54.69 6.7
 12 6 1 47.6 8.6
 12 6 1 44.7 7.9
 -12 -6 1 38.5 8.5
 12 -6 -1 47.7 6
 -12 -6 1 39.5 10.3
 -12 -6 1 37.1 6.8
 12 6 1 45 8.2
 12 -6 -1 32.7 7.1
 12 -6 -1 26.1 6.5
 12 6 -1 49.8 9.3
 12 -6 1 39.7 6.9
 12 6 -1 47.5 13.3
 -12 -6 -1 35.7 7.8
 12 6 -1 40.5 7.9
 -12 -6 -1 44.8 7.2
 12 -6 1 41.6 7.4
 12 -6 1 47.4 7.2
 12 -6 1 45.8 8.4
 -12 -6 -1 34.6 10.4
 12 -6 1 42.2 7.9
 12 6 -1 34.6 7.4
 12 -6 1 32.9 6.8
 12 -7 -1 160.68 11.1
 12 -7 -1 139.09 11.8
 -12 -7 1 165.58 11.8
 12 -7 -1 142.49 11.2
 12 -7 -1 138.69 10.6
 12 7 1 140.19 13.1
 -12 -7 1 200.68 15.5
 12 7 1 169.68 13.3
 -12 -7 1 88.99 14.4
 12 -7 1 157.18 12.8
 -12 -7 -1 127.39 11.8
 12 -7 1 156.28 11.4
 12 -7 1 165.98 12.4
 12 -7 1 141.89 13.7
 12 -7 1 165.68 10.7
 -12 -7 -1 144.89 13.4
 12 7 -1 170.28 13.4
 12 -7 1 145.79 11.2
 -12 -7 -1 121.49 16.5
 12 8 1 11.8 6.5
 12 -8 -1 17.9 6.7
 12 -8 -1 12.6 5.1
 12 -8 -1 20.2 4.6
 -12 -8 1 20.2 8.5
 -12 -8 1 19.9 6.1
 12 8 1 23.2 7.8
 -12 -8 1 27.9 10.6
 12 -8 1 26.1 6.3
 12 -8 1 20.5 7
 -12 -8 -1 22.6 7.6
 12 8 -1 10.8 6
 12 -8 1 14.1 5.9
 -12 -8 -1 11.7 8.2
 -12 -8 -1 17.2 6.4
 12 8 -1 12.9 6.9
 12 -8 1 14.1 6.1
 -12 -9 1 8.8 5.7
 -12 -9 1 -8.6 6.9
 12 9 1 2.5 7
 -12 -9 1 -3.9 7.5
 12 9 1 -0.6 4.5
 12 -9 -1 6.4 3.3
 12 -9 -1 1.4 4.7
 12 9 -1 -4.8 4.5
 12 -9 1 15.4 6
 -12 -9 -1 14.8 8.3
 12 9 -1 -0.1 5.4
 -12 -9 -1 -1.7 4.5
 12 -9 1 -0.2 4.9
 -12 -9 -1 12.7 8.1
 -12 -10 1 -3.4 11.7
 12 -10 -1 3.4 6.7
 12 10 1 8.1 6.3
 12 -10 -1 6.6 5.4
 12 10 -1 3.6 5.4
 -12 -10 -1 28.1 11.4
 12 -10 1 11.2 6.3
 12 -10 1 1.3 4.9
 -13 0 1 -1.7 2.1
 13 0 -1 4.1 6.2
 13 0 1 11.7 6.9
 13 0 -1 -1.8 4.8
 -13 0 -1 1.1 2
 13 0 1 1.4 4.9
 -13 0 1 0.3 3.4
 13 0 -1 -3.4 4.2
 -13 0 -1 1.2 1.8
 -13 0 1 0.9 6.1
 -13 0 -1 1.4 2.5
 13 0 1 -3.7 2.7
 -13 0 1 0.4 1.7
 -13 0 -1 -2.7 5.8
 13 0 1 0.6 5.2
 13 1 1 19.5 6.8
 13 -1 -1 4.5 5
 -13 -1 1 13.5 3.5
 13 -1 -1 12.3 7.4
 13 1 1 11.6 4.3
 13 1 1 23.3 6.7
 -13 -1 1 7.4 7
 13 1 1 13.3 6.8
 -13 -1 1 11.7 3.2
 -13 1 -1 16.2 3.7
 -13 -1 1 14.6 4.1
 13 -1 -1 17.3 6.4
 -13 1 -1 5.3 6.1
 -13 -1 -1 10.9 3.5
 -13 1 1 4.3 6.6
 -13 -1 -1 13.5 3.3
 13 1 -1 16 7.1
 13 -1 1 13.8 3.9
 13 -1 1 16.3 6.1
 -13 1 1 13.6 2
 13 1 -1 8.4 5.9
 13 -1 1 29.1 7
 -13 -1 -1 17.9 3.9
 13 1 -1 10.4 3.7
 13 1 -1 13.4 6.9
 -13 1 1 11.5 2.1
 -13 -1 -1 12.2 7
 -13 -2 1 62.69 5.9
 -13 -2 1 56.79 6.8
 13 2 1 61.39 10
 13 2 1 72.89 7.8
 13 2 1 63.29 9.7
 -13 -2 1 58.59 7.4
 13 -2 -1 53.19 8.8
 13 2 1 64.99 11.2
 13 -2 -1 63.19 5.6
 13 2 1 65.49 7.5
 13 -2 -1 65.69 5.5
 13 -2 -1 55.49 9
 13 -2 -1 30.9 12.9
 -13 -2 1 47.9 10.7
 -13 2 1 50.79 9.4
 13 2 -1 46.1 10.1
 13 2 -1 54.79 9.1
 13 2 -1 55.99 6.5
 -13 -2 -1 65.49 6.7
 -13 -2 -1 55.99 6.8
 13 2 -1 59.89 9.8
 -13 -2 -1 67.19 6.3
 13 -2 1 55.69 11
 13 -2 1 64.29 9.4
 13 -2 1 68.39 6.1
 13 -2 1 55.79 9.2
 -13 -2 -1 55.29 10.7
 -13 -3 1 49.7 10.5
 13 -3 -1 56.69 11.2
 13 3 1 53.19 7.5
 13 -3 -1 54.19 5.6
 -13 -3 1 63.89 6.6
 13 -3 -1 58.49 5.6
 13 -3 -1 36.7 8
 -13 -3 1 45.2 7.3
 13 3 1 55.99 9
 13 -3 -1 57.09 9.3
 13 3 1 50.39 7
 13 3 -1 55.49 7.1
 -13 -3 -1 56.79 10.7
 -13 -3 -1 54.49 7.7
 13 -3 1 54.89 6.1
 13 3 -1 48.8 8.7
 -13 -3 -1 49.9 7.3
 13 -3 1 65.19 9.8
 13 3 -1 59.59 10.9
 13 -3 1 49.4 5.8
 13 -3 1 49.7 9.3
 13 -3 1 56.89 8.8
 13 -4 -1 169.88 9.6
 -13 -4 1 153.28 17.3
 13 -4 -1 139.49 12.9
 13 4 1 177.78 13.8
 13 -4 -1 169.98 13.8
 13 4 1 162.48 11.6
 -13 -4 1 122.29 12.8
 13 4 1 158.48 11.6
 13 -4 -1 159.88 9.3
 -13 -4 -1 151.38 12.1
 13 -4 1 164.78 13.2
 13 -4 1 157.58 10.3
 13 -4 1 164.78 17
 13 4 -1 138.89 11.2
 -13 -4 -1 161.98 10.7
 13 -4 1 159.28 12.8
 13 -4 1 148.09 12.7
 13 -4 1 158.68 9.6
 -13 -4 -1 157.58 15.4
 13 4 -1 169.28 11.4
 13 4 -1 162.08 13.3
 13 5 1 32.3 7.4
 -13 -5 1 16.8 6.3
 -13 -5 1 3.1 7.1
 13 5 1 19 6.4
 13 -5 -1 24.5 7
 13 5 1 23.2 6.4
 13 -5 -1 23.5 4.3
 13 -5 -1 26 4.8
 13 -5 -1 22.1 6.8
 13 -5 -1 34 7.4
 13 -5 1 32.5 5.1
 13 -5 1 30.2 5.6
 -13 -5 -1 24.1 5.5
 13 -5 1 9 8
 13 -5 1 23.3 6.8
 13 5 -1 27.6 6.6
 13 5 -1 29.1 7.6
 13 -5 1 16.6 6.3
 -13 -5 -1 28.5 9.4
 13 -6 -1 127.59 13.3
 13 -6 -1 130.69 8.9
 13 -6 -1 129.79 9.6
 -13 -6 1 133.79 10.7
 13 6 1 143.19 13
 -13 -6 1 144.69 13.2
 13 -6 -1 151.48 11.7
 13 6 1 126.39 12.1
 -13 -6 1 77.79 13.4
 13 -6 -1 136.89 12.4
 13 6 -1 144.19 12.4
 -13 -6 -1 154.98 11.1
 13 -6 1 144.09 11.7
 13 -6 1 146.59 12.6
 13 -6 1 158.58 14.9
 -13 -6 -1 126.69 12.5
 13 -6 1 133.39 10.4
 -13 -6 -1 134.99 17.5
 13 6 -1 143.79 11.7
 13 6 -1 142.59 12.6
 -13 -7 1 30.8 8.3
 13 7 1 33.3 7.6
 13 7 1 22.8 7.6
 -13 -7 1 28 6.5
 13 -7 -1 37.1 5.7
 13 -7 -1 36.9 6.7
 13 -7 -1 30.5 7.3
 13 -7 -1 28.7 5.5
 13 -7 -1 24.9 6.3
 13 7 -1 50.39 9.2
 13 7 -1 25.8 7.7
 13 -7 1 35.7 8
 -13 -7 -1 27.1 8.4
 -13 -7 -1 32.3 12
 -13 -7 -1 23.7 6.5
 13 -7 1 27.9 6.4
 13 -7 1 33 6.1
 -13 -8 1 4 5
 -13 -8 1 10.4 9
 13 8 1 2.6 6.1
 -13 -8 1 7.8 7.3
 13 -8 -1 4.7 4.4
 13 -8 -1 5.7 4.7
 13 -8 -1 6.3 5.1
 13 8 1 5 5.7
 13 -8 1 -1.1 4.1
 -13 -8 -1 1.4 6.8
 13 -8 1 11.9 5.6
 13 8 -1 -2.9 7
 13 -8 1 2.7 4.8
 13 8 -1 10.1 5.9
 -13 -8 -1 -0.9 8
 -13 -9 1 12.8 6.3
 13 -9 -1 16.6 6.9
 13 -9 -1 22.7 6.2
 -13 -9 1 24.7 16.5
 13 9 1 32.2 7.8
 13 -9 1 16.4 5.9
 13 -9 1 12 7
 13 -9 1 13.7 6.5
 -14 0 1 0 2.5
 14 0 1 -2.4 3.1
 14 0 1 -8.3 4.9
 -14 0 1 0.8 6
 14 0 -1 -1.5 2.8
 -14 0 -1 0.7 6.4
 -14 0 -1 -0.3 2.6
 -14 0 1 -2.9 2
 14 0 -1 0.2 5
 -14 0 -1 0.6 1.9
 14 1 1 50.79 6.5
 14 -1 -1 41.8 8.8
 -14 -1 1 36.1 9.5
 14 -1 -1 40.5 8.9
 14 1 1 35.9 8.2
 14 -1 -1 50.59 5.4
 -14 1 -1 32 8.4
 -14 -1 1 47.1 5.2
 -14 -1 1 35.4 6.2
 14 -1 1 45.5 5.8
 14 -1 1 37 7.9
 -14 -1 -1 46.4 5.6
 14 1 -1 36.7 5.4
 -14 -1 -1 25.7 8.5
 14 1 -1 41 8.5
 -14 -1 -1 35.1 5.7
 -14 1 1 49.4 10
 -14 1 1 46 2.8
 -14 1 1 41.5 2.5
 -14 -2 1 142.79 8.7
 -14 -2 1 114.49 14.7
 14 2 1 131.19 9.8
 14 -2 -1 135.09 12.6
 -14 -2 1 129.39 10.1
 14 -2 -1 129.89 8.3
 14 2 1 139.49 13
 14 -2 -1 127.49 8.1
 14 -2 -1 110.99 13.4
 14 2 -1 137.09 9.8
 -14 2 1 133.49 13.8
 14 2 -1 141.99 12.9
 14 -2 1 97.29 12.4
 14 -2 1 147.89 9.2
 14 -2 1 103.49 13.3
 -14 -2 -1 133.49 9.6
 -14 -2 -1 143.09 16.5
 -14 -2 -1 145.99 9.5
 14 -3 -1 191.48 10.5
 14 -3 -1 171.38 15.1
 -14 -3 1 175.48 12.7
 14 -3 -1 194.38 10.5
 14 3 1 191.98 12.5
 14 -3 -1 189.88 14.8
 -14 -3 1 176.28 16.5
 14 3 1 176.28 14.8
 -14 -3 1 200.68 11.2
 14 3 1 193.18 12.6
 14 -3 1 202.48 15
 14 -3 1 191.78 10.9
 -14 -3 -1 155.88 15.8
 14 -3 1 207.08 16.2
 -14 -3 -1 185.78 12.6
 14 3 -1 177.58 11.8
 14 -3 1 179.58 10.8
 -14 -3 -1 198.58 11.8
 14 3 -1 180.88 14.9
 -14 -4 1 2.6 7.6
 14 -4 -1 10.5 6.4
 14 -4 -1 11.2 3.5
 14 -4 -1 5.8 5.8
 14 4 1 9.7 6.4
 14 4 1 11.2 5
 14 4 1 -0.3 4.3
 14 -4 -1 6.2 3.3
 -14 -4 1 9.5 4
 -14 -4 1 6.1 5.1
 14 -4 1 6.4 3.6
 -14 -4 -1 24.9 9.1
 -14 -4 -1 18.4 6.2
 14 4 -1 -3.2 5.5
 14 -4 1 12.4 3.9
 14 -4 1 7.7 5.9
 -14 -4 -1 2.3 3.7
 14 4 -1 4.7 4.1
 14 -4 1 1.2 5.3
 14 -4 1 3.1 5.5
 14 -5 -1 -1.2 5
 -14 -5 1 7.3 4.2
 -14 -5 1 0.3 6.8
 14 5 1 1.1 4.6
 14 -5 -1 -6.4 4.1
 14 5 1 4.4 5.5
 14 -5 -1 1.4 2.6
 14 5 1 -0.1 4.2
 14 -5 -1 -0.4 4.5
 -14 -5 -1 -2.9 3.7
 14 -5 1 0.8 4.6
 14 -5 1 -2.5 4.5
 14 5 -1 -4.7 5.2
 14 -5 1 0.4 3.6
 14 5 -1 21.4 10.1
 -14 -5 -1 -5.8 7.3
 -14 -5 -1 -3.5 3.3
 14 -5 1 0.4 2.9
 14 -5 1 9.1 5.5
 14 -6 -1 6.3 3.3
 14 -6 -1 8.6 5.3
 14 6 1 -0.9 4.8
 -14 -6 1 8.1 8.3
 -14 -6 1 2 3.9
 14 -6 -1 0.2 3.7
 14 6 1 10.4 6.5
 14 -6 -1 10.5 5.9
 -14 -6 -1 7.4 12.1
 14 6 -1 10.7 5.7
 -14 -6 -1 13.3 5.1
 14 -6 1 -3.3 3.2
 -14 -6 -1 17.6 6.1
 14 -6 1 8.8 5.6
 14 -6 1 15.3 6
 14 -6 1 -4.2 3.9
 14 -6 1 0.6 3.3
 14 -7 -1 25.1 5.7
 14 -7 -1 32.3 6.9
 -14 -7 1 51.89 11.8
 14 -7 -1 32 7.3
 -14 -7 1 16.9 5.9
 14 7 1 46.9 13.5
 14 -7 -1 15.6 8.4
 14 -7 -1 23.4 4.4
 14 7 1 32.5 8
 -14 -7 1 31.7 9
 -14 -7 -1 31.4 7.2
 14 -7 1 40 8.1
 -14 -7 -1 26.9 8.8
 14 -7 1 20.4 5.3
 14 7 -1 19.6 8.7
 -14 -7 -1 8.3 9.7
 14 -7 1 8.4 5.6
 14 -7 1 22.4 6.2
 14 -8 -1 9.3 5
 -14 -8 1 2.6 5.8
 14 8 1 5.4 6.1
 14 -8 -1 18 9.2
 14 8 -1 -0.8 5.7
 14 -8 1 23.7 5.9
 14 -8 1 8.7 4.9
 -14 -8 -1 1.5 5.3
 14 -9 -1 -7.3 4.9
 14 -9 1 3.1 5
 14 -9 1 -0.4 8.1
 14 9 -1 -6.5 5.8
 -15 0 1 8 8
 -15 0 1 5.9 3.2
 -15 0 -1 1.8 1.8
 15 0 1 9.5 5.9
 15 0 -1 8.9 6.6
 -15 0 -1 6.9 7.9
 15 0 -1 -0.7 3.5
 15 0 1 2.8 3.9
 -15 0 1 2.2 2.4
 -15 0 -1 -0.1 3.3
 -15 -1 1 6.5 7
 15 -1 -1 13.1 6.9
 -15 -1 1 2.7 3.5
 -15 -1 1 3.8 3
 -15 1 -1 1.3 6.6
 15 1 1 3.6 3.5
 15 1 1 6.1 6.5
 15 -1 -1 2.5 3.2
 15 1 -1 -2.1 5.8
 -15 -1 -1 -7.4 6.1
 -15 -1 -1 4.6 3.1
 15 1 -1 -1.2 3.4
 15 -1 1 -1 2.8
 -15 1 1 -0.7 7
 15 -1 1 -3.1 5.4
 15 -2 -1 245.48 12.6
 15 2 1 259.97 14.6
 15 2 1 263.57 18.5
 -15 -2 1 277.87 13.5
 -15 -2 1 243.78 20.2
 15 -2 -1 263.67 13.2
 15 -2 -1 263.97 18.3
 -15 -2 1 253.07 14.6
 -15 2 1 241.28 18.7
 -15 -2 -1 281.17 21
 15 -2 1 240.58 13.5
 15 2 -1 245.88 18.1
 15 -2 1 236.18 17.8
 15 2 -1 259.07 14.4
 -15 -2 -1 286.57 14.2
 -15 -3 1 1.8 3.2
 15 -3 -1 0.2 2.7
 -15 -3 1 3.2 4.3
 15 3 1 3.7 5.8
 15 -3 -1 12.6 6.1
 15 -3 -1 1.7 3
 -15 -3 1 -3.6 7.2
 -15 -3 -1 -1 7.1
 15 -3 1 0.2 5.6
 15 3 -1 2.7 5.6
 -15 -3 -1 -3.8 4
 -15 -3 -1 4.6 4.3
 15 3 -1 3.4 4
 15 -3 1 6.2 3.4
 15 -3 1 -1.7 2.7
 15 4 1 0.2 4.2
 15 -4 -1 -2 5
 15 4 1 0.4 4.2
 15 -4 -1 -3.5 2.5
 -15 -4 1 0.8 4.5
 15 -4 -1 1.5 2.8
 15 4 1 -4.3 5.3
 15 4 -1 -3.1 4.9
 15 -4 1 -6.9 4.1
 15 4 -1 5.5 8
 -15 -4 -1 -0.5 4.2
 -15 -4 -1 2 3.6
 15 -4 1 -6.7 3.2
 15 -4 1 -0.7 5.1
 15 -4 1 9.2 3.3
 15 5 1 -3 6.1
 -15 -5 1 3.7 8.3
 15 5 1 -3.4 4.8
 15 -5 -1 9.2 5.7
 15 -5 -1 1.6 2.9
 -15 -5 1 8.7 4.4
 15 -5 -1 6.7 3.4
 15 -5 -1 0.9 4.9
 -15 -5 -1 9.9 8.3
 -15 -5 -1 3.8 4.1
 15 5 -1 1.7 4.4
 15 -5 1 5.1 3.6
 15 -5 1 4.7 5.1
 15 -5 1 8.3 5.7
 -15 -5 -1 1.5 5.1
 -15 -6 1 19.9 8.5
 15 -6 -1 24.4 4.8
 -15 -6 1 38.3 12.7
 15 -6 -1 23.8 6.3
 15 6 1 24.9 8.1
 15 6 1 21.6 7.2
 15 -6 -1 34.6 7.3
 -15 -6 1 24.5 5.8
 15 -6 1 13.7 5.9
 -15 -6 -1 25.8 6
 15 -6 1 39.5 6.4
 -15 -6 -1 31.1 10.6
 15 -6 1 13.4 6.5
 -15 -7 1 23 6.8
 15 7 1 17.5 7.8
 15 -7 -1 24.6 7.3
 15 -7 -1 30.1 6.8
 15 -7 -1 14.9 5.3
 15 -7 1 19.3 6.6
 15 7 -1 25.5 8.3
 15 -7 1 20.1 7.3
 15 -7 1 45.1 7.1
 15 -8 -1 37.7 7.8
 15 -8 -1 1 5.7
 15 -8 -1 7.5 4.5
 -15 -8 1 -3.6 5.2
 15 -8 1 -7.4 5.1
 15 -8 1 16.6 5.7
 -15 -8 -1 1.1 7.7
 -16 0 -1 1.4 3.3
 16 0 1 -3.4 3.6
 -16 0 -1 -4.3 6.4
 16 0 -1 -0.2 6.7
 16 0 1 4.5 7
 16 0 -1 2.6 3.6
 -16 0 1 -0.5 7.7
 -16 -1 1 1.3 2.9
 -16 -1 1 6.8 7.6
 16 -1 -1 4.4 3.6
 -16 -1 1 1.1 3.1
 16 1 1 -3.5 3.4
 16 1 -1 3.3 3.8
 -16 -1 -1 1.7 3.5
 16 -1 1 -4.8 3.3
 -16 -1 -1 3.6 2.8
 -16 1 1 4.2 7.9
 16 -1 1 2.4 7.7
 16 2 1 -6.2 6
 16 -2 -1 2 3.1
 -16 -2 1 12.6 13.1
 16 2 1 7.3 10.6
 -16 -2 1 -5 3.7
 16 -2 -1 3.1 2.8
 16 2 -1 -5.1 3.3
 -16 -2 -1 -3.4 11.4
 16 -2 1 -4.2 6.4
 -16 -2 -1 8.6 4.1
 16 -2 1 6.6 3.8
 16 -2 1 -1.2 2.7
 -16 -2 -1 6.7 4.3
 16 -3 -1 3.8 6.6
 16 -3 -1 -0.8 3.1
 -16 -3 1 6.2 8.4
 16 3 1 0.5 6.1
 16 -3 -1 4.5 3
 -16 -3 1 6.3 4.8
 -16 -3 1 -7.2 2.8
 16 3 1 5.2 4.9
 -16 -3 -1 12.5 8.3
 -16 -3 -1 7.6 5
 16 -3 1 -0.4 3.6
 16 3 -1 -0.2 3.8
 -16 -3 -1 1.4 3.6
 16 3 -1 5.5 6.7
 16 4 1 -4.1 6
 16 -4 -1 5.8 5.1
 -16 -4 1 3.3 5.9
 16 -4 -1 9.2 5.9
 16 -4 -1 5.6 3.2
 -16 -4 1 5.8 4.2
 -16 -4 1 34.6 10
 -16 -4 -1 6.2 5.4
 16 4 -1 -1.5 4.2
 16 -4 1 9.6 3.7
 -16 -4 -1 6.3 4.2
 16 -4 1 25.3 8.9
 16 -4 1 1.9 5.6
 16 -4 1 11.8 4.1
 16 4 -1 7.5 7.1
 -16 -4 -1 1.5 7.6
 -16 -5 1 81.59 8.9
 16 -5 -1 84.69 7.2
 16 -5 -1 88.39 12.1
 16 -5 -1 49.2 9.3
 16 5 1 70.89 11.3
 -16 -5 -1 68.39 8.7
 16 5 -1 60.09 11.1
 16 -5 1 63.79 10.4
 16 -5 1 60.49 10.6
 16 -5 1 77.69 7.3
 16 -6 -1 4 5
 -16 -6 1 8.8 5.3
 16 -6 -1 4.8 5.9
 16 -6 -1 14.7 4.3
 -16 -6 -1 -3 4.4
 16 -6 1 1.6 3.7
 16 -6 1 5.7 6
 16 -6 1 1.7 5.4
 16 -7 -1 54.59 7.7
 -16 -7 1 36 11.2
 16 -7 -1 39.7 7.8
 16 -7 1 37.5 8.5
 -16 -7 -1 41.3 7.8
 16 -7 1 30.9 9.7
 16 -7 1 27.1 6
 17 0 -1 -2.6 3.5
 -17 0 1 15.9 9.9
 17 0 1 2.1 6.7
 17 0 -1 10.9 7.2
 17 0 1 1.1 3.9
 17 1 1 0.7 5.8
 -17 -1 1 8.7 5.4
 17 -1 -1 6.1 6.7
 -17 -1 1 11.1 6.2
 17 -1 -1 2.5 3.5
 -17 -1 1 12.4 8.8
 17 1 1 7.2 4.9
 17 -1 1 9.1 7.4
 17 1 -1 9 7.2
 -17 1 1 -2.2 7.2
 -17 -1 -1 -0.6 7.9
 17 1 -1 -4.2 3.1
 -17 -1 -1 5.8 3.5
 17 -1 1 -5 3.6
 -17 -2 1 27.9 10
 17 2 1 32.2 6
 17 -2 -1 35.7 5.3
 17 -2 -1 38.9 9.9
 -17 -2 1 43.3 5.9
 17 -2 -1 30.6 4.8
 -17 -2 1 45.2 6.9
 17 2 1 54.99 11
 -17 -2 -1 31.8 12.1
 17 2 -1 70.99 11.9
 -17 -2 -1 38.1 5.7
 -17 -2 -1 41.4 6.1
 17 -2 1 36.8 5.6
 17 2 -1 38.7 6.5
 17 -2 1 50.69 10.5
 17 -3 -1 8.2 7.1
 17 -3 -1 14.1 3.9
 -17 -3 1 15.2 4.5
 -17 -3 1 9.6 5.8
 17 -3 1 5.3 3.8
 -17 -3 -1 6.8 4.2
 17 3 -1 27 6.5
 17 -3 1 4.4 7.4
 17 -3 1 4.3 4.8
 17 3 -1 -2.8 10.5
 -17 -3 -1 6.4 5.7
 17 -3 1 7.9 6
 -17 -4 1 39.3 6.4
 17 -4 1 32.6 12.8
 17 4 -1 21.6 5.8
 17 -4 1 38.3 6.1
 -17 -4 -1 41.3 6.8
 17 -4 1 38.8 6
 17 -4 1 33.6 8.5
 -17 -5 1 1.6 4.2
 17 -5 -1 6.3 4.1
 -17 -5 -1 3.9 4.7
 17 -5 1 8 4.4
 17 -5 1 5.1 5.6
 -17 -6 1 42.2 7.2
 17 -6 -1 31.3 8.5
 17 -6 1 10.4 5.1
 -17 -6 -1 19.2 6.2
 17 -6 1 13.6 7.2
 18 1 1 -0.9 3.7
 -18 -1 -1 1.9 3.6
 -18 1 1 -1.5 13.2
 -18 -2 -1 -3 3.8
 18 -2 1 2.2 3.2
 -18 -3 1 44.5 6.5
 18 -3 -1 39.7 6.4
 -18 -3 -1 38.8 6.7
 18 -3 1 28.4 5.2
 18 -4 -1 8 6.3
 -18 -4 1 16.5 4.8
 18 -4 1 9.9 4.2
 -18 -4 -1 20.7 5.4
 19 -1 1 -1.4 2.9
 -19 -2 -1 0.2 4.3
 19 -2 1 6.2 4.5
 0 1 2 1.8 1.3
 0 1 -2 0.7 1.1
 0 -1 2 1 1.1
 0 1 -2 1.7 1.5
 0 -1 -2 1.3 1.2
 0 1 -2 0.4 0.5
 0 -1 -2 1.7 1.3
 0 1 2 1.5 1.2
 0 -1 2 -0.6 1.4
 0 -1 2 0.5 0.5
 0 1 2 0.2 0.8
 0 -1 -2 0.5 0.8
 0 -1 2 0.9 1.3
 0 -1 -2 0.2 1.3
 0 1 2 0.5 1.4
 0 2 2 319.37 12.7
 0 -2 -2 336.37 12.7
 0 -2 -2 317.47 11.5
 0 -2 -2 284.97 12.2
 0 -2 -2 315.17 12.6
 0 -2 2 314.17 12.7
 0 2 -2 322.77 12.6
 0 2 -2 307.77 12.4
 0 -2 2 305.37 12.5
 0 2 2 298.27 12.2
 0 -2 2 314.37 12.6
 0 2 2 346.17 11.6
 0 2 2 323.17 12.7
 0 -2 2 307.67 12.4
 0 3 -2 -1.9 2
 0 3 2 -0.6 1.7
 0 3 2 -0.8 1.2
 0 3 2 0.7 2.4
 0 -3 -2 0.3 2.3
 0 -3 2 -0.5 2
 0 3 -2 -0.3 0.7
 0 -3 -2 0.1 2.2
 0 -3 2 -0.5 0.8
 0 3 -2 0.8 2
 0 -3 2 0.9 2.5
 0 -3 -2 -0.5 1.8
 0 3 -2 -2.4 1.9
 0 3 2 -1.8 2.3
 0 -3 2 -0.4 2.2
 0 -3 -2 -0.1 1.3
 0 -3 2 -0.6 2.1
 0 -4 2 432.46 18.5
 0 -4 -2 460.85 18.4
 0 4 2 408.46 16.1
 0 -4 -2 478.05 16.6
 0 -4 2 450.75 17.7
 0 4 2 403.66 17.1
 0 -4 2 417.76 16
 0 -4 -2 463.95 18.7
 0 4 -2 432.36 16
 0 4 2 433.46 18.2
 0 4 -2 444.26 17.9
 0 -4 -2 405.56 17.1
 0 -4 2 450.75 19.6
 0 4 2 448.06 18.3
 0 4 -2 439.36 17.5
 0 4 -2 470.45 18.3
 0 -4 2 446.66 18.4
 0 -5 2 1.3 2.9
 0 -5 -2 0.5 2.6
 0 -5 2 -3.2 2.4
 0 5 -2 0.7 2.4
 0 -5 -2 -0.7 1.7
 0 5 2 1.7 2.7
 0 5 -2 0 1.2
 0 5 2 -0.2 2.7
 0 -5 2 1.6 2.5
 0 -5 -2 0.6 2
 0 -5 2 0.7 1.3
 0 -5 -2 -3.2 2.3
 0 5 2 -0.5 1.3
 0 5 -2 0.8 2.1
 0 -5 2 -1.3 2.7
 0 5 2 -2.8 1.9
 0 -6 -2 454.65 16.8
 0 -6 -2 420.76 17.7
 0 6 2 410.86 16.2
 0 6 2 416.36 17.6
 0 -6 2 425.66 18.1
 0 -6 2 426.36 19.1
 0 -6 2 416.16 16.2
 0 6 -2 413.06 17.7
 0 -6 2 455.95 19.7
 0 6 -2 417.46 16.2
 0 6 2 424.66 19.1
 0 -6 2 425.26 19.7
 0 6 2 404.26 18.8
 0 6 -2 431.36 18.7
 0 6 -2 412.46 18.9
 0 -6 -2 420.36 19.2
 0 -6 -2 419.86 19.1
 0 7 2 -0.5 1.6
 0 -7 2 1.5 1.8
 0 -7 -2 2.1 2.2
 0 -7 -2 -2.6 2.3
 0 -7 2 -1.2 3.1
 0 7 -2 -3.9 2.5
 0 -7 -2 -0.4 3.3
 0 7 -2 1.5 3.2
 0 7 -2 -1.9 2.3
 0 -7 2 -2.6 3.3
 0 7 2 -0.3 2.6
 0 7 2 0.4 3.2
 0 -7 2 -1.6 3.6
 0 7 2 0.1 3.1
 0 7 -2 -0.8 1.6
 0 -7 -2 -2 3.3
 0 -7 2 2.3 3
 0 -8 2 108.89 10.6
 0 -8 -2 130.29 10.1
 0 -8 -2 118.29 6.9
 0 8 2 121.69 9.8
 0 -8 2 106.69 12.5
 0 8 2 126.39 6.5
 0 8 -2 123.89 8.3
 0 -8 2 127.69 9
 0 -8 2 118.89 9.9
 0 -8 2 116.49 6.6
 0 8 -2 122.89 6.7
 0 8 2 131.29 8.2
 0 8 2 123.99 9.9
 0 8 -2 118.39 15.2
 0 8 -2 111.99 9
 0 -9 -2 8.7 3.7
 0 -9 -2 1.3 2.3
 0 -9 2 1.8 4.6
 0 9 -2 -2.9 3.4
 0 -9 2 5.1 2.5
 0 -9 2 1.4 3.9
 0 9 -2 4 4.3
 0 9 2 1.2 4
 0 9 2 3 4.1
 0 9 -2 1 2.3
 0 9 -2 2.1 4.8
 0 9 2 -0.7 3
 0 9 2 2.1 2.1
 0 -9 2 5 5.4
 0 -9 -2 -1.6 4.7
 0 -9 2 -3.5 4.4
 0 -9 -2 -0.5 4.6
 0 10 -2 281.77 12.9
 0 -10 -2 324.27 20.1
 0 -10 -2 294.57 18.5
 0 -10 -2 299.87 15.4
 0 10 2 289.17 12.1
 0 -10 -2 297.27 17.8
 0 -10 2 286.37 17.9
 0 -10 -2 279.47 12.3
 0 -10 2 296.77 18.6
 0 10 -2 305.37 15.3
 0 -10 2 360.86 28.7
 0 -10 2 280.47 15.6
 0 10 2 313.97 15.3
 0 -11 2 0.1 3.6
 0 11 -2 3.4 3.9
 0 11 2 5.1 3.8
 0 -11 2 1.8 5.9
 0 -11 2 -6.6 4.3
 0 -11 -2 6.6 5.6
 0 11 -2 0.2 2.1
 0 -11 -2 -10 5.5
 0 -11 -2 6.2 7.1
 0 -11 -2 4.2 3.8
 0 -11 2 -4.3 1.6
 0 12 2 56.29 8.5
 0 -12 2 78.29 9.1
 0 -12 2 84.49 11.6
 1 0 2 15.4 1.6
 1 0 -2 14 0.8
 -1 0 -2 15.8 1.8
 1 0 2 14.4 2.1
 -1 0 -2 14.4 1.5
 -1 0 2 14.2 1.7
 -1 0 2 15.7 2
 -1 0 2 12.5 0.9
 -1 0 -2 15.4 2
 1 0 -2 16.1 1.6
 1 0 -2 18.8 2
 1 0 2 14.4 1.3
 1 0 2 16.2 1.7
 -1 0 2 18.3 1.9
 1 0 -2 16.6 1.8
 -1 -1 2 6502.65 261.57
 1 1 2 6171.38 260.37
 1 -1 -2 6610.14 253.97
 -1 1 -2 6557.74 246.28
 1 -1 2 6574.74 244.98
 -1 -1 -2 6563.34 263.97
 1 1 -2 7573.54 267.27
 -1 1 2 6352.26 251.37
 1 2 2 2599.14 94.49
 1 -2 -2 2653.83 94.19
 -1 -2 2 2722.63 94.39
 1 2 2 2596.04 94.19
 -1 2 -2 2774.72 94.29
 -1 -2 2 2671.23 94.59
 -1 2 -2 2741.63 94.39
 1 2 2 2920.51 94.19
 1 -2 2 2666.43 93.19
 1 -2 2 2716.63 94.29
 -1 -2 -2 2677.03 94.29
 1 2 -2 2616.94 94.49
 1 -2 2 2711.03 94.39
 -1 2 2 2642.64 94.19
 -1 -2 -2 2773.42 94.49
 -1 -3 2 651.23 23.8
 -1 -3 2 648.54 23.6
 -1 3 -2 622.34 23.4
 -1 -3 2 528.15 27.7
 1 3 2 598.84 23.7
 1 3 2 640.64 23.7
 1 -3 -2 619.04 22.9
 -1 -3 2 608.54 22.1
 -1 3 -2 603.34 21.9
 1 3 2 610.14 22.6
 1 -3 -2 629.04 23.2
 -1 -3 2 622.24 23.6
 -1 3 -2 616.84 22.8
 -1 3 -2 619.04 23.1
 1 -3 -2 600.54 23.4
 1 3 2 595.64 22.9
 -1 -3 -2 602.54 23.7
 1 3 -2 589.44 21.9
 1 -3 2 628.34 23.1
 -1 -3 -2 594.44 22.7
 1 -3 2 597.14 23.4
 -1 3 2 634.14 23.4
 -1 -3 -2 639.84 23.7
 1 3 -2 631.64 23.5
 1 -3 2 612.84 23
 1 3 -2 606.24 23.4
 1 3 -2 593.24 23.3
 -1 3 2 630.84 23.4
 1 -3 2 611.54 23.3
 -1 3 2 629.34 23
 -1 -3 -2 599.14 23.1
 1 4 2 163.08 7.4
 -1 4 -2 158.48 7.9
 1 4 2 170.88 9
 -1 -4 2 152.78 8.7
 -1 -4 2 165.88 8.5
 -1 4 -2 149.09 7.8
 -1 4 -2 164.68 8.4
 -1 -4 2 156.08 6.8
 -1 4 -2 158.08 6.6
 1 4 2 158.48 8.8
 1 -4 -2 152.58 7.7
 1 4 2 154.28 7.8
 -1 -4 2 153.58 10.5
 1 -4 -2 166.08 6.3
 1 -4 -2 152.48 9.4
 -1 -4 2 170.18 8.9
 1 -4 2 151.58 8.1
 1 -4 2 162.28 8.7
 1 -4 2 158.88 8.6
 -1 4 2 159.68 6.1
 1 4 -2 149.79 6.5
 -1 -4 -2 152.38 7.9
 -1 4 2 155.98 8.3
 1 -4 2 146.79 6.4
 -1 4 2 156.48 7.8
 1 4 -2 159.98 8.3
 1 -4 2 164.08 8
 -1 -4 -2 165.88 9
 -1 4 2 148.99 8.3
 1 4 -2 168.28 8.6
 -1 -4 -2 164.78 8.9
 -1 -4 -2 171.68 7.9
 1 4 -2 163.08 8.7
 1 5 2 6.4 2.5
 -1 -5 2 9.8 2
 -1 -5 2 10.1 4
 -1 5 -2 8.6 3.4
 -1 -5 2 2.4 3.1
 1 5 2 3.8 2.1
 -1 -5 2 10.4 3.6
 1 5 2 3.4 3.2
 1 -5 -2 10 1.7
 1 -5 -2 9.5 2.6
 -1 5 -2 7.3 1.8
 1 5 2 0.6 5.6
 -1 -5 2 6 3
 1 -5 -2 2.1 2.7
 -1 5 -2 7.3 2.5
 1 -5 -2 5.4 3.1
 -1 5 2 9.1 3.2
 1 5 -2 8 1.7
 1 -5 2 3.3 3
 -1 -5 -2 11.4 3.5
 1 -5 2 6.9 1.6
 1 5 -2 5.3 3.1
 -1 5 2 8.2 2.7
 1 5 -2 9.5 5.8
 -1 -5 -2 3.7 3.2
 1 -5 2 7.3 3.1
 -1 5 2 10 3.3
 -1 -5 -2 6.5 2.7
 -1 5 2 5.1 1.4
 1 -5 2 9.2 2.8
 -1 -5 -2 9.7 2.7
 1 5 -2 11.2 3
 1 -5 2 8.2 3.2
 -1 6 -2 609.14 24.8
 -1 -6 2 588.74 22.2
 -1 -6 2 607.04 25.2
 -1 -6 2 559.14 25.6
 -1 6 -2 591.24 22.1
 -1 -6 2 608.34 25.2
 1 6 2 577.04 24.9
 1 -6 -2 563.04 23.1
 1 6 2 576.14 23.2
 1 6 2 548.75 24.8
 -1 6 -2 592.94 23.3
 1 -6 -2 570.74 24.4
 -1 6 -2 600.24 24
 1 6 2 566.34 22.4
 1 -6 -2 619.44 25.2
 -1 -6 2 597.54 25.9
 1 -6 -2 582.24 21.7
 1 6 -2 566.34 24.7
 -1 -6 -2 577.04 23.1
 -1 -6 -2 590.94 23.6
 -1 6 2 618.04 23.5
 -1 6 2 598.84 24.5
 1 -6 2 576.44 24.4
 1 -6 2 591.64 23.5
 -1 -6 -2 582.54 25.1
 1 -6 2 600.04 25.3
 1 6 -2 587.84 21.9
 1 6 -2 608.44 24.7
 1 -6 2 577.84 21.8
 -1 6 2 573.04 21.4
 -1 6 2 594.34 24.7
 1 6 -2 606.24 23.8
 1 -6 2 609.04 25.2
 -1 -6 -2 610.94 25.3
 -1 -7 2 -3.1 3.9
 -1 7 -2 1.7 2.5
 1 -7 -2 -1.3 3.6
 1 7 2 1.7 3.6
 -1 -7 2 -0.8 1.8
 1 -7 -2 4.3 2.9
 1 7 2 3.4 2.2
 -1 7 -2 3.3 2.9
 -1 -7 2 1 3.9
 -1 7 -2 -0.3 3
 1 -7 -2 4 1.8
 -1 -7 2 1.8 3.4
 -1 -7 2 6.4 4.3
 1 7 2 -4.4 3.1
 1 7 2 0.7 2.6
 -1 7 -2 1.4 1.8
 1 -7 -2 -0.8 3.1
 1 -7 2 2.2 3.8
 1 -7 2 5.7 3.8
 1 -7 2 1.9 1.8
 -1 -7 -2 3.4 3.7
 -1 7 2 1.4 2.6
 1 7 -2 3.4 1.9
 -1 7 2 -2 2.8
 -1 7 2 1.5 1.5
 -1 -7 -2 5.8 4.2
 1 7 -2 0.1 3.2
 -1 -7 -2 2.5 2.8
 1 7 -2 1.4 2.7
 -1 -7 -2 2.2 2.9
 -1 7 2 5.6 3.6
 1 -7 2 2.7 3.4
 1 7 -2 -0.9 3.2
 -1 -8 2 49.2 8.5
 -1 8 -2 65.69 9.1
 1 8 2 71.59 8.7
 1 8 2 72.39 5.3
 1 -8 -2 68.99 9.8
 -1 8 -2 68.09 5
 -1 -8 2 67.59 5
 -1 -8 2 61.49 8.3
 1 -8 -2 62.09 4.2
 1 8 2 73.39 10
 -1 8 -2 66.59 7.4
 1 8 2 67.99 6.2
 -1 -8 2 68.39 10.1
 1 -8 -2 74.19 8.4
 -1 -8 2 60.59 7
 -1 8 -2 72.89 6.2
 1 -8 2 75.69 6.8
 -1 8 2 71.19 6.5
 -1 -8 -2 69.89 7.3
 1 -8 2 65.29 8
 -1 -8 -2 68.59 10.5
 -1 -8 -2 64.59 5.9
 1 8 -2 71.39 4.9
 -1 8 2 68.79 4.1
 -1 8 2 59.39 7.6
 1 8 -2 70.19 6.6
 1 8 -2 75.59 8.3
 1 -8 2 64.59 8.8
 1 -8 2 67.29 4.7
 -1 8 2 74.09 8.4
 1 9 2 557.44 23.5
 -1 9 -2 584.94 28.7
 1 -9 -2 551.54 26.7
 1 -9 -2 551.44 25.8
 -1 9 -2 539.35 24.8
 1 9 2 451.85 29.7
 1 -9 -2 505.35 20
 -1 -9 2 588.54 25
 -1 -9 2 550.44 27.7
 -1 -9 2 550.44 26.8
 1 9 2 545.25 26.9
 -1 9 -2 586.74 23.6
 -1 -9 2 566.34 26.7
 1 9 2 562.74 22
 1 -9 -2 575.74 23.8
 -1 9 2 540.05 26
 -1 -9 -2 593.24 27
 1 -9 2 571.74 26.1
 -1 -9 -2 517.95 22.4
 1 -9 2 540.15 21.5
 1 -9 2 607.04 27.3
 1 9 -2 552.74 28.6
 1 9 -2 550.44 23.9
 1 9 -2 574.64 21.8
 1 -9 2 564.64 23.8
 1 -9 2 527.85 26.7
 1 9 -2 575.64 26.2
 -1 9 2 531.65 25.3
 -1 9 2 585.24 23.9
 -1 -9 -2 514.45 23.7
 -1 -9 -2 578.14 27.1
 -1 -10 2 176.18 14.9
 1 -10 -2 135.09 13.1
 1 -10 -2 146.29 13.7
 1 -10 -2 155.38 12.4
 1 10 2 155.18 10.1
 -1 -10 2 164.78 13.4
 -1 10 -2 149.88 11.4
 -1 -10 2 140.79 12.9
 -1 -10 2 150.48 11.3
 1 -10 -2 147.69 10
 -1 10 -2 137.69 7.9
 1 10 2 148.69 8
 1 10 -2 138.29 7.9
 1 -10 2 143.69 13.1
 -1 -10 -2 171.88 13.1
 1 -10 2 170.68 12.6
 -1 10 2 145.49 10
 -1 -10 -2 141.19 10.2
 1 -10 2 136.49 10.1
 1 10 -2 164.78 10.5
 -1 -10 -2 144.69 8.7
 1 -10 2 143.09 7.6
 -1 -10 -2 146.49 14.3
 -1 -10 -2 124.99 12.5
 1 -10 2 139.39 13.2
 -1 -11 2 71.19 9.2
 -1 11 -2 69.89 5.2
 1 11 2 89.29 7.9
 -1 -11 2 59.59 9.6
 1 -11 -2 77.89 7.6
 1 -11 -2 63.29 9.6
 1 -11 -2 60.09 11.3
 1 11 2 68.99 5
 -1 -11 2 58.79 10.4
 -1 -11 2 67.99 10.6
 -1 -11 -2 81.59 8.8
 1 -11 2 67.49 10.7
 -1 11 2 74.69 8.1
 1 -11 2 65.19 7.9
 -1 -11 -2 56.89 9.6
 1 -11 2 59.19 10.6
 -1 -11 -2 63.89 10.3
 1 11 -2 83.19 7.8
 1 -11 2 60.69 4.3
 1 11 -2 76.39 5.3
 1 -11 2 64.99 10.4
 -1 -11 -2 49.4 10.5
 -1 -12 2 6.3 6.4
 -1 -12 2 -3 4
 1 -12 -2 2.8 7.7
 1 12 -2 -1.6 7
 1 -12 2 5.5 4.1
 -1 -12 -2 9.5 6.4
 -1 12 2 11.9 5.2
 -2 0 -2 1347.27 46.6
 -2 0 2 1328.97 46.1
 -2 0 2 1282.07 46.6
 2 0 2 1334.47 46.8
 2 0 -2 1252.07 46.5
 2 0 2 1349.86 46.2
 -2 0 -2 1331.97 45.9
 2 0 -2 1344.97 46.7
 2 0 2 1345.87 45.9
 2 0 -2 1274.87 46.1
 2 0 2 1331.27 46.5
 -2 0 2 1217.68 46.6
 -2 0 -2 1334.17 46.2
 -2 -1 2 101.19 5.2
 -2 -1 2 105.59 5.9
 2 1 2 101.89 5.9
 2 1 2 103.09 5.5
 2 1 2 108.29 5.3
 2 -1 -2 110.09 4.9
 -2 1 -2 101.99 4.9
 -2 1 -2 103.69 5.7
 2 1 2 104.59 5.2
 -2 1 -2 100.29 4.8
 2 -1 -2 95.79 5.3
 -2 -1 2 101.79 5.1
 -2 -1 2 101.29 4.6
 -2 -1 2 103.59 5.4
 2 -1 -2 96.49 4.2
 -2 1 -2 98.79 4
 2 -1 -2 96.39 4.4
 2 -1 2 96.39 4
 -2 1 2 95.79 5.5
 -2 -1 -2 100.49 5.5
 -2 1 2 98.99 4.5
 2 1 -2 97.79 5.1
 2 -1 2 104.59 5
 2 1 -2 107.99 6
 2 -1 2 103.69 4.8
 2 1 -2 99.79 4.6
 -2 -1 -2 93.59 5.1
 -2 1 2 98.19 4.4
 -2 -1 -2 96.49 5.6
 -2 -1 -2 99.69 5.1
 2 1 -2 101.39 5.5
 -2 1 2 106.89 5.1
 2 -1 2 100.49 5.4
 -2 -2 2 10.4 2.4
 -2 -2 2 10.9 3
 -2 2 -2 12.5 2.7
 2 2 2 17.1 2.7
 2 -2 -2 13.7 2.5
 -2 2 -2 13.5 2.3
 2 2 2 12.9 3
 2 2 2 11.1 2.5
 -2 -2 2 16.1 3.1
 -2 -2 2 13.1 3.2
 2 -2 -2 9.6 2
 2 2 2 15.8 3.1
 2 -2 -2 12 1.9
 2 -2 -2 14.3 1.7
 -2 -2 -2 10.7 2.7
 2 -2 2 11.9 1.9
 -2 -2 -2 10.6 2.8
 2 2 -2 13.3 3.3
 -2 2 2 10.7 2
 2 2 -2 14.7 3.3
 -2 -2 -2 12 2.9
 -2 -2 -2 14.1 3.1
 2 2 -2 11.4 2.1
 2 -2 2 10.6 1.6
 2 2 -2 13.9 2.7
 -2 2 2 10.6 2.6
 2 -2 2 14.6 2.5
 -2 2 2 11 2.1
 2 -2 2 11.6 2.5
 2 -2 2 14 2.1
 2 2 -2 14.4 2.5
 -2 2 2 13 1.7
 -2 -3 2 718.33 27.5
 -2 -3 2 728.13 27.2
 2 -3 -2 710.03 26.1
 2 3 2 710.83 26.6
 -2 3 -2 712.13 25.6
 2 -3 -2 724.13 24.8
 2 -3 -2 693.43 24.7
 -2 -3 2 697.63 27
 2 -3 -2 736.63 26.6
 -2 -3 2 754.72 26.9
 2 -3 -2 708.93 26.3
 2 3 2 699.93 27.2
 2 3 2 730.63 27
 -2 3 -2 672.63 26.4
 -2 -3 2 680.93 25.7
 2 3 2 679.63 26.3
 -2 3 -2 670.73 26.4
 2 3 -2 721.93 27
 -2 3 2 688.33 26.4
 -2 3 2 708.23 26.4
 2 -3 2 694.73 25.3
 2 3 -2 691.13 26.6
 -2 3 2 715.83 26.2
 -2 -3 -2 731.53 27.3
 2 3 -2 728.13 27
 -2 -3 -2 709.23 26.6
 2 -3 2 702.33 26.1
 2 -3 2 705.23 26.3
 2 3 -2 684.83 25.6
 2 -3 2 688.23 26.6
 -2 -3 -2 715.03 26.7
 2 -3 2 685.93 25.8
 -2 -3 -2 684.93 26.8
 2 -4 -2 321.27 13.6
 2 4 2 322.47 13.8
 -2 4 -2 331.17 13.4
 -2 -4 2 326.37 13.1
 -2 4 -2 321.27 14.2
 -2 -4 2 353.06 15.1
 2 -4 -2 340.57 11.9
 -2 -4 2 323.27 14.7
 2 4 2 350.46 15
 -2 -4 2 327.67 14.7
 2 -4 -2 321.07 13.8
 -2 4 -2 315.67 13.8
 2 -4 -2 328.77 11.9
 2 -4 -2 337.87 15.9
 2 4 2 337.77 15.1
 -2 -4 2 338.47 15.6
 -2 4 -2 338.27 13
 2 4 2 344.27 14
 -2 4 2 323.37 14
 2 4 -2 340.17 14.5
 -2 -4 -2 315.97 14.6
 -2 -4 -2 341.37 15.1
 -2 4 2 343.17 14.1
 2 -4 2 337.87 14.6
 -2 -4 -2 339.47 14.4
 2 4 -2 325.77 14.5
 2 -4 2 330.47 13.7
 2 4 -2 319.87 12.9
 2 -4 2 325.57 14.1
 2 -4 2 330.77 13.7
 2 4 -2 343.07 14.8
 -2 4 2 329.47 14.2
 2 -4 2 324.87 12.6
 -2 -4 -2 311.27 14
 -2 5 -2 320.67 13.5
 -2 -5 2 304.77 15.5
 -2 5 -2 307.47 12.5
 -2 -5 2 269.37 19
 -2 5 -2 292.17 15.5
 2 5 2 305.87 14.9
 2 5 2 274.57 14.2
 2 5 2 296.47 14.7
 2 -5 -2 303.57 13.8
 -2 -5 2 300.37 14.6
 -2 -5 2 308.17 12.7
 2 -5 -2 322.97 14.5
 2 -5 -2 309.67 13.3
 2 5 2 324.87 13.5
 -2 -5 2 329.87 15.2
 -2 5 -2 309.67 13.5
 2 -5 -2 307.07 11.4
 -2 -5 -2 318.07 15.2
 -2 5 2 310.87 13.7
 -2 -5 -2 310.87 13.9
 2 -5 2 325.87 13.8
 -2 5 2 299.87 14.1
 -2 5 2 292.57 15
 2 -5 2 311.47 13.4
 2 5 -2 304.47 12.4
 2 5 -2 305.47 14.1
 2 5 -2 328.87 14.8
 2 -5 2 326.67 14.7
 2 -5 2 314.97 14.3
 2 -5 2 297.97 12
 -2 -5 -2 332.97 15
 -2 -5 -2 322.47 14
 2 -6 -2 2.5 2.9
 2 6 2 -1.4 3.7
 2 6 2 1.3 2.4
 -2 -6 2 0.4 3.4
 -2 -6 2 5.8 3.6
 2 6 2 3.1 3.5
 2 -6 -2 1.9 1.3
 2 -6 -2 2 3.2
 2 -6 -2 2 2.3
 2 6 2 2.2 2.5
 -2 -6 2 3.3 4.2
 -2 -6 2 0.4 1.9
 -2 6 -2 2.2 2.9
 -2 6 -2 1.2 1.9
 -2 6 -2 1.6 2.4
 -2 6 -2 2 2.5
 -2 -6 2 6 4
 -2 6 2 -1.9 2.2
 2 6 -2 -2.3 3.1
 2 -6 2 1.9 1.6
 2 -6 2 3.6 3.6
 -2 -6 -2 2.3 2.7
 2 -6 2 3.8 3.3
 -2 -6 -2 -1 3.4
 -2 -6 -2 -1.7 2.6
 -2 6 2 0.1 2.7
 2 6 -2 1.5 3.2
 2 6 -2 0.4 2.9
 2 -6 2 0 2.8
 -2 6 2 -1.4 2.5
 -2 -6 -2 -0.5 3.5
 2 6 -2 3.5 1.8
 2 -6 2 0.2 2.4
 2 7 2 187.98 12
 -2 -7 2 182.78 12.1
 -2 -7 2 185.38 9.2
 -2 7 -2 180.88 10.2
 -2 -7 2 196.48 13.2
 -2 7 -2 188.18 10.1
 2 7 2 176.68 9.9
 -2 -7 2 204.08 14.1
 2 -7 -2 188.58 7.5
 2 -7 -2 192.18 10.1
 -2 7 -2 199.98 11.5
 -2 7 -2 187.98 9
 -2 -7 2 204.88 11.8
 2 -7 -2 182.68 11.9
 2 7 2 195.98 12.1
 2 7 2 177.98 9.6
 2 -7 -2 185.18 11
 -2 -7 -2 189.18 21.3
 2 -7 2 183.78 8.5
 -2 7 2 184.08 10.8
 2 7 -2 191.78 8.8
 2 7 -2 186.18 10.9
 2 -7 2 194.48 11.4
 2 7 -2 186.28 11.7
 -2 -7 -2 185.68 10.4
 -2 -7 -2 194.18 10.7
 2 -7 2 193.78 11.1
 2 -7 2 188.78 12.2
 2 -7 2 188.68 11.8
 -2 -7 -2 172.18 11.9
 -2 7 2 196.58 11.5
 -2 7 2 187.88 10.2
 2 7 -2 189.58 11.6
 -2 -8 2 15 6.4
 2 -8 -2 16.2 4.2
 -2 -8 2 10.1 5.3
 -2 8 -2 11.2 3
 -2 -8 2 8.5 7.5
 -2 8 -2 15.7 3.9
 2 8 2 10.1 5
 2 -8 -2 9.3 5.1
 2 8 2 10.2 3.6
 2 -8 -2 10.9 6.7
 -2 -8 2 8.2 4.7
 2 8 2 16.5 3.7
 -2 -8 2 12.8 3.7
 -2 -8 -2 17.4 5.8
 2 8 -2 9.9 4.4
 -2 8 2 22.6 7.4
 -2 -8 -2 7.4 5.2
 2 -8 2 6.9 4.6
 2 8 -2 9.1 4
 -2 8 2 6.1 4.3
 2 -8 2 10.2 5.1
 -2 -8 -2 10.3 4
 2 -8 2 11.8 2.6
 2 -8 2 14.4 8.1
 2 8 -2 14.9 2.9
 -2 8 2 14.7 4.2
 2 -8 2 11.2 3.8
 -2 9 -2 115.99 12.9
 -2 -9 2 119.59 10.1
 -2 -9 2 132.89 11.4
 2 -9 -2 107.89 11.7
 2 9 2 134.29 17.9
 2 9 2 113.59 7.7
 2 -9 -2 118.49 8.5
 2 9 2 129.49 8.7
 -2 9 -2 115.19 7.2
 -2 -9 2 116.89 11.1
 -2 -9 2 118.89 7.3
 2 -9 -2 111.09 9.8
 -2 9 -2 126.89 8.4
 -2 -9 2 122.39 12.2
 -2 -9 -2 100.19 8.8
 -2 -9 -2 113.39 9
 -2 9 2 116.89 8.8
 -2 -9 -2 113.49 13.2
 2 9 -2 102.39 15.9
 2 9 -2 98.09 8.7
 -2 -9 -2 93.69 11.1
 2 -9 2 112.99 12
 2 -9 2 122.19 8.4
 -2 -9 -2 100.59 18.4
 -2 9 2 127.79 11
 2 -9 2 129.49 11.1
 -2 9 2 112.99 10.2
 2 -9 2 114.59 6.5
 2 -9 2 120.69 10
 2 9 -2 129.19 9.3
 -2 -10 2 23.4 7.5
 -2 -10 2 20.1 5.9
 -2 10 -2 35.9 5.2
 2 10 2 35.3 4.7
 -2 -10 2 44.8 9.4
 2 -10 -2 27 7.3
 2 10 2 32.4 5.6
 2 -10 -2 39.8 8.2
 -2 -10 2 36.1 8.1
 -2 10 -2 27.7 4
 -2 -10 2 25.4 4.1
 2 -10 -2 22 6
 2 -10 -2 32.9 5.4
 2 -10 2 38 8.1
 -2 -10 -2 31.1 5.7
 -2 10 2 31.6 5.6
 2 -10 2 12.9 5.4
 -2 -10 -2 30.7 5.9
 -2 -10 -2 25.3 7.2
 2 -10 2 24.7 3.5
 2 -10 2 28.2 7.4
 2 10 -2 20.4 5.3
 -2 -10 -2 33.1 8
 -2 -10 -2 29.1 9.2
 2 -10 2 21.1 4.8
 -2 -11 2 0.2 4.3
 -2 -11 2 -7.2 4.9
 2 -11 -2 2.9 8.2
 -2 -11 2 19.3 7.8
 2 11 2 1.4 3.6
 2 11 2 2.8 2.9
 -2 -11 2 3.1 6.1
 2 -11 -2 0 3.6
 2 -11 -2 2.4 6
 2 -11 2 -1.2 1.7
 2 -11 2 -2.7 3.3
 -2 -11 -2 -0.7 5.5
 2 -11 2 10.1 7.2
 -2 -11 -2 4.4 4.1
 -2 -11 -2 12.2 7.2
 -2 11 2 0.1 3.9
 2 11 -2 -0.6 3.8
 2 -11 2 7.4 5.9
 2 -11 2 5 5
 -2 -11 -2 0.3 5.7
 2 12 2 5.4 5.6
 -2 -12 2 8.9 5.1
 -2 -12 2 -5.8 5.5
 -2 12 2 4.6 4.7
 -2 -12 -2 6 6.5
 2 12 -2 1 6.8
 -3 0 2 57.29 3.3
 -3 0 -2 50.49 4.2
 3 0 -2 52.99 4.9
 3 0 2 47.3 4.9
 -3 0 2 49.7 2.3
 -3 0 2 49.1 4.5
 -3 0 2 51.29 4.8
 -3 0 -2 49.7 4.7
 3 0 -2 52.59 3.5
 3 0 2 50.59 3
 -3 0 -2 54.69 3.5
 3 0 2 52.69 4.2
 3 0 -2 59.69 4.7
 3 0 2 49.7 3.4
 3 0 -2 57.79 2.4
 3 1 2 4120.69 144.29
 -3 -1 2 4119.99 145.29
 -3 -1 2 4155.48 143.69
 3 -1 2 4287.57 144.99
 3 -1 2 4081.69 143.99
 3 2 2 266.77 11.8
 3 -2 -2 266.37 10.7
 -3 -2 2 277.97 12.6
 -3 -2 2 279.97 12.2
 3 -2 -2 265.67 11.6
 3 -2 -2 270.87 10.5
 3 2 2 270.07 12.4
 -3 -2 2 277.17 11.9
 3 2 2 256.17 12
 -3 -2 2 280.27 11.3
 3 -2 -2 261.77 11
 3 2 2 272.97 11.7
 3 2 -2 269.07 12.3
 -3 2 2 280.97 11.1
 3 2 -2 281.57 12.4
 3 -2 2 290.87 11.4
 -3 2 2 273.37 10.7
 3 2 -2 279.07 11.3
 3 -2 2 275.77 11.3
 -3 -2 -2 273.67 11.9
 -3 -2 -2 265.77 11.5
 3 -2 2 272.77 11.7
 -3 2 2 264.67 10.5
 -3 -2 -2 274.67 12.4
 3 -2 2 263.47 11.1
 -3 2 2 258.37 11.9
 3 -2 2 265.87 9.9
 3 2 -2 262.77 11.7
 3 -2 2 273.07 10.1
 3 2 -2 266.97 11.4
 -3 -2 -2 275.37 11.9
 -3 3 -2 169.78 7.9
 -3 -3 2 174.18 9.1
 -3 3 -2 161.78 8.1
 -3 -3 2 152.18 8.3
 -3 -3 2 154.08 9.2
 -3 -3 2 193.98 9.8
 3 -3 -2 163.58 8.1
 3 3 2 176.88 9.1
 3 -3 -2 162.08 7
 3 -3 -2 157.68 7.4
 -3 3 -2 168.28 8.5
 3 -3 -2 166.28 8.2
 -3 -3 2 168.88 7.9
 3 3 2 183.28 9.2
 3 -3 -2 167.88 7.2
 3 3 2 165.28 8.8
 3 3 2 168.38 8.4
 3 -3 2 171.78 7.5
 -3 -3 -2 178.58 9.5
 3 -3 2 160.28 7.1
 -3 3 2 163.48 7.8
 -3 3 2 167.08 7.6
 3 -3 2 168.68 8.3
 3 3 -2 176.48 9.2
 3 3 -2 169.48 8
 -3 3 2 160.18 8.5
 -3 -3 -2 166.38 8.7
 3 3 -2 164.28 8.7
 -3 -3 -2 172.98 8.7
 3 -3 2 175.38 7.7
 -3 -3 -2 174.38 9.1
 3 3 -2 166.18 8.5
 3 -3 2 178.88 8.3
 -3 -4 2 344.07 15.1
 3 4 2 322.97 15
 3 4 2 329.97 14.4
 3 -4 -2 333.77 15.7
 -3 -4 2 321.97 15.5
 -3 4 -2 317.77 13.2
 -3 -4 2 308.27 16.5
 -3 -4 2 328.17 13.4
 -3 4 -2 325.07 13.9
 3 -4 -2 324.37 13.4
 3 4 2 315.57 13.9
 -3 -4 2 335.67 14.6
 -3 4 -2 323.67 14.1
 3 -4 -2 282.97 13.4
 3 -4 -2 324.87 13.7
 3 4 2 317.87 14.8
 3 -4 -2 313.57 12
 -3 4 2 332.17 13.5
 3 -4 2 316.67 13.6
 -3 4 2 318.57 14.1
 3 -4 2 325.77 12.9
 -3 -4 -2 328.77 14.7
 3 4 -2 318.57 13.3
 3 -4 2 330.47 14.3
 -3 -4 -2 320.17 14.2
 3 -4 2 327.57 13.2
 -3 -4 -2 336.77 14.8
 3 4 -2 314.27 14.6
 3 -4 2 324.57 13.6
 -3 4 2 299.07 13.6
 3 4 -2 335.47 14.4
 3 4 -2 306.57 14.6
 -3 -4 -2 360.56 15.3
 3 -5 -2 12.7 2.9
 3 5 2 11.3 3.1
 3 5 2 7.1 3.7
 3 5 2 15.7 3.7
 -3 -5 2 15.5 4.5
 3 5 2 12.2 4.1
 -3 -5 2 14.5 4.4
 3 -5 -2 15.1 3.1
 -3 5 -2 13 3.4
 -3 -5 2 13.1 3.8
 3 -5 -2 16 3.7
 -3 5 -2 14.4 3.2
 3 -5 -2 12.7 1.5
 -3 -5 2 12 2.6
 -3 -5 2 14.2 4.5
 -3 5 -2 13.2 2.7
 3 -5 2 15.9 3.1
 3 -5 2 12.4 2.2
 3 -5 2 10.8 3.5
 -3 -5 -2 16.2 4
 -3 -5 -2 16.5 4.6
 -3 -5 -2 15.5 3.6
 3 5 -2 13.4 4
 3 5 -2 11.6 3.7
 -3 5 2 11.3 3.3
 3 -5 2 15.9 3.5
 -3 5 2 12.4 3.9
 -3 5 2 15 3.1
 -3 -5 -2 11.3 3.6
 3 -5 2 18 3.2
 3 5 -2 14.3 2.6
 3 5 -2 9.3 3.5
 3 6 2 618.94 27.1
 -3 -6 2 600.74 24.3
 -3 6 -2 626.44 26
 3 6 2 645.14 26.9
 3 6 2 623.54 25
 3 -6 -2 630.64 25.3
 3 6 2 612.44 25.1
 -3 -6 2 655.73 26.9
 -3 6 -2 617.34 24.1
 -3 6 -2 608.14 24.4
 3 -6 -2 631.34 24.8
 3 -6 -2 646.24 26.2
 3 -6 -2 618.54 22.3
 -3 6 -2 649.64 25
 -3 -6 2 620.54 26.5
 -3 -6 2 633.14 27.9
 -3 -6 2 624.04 27
 -3 -6 -2 584.84 30.8
 3 -6 2 617.04 25.1
 3 -6 2 643.44 25.9
 -3 -6 -2 658.93 27.4
 -3 6 2 636.14 25.2
 -3 -6 -2 634.94 25.6
 3 6 -2 609.64 28.4
 3 -6 2 626.14 24.6
 -3 6 2 658.73 25.5
 3 -6 2 600.04 23.4
 -3 -6 -2 598.44 26.4
 -3 6 2 645.84 25.9
 3 -6 2 632.24 26.4
 3 6 -2 598.34 23.8
 3 6 -2 659.83 26.1
 3 6 -2 630.64 26.5
 3 7 2 1 4
 3 -7 -2 1.3 3.8
 -3 7 -2 1.2 2.3
 3 7 2 0.9 3
 3 -7 -2 1.2 2.7
 -3 7 -2 -2.3 2.5
 -3 -7 2 1.9 4.5
 3 7 2 2.9 3.9
 3 7 2 2.7 3.2
 -3 -7 2 0.8 4.8
 -3 7 -2 3.8 2.9
 -3 -7 2 2.2 2.6
 -3 -7 2 0.3 4
 -3 7 -2 7.4 3
 -3 -7 -2 2.9 3.6
 3 -7 2 4.5 2.1
 3 -7 2 -0.2 7
 3 7 -2 2 2.1
 3 7 -2 0.4 3.6
 -3 7 2 -0.7 2.6
 -3 7 2 3.3 3.4
 -3 -7 -2 -1.3 3.5
 -3 7 2 5.3 3.4
 -3 -7 -2 3.1 3.6
 -3 -7 -2 -1 3.8
 3 -7 2 2.1 3.6
 3 -7 2 5.9 3.3
 3 7 -2 4.8 3.7
 3 7 -2 2.1 3.8
 3 -7 2 -0.5 3.4
 3 8 2 457.75 23.6
 3 -8 -2 478.35 20.9
 3 -8 -2 523.75 25
 -3 -8 2 501.95 23.9
 3 8 2 496.75 21
 -3 -8 2 484.45 23.1
 -3 8 -2 478.55 19.9
 3 8 2 461.35 20.7
 3 -8 -2 486.95 22
 -3 8 -2 485.25 20.8
 -3 -8 2 508.15 25.2
 3 8 2 506.95 23.9
 -3 -8 2 506.25 24.3
 3 8 -2 454.15 25.5
 3 -8 2 519.25 23.3
 -3 -8 -2 499.95 24.2
 3 -8 2 468.95 23.2
 3 8 -2 494.55 22.2
 3 -8 2 483.45 21.5
 -3 8 2 492.15 22.7
 3 -8 2 482.05 19.6
 3 -8 2 484.75 22.1
 -3 8 2 489.25 21.6
 -3 -8 -2 493.75 23.6
 3 8 -2 481.25 23.1
 -3 -8 -2 481.95 21.9
 -3 -8 -2 484.95 21.8
 -3 8 2 473.65 22
 3 -9 -2 -0.1 3.5
 3 9 2 -1.2 5.1
 3 9 2 2.7 3.5
 -3 -9 2 8.3 3.1
 3 -9 -2 4.6 5.3
 -3 -9 2 -4.2 4.6
 -3 9 -2 -3.3 2.4
 -3 9 -2 1.2 3
 -3 -9 2 0.6 5.6
 3 9 2 0.8 3.4
 -3 -9 2 5.4 5
 3 -9 -2 -0.5 3
 3 -9 2 2 2.2
 -3 -9 -2 -5.7 5.6
 -3 -9 -2 7.3 5.5
 -3 -9 -2 -1.3 3.7
 3 9 -2 1.4 6.7
 3 -9 2 0.6 3.8
 -3 9 2 3.9 3.7
 -3 -9 -2 0.9 3.7
 3 9 -2 0 2.5
 3 -9 2 -2.7 4.3
 3 -9 2 -0.1 4.5
 3 -9 2 6.2 3.4
 -3 -9 -2 14.4 5.7
 -3 9 2 3.4 3.8
 3 9 -2 -1.8 3.6
 3 -10 -2 515.45 22.8
 -3 -10 2 534.95 27.1
 3 -10 -2 528.45 26.9
 -3 -10 2 527.35 25.9
 3 10 2 519.75 22.9
 -3 10 -2 475.95 21
 -3 -10 2 544.25 27.4
 -3 -10 2 485.35 27.7
 3 -10 -2 504.15 24.6
 3 -10 -2 538.55 26.4
 -3 -10 -2 578.24 30
 -3 -10 -2 571.24 27.6
 3 -10 2 516.95 24.7
 3 10 -2 518.35 23.9
 3 -10 2 483.85 21.8
 3 -10 2 504.45 26.4
 -3 -10 -2 530.55 23.9
 -3 -10 -2 477.95 23.8
 3 -10 2 491.55 20.2
 -3 10 2 503.25 23.4
 3 -10 2 495.85 25.9
 -3 -10 -2 543.75 26.9
 3 -11 -2 49.7 9.4
 -3 -11 2 49.5 9.7
 3 -11 -2 47.3 8.1
 -3 -11 2 62.69 11.6
 3 -11 -2 81.09 8.3
 -3 -11 2 66.09 10.5
 3 -11 2 43.4 7.9
 -3 -11 -2 58.29 10.6
 3 11 -2 40.9 6.7
 3 11 -2 54.99 6.2
 -3 -11 -2 82.59 9
 -3 -11 -2 47.3 7.7
 -3 11 2 41.6 6.6
 3 -11 2 50.79 9.3
 -3 -11 -2 71.29 10.6
 3 -11 2 62.09 4.4
 -3 -11 -2 54.49 9.7
 3 -11 2 34 6.4
 3 -11 2 48.8 9.4
 3 12 2 164.68 11
 -3 -12 2 189.38 16.3
 -3 -12 2 142.89 12.8
 -3 -12 -2 111.59 12.1
 -3 -12 -2 162.68 15.1
 -4 0 -2 328.27 12.3
 -4 0 2 328.77 12.6
 -4 0 2 304.47 11.7
 4 0 -2 317.27 12.8
 -4 0 -2 323.47 14.3
 -4 0 2 311.47 12.6
 -4 0 -2 317.37 12.7
 4 0 -2 322.77 14.1
 -4 0 -2 334.17 13.8
 -4 0 2 328.27 14.4
 -4 0 2 340.27 14.1
 4 0 2 350.66 14.8
 4 0 -2 287.27 12.5
 4 0 -2 349.27 14.1
 4 0 2 339.07 13.9
 4 0 2 322.17 12.4
 4 0 2 313.57 12.7
 4 -1 -2 217.68 8.7
 4 1 2 225.58 10.8
 -4 -1 2 239.08 9.3
 4 -1 -2 220.28 10.6
 4 -1 -2 225.28 8.8
 4 -1 -2 242.38 10.9
 4 -1 -2 225.58 9.1
 -4 -1 2 247.48 10.4
 -4 1 -2 227.98 9.6
 4 1 2 216.38 10
 4 1 2 243.38 11.6
 -4 -1 2 239.88 11.7
 4 1 2 248.28 10.1
 -4 -1 -2 247.38 11.7
 4 -1 2 225.68 10.4
 -4 1 2 258.27 11.1
 -4 -1 -2 190.98 10.6
 4 -1 2 236.88 8.6
 4 1 -2 230.38 10.8
 -4 -1 -2 241.18 9.9
 -4 -1 -2 254.27 11.1
 4 1 -2 244.08 10.7
 -4 1 2 223.68 9
 4 1 -2 229.48 11.3
 4 1 -2 234.88 9.4
 -4 1 2 225.38 11
 4 -1 2 233.28 11.1
 4 -1 2 227.08 9.6
 4 2 2 133.79 7.7
 4 -2 -2 144.19 6.2
 -4 -2 2 138.19 7.8
 4 2 2 123.99 7.3
 4 2 2 128.49 8.4
 -4 -2 2 142.99 6.8
 -4 -2 2 141.59 7.6
 4 2 2 146.19 7.6
 4 -2 -2 143.29 7.7
 4 -2 -2 133.49 7.1
 -4 -2 2 138.19 8.7
 4 -2 -2 128.99 5.7
 4 -2 2 130.59 7.5
 -4 -2 -2 134.99 7.1
 -4 -2 -2 129.99 7.7
 4 2 -2 139.69 8.3
 -4 2 2 131.49 7.2
 4 2 -2 126.99 7.4
 4 -2 2 131.99 5
 4 -2 2 147.99 7.2
 -4 -2 -2 131.39 7.4
 4 -2 2 138.89 7.3
 -4 2 2 133.09 7.9
 4 2 -2 138.39 6.7
 4 2 -2 134.39 7.4
 -4 2 2 134.19 6
 4 -2 2 135.29 6.7
 4 2 -2 139.49 8.1
 -4 2 2 131.89 5.8
 4 2 -2 124.79 7.2
 4 -2 2 130.99 6.5
 4 -2 2 131.09 7.7
 -4 -2 -2 126.79 8.4
 4 -3 -2 244.98 9.9
 4 3 2 241.38 12.3
 4 -3 -2 246.48 10.6
 -4 -3 2 257.27 12.1
 4 -3 -2 234.88 10.6
 4 3 2 263.97 12.1
 -4 -3 2 187.28 17.3
 4 3 2 254.87 11.7
 4 3 2 263.57 11.9
 -4 -3 2 256.37 11.3
 -4 -3 2 248.08 12.3
 4 -3 -2 232.58 11.3
 4 -3 2 251.07 11
 -4 -3 -2 250.47 12
 4 -3 2 230.98 10.1
 -4 3 2 256.37 11.9
 -4 3 2 250.97 10.5
 4 -3 2 240.28 11.2
 -4 -3 -2 252.77 12.6
 4 -3 2 233.28 11.2
 -4 -3 -2 252.37 11.9
 4 3 -2 258.97 11.3
 4 -3 2 250.57 9.7
 -4 -3 -2 229.08 11.7
 4 3 -2 244.98 12.2
 4 3 -2 241.08 11.1
 4 3 -2 263.17 11.9
 -4 3 2 247.98 10.1
 -4 -4 2 124.99 7
 4 -4 -2 124.59 5.9
 -4 4 -2 129.09 7.3
 4 -4 -2 136.89 7.4
 4 4 2 129.29 7.7
 4 4 2 127.19 8.2
 -4 4 -2 125.39 7.1
 -4 -4 2 119.49 8.7
 -4 -4 2 116.79 8.3
 -4 -4 2 131.29 7.9
 4 4 2 132.99 8.5
 4 -4 -2 119.09 6.3
 4 4 2 127.19 8.1
 -4 -4 2 121.49 8.9
 4 -4 -2 120.49 6.3
 4 -4 2 125.09 6.6
 -4 -4 -2 132.79 8.1
 4 4 -2 117.79 7
 -4 -4 -2 112.59 7.6
 -4 4 2 123.59 6.4
 -4 -4 -2 123.59 8.7
 4 -4 2 119.69 7.4
 -4 -4 -2 128.09 8.4
 4 4 -2 120.69 8
 4 4 -2 116.89 8.2
 4 -4 2 128.79 7.2
 -4 4 2 123.69 6.8
 4 -4 2 124.79 6.2
 4 -4 2 124.99 6.4
 4 4 -2 135.99 8
 4 5 2 29.2 5.4
 4 -5 -2 29.8 2.6
 4 5 2 31.3 4.5
 -4 -5 2 27.8 5.3
 4 -5 -2 33.8 4.7
 4 -5 -2 35.7 3.9
 -4 -5 2 32 5
 4 5 2 33.7 5.2
 -4 -5 2 32.4 4.1
 -4 5 -2 30.9 4.4
 4 5 2 32.8 5
 -4 -5 2 29.1 5.6
 4 -5 -2 32.1 3.1
 -4 -5 2 32.4 5.8
 4 -5 -2 33.9 4.3
 -4 5 -2 28.4 4
 4 5 -2 31.9 5
 -4 5 2 28.2 4.7
 4 -5 2 32.1 4
 -4 -5 -2 26.6 5.4
 -4 -5 -2 30.7 4.9
 4 -5 2 32.7 4.8
 4 -5 2 29.5 3.6
 4 -5 2 31.8 3.6
 -4 -5 -2 35.3 5.3
 4 5 -2 30.7 4
 -4 5 2 29.4 3.8
 4 -5 2 34 4.1
 4 5 -2 31.7 5.3
 -4 5 2 32.7 4.4
 -4 -5 -2 38.3 5.5
 4 5 -2 29.1 5.2
 4 -6 -2 39.7 4.7
 -4 -6 2 42.1 7.1
 4 6 2 40.9 6.3
 -4 -6 2 31.2 6
 4 -6 -2 31.5 5.3
 4 6 2 40.8 6.1
 -4 -6 2 35.1 4.5
 -4 6 -2 35.8 5.2
 -4 -6 2 38.8 6
 -4 -6 2 27.5 6
 4 -6 -2 32.4 2.5
 4 6 2 31.2 5.1
 4 -6 -2 30.8 3
 -4 6 -2 35.3 4.4
 4 -6 -2 39.3 4.8
 4 6 2 44.3 5.2
 4 6 -2 50.19 6.6
 4 -6 2 36.1 4.4
 -4 -6 -2 39.8 6.5
 4 -6 2 34.1 3.7
 -4 -6 -2 36.1 6.4
 4 6 -2 42.2 7.4
 4 -6 2 28.7 4.1
 -4 6 2 29.1 4.9
 -4 6 2 28.6 4.1
 -4 -6 -2 42.3 6.3
 4 -6 2 38.5 4.9
 -4 6 2 26.7 4.6
 4 -6 2 37.8 5.5
 4 6 -2 32.3 4.3
 4 6 -2 36.1 5.6
 -4 -6 -2 32.5 5.7
 -4 -7 2 254.77 15.3
 4 -7 -2 237.48 12.5
 -4 -7 2 248.78 12.4
 4 -7 -2 241.78 13.9
 -4 7 -2 253.27 12.2
 -4 -7 2 240.98 14.8
 4 7 2 276.77 13.2
 -4 -7 2 248.38 15.8
 4 7 2 242.98 14.5
 -4 -7 2 231.48 14.7
 4 -7 -2 263.97 12.9
 -4 7 -2 260.87 13.8
 4 7 2 261.67 15.2
 4 7 2 266.87 13.6
 4 7 -2 248.68 11.8
 -4 -7 -2 250.27 13.5
 4 -7 2 254.27 11.3
 -4 7 2 248.08 12.7
 -4 -7 -2 253.37 14.6
 4 7 -2 263.37 14.9
 4 -7 2 249.28 16.4
 4 -7 2 256.37 13.5
 4 7 -2 254.07 14.1
 -4 -7 -2 265.47 14.3
 4 -7 2 254.47 12.8
 4 7 -2 258.47 14.3
 -4 7 2 259.27 13.6
 -4 7 2 271.57 13.9
 -4 -7 -2 249.97 15.1
 -4 -8 2 71.69 9.1
 4 8 2 62.89 7.1
 -4 -8 2 55.09 9.3
 4 -8 -2 56.99 6.4
 4 8 2 47.9 7.7
 4 8 2 64.49 9.1
 -4 -8 2 64.39 6.1
 4 -8 -2 81.89 10.3
 -4 -8 2 64.69 8.8
 -4 8 -2 65.39 8.9
 4 -8 -2 64.89 6.6
 -4 8 -2 49.8 6.2
 -4 8 2 66.49 7.5
 4 -8 2 64.59 8.5
 -4 -8 -2 61.29 9.9
 -4 8 2 45 7.7
 -4 -8 -2 70.79 8.9
 -4 -8 -2 65.19 8.3
 4 -8 2 57.59 6.1
 -4 -8 -2 74.69 9.6
 4 8 -2 61.09 5.4
 4 8 -2 72.29 8.9
 4 -8 2 60.09 4.9
 4 -8 2 59.69 7
 -4 -8 -2 61.39 7.5
 4 8 -2 66.99 8.5
 4 -8 2 55.69 7.3
 4 8 -2 57.99 7.5
 -4 8 2 67.39 7.9
 4 9 2 74.19 7.2
 4 -9 -2 66.89 8
 4 9 2 90.59 8
 -4 -9 2 92.99 12
 4 -9 -2 77.19 9.8
 4 -9 -2 87.69 7.2
 -4 -9 2 56.99 8.5
 -4 -9 2 63.39 9.8
 4 9 2 80.19 11.8
 -4 -9 2 70.09 6.6
 -4 -9 2 75.79 9.9
 4 -9 2 73.19 8.8
 -4 -9 -2 66.29 9.5
 -4 -9 -2 68.99 8.5
 4 9 -2 81.59 6.2
 -4 -9 -2 76.79 10.4
 4 9 -2 87.99 8.8
 4 -9 2 71.99 6.4
 -4 -9 -2 70.49 8.1
 4 -9 2 68.79 9.6
 -4 -9 -2 73.69 11.7
 4 9 -2 65.59 10.6
 -4 9 2 85.69 8.1
 4 -9 2 68.79 5.4
 -4 9 2 84.39 9.4
 4 -9 2 78.09 7.8
 4 -10 -2 4 5.8
 4 10 2 4.2 3.8
 -4 -10 2 -4.5 5.2
 -4 -10 2 -0.2 5.5
 4 -10 -2 4.8 3.6
 4 -10 -2 -0.6 3.9
 -4 -10 2 1.2 5.6
 4 -10 -2 4.8 5.4
 4 10 2 2.8 3.6
 4 10 -2 0.5 3.8
 4 -10 2 0.7 4
 -4 -10 -2 -0.2 5.7
 -4 10 2 5.3 4.3
 -4 -10 -2 4.5 6.1
 -4 -10 -2 -0.4 3.8
 4 -10 2 0.8 2.4
 4 -10 2 0.8 4.4
 4 -10 2 7.5 5.6
 4 -10 2 -1.6 3.4
 -4 -10 -2 -2.1 3.9
 -4 -10 -2 10.8 8.9
 4 10 -2 0.5 2.6
 -4 -11 2 28.3 8.2
 4 -11 -2 18.7 4.5
 4 11 2 15.9 4.6
 -4 -11 2 3.1 5
 4 11 2 10 4.5
 -4 -11 2 11.4 6.6
 4 -11 -2 -0.9 5.6
 4 -11 -2 7.2 4.7
 4 -11 -2 -0.4 6
 -4 -11 2 -2.5 9.4
 -4 -11 -2 16.6 7.6
 -4 -11 -2 20.2 4.9
 -4 -11 -2 22.7 7.3
 4 11 -2 10 3.2
 -4 11 2 13.7 6
 -4 -11 -2 16.1 8.2
 4 -11 2 9.5 2.5
 -4 -11 -2 15.9 5.2
 4 -11 2 14.3 6.2
 4 11 -2 4.7 4.4
 4 -11 2 9.5 6.8
 4 -11 2 10.5 3.6
 4 -11 2 19.1 5.5
 -4 -12 2 74.89 12.6
 -4 -12 2 72.79 12
 -4 12 2 106.19 15.1
 -4 -12 -2 79.39 9
 -5 0 2 675.83 26.8
 5 0 2 717.03 26.7
 5 0 2 743.73 26.4
 -5 0 -2 698.53 28.5
 -5 0 -2 716.63 26.1
 5 0 -2 721.73 25.8
 -5 0 2 689.53 25.6
 -5 0 2 730.13 28.3
 -5 0 -2 704.43 26.6
 5 0 2 751.72 28.9
 5 0 -2 673.13 28
 -5 0 2 739.23 26.6
 5 0 -2 701.53 26.8
 -5 0 -2 747.23 28.1
 5 0 2 730.63 28
 5 0 -2 767.12 28.6
 -5 0 -2 733.03 26.5
 -5 0 2 780.02 28.8
 -5 -1 2 853.01 31.4
 5 -1 -2 953 32.7
 -5 1 -2 744.73 29.2
 5 1 2 843.82 33.1
 -5 -1 2 896.51 33.3
 5 1 2 845.42 31.2
 5 -1 -2 861.71 32.4
 5 1 2 853.71 31.1
 -5 1 -2 836.02 30.8
 -5 1 -2 769.92 29.2
 5 1 2 845.12 32.3
 5 -1 -2 796.52 30.3
 -5 -1 2 823.32 30.2
 5 -1 -2 809.72 29.8
 5 1 -2 820.72 31.7
 -5 1 2 940.61 32.7
 5 -1 2 851.81 29.8
 5 1 -2 863.11 32.3
 -5 -1 -2 846.62 31
 -5 -1 -2 861.01 33.1
 5 -1 2 811.42 31.8
 -5 1 2 803.12 30
 5 -1 2 842.22 30.8
 5 1 -2 889.51 30.5
 5 1 -2 864.41 33.1
 -5 1 2 847.32 32.5
 5 1 -2 820.02 31.9
 5 -1 2 855.91 32.7
 -5 -1 -2 854.61 31.2
 -5 -1 -2 838.62 32.2
 5 2 2 184.38 10.9
 -5 -2 2 194.28 8.7
 -5 -2 2 196.58 9.7
 5 2 2 183.78 9.3
 5 -2 -2 177.68 8.2
 -5 -2 2 197.28 9.9
 -5 -2 2 201.58 11.6
 5 -2 -2 194.68 9.6
 5 2 2 183.88 9.4
 5 -2 -2 188.48 8
 5 -2 -2 181.08 9.8
 5 -2 -2 173.18 7.8
 -5 -2 -2 196.58 9.1
 -5 -2 -2 195.18 10.1
 5 -2 2 184.08 10.1
 -5 2 2 188.78 7.6
 -5 2 2 203.78 11.8
 -5 2 2 204.58 9.9
 5 -2 2 177.08 9.4
 5 2 -2 185.78 10.8
 -5 -2 -2 180.18 14.6
 5 2 -2 188.78 8.8
 5 -2 2 186.68 9.5
 5 -2 2 185.68 8.5
 5 2 -2 197.88 10.2
 5 -2 2 195.68 9.9
 -5 -2 -2 160.08 9.9
 5 2 -2 203.68 10.4
 5 2 -2 182.78 9.6
 5 3 2 73.59 7.7
 5 3 2 66.59 5.6
 -5 -3 2 70.09 6.1
 -5 -3 2 60.79 6.1
 -5 -3 2 62.59 5
 5 3 2 64.49 5.7
 5 -3 -2 72.59 5.6
 5 -3 -2 59.09 4.3
 -5 -3 2 72.39 7.7
 5 -3 -2 58.59 3.4
 5 3 2 58.09 5.6
 5 -3 -2 59.59 5.1
 5 3 -2 59.49 6.7
 -5 3 2 62.59 4.2
 5 -3 2 52.69 5.4
 -5 3 2 60.29 3.5
 5 3 -2 51.79 5.4
 5 -3 2 62.29 2.9
 -5 -3 -2 65.29 7.3
 5 -3 2 62.59 5.4
 -5 -3 -2 65.69 6.5
 5 -3 2 58.49 2.9
 5 -3 2 60.59 4.6
 5 3 -2 58.89 5.5
 5 -3 2 57.09 5.1
 -5 -3 -2 60.69 5.4
 -5 -3 -2 62.99 5.8
 5 3 -2 57.29 5
 -5 3 2 55.89 4.8
 5 -3 2 66.69 4.7
 -5 3 2 61.49 6.4
 5 4 2 1.8 3.5
 5 4 2 -5.8 4.9
 -5 -4 2 4.5 3.8
 -5 -4 2 3.3 2.8
 -5 -4 2 2.6 4.2
 5 -4 -2 -1.2 2.3
 5 4 2 5.1 3.3
 5 -4 -2 1.2 2.5
 5 -4 -2 0.9 1.4
 5 4 2 0 2.7
 5 -4 -2 1.7 2.2
 5 -4 -2 -0.1 1.7
 -5 -4 2 5.4 3.6
 5 -4 2 2.2 1.5
 -5 -4 -2 3.4 3.2
 -5 4 2 -0.1 1.7
 -5 -4 -2 2.9 4
 -5 -4 -2 3.6 3.2
 5 4 -2 1.7 2.9
 5 -4 2 0.8 2.4
 -5 4 2 1.3 2.1
 5 4 -2 1.1 2.6
 5 -4 2 0.6 1.3
 -5 -4 -2 -1.8 2.7
 5 4 -2 0.1 3.2
 -5 4 2 -0.5 2.8
 5 -4 2 1.8 2.4
 5 -4 2 -5.5 2.5
 5 4 -2 -2.1 2.8
 5 -4 2 1.5 2.7
 5 5 2 448.36 19.5
 -5 -5 2 416.96 18
 -5 -5 2 423.46 19.8
 -5 -5 2 442.66 20.5
 5 -5 -2 443.26 16.9
 -5 5 -2 389.66 17.8
 5 -5 -2 416.06 18.1
 -5 -5 2 430.26 20.5
 -5 -5 2 417.46 18.7
 5 -5 -2 424.36 16.9
 5 5 2 431.96 19.6
 5 -5 -2 405.66 16.3
 5 5 2 419.16 19.2
 5 -5 -2 372.56 17.9
 5 5 2 434.66 18.6
 5 -5 2 419.96 16.6
 -5 -5 -2 431.26 20
 -5 5 2 415.96 18.7
 -5 -5 -2 432.56 19.9
 5 5 -2 423.76 18.8
 -5 5 2 406.86 16.7
 5 -5 2 417.76 18
 5 -5 2 421.56 18.5
 -5 5 2 430.56 17.9
 -5 -5 -2 430.36 20.8
 5 5 -2 430.26 19.6
 5 5 -2 423.96 19.3
 5 -5 2 413.06 17.3
 5 5 -2 422.86 18
 -5 -5 -2 386.66 18.7
 5 -5 2 420.56 17
 5 6 2 15.5 4
 5 -6 -2 14.2 3.1
 5 6 2 33.5 6.1
 -5 -6 2 11 4.8
 -5 6 -2 17.9 4.1
 5 6 2 15.7 4.9
 -5 -6 2 15.3 4.6
 5 -6 -2 17.3 2.8
 -5 -6 2 13.3 5.3
 -5 -6 2 19.4 6
 -5 -6 2 16.8 3.8
 5 -6 -2 15.7 2.3
 5 -6 -2 14.8 4.2
 5 -6 -2 18.9 4.4
 -5 6 2 21.5 4.8
 -5 6 2 15.7 3.1
 5 -6 2 16.9 3.2
 -5 -6 -2 13.7 5
 5 -6 2 8.8 4.7
 5 -6 2 15 3.5
 -5 -6 -2 18.8 5
 5 6 -2 18.4 5
 5 -6 2 18.9 3.3
 -5 6 2 12.4 3.7
 5 -6 2 17.1 4.5
 -5 -6 -2 20.1 4.8
 5 6 -2 14 4.5
 5 6 -2 13.1 4.4
 -5 -6 -2 19 5.5
 5 6 -2 16.9 3.6
 5 -7 -2 15.8 2.1
 5 -7 -2 17.7 4.1
 -5 -7 2 19.2 6.6
 -5 7 -2 21.6 4.8
 5 7 2 19.8 5.2
 -5 -7 2 15.9 5.5
 5 7 2 21.9 6
 5 7 2 20 4.7
 -5 7 -2 11.8 3.8
 5 7 2 24.1 5.9
 -5 -7 2 26 6.6
 5 -7 -2 14.2 4.7
 -5 -7 2 17.3 5.9
 -5 -7 2 15.8 4
 5 -7 -2 25.7 4.3
 5 -7 -2 18.1 3.5
 5 7 -2 20.8 4
 5 7 -2 14.9 5.2
 5 -7 2 16.6 3.6
 -5 7 2 13 3.3
 5 -7 2 17.6 5.1
 5 -7 2 15.4 3.3
 5 7 -2 22.8 5.4
 -5 7 2 17.9 4.8
 -5 -7 -2 21.5 5.7
 5 7 -2 17.1 5.6
 -5 -7 -2 14.7 5.7
 -5 -7 -2 26.3 6.4
 -5 7 2 12.7 4
 5 -7 2 14.5 4.1
 -5 -7 -2 14.1 4.4
 -5 -7 -2 30.4 7.5
 5 -7 2 18.1 3.8
 5 -8 -2 190.08 11
 -5 -8 2 130.69 12.3
 5 8 2 203.28 11.4
 -5 -8 2 167.38 13.4
 -5 -8 2 205.88 13.7
 -5 -8 2 206.78 14.2
 -5 -8 2 205.38 15.3
 5 -8 -2 179.48 10.8
 5 8 2 188.08 13.7
 5 8 2 191.18 12.1
 5 8 2 183.68 13.4
 -5 8 -2 188.58 15.5
 -5 8 -2 218.58 11.1
 -5 8 2 194.58 12
 -5 8 2 175.68 10.3
 -5 -8 -2 193.98 12.3
 5 8 -2 214.88 10.8
 5 8 -2 187.78 13.2
 5 -8 2 182.78 13.1
 -5 -8 -2 169.28 13.3
 5 -8 2 192.78 9.7
 5 8 -2 186.48 12.6
 5 -8 2 187.98 10.3
 -5 8 2 189.18 11.9
 5 -8 2 203.98 11.9
 -5 -8 -2 183.38 13.8
 5 -8 2 187.28 10.9
 -5 -8 -2 189.18 12.9
 5 -9 -2 16.7 4.5
 -5 -9 2 21.8 6.8
 -5 -9 2 8 5.7
 5 -9 -2 14.4 4.1
 5 -9 -2 13.2 5.6
 5 9 2 18.8 5.2
 -5 -9 2 16.6 6.5
 5 9 2 17.2 4.8
 5 9 -2 5.1 4.8
 5 9 -2 16.6 3.8
 -5 -9 -2 16.3 6.9
 -5 9 2 24.7 5.6
 5 -9 2 12.8 3.8
 -5 -9 -2 15.4 5
 5 -9 2 12.2 5.5
 -5 9 2 13.6 4.7
 5 -9 2 17 4.4
 -5 -9 -2 10.6 6.1
 5 -9 2 5.4 3.3
 5 -9 2 19.1 3.6
 -5 -9 -2 21.6 6.3
 -5 -10 2 139.39 13.5
 5 -10 -2 142.49 10.4
 5 -10 -2 129.29 9.4
 -5 -10 2 130.79 15.5
 5 10 2 136.99 10
 5 -10 -2 138.59 12.4
 -5 -10 2 139.89 13.2
 -5 -10 2 121.99 12.7
 5 -10 -2 130.49 12.4
 5 10 2 152.18 10.8
 -5 -10 -2 136.89 13.4
 5 -10 2 146.09 12.9
 5 10 -2 137.69 11.4
 -5 -10 -2 166.38 15.1
 5 -10 2 139.09 10.2
 -5 10 2 129.19 10.7
 5 10 -2 151.68 8.9
 5 -10 2 139.69 9.1
 5 -10 2 130.59 11.4
 -5 -10 -2 143.39 12.1
 -5 -10 -2 141.39 10.7
 5 -10 2 140.79 11.7
 -5 -10 -2 141.89 13.4
 5 -10 2 152.18 8.2
 5 -11 -2 3.2 4.2
 -5 -11 2 -2.3 5
 -5 -11 2 -1.7 5.9
 5 -11 -2 6.5 3.6
 5 -11 -2 0.2 5.2
 -5 -11 2 3.9 6.8
 5 11 2 0.9 4
 -5 -11 2 1.5 7.4
 5 -11 2 5.3 6.1
 -5 -11 -2 17.7 7.4
 5 -11 2 2.4 3.5
 -5 -11 -2 9.3 7.2
 5 -11 2 5.4 4
 5 -11 2 12.8 5.5
 -5 -11 -2 7 6.3
 -5 -11 -2 14.2 8.1
 5 -11 2 9.8 2.8
 -5 -11 -2 1.6 4.8
 -5 11 2 15.3 5.6
 5 11 -2 7.2 3.3
 5 12 2 37.8 6.9
 -5 -12 2 23.2 8.9
 -5 -12 2 30.7 8.6
 -5 12 2 33.1 7.9
 -6 0 2 109.19 5
 6 0 -2 117.29 6.5
 6 0 2 113.99 6.1
 -6 0 2 109.59 5.9
 6 0 -2 110.29 8.4
 6 0 -2 107.79 7.8
 6 0 2 106.09 7.4
 -6 0 -2 110.69 6
 -6 0 -2 111.19 5.5
 -6 0 -2 109.69 8.3
 6 0 2 111.99 5.8
 6 0 2 109.09 8.5
 -6 0 2 111.19 5.8
 -6 0 -2 110.39 5.7
 6 0 -2 113.49 5.2
 -6 -1 2 1576.94 59.59
 6 1 2 1653.83 59.89
 6 -1 -2 1539.35 56.49
 6 1 2 1583.24 57.29
 6 1 2 1638.34 57.39
 -6 1 -2 1519.05 55.19
 6 -1 -2 1538.25 55.89
 -6 1 -2 1575.64 56.89
 -6 -1 2 1638.54 57.59
 -6 -1 2 1589.54 57.49
 -6 1 -2 1487.85 55.19
 6 1 2 1634.44 58.69
 6 -1 -2 1532.85 58.69
 6 -1 -2 1687.83 58.99
 -6 1 -2 1624.64 59.29
 -6 -1 2 1584.34 56.29
 -6 -1 -2 1617.24 57.09
 6 -1 2 1645.54 55.89
 -6 1 2 1654.23 59.09
 6 1 -2 1591.04 57.99
 -6 -1 -2 1578.14 57.69
 6 -1 2 1572.34 56.89
 -6 1 2 1580.94 58.99
 6 1 -2 1667.33 58.89
 -6 -1 -2 1537.85 58.49
 6 -1 2 1599.04 58.79
 -6 1 2 1620.54 56.29
 6 -1 2 1561.14 59.09
 6 1 -2 1625.74 58.59
 6 1 -2 1653.53 56.59
 -6 -1 -2 1720.43 59.99
 -6 1 2 1611.14 56.09
 6 -1 2 1605.94 58.69
 -6 -1 -2 1497.15 57.49
 6 1 -2 1520.95 59.29
 6 2 2 15.3 3.4
 6 2 2 7.7 3.5
 6 -2 -2 9.7 3.5
 6 -2 -2 8.1 1.7
 6 2 2 9.3 4.5
 6 -2 -2 7.6 1.8
 6 2 2 13.2 3.3
 6 -2 -2 9.3 1.7
 -6 -2 2 8.4 4.5
 -6 -2 2 5.8 3
 -6 -2 2 13.5 2.5
 6 -2 -2 11.6 3.7
 -6 -2 2 11.9 3.5
 6 -2 2 15.9 4.2
 6 2 -2 14.2 4.5
 -6 2 2 10.2 3.8
 6 -2 2 10.6 3.8
 -6 -2 -2 3.2 4.3
 -6 2 2 9.4 3.8
 -6 -2 -2 8.1 3.7
 6 -2 2 14.2 3.7
 6 2 -2 11 3.8
 6 2 -2 10.7 3.2
 6 2 -2 12.2 2.7
 6 2 -2 19.6 4.3
 -6 -2 -2 8.4 2.8
 6 2 -2 11 3.8
 -6 -2 -2 18.2 3.9
 6 -2 2 9.5 2.3
 -6 2 2 10.9 1.5
 6 -3 -2 69.99 4.7
 -6 -3 2 74.09 7.6
 6 -3 -2 69.59 5.9
 6 3 2 77.69 8.4
 6 -3 -2 67.29 6.1
 6 -3 -2 62.09 3.7
 -6 -3 2 74.59 6.5
 6 3 2 68.49 5.9
 6 3 2 67.69 6.4
 6 3 2 74.39 6.3
 -6 -3 2 63.89 6.4
 6 -3 2 68.09 6.5
 6 3 -2 74.59 8.1
 -6 -3 -2 64.39 6.4
 6 3 -2 69.39 5.6
 6 -3 2 67.19 4.8
 6 3 -2 66.99 6
 6 -3 2 70.39 5.1
 6 -3 2 66.59 6
 -6 3 2 72.99 3.7
 -6 -3 -2 76.19 8.4
 6 -3 2 71.09 6.1
 -6 3 2 69.59 6.7
 -6 -3 -2 71.39 6.3
 6 3 -2 67.19 6
 -6 -3 -2 71.69 5.9
 -6 3 2 67.89 5.7
 6 -3 2 65.89 5.6
 6 4 2 48.8 8.4
 6 4 2 51.39 6.2
 6 -4 -2 53.19 6
 6 4 2 52.99 6.5
 -6 -4 2 59.29 7.9
 6 -4 -2 47 4.7
 -6 -4 2 44.6 6.6
 -6 -4 2 63.49 7.1
 6 -4 -2 49.99 5.3
 6 -4 -2 46.1 3.4
 -6 -4 2 53.49 5.8
 6 4 2 59.99 6.6
 6 -4 2 54.59 5.1
 -6 -4 -2 48.7 6.4
 6 -4 2 53.59 5.9
 6 -4 2 51.59 2.9
 6 4 -2 59.29 6.7
 6 4 -2 55.69 6
 -6 -4 -2 52.39 7.6
 -6 4 2 52.69 6.3
 -6 4 2 48.2 3.3
 6 -4 2 53.59 5.1
 6 -4 2 51.89 3.1
 6 -4 2 55.39 6.3
 -6 -4 -2 55.29 7.3
 -6 -4 -2 60.39 7.8
 -6 -4 -2 56.89 6.1
 6 4 -2 51.69 5.9
 6 4 -2 53.59 7.4
 6 -4 2 53.59 6
 6 5 2 16.5 4.8
 6 -5 -2 31.4 5
 -6 -5 2 28 5.8
 6 -5 -2 30.9 4.6
 6 -5 -2 24 3.9
 6 -5 -2 29.7 3.3
 6 -5 -2 25.3 3.5
 -6 -5 2 28.1 6.2
 6 5 2 22.3 5.3
 -6 -5 2 25.4 4.9
 6 5 2 29.2 5.2
 6 5 2 27.3 5.7
 -6 -5 2 37.7 7.1
 -6 -5 -2 26.4 5.4
 6 -5 2 24.7 3.1
 -6 5 2 26 4.2
 6 5 -2 30.5 6
 -6 5 2 23 2.8
 -6 -5 -2 25.1 5.7
 -6 -5 -2 33.6 5.5
 6 -5 2 23.2 4
 6 5 -2 39.9 6.1
 -6 5 2 21.5 4.9
 6 -5 2 26.5 4.6
 6 -5 2 24.8 4.4
 6 -5 2 27.6 4.7
 6 5 -2 25.1 4.8
 6 5 -2 28.5 4.7
 6 -5 2 24.1 2.7
 -6 -5 -2 26.8 6.2
 -6 -5 -2 36.1 6.7
 -6 -6 2 79.59 8.3
 -6 -6 2 87.49 9.7
 -6 -6 2 72.79 9.4
 6 6 2 88.39 8.8
 6 6 2 79.89 8.8
 6 6 2 72.69 8.8
 6 -6 -2 80.09 5.8
 -6 -6 2 83.59 10.1
 6 -6 -2 84.79 7.3
 6 -6 -2 79.89 7.4
 6 6 2 80.59 7.5
 6 -6 -2 86.99 5.3
 6 -6 2 82.09 6.6
 -6 -6 -2 82.49 8.9
 -6 -6 -2 84.99 7.8
 -6 6 2 79.49 5.3
 6 -6 2 87.19 7.7
 6 6 -2 83.69 9.1
 6 -6 2 82.89 6.3
 6 6 -2 81.09 7
 -6 -6 -2 89.09 10.9
 6 6 -2 90.09 9.1
 -6 -6 -2 71.09 10.6
 6 -6 2 87.99 7.5
 6 6 -2 83.49 7.9
 -6 6 2 91.29 8.5
 -6 -6 -2 80.69 9.4
 -6 6 2 69.89 6.4
 6 -6 2 80.79 6.8
 6 -6 2 74.69 5.7
 -6 -7 2 6.6 6
 6 7 2 11.5 4.1
 -6 -7 2 6.9 4.7
 6 7 2 4.1 4.5
 6 -7 -2 3.8 3.7
 6 7 2 6.1 4.8
 6 7 2 11 5.3
 6 -7 -2 6.7 2.8
 6 -7 -2 7.2 2.1
 -6 -7 2 9.5 7.1
 6 -7 -2 9.7 2.6
 -6 -7 2 6 5.3
 6 -7 -2 5.6 4.1
 6 -7 2 14.6 4.5
 6 -7 2 7.3 4.2
 -6 -7 -2 9.8 6.2
 6 7 -2 7.7 3.5
 6 -7 2 3.2 3.1
 6 -7 2 9.4 3.4
 -6 -7 -2 6.4 4.5
 6 7 -2 25.5 6.4
 6 -7 2 10.1 3.1
 -6 7 2 13.9 4.2
 -6 7 2 8.5 4.6
 -6 -7 -2 0.1 4.9
 6 7 -2 6.8 4.7
 6 -7 2 11.1 3.4
 -6 -7 -2 8.3 5.5
 -6 7 2 4.9 2.5
 -6 -7 -2 -1.4 8.5
 6 7 -2 7 4.3
 6 8 2 98.29 11.4
 6 8 2 90.39 10.5
 -6 -8 2 132.09 12.5
 -6 -8 2 89.79 11.4
 6 -8 -2 99.59 7.3
 -6 -8 2 108.99 12.7
 6 -8 -2 100.99 8
 6 8 2 96.39 8.7
 6 8 2 98.39 9.6
 -6 -8 2 104.99 10.2
 -6 -8 -2 95.79 12.8
 6 -8 2 91.99 6.8
 6 -8 2 111.29 7.4
 6 8 -2 99.79 7.8
 -6 -8 -2 95.09 8.9
 6 8 -2 98.29 9.8
 6 -8 2 93.09 8.1
 -6 8 2 100.09 6.9
 6 8 -2 86.49 10.4
 6 -8 2 97.49 8.1
 -6 8 2 102.99 9.3
 6 8 -2 114.29 10.1
 -6 8 2 99.29 9
 -6 -8 -2 89.29 11.1
 6 -8 2 103.39 7.6
 -6 -8 -2 105.39 10.6
 -6 -8 -2 101.49 10
 6 -8 2 103.29 9.8
 -6 -9 2 4 5.3
 -6 -9 2 4.1 6.2
 6 -9 -2 -0.1 2.9
 -6 -9 2 3.8 5.4
 6 9 2 6.3 4.8
 6 -9 -2 -2.6 4.3
 6 -9 -2 0.9 2.9
 -6 -9 2 -4.1 6
 6 9 2 -0.5 4.3
 6 9 2 3.5 3.8
 6 -9 2 -1.1 4.3
 -6 9 2 1.1 4.2
 6 -9 2 -0.3 2.7
 6 -9 2 -2.2 3.3
 -6 -9 -2 -2.8 4.8
 6 9 -2 -3.7 3.9
 -6 -9 -2 -1.7 3.3
 6 9 -2 -12.6 4.8
 -6 -9 -2 -6.3 5.2
 6 -9 2 -4.1 3
 6 9 -2 5.7 3.4
 -6 9 2 0.4 3.9
 -6 -9 -2 0.7 5
 6 -9 2 0.3 2.9
 -6 -10 2 -0.1 5.1
 6 -10 -2 3.5 4.6
 6 10 2 2.3 4.2
 6 10 2 10.6 6.4
 6 10 2 3 4.1
 -6 -10 2 -3.9 5.3
 6 -10 -2 -2.8 3.9
 6 -10 -2 -3.8 2.7
 -6 -10 2 3.8 6.1
 -6 -10 -2 -0.1 5.6
 6 -10 2 -0.4 4.8
 6 -10 2 -1.2 3.4
 -6 -10 -2 2.1 4.3
 6 -10 2 5 4.3
 6 -10 2 -0.7 3.6
 6 10 -2 10.4 9.7
 -6 -10 -2 -2.7 4.7
 -6 10 2 -3.3 4.4
 -6 -10 -2 -0.1 6.3
 6 10 -2 0.1 3
 -6 -10 -2 -1 5.8
 6 -11 -2 1.3 4.9
 -6 -11 2 3.8 6.2
 6 -11 -2 15.9 4.2
 -6 -11 2 13.8 8
 6 11 2 6.9 4.5
 -6 -11 2 8 6.5
 -6 -11 2 15.7 7.4
 6 11 2 4.5 4.7
 6 -11 -2 18.6 6.8
 6 -11 2 7.6 5.4
 -6 11 2 7.8 5.8
 -6 -11 -2 11.2 7.3
 -6 -11 -2 4.3 7.3
 -6 -11 -2 19.6 7.7
 6 -11 2 -0.5 5.6
 6 -11 2 5.9 3.3
 6 11 -2 16.5 5.9
 6 11 -2 15.5 4
 6 -11 2 4.8 3.6
 -6 -12 2 25.8 9.4
 -6 -12 2 19.9 8.3
 6 12 2 38.9 7
 7 0 -2 1613.24 57.19
 -7 0 -2 1507.95 53.99
 -7 0 -2 1508.45 54.29
 -7 0 2 1492.05 54.39
 -7 0 2 1452.65 57.19
 7 0 -2 1476.35 53.79
 -7 0 -2 1602.74 57.79
 -7 0 -2 1519.15 54.79
 -7 0 2 1493.45 53.59
 -7 0 2 1472.25 54.59
 7 0 -2 1640.54 57.69
 7 0 2 1497.25 54.39
 7 0 2 1511.55 54.69
 7 0 -2 1477.35 55.09
 7 0 2 1637.74 58.09
 7 0 2 1492.25 56.49
 7 1 2 4.1 2.3
 -7 1 -2 7.2 2.6
 7 1 2 3.5 3.4
 7 -1 -2 6.1 1.6
 -7 -1 2 3.8 4.4
 -7 -1 2 5.8 3.1
 -7 1 -2 3.8 0.8
 7 -1 -2 3.6 3.6
 -7 1 -2 3.8 0.9
 -7 1 -2 4.7 3.8
 7 -1 -2 8.4 4.2
 7 -1 -2 5.6 2.1
 -7 -1 2 3.6 2.4
 7 1 2 6.8 4.5
 -7 -1 2 5.5 1.8
 7 1 2 7.5 2.7
 7 1 -2 2.6 3.5
 -7 1 2 9.5 4.2
 7 -1 2 5.1 3.3
 -7 1 2 4.8 1.5
 7 -1 2 3.9 3.4
 -7 1 2 6.1 1.8
 7 1 -2 4.7 3
 -7 -1 -2 6.6 2.8
 -7 -1 -2 3.5 3.3
 7 1 -2 7.4 4.6
 7 -1 2 7.8 2.4
 -7 -1 -2 7.4 4.5
 7 -1 2 5.6 4.1
 -7 -1 -2 2.8 2.5
 7 -1 2 7.8 1.6
 -7 1 2 9.2 4.3
 7 1 -2 3.3 3.2
 7 1 -2 6 2.2
 -7 -1 -2 3.9 2.4
 7 -2 -2 1.3 1.4
 7 -2 -2 0.3 1.3
 7 -2 -2 1.9 1.4
 -7 -2 2 0.8 4.2
 7 2 2 1.4 3.1
 -7 -2 2 0 2.6
 7 -2 -2 0.3 3
 -7 -2 2 5.1 2.2
 7 2 2 0.3 2.5
 7 2 2 3.6 2.8
 7 -2 -2 2.6 3
 7 -2 2 -3.3 3
 -7 2 2 3.8 3.6
 7 -2 2 2.9 2.9
 -7 -2 -2 0.8 2.1
 7 -2 2 0.4 1.7
 7 2 -2 0 2.8
 -7 -2 -2 0.7 4.4
 7 2 -2 3.5 2.7
 7 2 -2 2 3.1
 -7 2 2 0.7 1.2
 7 -2 2 -3.8 2.7
 -7 2 2 -0.4 0.9
 -7 -2 -2 1.9 4.3
 7 2 -2 -2.5 3.1
 -7 2 2 4.1 3.6
 7 2 -2 -0.8 4.2
 -7 -2 -2 0.4 2.3
 7 2 -2 0.1 2
 7 -3 -2 10.5 2.2
 7 -3 -2 10 4.1
 7 3 2 10.9 6.3
 -7 -3 2 12.7 3.2
 7 3 2 12.1 4.2
 7 -3 -2 10.4 1.8
 7 3 2 10.8 3.7
 7 3 2 12.1 5.1
 7 -3 -2 17.1 4.1
 7 -3 -2 12.4 2.6
 -7 -3 2 4.4 4.9
 -7 -3 2 8.7 3.8
 -7 3 2 10.1 4.4
 7 -3 2 9.8 4
 7 3 -2 10.6 4.6
 7 3 -2 11.3 3.2
 7 -3 2 15 3.7
 7 3 -2 16.2 4.6
 -7 -3 -2 7.1 3.5
 7 3 -2 15.5 4
 -7 -3 -2 11.8 3.4
 7 -3 2 15 2.9
 -7 -3 -2 14.1 4.3
 -7 -3 -2 12 4.2
 7 -3 2 10.3 3.7
 7 -3 2 10.9 2.8
 -7 -3 -2 20.3 5.7
 7 -3 2 12 3.6
 -7 3 2 6.1 4
 7 3 -2 14.8 4.2
 7 4 2 65.49 7.4
 7 -4 -2 62.59 5.1
 7 -4 -2 64.99 6.9
 -7 -4 2 65.99 8.1
 7 4 2 56.69 7
 -7 -4 2 60.49 8.8
 7 4 2 62.79 6.9
 7 -4 -2 63.89 6.2
 -7 -4 2 63.39 6.2
 -7 -4 2 66.29 7.8
 7 4 2 51.99 7.8
 7 -4 -2 58.59 3.7
 -7 -4 -2 98.69 10.3
 -7 -4 -2 81.19 8.2
 7 4 -2 59.39 6.7
 -7 -4 -2 65.89 6.6
 7 4 -2 71.49 7
 7 -4 2 56.69 6.3
 7 4 -2 64.39 7.2
 7 -4 2 55.89 5.3
 -7 4 2 64.49 7.7
 7 -4 2 66.99 7.4
 7 -4 2 57.09 2.5
 -7 -4 -2 75.79 8.5
 7 -4 2 54.99 6.4
 7 -4 2 54.29 2.4
 7 -4 2 60.59 5.1
 -7 -4 -2 53.29 6.9
 -7 4 2 63.29 3.1
 7 4 -2 61.79 8.3
 7 -5 -2 184.08 8.1
 7 -5 -2 180.58 9.9
 7 5 2 172.18 11.3
 -7 -5 2 197.68 12.6
 7 5 2 163.58 12.2
 7 -5 -2 183.68 9.5
 7 5 2 172.98 11.6
 -7 -5 2 198.48 12.3
 -7 -5 2 167.68 10.5
 7 -5 -2 167.28 10.7
 7 5 2 165.58 11
 7 -5 -2 174.58 9.9
 -7 -5 2 181.08 13.4
 7 -5 2 172.38 10.4
 7 -5 2 169.08 10.1
 7 -5 2 159.18 9.5
 7 -5 2 187.68 11.3
 -7 -5 -2 185.48 12.9
 7 5 -2 180.08 12.3
 7 5 -2 185.38 10.8
 7 5 -2 179.38 11.5
 -7 5 2 182.98 7.5
 7 -5 2 175.48 7.4
 -7 -5 -2 190.88 12.2
 -7 5 2 183.58 11.9
 7 -5 2 182.48 7.7
 7 -5 2 161.98 10.1
 7 5 -2 170.28 10.7
 -7 -5 -2 166.48 12.4
 -7 -5 -2 190.98 11.7
 -7 -5 -2 181.68 11.1
 7 -6 -2 767.52 28.9
 -7 -6 2 678.63 33.8
 7 -6 -2 679.53 30.9
 7 6 2 800.02 32.9
 7 -6 -2 771.32 29.4
 -7 -6 2 730.33 33.8
 7 -6 -2 781.72 31.6
 7 6 2 762.22 33.2
 -7 -6 2 786.22 32.1
 7 -6 -2 801.62 30
 7 6 2 772.22 33.4
 -7 -6 2 821.62 35.1
 7 6 2 783.22 31.9
 7 -6 2 785.02 30.9
 7 -6 2 790.72 29
 -7 6 2 738.13 28.2
 7 -6 2 788.12 31.9
 -7 -6 -2 744.63 32.6
 -7 6 2 771.22 32.4
 7 6 -2 776.92 31.4
 -7 -6 -2 791.02 33.6
 7 6 -2 736.23 33.1
 7 6 -2 755.42 32.7
 7 -6 2 813.72 31.9
 -7 -6 -2 804.92 35
 7 6 -2 761.82 32.1
 -7 -6 -2 746.53 33.7
 7 -6 2 786.82 28.5
 -7 -6 -2 781.72 32.6
 7 7 2 112.59 10.5
 7 -7 -2 123.39 7.3
 -7 -7 2 118.89 10.1
 7 7 2 129.09 12.5
 7 -7 -2 120.79 10.8
 7 7 2 117.19 9.5
 -7 -7 2 114.89 12
 7 -7 -2 124.69 7.3
 -7 -7 2 141.59 11.9
 7 7 2 125.09 11.3
 -7 -7 2 125.49 12.2
 7 -7 -2 119.19 6.7
 7 -7 -2 119.99 9
 7 -7 2 141.29 10.6
 7 7 -2 117.79 10.8
 7 7 -2 132.89 9
 -7 7 2 124.99 8.9
 -7 -7 -2 124.79 10.1
 7 -7 2 123.19 7.6
 -7 -7 -2 111.49 11.6
 7 -7 2 119.79 9.4
 7 -7 2 132.29 8.6
 7 -7 2 121.29 7
 7 7 -2 122.49 10.1
 7 -7 2 116.79 8.2
 -7 -7 -2 119.89 13.5
 -7 -7 -2 124.69 11.2
 7 7 -2 126.89 10.8
 -7 7 2 132.29 10.2
 -7 -7 -2 115.99 10.4
 7 -8 -2 104.39 7.1
 -7 -8 2 118.49 10.6
 7 8 2 100.59 8.9
 7 -8 -2 114.09 8.6
 7 -8 -2 95.99 5.6
 7 -8 -2 103.19 5.3
 7 8 2 99.39 11.7
 -7 -8 2 72.89 12.5
 -7 -8 2 100.39 12
 7 -8 -2 98.59 9.6
 7 8 2 87.29 10.1
 -7 -8 2 123.99 12.3
 -7 -8 -2 97.19 10.8
 7 -8 2 105.39 7.8
 7 -8 2 122.19 9.4
 7 8 -2 107.99 9.6
 7 8 -2 106.59 10.6
 -7 -8 -2 97.49 9.2
 -7 8 2 98.19 6.5
 7 -8 2 115.79 8
 -7 8 2 103.69 10
 7 8 -2 110.49 8.5
 -7 8 2 85.39 13.7
 7 -8 2 116.19 7.2
 7 8 -2 99.89 11.3
 7 -8 2 103.39 7.5
 7 -8 2 109.39 9.9
 -7 -8 -2 94.79 17.9
 -7 -8 -2 86.29 11.2
 -7 -8 -2 101.29 12.7
 -7 -9 2 27.1 7
 7 -9 -2 19.6 6.4
 7 -9 -2 27.9 4.5
 7 9 2 33.2 7
 -7 -9 2 24.9 7.9
 7 -9 -2 34.1 5.5
 7 9 2 25.6 6.8
 -7 -9 2 27 10.2
 7 9 2 24.6 7.1
 7 -9 2 27.9 4.8
 -7 9 2 27.9 6.7
 7 9 -2 27 5.1
 7 9 -2 28.5 7.6
 -7 -9 -2 33.7 7.7
 7 -9 2 27.7 4.5
 -7 -9 -2 39.7 7.2
 7 -9 2 25.9 4.5
 -7 -9 -2 18.3 7.8
 7 -9 2 27 6.8
 -7 -9 -2 38.7 8.3
 7 -9 2 31.1 5.5
 -7 -9 -2 13.3 7
 -7 -10 2 18.3 7.6
 7 10 2 24.3 5.7
 -7 -10 2 31.5 8.9
 -7 -10 2 17.4 8.1
 7 10 2 9.4 6.9
 7 -10 -2 10.3 5.3
 7 -10 -2 20.2 6.4
 7 -10 -2 24 4.6
 -7 -10 2 22.2 8.2
 7 -10 -2 25 5.2
 7 -10 2 15.5 4
 -7 -10 -2 14.4 6.7
 7 -10 2 16.9 3.7
 -7 10 2 7.7 5.5
 -7 -10 -2 12.6 7.3
 7 -10 2 19.3 6.6
 7 -10 2 14.1 3.7
 7 10 -2 23.6 6.6
 7 10 -2 15.3 4.5
 7 -10 2 11.2 4.9
 -7 -10 -2 21 8.8
 -7 -10 -2 22.3 8.4
 7 -10 2 21.9 5
 7 -11 -2 106.49 10.1
 7 11 2 115.09 9.5
 7 -11 -2 91.89 10.8
 7 -11 -2 75.09 10.7
 7 11 2 76.29 10.8
 -7 -11 2 86.19 14
 -7 -11 2 87.99 12.9
 -7 -11 -2 69.89 11
 7 -11 2 92.59 8.6
 7 -11 2 61.39 10.5
 -7 11 2 90.99 10.9
 7 -11 2 115.09 13.5
 7 11 -2 68.69 10.8
 7 -11 2 70.29 7.2
 -7 -11 -2 96.89 13
 -7 -12 2 -1.8 7
 7 12 2 0.8 4.7
 -7 -12 2 -2 9.4
 -7 12 2 0.7 7
 -7 -12 -2 13.3 9.8
 -7 -12 -2 -6.9 4.7
 -8 0 -2 248.28 11
 -8 0 -2 255.57 11.5
 8 0 -2 282.17 13.8
 -8 0 2 261.27 15
 8 0 2 262.37 11.3
 -8 0 2 269.37 11.3
 -8 0 -2 251.37 10.9
 8 0 -2 250.57 10.8
 8 0 -2 282.57 12.4
 8 0 2 257.37 11.7
 8 0 -2 230.48 13.6
 -8 0 2 261.77 10.6
 8 0 -2 257.17 16.5
 8 0 2 263.87 14.9
 -8 0 -2 281.07 15
 8 0 2 257.67 13.7
 -8 0 2 265.27 11.6
 -8 -1 2 34.8 6.7
 -8 -1 2 35.6 4.3
 8 1 2 39.4 6.8
 8 -1 -2 33.8 6
 8 -1 -2 34.1 3
 8 -1 -2 34.9 5.8
 -8 1 -2 32 6.2
 8 -1 -2 35.3 4
 -8 1 -2 32.7 3.8
 8 1 2 29.8 5.5
 8 1 2 34.9 4.4
 -8 -1 2 32.1 4.4
 -8 -1 2 31.2 3.2
 8 1 2 30.9 4.2
 -8 1 -2 34 1.9
 8 -1 2 31 2.8
 8 1 -2 32.4 3.6
 8 -1 2 31.4 5.8
 8 1 -2 40.2 5.3
 8 1 -2 33.4 5.4
 -8 -1 -2 31.7 4
 -8 1 2 33.3 3.3
 8 -1 2 33.5 6.4
 8 -1 2 34.7 5.5
 -8 1 2 33.4 6.3
 8 1 -2 37.2 6.1
 -8 -1 -2 38 7
 -8 -1 -2 31.6 4
 -8 -1 -2 31.3 4.3
 8 1 -2 32.4 6.2
 -8 1 2 31.3 2.7
 8 -1 2 33.6 3.9
 8 2 2 58.89 7
 8 -2 -2 51.69 6.7
 8 -2 -2 45.6 3.7
 8 -2 -2 51.69 3.7
 -8 -2 2 53.39 8
 8 2 2 49.3 5.6
 8 -2 -2 63.69 7.5
 8 -2 -2 48.8 3.7
 8 2 2 65.39 6.2
 8 2 2 52.39 7.9
 -8 -2 2 49.8 5.8
 -8 -2 2 46.8 4.6
 8 2 -2 45.7 7.2
 8 -2 2 51.79 6.7
 -8 -2 -2 54.19 5
 -8 -2 -2 54.79 8.1
 8 2 -2 45.7 6.8
 8 2 -2 51.09 5.3
 8 -2 2 48.6 4.4
 8 2 -2 55.69 4.8
 -8 2 2 51.49 2.8
 8 -2 2 45.6 8.1
 -8 -2 -2 59.19 7
 -8 2 2 53.99 7.2
 -8 -2 -2 44.5 5.8
 8 -2 2 43.3 6
 8 2 -2 48.8 6.5
 -8 -2 -2 53.99 6.1
 -8 2 2 44.5 6.5
 -8 2 2 51.79 3.1
 8 -3 -2 191.38 8.7
 -8 -3 2 186.58 13.1
 -8 -3 2 202.58 9.8
 -8 -3 2 188.48 11.2
 8 -3 -2 180.68 8.9
 8 3 2 187.58 12.9
 -8 -3 2 205.38 11.3
 8 3 2 178.58 10.7
 8 3 2 187.58 11.6
 8 3 2 205.78 10.9
 8 -3 -2 177.18 11.2
 8 -3 -2 189.28 8.1
 8 -3 -2 203.38 11.4
 8 3 -2 188.18 10
 -8 -3 -2 190.38 11.7
 8 -3 2 189.48 9.7
 8 -3 2 188.48 11.3
 -8 3 2 190.08 11.2
 8 -3 2 197.98 11.1
 8 3 -2 191.68 11.6
 8 -3 2 192.38 9.7
 8 3 -2 177.58 10.6
 -8 3 2 172.18 11.8
 -8 -3 -2 190.68 11.5
 8 3 -2 176.28 11.4
 -8 -3 -2 176.08 12.8
 8 -3 2 152.98 13.1
 8 3 -2 189.68 12.7
 -8 -3 -2 187.68 10.1
 8 -3 2 190.98 11.3
 8 -4 -2 700.43 26.4
 -8 -4 2 725.33 30.6
 8 4 2 723.23 32
 8 -4 -2 711.13 27.7
 8 4 2 739.53 30.2
 8 4 2 714.83 30.5
 8 -4 -2 739.13 30.4
 -8 -4 2 757.02 31.2
 8 4 2 712.83 30.3
 8 -4 -2 713.03 29.6
 -8 -4 2 736.23 28.9
 -8 -4 2 731.33 32.5
 8 -4 -2 735.13 28.2
 -8 -4 -2 722.53 32.3
 8 -4 2 730.23 28.5
 8 -4 2 711.33 29.9
 -8 -4 -2 735.93 31.4
 8 -4 2 720.03 29.9
 8 4 -2 755.82 30.5
 8 4 -2 714.03 30
 8 4 -2 709.33 31.8
 8 4 -2 746.23 30.8
 8 -4 2 728.33 28.9
 -8 -4 -2 722.53 30.5
 8 4 -2 748.83 29.4
 -8 -4 -2 723.53 30.9
 -8 -4 -2 726.03 29.3
 8 -4 2 620.24 32.3
 -8 4 2 755.62 31.1
 8 -4 2 789.02 30.3
 8 5 2 258.57 14.5
 -8 -5 2 254.67 13.4
 8 5 2 251.67 15.5
 8 -5 -2 239.18 11.6
 8 5 2 272.07 14.3
 8 -5 -2 241.18 13.4
 -8 -5 2 240.08 14.6
 -8 -5 2 243.18 14.9
 -8 -5 2 248.38 16.2
 8 -5 -2 236.88 12.2
 8 -5 -2 237.58 12.8
 8 5 2 259.07 14.2
 8 -5 -2 251.97 12.3
 -8 5 2 272.07 14.7
 8 -5 2 242.68 14.4
 -8 -5 -2 225.78 13.2
 -8 -5 -2 236.48 14.5
 8 -5 2 219.88 11.9
 8 5 -2 244.18 13.2
 -8 -5 -2 235.48 14.1
 8 -5 2 229.58 8.9
 8 -5 2 224.68 8.8
 8 5 -2 243.68 15.2
 8 -5 2 250.17 12.9
 8 5 -2 239.58 14
 -8 -5 -2 261.67 16.1
 -8 -5 -2 235.68 15.2
 8 -5 2 270.57 13.7
 8 -5 2 253.17 13.3
 8 5 -2 258.77 13.9
 -8 -6 2 68.89 10
 8 -6 -2 90.19 8.1
 -8 -6 2 104.49 10.4
 8 6 2 101.19 9.9
 8 6 2 106.59 10.3
 8 6 2 96.99 9.4
 8 -6 -2 105.39 7.8
 -8 -6 2 97.59 9
 8 6 2 112.09 9.6
 -8 -6 2 87.89 11.4
 8 -6 -2 104.89 8.2
 8 -6 2 107.79 8.2
 -8 -6 -2 85.49 11.5
 8 -6 2 98.29 7.5
 -8 -6 -2 107.99 9.1
 8 6 -2 97.29 11.1
 8 -6 2 93.49 10.6
 8 6 -2 117.09 10.1
 8 -6 2 99.39 4.9
 -8 -6 -2 103.59 10.1
 8 -6 2 108.09 8.3
 -8 -6 -2 102.29 9.5
 8 -6 2 94.89 9.1
 8 6 -2 96.69 9
 -8 -6 -2 98.89 11.7
 8 6 -2 96.49 8.7
 8 -6 2 102.59 5.3
 -8 6 2 101.99 9.9
 8 7 2 0.3 9.3
 8 7 2 19.4 6.8
 8 -7 -2 7.8 2.4
 8 -7 -2 7.6 4.4
 8 7 2 7 4.8
 -8 -7 2 6.2 6.2
 -8 -7 2 14.9 6.5
 8 -7 -2 3.5 2.7
 8 -7 -2 7.1 3.4
 8 7 2 11.7 5.7
 -8 -7 2 3.8 5.6
 -8 -7 -2 1.4 4.7
 8 -7 2 5.2 2.5
 8 7 -2 15 6.2
 -8 -7 -2 5.9 4.9
 8 7 -2 11.1 5.9
 -8 -7 -2 10.3 6.4
 8 7 -2 5.5 4.5
 8 -7 2 10.8 3.9
 8 -7 2 8.6 4.8
 8 -7 2 10.6 7.8
 -8 -7 -2 21.4 7.2
 8 -7 2 13.6 4.2
 -8 -7 -2 11.7 5.6
 8 -7 2 9.1 3.8
 8 -7 2 7.2 2.1
 -8 7 2 0 4.9
 -8 -8 2 191.28 15.7
 -8 -8 2 214.48 15.8
 -8 -8 2 211.08 14.1
 -8 -8 2 203.58 16.5
 8 -8 -2 212.18 12.5
 8 8 2 202.08 14.5
 8 -8 -2 188.38 13.2
 8 -8 -2 211.68 10.3
 8 8 2 169.78 14.3
 8 -8 -2 204.18 9.3
 8 8 2 230.08 15.8
 8 -8 -2 198.68 9.9
 8 -8 2 213.68 11.7
 8 8 -2 191.78 12.3
 8 8 -2 203.48 14.4
 8 -8 2 207.28 10.6
 8 -8 2 205.98 13
 -8 -8 -2 227.68 15.9
 -8 -8 -2 220.08 13.9
 -8 -8 -2 211.58 16.2
 8 -8 2 187.28 9.7
 8 -8 2 193.68 13.8
 -8 -8 -2 200.38 14.1
 8 8 -2 220.98 16.4
 -8 8 2 211.88 14.3
 8 -8 2 211.08 11.7
 -8 -8 -2 210.98 25.8
 8 -9 -2 -0.7 2.4
 8 -9 -2 2.7 4.4
 -8 -9 2 2.4 5.3
 8 -9 -2 0.9 3.2
 -8 -9 2 7.6 6.9
 -8 -9 2 -1 7.1
 8 9 2 4 5.6
 8 9 2 -2.4 5.8
 -8 -9 2 -2.8 5.6
 8 9 2 -2.2 3.7
 8 9 -2 -8 4.2
 8 9 -2 3 4.9
 8 -9 2 2.9 2.3
 8 -9 2 3.4 3.3
 8 -9 2 -0.7 4.5
 -8 -9 -2 11.6 7.6
 8 -9 2 6.1 3.3
 -8 -9 -2 -5.7 5.8
 8 -9 2 -0.9 2.7
 -8 9 2 -0.2 5
 -8 -9 -2 -2.3 4.9
 -8 -9 -2 3.5 6.4
 -8 -10 2 14.7 7.2
 -8 -10 2 3 6.3
 8 -10 -2 -0.4 3.6
 8 -10 -2 0.1 2.6
 8 10 2 10.3 6.7
 -8 -10 2 -1 6
 8 10 2 -2.6 4.3
 8 -10 -2 14.1 5.9
 8 10 2 -7.1 4.3
 8 -10 2 0.1 2.9
 -8 10 2 3 4.9
 8 -10 2 0 2.4
 8 -10 2 3.5 5.8
 -8 -10 -2 -2.3 5.2
 8 -10 2 1.2 3.7
 8 -10 2 2.1 3
 -8 -10 -2 -0.6 4.6
 8 10 -2 -1.3 3.3
 8 -10 2 -5.2 3.1
 -8 -10 -2 9.9 6.5
 -8 -11 2 3.5 9.7
 8 -11 -2 15.3 6.8
 8 -11 -2 19.4 6.7
 -8 -11 2 19 8.4
 8 -11 -2 7.4 8.7
 8 11 2 33.3 6.4
 -8 -11 2 17.1 8.7
 -8 11 2 21.8 6.7
 8 -11 2 17.5 6.6
 -8 -11 -2 17.2 8.3
 -8 -11 -2 18.2 8
 -8 -11 -2 27.4 10.9
 8 11 -2 17.6 5.6
 8 -11 2 14.4 6.5
 -9 0 2 49.6 4.2
 -9 0 -2 53.99 4.7
 -9 0 -2 49.8 3.9
 9 0 2 50.59 7.1
 9 0 2 61.99 5.3
 9 0 -2 55.69 5.3
 -9 0 2 51.79 3.8
 -9 0 -2 54.99 4.2
 9 0 2 61.49 7.5
 9 0 -2 60.39 8.4
 9 0 2 60.29 8.4
 -9 0 2 57.79 8.2
 -9 0 -2 51.09 7.6
 9 0 -2 57.09 7.7
 9 0 2 50.59 4.5
 -9 0 2 52.59 4.6
 9 0 -2 53.19 4.1
 9 0 -2 56.69 7.2
 9 1 2 711.83 30.9
 9 -1 -2 698.33 31.4
 9 1 2 759.92 29
 9 -1 -2 782.72 31.8
 9 -1 -2 728.73 28.3
 -9 1 -2 760.42 31.9
 -9 -1 2 748.53 32.4
 9 1 2 750.82 28.9
 -9 -1 2 766.92 29.3
 -9 1 -2 699.63 26.1
 -9 1 -2 774.52 28.5
 9 1 2 726.73 32.3
 -9 -1 2 737.43 27.6
 -9 1 -2 706.43 26.1
 -9 -1 2 738.23 28.9
 9 -1 -2 741.73 27.4
 9 1 -2 712.83 31.2
 -9 1 2 722.53 31.8
 9 1 -2 699.73 31.9
 9 1 -2 795.82 28.2
 9 1 -2 728.13 29.9
 -9 1 2 737.43 27.5
 -9 -1 -2 704.93 28.4
 -9 -1 -2 719.73 28.8
 9 -1 2 714.23 27.3
 9 -1 2 735.43 32.1
 9 1 -2 779.32 31.3
 9 -1 2 784.92 31.2
 -9 -1 -2 719.33 32.2
 -9 -1 -2 761.72 28.6
 9 -1 2 797.12 31.6
 -9 1 2 724.23 27.1
 9 -1 2 763.22 28.5
 -9 -2 2 6.2 5.4
 9 2 2 -3.6 3
 9 -2 -2 5.9 4.2
 9 2 2 0.3 2.9
 9 -2 -2 2.3 1.7
 -9 -2 2 0.3 2.6
 -9 -2 2 1.2 2.9
 9 2 2 2.9 4.6
 9 -2 -2 0.2 1.7
 9 -2 -2 2.8 3.2
 9 -2 -2 1.7 1.7
 -9 -2 2 3.2 2.5
 9 2 2 0.3 2.7
 9 -2 2 0.1 3.3
 -9 -2 -2 1.5 2.9
 9 2 -2 -1 3.3
 9 -2 2 4.3 4.5
 -9 -2 -2 -2.7 4.2
 9 2 -2 -2.8 2.2
 9 2 -2 2.6 3.9
 9 -2 2 -0.4 3.5
 -9 -2 -2 3.1 2.7
 9 -2 2 0.6 2
 -9 2 2 0.2 1.2
 9 2 -2 -2.5 4.2
 -9 2 2 1.2 1
 -9 2 2 -2.4 3.9
 -9 -2 -2 0.6 2.5
 9 -3 -2 107.19 6.1
 -9 -3 2 116.09 7.2
 9 -3 -2 99.29 8.6
 9 -3 -2 111.79 8.9
 -9 -3 2 95.19 8.2
 -9 -3 2 102.59 11.6
 -9 -3 2 82.69 8.6
 9 3 2 102.09 10.2
 9 3 2 120.99 9.4
 9 3 2 109.29 8.3
 9 3 2 108.39 8.3
 9 -3 -2 108.19 5.5
 9 -3 -2 108.29 12
 9 3 -2 103.19 9
 9 3 -2 91.39 10.5
 -9 -3 -2 85.49 10.6
 9 3 -2 101.49 9.5
 9 -3 2 97.49 8.7
 -9 3 2 111.79 9.7
 -9 -3 -2 120.69 7.9
 9 -3 2 112.29 8.7
 9 -3 2 99.99 8.8
 9 -3 2 103.09 6.7
 9 -3 2 105.59 6.9
 9 3 -2 114.19 7.6
 -9 3 2 124.59 9.3
 -9 -3 -2 113.99 9.2
 9 -3 2 109.89 9.9
 -9 -3 -2 112.69 8.9
 9 3 -2 105.69 9.5
 9 4 2 1.4 4.2
 9 -4 -2 3.6 4.1
 9 4 2 1 3.7
 -9 -4 2 1.6 4
 -9 -4 2 -3.9 10.3
 9 -4 -2 -1.5 1.3
 9 -4 -2 -2.4 2.1
 -9 -4 2 -1.2 2.9
 9 -4 -2 -1.2 3.5
 -9 -4 2 -0.7 3.7
 9 4 2 1.4 3.6
 9 4 2 -3.1 4.5
 9 -4 -2 0.5 2
 -9 -4 -2 0.8 5.3
 -9 4 2 -0.2 4.2
 9 4 -2 -4.6 3.7
 9 4 -2 0.9 4.8
 9 -4 2 0.4 3.3
 9 -4 2 3.1 2.6
 9 4 -2 -2.8 3.5
 9 -4 2 1.4 3.5
 9 -4 2 1.8 2.7
 -9 -4 -2 1.7 4
 -9 -4 -2 3.9 4.5
 9 -4 2 -2.1 3.9
 9 -4 2 -1.7 3.2
 -9 -4 -2 -1.8 3.1
 9 4 -2 -0.2 3.1
 -9 -4 -2 -0.6 3.6
 9 4 -2 1 4.3
 -9 -5 2 75.39 10.9
 9 -5 -2 58.39 7.2
 -9 -5 2 58.19 6.9
 -9 -5 2 76.79 9.1
 9 -5 -2 60.19 6.3
 9 5 2 57.69 13.2
 9 -5 -2 60.49 3.8
 9 5 2 55.79 9.2
 -9 -5 2 69.59 8.9
 9 5 2 68.89 8.3
 9 5 2 56.79 8.1
 9 -5 -2 55.99 6.6
 9 -5 -2 61.29 7.6
 9 -5 -2 57.89 5.4
 9 5 -2 72.39 7.9
 -9 5 2 69.39 9.1
 9 -5 2 67.79 7.9
 -9 -5 -2 55.29 10.5
 9 -5 2 67.49 6.5
 -9 -5 -2 61.89 8.2
 9 5 -2 60.29 9.3
 9 5 -2 67.49 8.2
 -9 -5 -2 59.09 8.1
 9 -5 2 52.89 7
 -9 -5 -2 49.4 8
 9 5 -2 65.79 8.5
 9 -5 2 60.49 7.5
 -9 -5 -2 59.29 10.5
 9 -5 2 56.19 7.8
 9 -5 2 65.09 6
 9 5 -2 63.49 8.1
 9 -6 -2 85.29 8.4
 9 -6 -2 91.39 8.2
 9 -6 -2 94.69 7.5
 9 6 2 75.29 9.7
 9 6 2 89.09 11.3
 9 -6 -2 93.39 7.6
 9 6 2 102.59 9.4
 -9 -6 2 99.99 9.3
 9 6 2 94.49 10.6
 -9 -6 2 100.49 16.7
 -9 -6 2 81.19 10.4
 9 -6 -2 88.29 5.1
 9 -6 -2 87.39 6.9
 -9 -6 -2 86.09 11.9
 9 6 -2 86.29 8.5
 9 -6 2 100.99 8.5
 -9 -6 -2 116.09 10.7
 -9 -6 -2 76.19 14.4
 9 -6 2 86.69 8.2
 -9 -6 -2 88.99 10.2
 -9 -6 -2 112.99 11
 9 6 -2 74.19 8.9
 9 6 -2 78.69 12.1
 9 -6 2 92.99 9.3
 9 -6 2 94.69 7.3
 9 6 -2 92.99 9.4
 9 -6 2 95.59 8.7
 9 -6 2 83.29 8.1
 -9 -7 2 424.96 23.1
 9 7 2 388.46 20.9
 9 -7 -2 412.86 19.5
 -9 -7 2 409.96 20.5
 -9 -7 2 391.96 22
 9 -7 -2 432.66 20
 9 7 2 415.16 22.5
 9 -7 -2 393.06 17.3
 -9 -7 2 357.86 22.7
 9 -7 -2 382.26 18.3
 9 -7 -2 382.06 15.9
 9 -7 2 393.36 18.7
 9 -7 2 409.56 20.1
 -9 -7 -2 392.16 21.9
 -9 -7 -2 326.27 26.5
 9 7 -2 466.15 29.1
 9 -7 2 395.86 19.6
 -9 7 2 403.46 21.3
 9 -7 2 406.06 20.1
 9 7 -2 388.06 21.2
 -9 -7 -2 365.46 20.2
 9 -7 2 403.66 18.9
 9 -7 2 393.86 20.2
 9 7 -2 375.46 24.2
 -9 -7 -2 384.86 23.2
 9 -7 2 389.86 14.9
 -9 -7 -2 397.16 22.8
 9 7 -2 379.86 22.1
 9 -8 -2 7.9 4.7
 9 8 2 4.6 4.9
 -9 -8 2 8.5 6.8
 9 -8 -2 7.9 5
 -9 -8 2 14.6 7.5
 9 8 2 10.9 6.4
 9 -8 -2 10.2 3.4
 9 8 2 19.1 7.7
 -9 -8 2 14.4 7.9
 9 -8 -2 11.7 3.6
 -9 -8 2 11.9 5.7
 9 -8 -2 10.3 4.4
 9 -8 2 16.6 5.5
 9 -8 2 18.3 4.4
 -9 -8 -2 27.8 7.7
 9 -8 2 11.1 4.5
 9 -8 2 5 4.7
 9 -8 2 12.5 2.3
 9 -8 2 12.6 2.8
 -9 -8 -2 16.7 7.4
 9 -8 2 12.3 4
 9 8 -2 8.5 4.6
 9 8 -2 33.7 7.4
 9 8 -2 9.1 6.5
 -9 -8 -2 9.9 6
 -9 -8 -2 13.4 6.1
 9 -9 -2 216.78 9.5
 -9 -9 2 259.77 16.9
 9 9 2 324.47 19
 9 9 2 241.98 17.5
 9 -9 -2 273.47 14.3
 9 -9 -2 230.98 11.2
 -9 -9 2 265.27 19.6
 9 9 2 267.77 15.5
 -9 -9 2 238.28 22
 9 -9 -2 266.87 16.4
 -9 -9 2 284.97 19.6
 -9 -9 -2 334.87 20.1
 9 -9 2 261.97 16.1
 9 -9 2 254.27 15.1
 9 9 -2 243.58 16.9
 9 -9 2 258.27 16.7
 9 9 -2 205.78 17.4
 -9 -9 -2 202.28 18.2
 9 9 -2 265.77 16.1
 -9 -9 -2 216.48 17.1
 -9 -9 -2 235.68 16.7
 9 -9 2 236.18 13.3
 9 -9 2 246.68 13.2
 -9 9 2 246.48 16.6
 -9 -9 -2 231.28 19.3
 9 -9 2 233.78 11.1
 9 10 2 41 10
 -9 -10 2 64.79 10.2
 9 -10 -2 59.79 9.4
 9 -10 -2 90.99 8.3
 -9 -10 2 61.29 11
 -9 -10 2 63.19 11.8
 9 10 2 74.19 9.1
 9 -10 -2 58.89 8.2
 -9 -10 2 61.59 11.4
 9 -10 -2 72.29 6.3
 9 -10 2 63.19 11.6
 9 -10 2 81.29 5.7
 9 10 -2 62.69 7.7
 -9 10 2 65.59 9.4
 -9 -10 -2 58.39 10.9
 9 -10 2 71.59 6.3
 9 10 -2 43.8 10
 -9 -10 -2 67.69 15.3
 9 -10 2 72.59 6.7
 9 -10 2 70.39 6.7
 9 -10 2 72.39 11
 -9 -10 -2 59.49 10.2
 9 -11 -2 60.99 9.5
 9 -11 -2 34.2 6.2
 9 11 2 41.8 7.7
 -9 -11 2 38 10.5
 -9 -11 -2 70.69 12
 9 11 -2 41.7 6.6
 -9 -11 -2 67.29 11.6
 9 -11 2 44.4 5.9
 -10 0 2 122.89 7.4
 10 0 -2 138.59 11.1
 -10 0 -2 112.69 11.1
 -10 0 2 132.89 7.1
 10 0 2 117.89 10.8
 -10 0 -2 130.79 6.7
 10 0 -2 118.19 10.1
 -10 0 2 133.69 6.6
 10 0 -2 122.69 6.9
 10 0 2 125.19 10.1
 10 0 2 138.89 10.6
 10 0 -2 137.09 10.2
 10 0 -2 126.59 8.3
 -10 0 -2 133.89 6.9
 10 0 2 123.09 7.1
 -10 0 2 113.89 10.8
 -10 0 -2 118.89 7.4
 -10 1 -2 54.79 4.9
 -10 1 -2 48.9 8
 -10 -1 2 43.5 4.8
 10 1 2 36.6 6.6
 10 1 2 53.59 5.7
 10 1 2 42.2 8
 10 1 2 47.4 7.3
 10 -1 -2 38.9 7
 10 -1 -2 43.6 5
 10 -1 -2 33.5 6.3
 -10 -1 2 47.9 8.3
 -10 -1 2 46.5 5.5
 -10 1 -2 40.5 2.3
 10 1 2 45.7 5.5
 10 -1 -2 41.2 7.6
 10 -1 -2 45 3.9
 -10 -1 2 45.6 5.3
 -10 -1 -2 62.79 9.3
 10 -1 2 54.29 8.7
 10 1 -2 48 4.7
 -10 1 2 47.7 3.5
 -10 -1 -2 41.2 4.8
 -10 -1 -2 61.09 5.8
 -10 1 2 51.69 4
 10 -1 2 49.9 7.2
 10 1 -2 53.49 7.9
 10 1 -2 53.99 7.6
 -10 1 2 58.19 8.6
 10 1 -2 51.39 8.4
 -10 -1 -2 49 5
 10 -1 2 45.4 7.3
 -10 -2 2 29.9 4
 -10 -2 2 30.1 5.1
 10 -2 -2 29.8 6.2
 -10 -2 2 33.1 5.4
 10 -2 -2 35.9 6.7
 10 -2 -2 34.5 3.8
 10 2 2 33.3 5.2
 10 -2 -2 29.9 3.5
 10 2 2 32.3 7.1
 10 2 2 28.9 5
 10 -2 -2 32.3 3.9
 -10 -2 2 37.3 7.7
 10 2 2 30.3 6.2
 -10 -2 -2 36.4 4.9
 -10 -2 -2 26.6 4.8
 -10 2 2 35.9 7
 10 -2 2 27.7 6.2
 -10 -2 -2 26.8 7.3
 10 2 -2 38.2 7.5
 -10 2 2 34.3 3.4
 10 -2 2 42.4 4.7
 10 2 -2 35.6 4.7
 10 2 -2 36.1 6.8
 10 -2 2 34.9 6.4
 10 2 -2 33.2 6.4
 -10 -2 -2 29.7 5.1
 -10 2 2 34.5 2.2
 10 -2 2 48.9 8.1
 10 -3 -2 -2 3.9
 10 -3 -2 -7.8 3.6
 10 3 2 0.8 3.6
 10 3 2 2.6 5.5
 10 3 2 0 3.2
 10 -3 -2 2.6 2.3
 10 -3 -2 3.9 2.2
 -10 -3 2 -0.7 5.3
 10 -3 -2 2.5 2.1
 -10 -3 2 3.3 3.6
 -10 -3 2 1.9 2.6
 10 -3 2 3.1 4.5
 10 3 -2 3.3 4.5
 -10 -3 -2 8.9 6.1
 10 -3 2 0.7 2.5
 10 3 -2 -4.1 4.9
 10 3 -2 -1.9 3.3
 10 -3 2 11.8 5.1
 10 -3 2 3.6 2.6
 10 3 -2 10.2 5.7
 -10 -3 -2 2.7 3.7
 -10 3 2 8.9 4.8
 -10 -3 -2 2.1 3.4
 -10 -3 -2 1.3 3.2
 10 3 -2 6.7 5.1
 10 -3 2 6.4 4.6
 -10 -4 2 555.34 23.4
 -10 -4 2 477.65 27.4
 10 -4 -2 560.24 20.9
 10 -4 -2 565.54 25.6
 10 -4 -2 569.74 22.3
 10 -4 -2 536.65 25.5
 10 4 2 578.04 25
 -10 -4 2 557.94 25.7
 10 4 2 572.44 28.1
 10 4 2 560.64 26
 -10 -4 2 571.64 25.8
 10 -4 -2 563.64 22.8
 10 4 2 525.05 25
 10 4 -2 563.04 28.6
 -10 -4 -2 554.44 25.4
 10 -4 2 568.24 25.4
 10 4 -2 580.24 26.6
 -10 -4 -2 524.45 27.8
 10 -4 2 563.74 25.6
 10 4 -2 579.14 24.2
 10 -4 2 594.64 26.7
 -10 -4 -2 571.94 24.1
 10 -4 2 587.94 23.8
 10 -4 2 558.24 25.5
 -10 -4 -2 546.25 25.8
 10 4 -2 521.55 27.1
 10 -4 2 578.94 23.3
 10 4 -2 553.04 25
 10 -5 -2 109.19 9
 10 -5 -2 100.79 9.4
 -10 -5 2 112.59 10.6
 10 5 2 117.69 10.1
 10 5 2 100.99 12.2
 10 -5 -2 108.69 7.3
 -10 -5 2 102.59 10.2
 10 5 2 101.09 11.1
 10 -5 -2 111.59 7.9
 10 5 2 123.29 10.3
 -10 -5 2 108.19 8.7
 -10 -5 2 88.69 12.4
 10 -5 -2 98.29 9.5
 -10 -5 -2 129.29 10.9
 10 -5 2 114.49 9.6
 10 -5 2 106.99 7.8
 10 -5 2 107.79 9.4
 -10 -5 -2 119.89 10.7
 -10 -5 -2 104.39 10.4
 10 5 -2 112.99 10
 10 5 -2 108.49 10.3
 10 5 -2 119.79 9.3
 10 5 -2 126.29 10.7
 -10 -5 -2 128.39 9.9
 10 -5 2 131.19 9
 -10 5 2 123.59 10.9
 10 -5 2 130.19 10
 10 -5 2 108.19 10.5
 -10 -6 2 91.29 12.6
 10 -6 -2 91.89 7.6
 -10 -6 2 78.59 10.4
 10 -6 -2 87.29 6.9
 10 6 2 96.49 13.6
 -10 -6 2 80.29 10.6
 10 6 2 75.19 9.5
 10 -6 -2 81.09 7.6
 10 -6 -2 93.49 10
 10 -6 -2 85.99 4.8
 10 -6 -2 103.39 9.4
 10 6 2 95.59 11
 -10 -6 2 81.79 8.2
 10 6 2 88.09 10.5
 -10 -6 -2 81.89 10.3
 10 6 -2 67.59 10.5
 10 -6 2 71.59 9.2
 10 -6 2 98.59 8.8
 10 -6 2 85.59 7.5
 10 -6 2 90.99 8.1
 10 -6 2 99.09 8.7
 10 6 -2 94.59 9.5
 10 -6 2 78.79 9.4
 10 6 -2 102.49 9.9
 -10 -6 -2 89.39 8.8
 -10 -6 -2 75.89 12.5
 -10 -6 -2 80.99 11.2
 10 6 -2 94.89 9.7
 -10 -6 -2 86.39 12.6
 -10 6 2 78.59 10.3
 10 6 -2 80.99 9.5
 10 -7 -2 0.2 3.7
 10 -7 -2 14.8 4
 10 -7 -2 0.2 5.3
 -10 -7 2 2.7 4.7
 10 -7 -2 4.7 4.8
 10 7 2 2.9 5.2
 -10 -7 2 11.2 8
 -10 -7 2 0.3 5.9
 10 -7 -2 3.1 1.9
 10 7 2 7 6.2
 10 -7 -2 6.7 3.6
 10 7 -2 -0.2 7.7
 10 -7 2 9.9 4.6
 10 -7 2 3.9 4
 10 -7 2 1.9 3.8
 10 7 -2 0.9 7.1
 -10 -7 -2 20.2 8.6
 10 -7 2 0.6 3.7
 10 7 -2 6.6 5.4
 10 -7 2 11.5 5.8
 -10 -7 -2 9.8 5.7
 10 -7 2 3.2 5.1
 -10 7 2 0.6 5.3
 10 7 -2 7.5 4.8
 -10 -7 -2 8.4 5.4
 10 -8 -2 0.4 4.3
 -10 -8 2 20.4 7.3
 10 -8 -2 0.8 2.9
 10 -8 -2 0.9 3.4
 10 -8 -2 4.8 4.1
 10 8 2 5.6 5.5
 10 -8 -2 1.1 3
 -10 -8 2 -3.8 5.9
 -10 -8 2 -2.9 4.2
 10 8 2 7.6 5.4
 10 -8 -2 5.1 2.1
 -10 -8 2 4.1 5.6
 -10 -8 -2 1.8 6.1
 10 -8 2 0.6 1
 -10 8 2 9.8 5.8
 10 -8 2 1 3.7
 10 -8 2 1.1 4.1
 10 -8 2 3 1.2
 10 -8 2 1.2 3.9
 -10 -8 -2 3.4 4.9
 10 -8 2 9.5 3.8
 10 8 -2 10.4 6.3
 10 8 -2 5.5 4.6
 -10 -8 -2 1.8 5.9
 -10 -8 -2 1.3 6.5
 10 -8 2 12.9 5.5
 10 8 -2 17.5 6.3
 -10 -9 2 -0.6 6.5
 10 9 2 -0.2 4.9
 10 -9 -2 2.4 4.2
 -10 -9 2 -6.7 4.7
 10 -9 -2 -1.1 1.8
 10 9 2 1.5 5
 10 -9 -2 1.1 1.9
 -10 -9 2 1.1 6.6
 10 -9 -2 -0.6 2.2
 10 -9 -2 -3.3 4.1
 -10 -9 -2 7.2 6.8
 10 9 -2 3.2 4.2
 -10 9 2 -5.7 4.7
 10 9 -2 -2.8 5.1
 10 -9 2 -3.8 4.4
 10 -9 2 0.9 1.5
 10 -9 2 -6.3 2.9
 -10 -9 -2 18.2 7.9
 10 -9 2 -3.2 2.9
 10 -9 2 9.7 5.4
 10 9 -2 4.6 5.6
 10 -9 2 -0.2 3.9
 10 -9 2 -0.8 1.4
 -10 -10 2 17 6.7
 -10 -10 2 25.1 10.7
 -10 -10 2 13.9 8.8
 10 -10 -2 9.4 3.9
 10 10 2 22.1 7.8
 10 -10 -2 14.2 6.7
 10 10 2 12.7 5.5
 -10 -10 -2 6 7.6
 10 -10 2 14.9 3.9
 10 10 -2 15.8 5.4
 10 -10 2 17.8 5.2
 10 -10 2 9.8 2.7
 10 10 -2 5.2 8.2
 10 -10 2 12.2 2.6
 -10 -10 -2 19.5 8.6
 10 -10 2 12.3 6.4
 10 -10 2 12.1 7.3
 -10 -11 2 13.4 9.3
 10 -11 -2 18.5 8.4
 -10 -11 2 27.7 10.3
 10 -11 -2 17.6 4.8
 10 11 2 16.9 6.3
 10 11 -2 12.1 5.3
 -10 -11 -2 21.5 9.2
 11 0 -2 112.29 10.2
 -11 0 2 103.99 19.4
 11 0 2 105.29 10
 11 0 2 102.59 9.5
 11 0 2 92.79 7
 -11 0 2 101.49 6.8
 -11 0 -2 98.09 5.8
 11 0 2 86.69 6.2
 11 0 2 97.29 11.8
 -11 0 -2 94.89 11.5
 -11 0 2 96.99 6.1
 11 0 -2 84.89 10
 -11 0 -2 117.89 7.2
 -11 0 -2 90.79 5.7
 11 0 -2 93.59 11.4
 11 0 -2 113.09 6.6
 11 -1 -2 119.19 11.3
 11 -1 -2 132.49 6.9
 11 -1 -2 123.99 10.5
 11 -1 -2 132.59 11
 11 1 2 118.49 10.1
 -11 -1 2 132.39 12.6
 11 1 2 124.09 7.9
 11 1 2 126.09 8.4
 -11 -1 2 118.29 7.7
 11 1 2 109.49 10.4
 11 1 2 107.09 11.3
 -11 1 -2 132.89 7.8
 -11 -1 2 120.39 6.8
 -11 -1 2 113.39 8.1
 -11 1 -2 106.49 4.5
 11 -1 -2 127.99 7.9
 -11 1 -2 103.79 4.5
 -11 -1 -2 127.59 11.8
 -11 1 2 126.89 6.6
 -11 -1 -2 126.59 7.6
 11 1 -2 128.69 7.6
 -11 -1 -2 123.59 7.8
 -11 1 2 107.99 11.3
 11 1 -2 112.99 10.2
 -11 1 2 120.09 6
 -11 -1 -2 119.19 7.7
 11 -1 2 130.39 10.9
 11 1 -2 103.09 10.9
 11 -1 2 115.39 11.2
 11 -1 2 135.99 10.7
 11 1 -2 125.19 10.9
 11 -1 2 123.89 7.7
 11 2 2 676.73 29.6
 -11 -2 2 641.64 27.2
 11 2 2 659.73 26.9
 -11 -2 2 642.24 31.1
 -11 -2 2 629.44 25.1
 11 -2 -2 672.93 30
 -11 -2 2 646.94 26.9
 11 -2 -2 648.84 29.3
 11 -2 -2 649.83 25.1
 11 2 2 619.34 26.7
 11 -2 -2 647.74 24.7
 11 -2 -2 673.93 24.8
 11 -2 -2 666.53 29.2
 11 2 2 599.94 30.4
 -11 2 2 607.44 22.6
 11 2 -2 718.93 30.4
 -11 2 2 645.24 29.5
 11 -2 2 657.53 29.5
 -11 -2 -2 590.94 26.3
 11 2 -2 577.64 29.7
 -11 -2 -2 674.33 26.3
 11 -2 2 574.54 29.7
 11 2 -2 692.03 29.6
 -11 2 2 598.74 22.7
 -11 -2 -2 593.14 26.7
 11 -2 2 654.63 29.4
 11 2 -2 690.03 26.2
 -11 -2 -2 616.94 30.8
 11 -2 2 662.63 25.9
 -11 -3 2 438.36 21.1
 -11 -3 2 348.57 31.7
 11 -3 -2 464.35 18.8
 11 -3 -2 449.76 18.4
 11 3 2 461.65 25.3
 -11 -3 2 464.55 19.4
 11 -3 -2 457.25 22.8
 11 -3 -2 444.26 18
 11 3 2 469.35 21.1
 -11 -3 2 463.85 21.7
 11 -3 -2 423.86 22.5
 11 3 2 465.85 21.4
 11 3 2 501.75 25.5
 11 3 -2 450.65 26.7
 11 -3 2 465.85 23.1
 -11 -3 -2 476.95 20.4
 -11 -3 -2 424.16 21
 11 3 -2 493.45 23.7
 11 -3 2 450.65 19.7
 11 -3 2 455.85 22.4
 11 -3 2 472.15 19.7
 11 -3 2 432.46 23.3
 -11 -3 -2 452.25 21.7
 11 3 -2 446.26 20
 -11 3 2 452.45 22.6
 11 3 -2 471.25 22.9
 11 -4 -2 57.79 5.4
 -11 -4 2 65.89 11
 -11 -4 2 51.39 6
 11 -4 -2 47.8 6.6
 -11 -4 2 50.69 9.4
 11 -4 -2 56.59 8.5
 11 4 2 56.69 8.7
 11 -4 -2 47.1 6
 11 4 2 46.8 9.3
 11 4 2 54.69 7.4
 -11 -4 2 52.29 8
 11 -4 -2 51.19 8.2
 11 4 2 42.9 8.6
 11 4 -2 50.19 13.8
 11 4 -2 43 7.9
 11 4 -2 58.89 7.9
 11 -4 2 62.49 6
 -11 -4 -2 36.5 10.7
 -11 -4 -2 50.99 10.1
 11 -4 2 44.2 7.4
 11 -4 2 53.79 6.3
 11 -4 2 41.7 7.3
 11 4 -2 67.29 7.3
 11 -4 2 62.19 9.2
 11 4 -2 57.79 8.9
 11 -4 2 55.19 8
 11 5 2 63.89 8.5
 11 -5 -2 59.09 5.6
 11 -5 -2 56.09 3.6
 -11 -5 2 53.39 8.5
 11 5 2 63.09 9.2
 -11 -5 2 56.09 10.8
 11 5 2 61.09 8.7
 -11 -5 2 61.29 7.4
 11 5 2 45.1 9.6
 11 -5 -2 70.29 7
 11 -5 -2 62.69 10.2
 11 -5 -2 66.29 8.2
 -11 -5 2 62.69 9.1
 11 -5 -2 52.89 8
 11 5 -2 57.09 10.3
 11 -5 2 70.79 8.9
 11 -5 2 52.59 8.2
 -11 -5 -2 70.59 11.7
 -11 -5 -2 52.79 8.8
 11 -5 2 64.29 8.2
 11 -5 2 63.39 8.3
 11 5 -2 53.79 7.4
 11 -5 2 42.8 7.9
 11 -5 2 61.59 6.7
 11 5 -2 55.49 12.5
 11 5 -2 64.79 8.8
 -11 -5 -2 49.5 8.1
 11 -6 -2 170.18 15.2
 11 -6 -2 199.08 8.3
 11 6 2 193.28 13.7
 -11 -6 2 189.58 14.7
 11 -6 -2 197.98 10.9
 11 -6 -2 197.48 12.4
 11 6 2 191.78 14.1
 11 -6 -2 198.38 11.8
 11 -6 -2 224.48 14.6
 -11 -6 2 158.38 20.3
 -11 -6 2 222.18 18
 11 6 2 201.38 16.8
 11 6 2 197.08 14.5
 -11 -6 2 201.78 14.9
 11 6 -2 171.38 16
 11 6 -2 200.88 14.4
 11 -6 2 188.58 13.3
 11 -6 2 192.08 13
 11 -6 2 191.58 15.4
 -11 -6 -2 286.37 18.9
 11 6 -2 174.88 13.7
 11 6 -2 208.28 13.9
 -11 -6 -2 216.58 13.3
 -11 -6 -2 246.38 15.7
 11 -6 2 193.88 11.7
 11 -6 2 172.68 13.7
 -11 -7 2 80.89 9.1
 11 7 2 82.79 10.2
 -11 -7 2 95.29 14.4
 11 -7 -2 92.49 9
 11 -7 -2 97.09 8.1
 -11 -7 2 64.69 10.8
 11 7 2 84.39 11.3
 11 -7 -2 67.89 8.8
 -11 -7 2 69.19 13.3
 11 -7 -2 70.09 8.4
 11 -7 -2 76.39 4.4
 11 -7 -2 85.59 7.2
 11 7 -2 92.49 10.3
 -11 -7 -2 82.99 13.2
 11 -7 2 95.69 14.1
 11 7 -2 78.79 10.6
 11 -7 2 91.29 11.4
 -11 -7 -2 63.39 10.6
 11 -7 2 76.69 9.1
 -11 -7 -2 74.69 9.5
 11 -7 2 76.19 10.6
 11 7 -2 71.29 9.4
 11 -7 2 72.69 8
 11 7 -2 85.49 13.3
 -11 -8 2 190.68 15.9
 11 -8 -2 157.78 10.6
 11 -8 -2 158.78 8.5
 -11 -8 2 120.49 15.8
 11 8 2 211.68 15.6
 11 -8 -2 160.08 11.8
 11 -8 -2 164.08 9.9
 11 -8 -2 161.78 7.5
 11 8 2 158.28 13.4
 -11 -8 2 168.08 13
 11 -8 2 178.88 14.2
 11 -8 2 140.39 11.5
 11 8 -2 148.49 13.3
 11 8 -2 210.88 15.5
 -11 -8 -2 171.08 13.4
 11 -8 2 156.68 12.4
 11 -8 2 165.48 12.4
 11 8 -2 150.58 12.6
 -11 -8 -2 133.29 17
 -11 -9 2 0.1 8.6
 11 9 2 -0.1 5
 -11 -9 2 -0.3 5.7
 11 -9 -2 5 3.5
 -11 -9 2 -9.3 4.6
 11 -9 -2 0.7 2.3
 11 -9 -2 3.7 4.8
 11 9 2 7.3 6.7
 11 -9 -2 1.1 1.6
 -11 -9 -2 -0.2 4.9
 11 -9 2 3.8 4.1
 -11 -9 -2 -9.4 6
 11 -9 2 4.4 5.1
 11 -9 2 1 4.2
 11 9 -2 -2.8 5.8
 11 -9 2 -4.8 4
 11 9 -2 2.3 4.6
 -11 -9 -2 23.7 8.7
 11 -9 2 6.7 3.8
 11 -10 -2 3.7 2.9
 -11 -10 2 -2.2 7.5
 11 10 2 6.6 5.5
 11 -10 2 3.5 5.4
 -11 -10 -2 2 11.4
 11 10 -2 13.8 5.8
 -11 -10 -2 26.9 10.2
 11 -10 2 4.9 5.2
 11 -10 2 9.3 5.5
 12 0 2 150.88 12.2
 -12 0 2 143.39 7.6
 12 0 -2 117.99 11.3
 12 0 2 138.99 9.8
 -12 0 2 152.38 13.6
 -12 0 2 148.99 9.2
 12 0 2 146.99 14
 -12 0 -2 133.39 7.2
 12 0 2 147.19 9.3
 12 0 -2 150.68 8.3
 12 0 -2 143.19 12.8
 -12 0 2 139.99 8.4
 -12 0 -2 162.18 9
 12 1 2 14.2 3.9
 12 -1 -2 6.1 5.3
 -12 -1 2 12.1 3.9
 -12 -1 2 16.2 4.2
 12 -1 -2 7.1 5.9
 12 -1 -2 17.1 3.1
 -12 1 -2 15.2 7.1
 12 1 2 15.6 5.7
 -12 -1 2 16.2 3.1
 -12 -1 2 11.2 9.5
 -12 1 -2 26.3 4.3
 12 1 2 12 7.2
 12 1 2 14.8 4.3
 12 -1 2 16.4 3.9
 12 1 -2 16.8 12.6
 12 1 -2 12 5.8
 12 1 -2 12.3 3.5
 -12 -1 -2 10.4 3.2
 -12 1 2 10.7 2.7
 12 -1 2 15.3 6.8
 -12 1 2 4.2 5.9
 -12 1 2 14.9 2.3
 -12 -1 -2 12 6.8
 12 -1 2 24 7.7
 -12 -1 -2 14.5 3.8
 12 -2 -2 8.8 5.6
 -12 -2 2 7.5 4.1
 12 -2 -2 9 2.7
 12 2 2 4.2 5.2
 12 2 2 3.3 9.3
 12 -2 -2 9.2 5.9
 -12 -2 2 13.7 5.3
 12 2 2 16.9 4.7
 12 -2 -2 7.8 2.6
 12 2 2 15.6 7
 12 -2 -2 12.3 5.5
 -12 -2 2 8.2 3.1
 12 2 2 7.2 3.7
 -12 -2 2 2.2 6.3
 -12 2 2 9.1 6.1
 12 2 -2 12.7 6.9
 12 -2 2 5.9 6.1
 -12 -2 -2 9.2 3.8
 12 2 -2 9.7 5.8
 12 2 -2 18.4 10.5
 -12 -2 -2 15.9 4
 -12 -2 -2 25 7.7
 12 -2 2 7.7 5.8
 12 -2 2 10.3 3.5
 12 -3 -2 28.3 3.7
 -12 -3 2 31.2 8.7
 -12 -3 2 26.4 6
 12 3 2 27.3 5.8
 12 -3 -2 28.7 4.1
 12 -3 -2 27 6.8
 -12 -3 2 32.8 4.8
 12 3 2 40.4 9.2
 12 -3 -2 30.8 4
 -12 -3 2 32.1 6.8
 12 -3 -2 17.3 6.1
 12 3 2 29.1 7.4
 12 3 2 41.7 6.1
 -12 -3 -2 25.2 5.2
 12 3 -2 38.1 8.5
 12 -3 2 34.5 5
 12 3 -2 40.6 7.9
 -12 -3 -2 40.5 9.1
 -12 -3 -2 25.7 5.8
 12 -3 2 27.5 7.7
 12 3 -2 34.5 9.6
 -12 -3 -2 18.4 5.2
 12 -3 2 38.3 5
 12 -3 2 21.7 6.7
 12 3 -2 26.7 5.1
 12 4 2 55.59 9.1
 12 -4 -2 68.19 5.8
 12 4 2 91.89 9.6
 12 -4 -2 85.69 10.5
 -12 -4 2 67.29 6.6
 -12 -4 2 65.19 11.1
 12 -4 -2 70.69 4.4
 12 4 2 65.49 8.8
 12 -4 -2 61.89 9.1
 -12 -4 2 63.79 8.5
 12 -4 -2 69.89 5.9
 12 4 2 52.39 10.1
 -12 -4 -2 69.19 11.3
 12 -4 2 76.89 10.1
 12 -4 2 74.79 6.6
 -12 -4 -2 68.79 8.5
 12 -4 2 70.49 10.1
 12 4 -2 63.89 11.5
 12 4 -2 72.79 9.7
 12 -4 2 69.29 9.3
 -12 -4 -2 66.99 9
 12 -4 2 64.49 7.2
 12 4 -2 81.59 8.4
 12 4 -2 60.89 10.9
 -12 -4 -2 69.49 7.7
 12 -4 2 53.19 9.7
 12 -5 -2 172.48 6.7
 12 5 2 151.08 12.3
 12 5 2 170.68 14.6
 12 -5 -2 151.38 12.1
 12 -5 -2 160.38 10
 12 -5 -2 147.99 12.3
 12 -5 -2 153.08 9.3
 -12 -5 2 167.88 13.8
 -12 -5 2 172.18 11
 -12 -5 2 167.48 16.3
 12 -5 -2 159.88 12.6
 -12 -5 2 198.28 13.6
 12 5 2 168.88 13.2
 -12 -5 -2 154.68 12.4
 12 -5 2 167.08 10.1
 12 5 -2 167.88 13.8
 12 -5 2 181.98 11.1
 12 -5 2 177.58 13
 12 -5 2 139.59 13
 12 5 -2 160.58 13.1
 12 5 -2 158.88 12.2
 12 -5 2 169.48 14.4
 -12 -5 -2 164.98 11.5
 -12 -5 -2 183.88 16.2
 12 5 -2 167.28 11.5
 12 -5 2 159.58 12.7
 12 6 2 3.9 5.5
 -12 -6 2 11.7 8.4
 12 -6 -2 3.6 4.1
 -12 -6 2 4.6 4.3
 12 -6 -2 0.7 2.8
 12 -6 -2 0.6 4.4
 12 -6 -2 4 3.9
 12 6 2 0.5 5.3
 -12 -6 2 1.5 5.6
 -12 -6 -2 5 5.4
 12 6 -2 -3.5 4.3
 12 -6 2 -0.5 5.2
 -12 -6 -2 7.7 4.6
 12 -6 2 9.2 4.9
 12 6 -2 5 5.8
 -12 -6 -2 -3.4 6.7
 12 -6 2 0.7 4.7
 12 -6 2 -0.1 3.5
 12 -6 2 -1.2 4.5
 12 6 -2 2.5 5.4
 12 6 -2 -0.9 5.5
 12 -6 2 0.3 4.1
 -12 -7 2 175.98 18.3
 -12 -7 2 178.28 15.5
 12 -7 -2 155.78 12.2
 12 -7 -2 168.98 13.7
 12 7 2 236.88 15.9
 12 -7 -2 187.88 12.1
 -12 -7 2 195.68 13.5
 12 7 2 210.28 14.9
 12 -7 -2 182.28 13.5
 12 -7 2 195.48 13
 -12 -7 -2 260.47 16.9
 12 -7 2 184.28 12.8
 12 7 -2 201.78 14.7
 12 -7 2 177.78 13.6
 -12 -7 -2 172.58 13.1
 12 -7 2 199.28 15.3
 12 7 -2 171.78 14.7
 12 -7 2 176.08 13
 -12 -7 -2 173.88 17.4
 -12 -8 2 6.8 5.5
 12 -8 -2 -1.5 3.7
 12 8 2 -6.5 5.4
 12 8 2 1.8 5.4
 12 -8 -2 0 3.1
 12 -8 -2 10.6 5.5
 12 -8 -2 -0.3 3.4
 -12 -8 2 -2.6 6.5
 12 -8 2 7.5 5.6
 -12 -8 -2 1.7 4.9
 -12 -8 -2 2.1 7.1
 12 -8 2 -0.3 5
 12 -8 2 5.1 4.4
 12 -8 2 -0.5 3.8
 12 8 -2 -6 4.3
 12 8 -2 10.7 6.8
 12 -8 2 2.1 3.6
 -12 -8 -2 6.6 6.6
 12 -9 -2 22.5 4.3
 -12 -9 2 18.5 10
 -12 -9 2 27.9 7.1
 12 9 2 31 7.4
 12 -9 -2 29.8 2.1
 -12 -9 2 11.3 8.9
 12 -9 -2 35.5 6.9
 12 -9 2 29.5 7.6
 12 -9 2 24.9 5
 12 9 -2 25.7 7.3
 -12 -9 -2 33.5 10.1
 -12 -9 -2 34.8 9.9
 -12 -9 -2 23.4 7.6
 -12 -10 2 5.7 11.4
 12 -10 -2 6.9 6.2
 12 10 2 -0.3 5.4
 12 10 -2 32.8 7.1
 -12 -10 -2 15.3 8.4
 12 -10 2 22.5 8.1
 -13 0 2 170.08 8.5
 13 0 2 154.28 14.2
 -13 0 2 153.88 8.3
 13 0 2 141.19 12.6
 -13 0 -2 137.99 8.3
 -13 0 -2 149.29 7.7
 13 0 -2 174.18 13.2
 13 0 2 166.88 13
 -13 0 2 148.59 14.3
 13 0 -2 154.78 8.8
 -13 0 -2 176.58 9.6
 13 0 -2 127.29 19.3
 -13 0 -2 163.58 14.1
 13 0 2 162.58 9.9
 13 0 -2 141.49 12.9
 -13 -1 2 110.69 7.7
 -13 -1 2 107.99 13.9
 13 -1 -2 112.49 10.9
 13 1 2 90.09 12.8
 13 -1 -2 114.39 11.1
 13 1 2 129.49 9.1
 13 -1 -2 118.39 7.3
 -13 1 -2 134.09 8.3
 13 1 2 122.29 11.5
 -13 -1 2 119.69 7.2
 13 1 2 136.99 8.6
 13 1 2 102.89 12.4
 -13 -1 2 119.69 8.6
 13 -1 -2 105.69 13
 -13 1 -2 127.49 12.4
 13 1 -2 128.09 12
 13 -1 2 115.79 11.5
 -13 -1 -2 111.29 13.9
 13 1 -2 95.29 9.3
 13 1 -2 115.29 11.4
 -13 -1 -2 122.89 8.2
 -13 1 2 108.79 6.3
 13 -1 2 125.39 8.5
 13 1 -2 133.19 14.9
 13 -1 2 119.29 11.6
 -13 -1 -2 102.09 7.4
 -13 -1 -2 97.29 7.3
 13 -1 2 120.99 15.8
 -13 1 2 110.29 12.9
 -13 -2 2 160.18 9
 13 2 2 150.68 12.9
 13 -2 -2 130.19 12.3
 13 2 2 129.49 16.1
 13 -2 -2 152.08 8.3
 -13 -2 2 121.39 15.2
 13 -2 -2 155.28 12.9
 -13 -2 2 161.48 10.5
 -13 -2 2 143.99 10.6
 13 2 2 177.88 14.4
 13 -2 -2 155.28 8.5
 13 2 2 153.18 10.3
 13 2 2 153.28 10.4
 13 2 -2 175.18 10.1
 13 -2 2 148.79 12.8
 13 -2 2 152.88 9.5
 13 2 -2 156.18 13.4
 -13 -2 -2 144.79 10.6
 13 -2 2 163.18 13.1
 13 2 -2 136.09 13.7
 -13 -2 -2 139.39 9.7
 -13 -2 -2 158.88 14.6
 -13 -2 -2 162.18 9.7
 -13 2 2 151.98 17.4
 13 2 -2 156.48 13.1
 13 -3 -2 1.4 5.5
 -13 -3 2 -2.7 3.6
 13 -3 -2 5.7 5.5
 13 -3 -2 2.8 2.6
 13 3 2 2.5 5.4
 -13 -3 2 -0.6 2.9
 13 -3 -2 0.6 4.9
 13 3 2 4.3 4
 -13 -3 2 2.4 6.8
 13 3 2 4.4 4
 13 -3 2 -0.5 5
 13 -3 2 6.9 3.4
 -13 3 2 -2.3 9.8
 13 3 -2 4.9 5.4
 13 -3 2 0.6 4.4
 -13 -3 -2 -1.2 3.5
 13 -3 2 1.2 2.8
 13 3 -2 0.5 5.6
 -13 -3 -2 1.2 3.4
 13 3 -2 3.1 3.5
 -13 -3 -2 0.3 6.9
 -13 -4 2 30.3 9.7
 13 -4 -2 49.9 8.9
 13 -4 -2 48.7 8.8
 -13 -4 2 45.1 7.3
 13 -4 -2 38 4.9
 13 4 2 51.19 7.8
 13 4 2 29.5 10.7
 13 -4 -2 48.6 5.6
 13 4 2 40.2 8.4
 -13 -4 2 51.79 6.5
 13 -4 2 56.29 6.7
 -13 -4 -2 53.99 7.9
 13 -4 2 47.7 8.5
 13 -4 2 49.4 8.2
 13 -4 2 53.09 9.1
 13 -4 2 51.59 6
 13 4 -2 50.49 7.2
 13 4 -2 47.6 8.6
 -13 -4 -2 53.19 8.1
 -13 -4 -2 63.79 11.5
 13 -5 -2 49.99 6
 -13 -5 2 51.39 8.7
 13 5 2 59.69 9.3
 13 5 2 59.09 8.6
 13 -5 -2 63.99 6
 -13 -5 2 51.99 7
 13 -5 -2 51.09 8.1
 13 5 2 51.69 8.4
 13 -5 -2 52.29 8.6
 -13 -5 2 42.9 10.7
 13 -5 2 43.7 8.2
 -13 -5 -2 70.39 8.3
 -13 -5 -2 49.7 10.8
 13 -5 2 57.99 7.6
 13 -5 2 42.6 9.4
 13 5 -2 46.5 8.6
 13 -5 2 65.19 8.7
 13 -5 2 50.29 9.2
 13 5 -2 56.49 7.7
 13 6 2 9.6 6.1
 13 -6 -2 12.3 3.3
 -13 -6 2 -6.6 7
 -13 -6 2 10.5 4.5
 -13 -6 2 8.4 6.4
 13 -6 -2 7.7 5.4
 13 -6 -2 7.5 4.9
 13 -6 -2 5.3 3.7
 13 6 2 19.6 6.3
 13 -6 2 14 4.7
 -13 -6 -2 13.3 8.3
 13 6 -2 9.3 4.8
 13 -6 2 3 3.3
 13 6 -2 6.4 5.7
 13 -6 2 7.3 5.5
 13 -6 2 9.1 5.2
 -13 -6 -2 19.5 6.9
 -13 -6 -2 10.9 4.9
 -13 -7 2 89.39 10.3
 13 -7 -2 90.89 12.3
 13 7 2 99.49 11.8
 13 -7 -2 113.69 15.2
 13 -7 -2 89.49 8.7
 13 7 2 99.29 12.4
 13 -7 -2 101.39 8.2
 -13 -7 2 86.29 12.7
 -13 -7 -2 60.09 14.6
 -13 -7 -2 80.09 11.5
 13 -7 2 101.99 11.5
 13 7 -2 68.99 10.4
 13 -7 2 88.39 10.5
 13 -7 2 103.59 9.5
 -13 -7 -2 81.69 9.9
 13 8 2 8.5 7.6
 -13 -8 2 14.1 9.7
 13 -8 -2 7.6 4.5
 13 -8 -2 12 4.3
 -13 -8 2 13.6 5.7
 13 -8 -2 10.4 5.3
 -13 -8 2 19.3 8.8
 13 -8 2 24.8 6
 13 -8 2 12.2 6.3
 -13 -8 -2 24 10.1
 13 8 -2 10.7 5.8
 13 -8 2 8.7 4.7
 -13 -8 -2 17.7 6.4
 13 9 2 58.59 9.7
 -13 -9 2 66.49 9.5
 13 -9 -2 49.99 8.4
 13 -9 2 50.79 8.9
 13 -9 2 48.8 8.6
 13 -9 2 51.59 7.3
 13 9 -2 32.2 9
 -13 -9 -2 27.2 12.7
 -14 0 -2 31.1 9
 -14 0 -2 19.8 3.7
 -14 0 -2 30.9 4.8
 14 0 2 19.4 6.8
 -14 0 -2 20.2 2.9
 -14 0 2 36.5 9.2
 14 0 -2 19.2 7
 -14 0 2 25.1 3.8
 14 0 2 26.8 5
 -14 0 2 21.1 3.9
 -14 -1 2 6.1 2.8
 14 -1 -2 3.2 2.9
 -14 -1 2 2.7 6.8
 14 -1 -2 -6.6 4.4
 -14 -1 2 -0.3 3.3
 14 1 2 4.7 5.7
 14 -1 -2 -2.3 5.8
 -14 1 -2 10.1 3.6
 14 1 2 7.3 3.9
 -14 1 2 4.2 1.6
 14 1 -2 0.3 5.1
 -14 -1 -2 2.1 6.7
 -14 -1 -2 2.3 2.7
 -14 1 2 4.1 1.8
 -14 -1 -2 3.9 3.6
 14 -1 2 3.8 3.4
 -14 1 2 -2.4 5.6
 14 1 -2 0.7 3.1
 14 -1 2 5.8 5.9
 14 2 2 14.8 4.8
 14 -2 -2 15 3.1
 14 -2 -2 -1.5 5.6
 14 2 2 24.7 7
 14 2 2 21.7 5
 -14 -2 2 15.5 3.7
 14 -2 -2 29.7 7.6
 -14 -2 2 14.8 5
 -14 -2 2 18.1 9
 -14 -2 -2 10.5 4.2
 14 -2 2 10.6 3.7
 14 2 -2 10.9 4.1
 -14 2 2 15 7.6
 14 -2 2 13.8 6.6
 -14 -2 -2 15 10.4
 14 2 -2 20.7 7.2
 -14 -2 -2 18.7 4.7
 14 -3 -2 43.5 5
 14 3 2 33.5 6.4
 -14 -3 2 55.79 6.1
 -14 -3 2 33.9 9.9
 14 3 2 38.2 6.6
 14 3 2 41.8 8.7
 -14 -3 2 36.2 6.8
 14 -3 -2 51.69 5.3
 14 -3 -2 43.7 8.6
 14 -3 -2 43.7 9.2
 14 3 -2 44.4 9.1
 14 -3 2 50.69 9.3
 -14 -3 -2 41.4 10.1
 -14 -3 -2 40.4 6.8
 14 -3 2 42.8 5.7
 14 -3 2 53.69 6.3
 -14 3 2 32.8 8.1
 14 3 -2 43.4 6.2
 -14 -3 -2 37.9 10.6
 14 -4 -2 127.09 12.9
 14 -4 -2 140.49 8.7
 14 -4 -2 124.59 12.6
 -14 -4 2 143.59 12
 -14 -4 2 138.19 10.9
 14 4 2 113.09 10.6
 14 4 2 159.48 12.1
 14 4 2 130.59 12.9
 -14 -4 2 114.79 15.8
 14 -4 -2 142.49 8.5
 -14 -4 -2 136.59 10.1
 -14 -4 -2 120.49 15.6
 14 -4 2 130.79 12.5
 -14 -4 -2 138.29 11.3
 14 -4 2 109.29 8.9
 14 4 -2 132.19 10.2
 14 -4 2 135.09 11.2
 14 4 -2 110.79 13.2
 14 -4 2 142.39 23.2
 14 -4 2 129.09 12.6
 14 -5 -2 2 2.8
 -14 -5 2 -2.3 6.9
 14 -5 -2 4.9 4.9
 14 5 2 -1.2 6.8
 14 -5 -2 -2.9 4.2
 -14 -5 2 6.3 4
 14 5 2 7.3 6.1
 14 -5 -2 3.3 2.8
 14 -5 2 4.2 5.2
 14 -5 2 2.3 5.4
 -14 -5 -2 0 6.8
 14 5 -2 8.2 5.6
 14 5 -2 -4.7 5.2
 -14 -5 -2 2.6 4
 14 -5 2 2.6 8
 -14 -5 -2 0.4 4.4
 14 -5 2 10.1 3.9
 14 -6 -2 -1.3 2.6
 -14 -6 2 -4.7 3.6
 14 -6 -2 9.9 3.7
 14 6 2 7.9 6.6
 14 -6 -2 15.5 5.9
 -14 -6 2 0.5 7.5
 14 -6 -2 8.5 6.2
 14 6 2 5.8 5.2
 14 -6 -2 2.8 4.6
 -14 -6 2 -5.5 5.1
 14 6 -2 11.9 6.6
 14 -6 2 -0.9 3.3
 14 -6 2 -1.4 4.1
 -14 -6 -2 4.7 5.5
 14 -6 2 -2.2 4.7
 14 6 -2 -0.3 6.2
 -14 -6 -2 7.7 5.1
 14 -7 -2 -8.6 4.4
 14 -7 -2 -5.3 2.4
 -14 -7 2 16.9 7.5
 -14 -7 2 -2.9 4.3
 14 7 2 -4.9 5.4
 14 7 2 -5.2 4.8
 14 -7 -2 -1.1 3.4
 -14 -7 2 -5 7.4
 14 -7 -2 5.5 4.6
 14 -7 2 2.8 4.4
 -14 -7 -2 1.9 6.3
 14 -7 2 7.4 4.2
 14 -7 2 1.8 4.7
 -14 -7 -2 18.6 9
 -14 -7 -2 -1.9 4.4
 14 7 -2 15.4 6.7
 14 8 2 -4.3 6
 14 -8 -2 9.2 4.6
 14 -8 -2 1.9 4
 14 -8 -2 -0.3 4
 14 -8 2 -0.5 5.1
 14 -8 2 -2.2 3.8
 -14 -8 -2 4.7 5.5
 14 8 -2 7.4 6
 14 -8 2 -5.6 3.8
 -15 0 -2 1218.58 43.5
 15 0 -2 1156.28 42.6
 -15 0 2 1057.29 41.6
 15 0 2 1087.59 48.2
 -15 0 -2 1015.8 40.4
 -15 0 2 1082.69 49.99
 -15 0 -2 1088.59 50.19
 15 0 2 1166.98 44
 15 1 2 6.6 4.2
 -15 -1 2 -5.5 6.4
 15 -1 -2 -0.2 3.1
 15 -1 -2 6 6
 -15 -1 2 -1.8 3.2
 -15 -1 2 -0.3 2.5
 15 1 2 2.9 5.7
 15 -1 2 12.2 4
 15 -1 2 8.9 6.1
 15 1 -2 -0.2 3.3
 -15 -1 -2 -0.4 7.1
 -15 -1 -2 0 2.5
 -15 -1 -2 0.3 3.3
 -15 1 2 -5.1 6.1
 15 1 -2 7 6.4
 -15 -2 2 152.48 11.1
 15 2 2 159.08 11.5
 15 -2 -2 141.99 8.8
 15 2 2 122.89 14.6
 15 -2 -2 154.18 8.8
 -15 -2 2 121.79 16.4
 15 -2 -2 158.08 14.1
 -15 -2 2 169.78 9.5
 -15 -2 -2 162.68 15.6
 15 -2 2 188.28 14.9
 -15 -2 -2 150.08 18.2
 15 2 -2 148.89 14.2
 15 -2 2 156.98 10.4
 15 2 -2 143.99 10.1
 -15 2 2 119.09 14.8
 -15 -2 -2 158.68 16.4
 15 3 2 -4.3 5.1
 15 -3 -2 3.1 2.8
 15 -3 -2 8 5.9
 -15 -3 2 3.9 7.5
 15 3 2 -5.5 3.2
 -15 -3 2 2.3 4.4
 15 -3 -2 1.8 2.5
 -15 -3 2 3.6 3.3
 -15 -3 -2 13.6 8
 -15 -3 -2 2.5 3.6
 15 3 -2 -7.1 3.1
 15 -3 2 3.1 3.3
 15 -3 2 2.6 5.8
 15 -3 2 -1.6 3.2
 -15 -3 -2 2.2 4
 15 -3 2 8.6 6.1
 15 3 -2 6.2 6
 15 -4 -2 1.5 2.9
 15 4 2 8.6 6.4
 15 -4 -2 0.9 2.7
 15 -4 -2 0.6 5.3
 15 4 2 -3.2 3.9
 -15 -4 2 -4.5 2.9
 -15 -4 2 8.5 5.1
 15 4 2 -3 4.7
 -15 -4 -2 3.1 4.4
 15 -4 2 18.7 6.7
 15 -4 2 7.4 3.5
 15 4 -2 0.5 3.6
 15 -4 2 0.6 5.4
 15 -4 2 3.8 3.5
 -15 -4 -2 -1.2 3.5
 15 4 -2 -0.4 5.2
 -15 -5 2 23.1 10.1
 -15 -5 2 40.3 6.2
 15 -5 -2 40.8 8.5
 15 5 2 32 7.8
 15 -5 -2 43.9 5.5
 15 5 2 20 7.9
 15 -5 -2 28.6 9.3
 15 -5 -2 28.2 6
 -15 -5 -2 29.4 10.2
 15 -5 2 27 5.5
 -15 -5 -2 27.4 7.5
 -15 -5 -2 47.9 7.4
 15 -5 2 36 8.4
 15 5 -2 52.19 7.9
 15 -5 2 32.5 7.8
 15 5 -2 24.6 9.4
 15 -5 2 34.4 5.9
 -15 -6 2 54.59 7.5
 15 -6 -2 27.1 8.3
 15 6 2 33.9 9
 15 -6 -2 52.59 9
 -15 -6 2 36.5 8.7
 15 -6 -2 46.3 5.5
 15 -6 -2 41.6 11.2
 15 6 2 57.19 10
 -15 -6 2 46.3 11.5
 15 -6 2 43.3 8.4
 -15 -6 -2 48.2 7.8
 15 -6 2 49.5 9.5
 15 -6 2 48.6 6.9
 -15 -6 -2 34.5 11.6
 15 6 -2 48.5 9.3
 15 -7 -2 35.4 8
 -15 -7 2 54.29 8
 15 -7 -2 58.19 7.7
 15 -7 -2 63.59 9
 15 7 2 29.4 10.2
 -15 -7 -2 47.3 8.2
 15 -7 2 45.2 7.4
 15 -7 2 49.5 9.3
 15 7 -2 55.39 10.3
 15 -8 -2 -3.2 4.1
 -15 -8 2 4.4 4.9
 15 -8 2 3.7 4.8
 15 -8 2 -1.2 5.6
 15 -8 2 -7 3.8
 15 8 -2 -1.5 10.4
 -16 0 -2 35.9 10
 -16 0 2 32 10.4
 -16 0 -2 30.9 7.5
 16 0 -2 30.9 5
 16 0 2 20.9 5.7
 -16 0 2 32.9 4.7
 16 0 2 31.5 9.8
 16 1 2 105.69 16.5
 -16 -1 2 76.59 7.4
 -16 -1 2 57.09 12
 -16 -1 2 90.89 6.7
 16 -1 -2 76.49 6.9
 16 1 -2 82.79 7.6
 16 -1 2 73.59 11.6
 -16 1 2 68.39 12.6
 -16 -1 -2 73.69 6
 16 -1 2 83.49 8.8
 -16 -1 -2 92.29 8.4
 -16 -2 2 45.8 5.4
 16 -2 -2 22.4 3.8
 16 -2 -2 28.1 10.1
 -16 -2 2 29.9 7
 16 2 2 42.8 11.1
 16 2 2 55.79 8.9
 16 -2 -2 35.9 4.9
 -16 -2 2 31.8 12.4
 -16 -2 -2 42 11.5
 16 2 -2 34.6 5.8
 -16 2 2 15.9 8.4
 -16 -2 -2 38.3 6.1
 -16 -2 -2 31.7 5.3
 16 -2 2 47.7 6.4
 16 -2 2 29.3 10
 16 3 2 52.39 10.4
 -16 -3 2 69.29 8.3
 -16 -3 2 45.6 12.5
 16 3 2 72.89 9.4
 16 -3 -2 58.69 5.8
 16 -3 -2 65.39 6.2
 -16 -3 2 51.49 8
 16 -3 -2 61.19 10.7
 16 -3 2 48 10.2
 16 -3 2 69.69 9
 16 3 -2 41.1 9.8
 16 -3 2 80.69 7.5
 -16 -3 -2 71.19 8.1
 -16 -3 -2 44.1 12.1
 16 3 -2 95.79 8.5
 16 4 2 -5 3.8
 -16 -4 2 7.9 9
 16 -4 -2 5.6 3.1
 16 -4 -2 0.1 5.7
 16 4 2 -6.9 5.7
 16 -4 -2 -0.5 2.8
 -16 -4 2 3.7 3.9
 -16 -4 2 9.5 6.3
 16 -4 2 4.3 3.3
 -16 -4 -2 3.6 7.2
 16 -4 2 -3.9 3
 16 -4 2 -8 4.2
 16 4 -2 -5.6 5.9
 16 -4 2 5.7 6.2
 -16 -4 -2 9.3 4.6
 -16 -4 -2 7.6 5.4
 16 -5 -2 127.89 11.6
 16 5 2 93.29 13.8
 16 -5 -2 102.99 13.1
 -16 -5 2 93.49 8.9
 16 -5 -2 63.89 10.2
 16 -5 -2 123.19 8
 16 5 2 73.49 12.4
 -16 -5 2 82.69 11.9
 16 -5 2 99.59 9
 -16 -5 -2 75.29 12.3
 -16 -5 -2 86.29 9.9
 16 5 -2 84.09 12.1
 16 -5 2 125.29 12.4
 16 -5 2 87.39 12.7
 16 -6 -2 19 6.7
 16 -6 -2 15 4.6
 -16 -6 2 18.3 5.3
 16 -6 2 26.8 8.1
 -16 -6 -2 12.4 9.3
 16 -6 2 8.6 6.3
 16 -6 2 20.5 5.9
 -16 -7 2 11.5 6.4
 16 -7 -2 15.5 6.1
 16 -7 -2 15.4 5.4
 16 -7 2 29.8 7.1
 16 -7 2 14.4 7.4
 -16 -7 -2 21.9 7.1
 16 -7 2 24.1 8.1
 -17 0 2 597.04 35.1
 17 0 -2 590.44 33
 17 0 2 558.14 32.7
 17 0 2 755.42 32.7
 -17 0 -2 641.54 27.4
 17 1 2 46.8 9.9
 -17 -1 2 78.79 6.7
 17 -1 -2 53.89 6.3
 -17 -1 2 48.4 11.7
 17 -1 -2 71.79 5.9
 17 1 2 69.59 8.3
 -17 -1 2 69.79 6.1
 17 -1 -2 69.89 11.8
 -17 1 2 53.39 12.5
 17 -1 2 38.1 9.3
 17 1 -2 71.89 11.7
 -17 -1 -2 100.29 8.2
 -17 -1 -2 61.89 12.6
 17 -2 -2 411.96 17.6
 17 -2 -2 374.36 24.6
 17 2 2 386.16 22.8
 -17 -2 2 369.36 19.7
 -17 -2 2 379.66 27
 17 2 2 369.06 25.1
 17 -2 2 402.26 19.9
 17 2 -2 410.16 25.1
 -17 -2 -2 383.56 28.3
 17 -2 2 407.16 19.3
 -17 -2 -2 368.26 18.3
 -17 -2 -2 447.96 20
 17 -2 2 364.86 24
 -17 -3 2 -0.1 3
 -17 -3 2 -6.8 5.2
 17 -3 -2 3.7 7.2
 17 -3 -2 1.9 3.1
 17 -3 -2 -5.5 2.3
 17 3 -2 9.4 4.3
 17 -3 2 -1.4 3.4
 17 -3 2 -3.1 5.6
 17 -3 2 10 6.8
 17 -3 2 3.9 3.6
 -17 -3 -2 6.7 4.2
 -17 -3 -2 3.7 4.7
 17 -4 -2 178.28 11
 -17 -4 2 178.18 11.6
 17 -4 2 165.28 16.2
 -17 -4 -2 202.08 13.2
 17 4 -2 162.98 13
 17 -4 2 199.68 19.3
 17 -5 -2 5.5 3.7
 -17 -5 2 12 4.6
 17 -5 -2 2.5 7
 17 -5 2 -2.3 5.4
 17 -5 2 11 4.5
 -17 -5 -2 14.5 5.7
 -17 -6 2 29.7 6.7
 17 -6 -2 50.19 10.3
 17 -6 2 32.3 8.5
 -17 -6 -2 46.7 8.3
 17 -6 2 39.3 6.9
 18 0 2 44.4 7.1
 18 -1 -2 6.3 2.9
 18 -1 2 10.1 4.6
 -18 1 2 15.2 14.4
 -18 -1 -2 2 3.9
 -18 -2 2 20.7 5.8
 18 -2 -2 7.8 3.2
 -18 -2 -2 18.6 6.4
 18 -2 2 3.2 3.6
 -18 -2 -2 17.4 5.2
 18 -3 -2 20.9 6.2
 18 -3 2 47.3 6.5
 -18 -3 -2 20.8 5.8
 18 -4 -2 -0.6 5.2
 -18 -4 2 1.8 3.8
 18 -4 2 0.6 3.6
 -18 -4 -2 6.5 4.4
 -19 -1 -2 -1.6 3.8
 19 -1 2 8.1 3.8
 -19 -2 -2 18.1 5.7
 19 -2 2 15.4 4.4
 0 0 -3 1.9 1
 0 0 -3 -0.3 1.1
 0 0 3 -0.7 1.5
 0 0 3 -0.9 1.2
 0 0 3 1.3 1.2
 0 0 -3 -0.4 1.2
 0 0 3 -0.9 1
 0 0 -3 -0.4 1.5
 0 1 -3 0.1 1.9
 0 -1 3 0.5 1.5
 0 -1 3 0.5 1.9
 0 1 3 0.9 1.6
 0 1 3 1.2 1.3
 0 -1 -3 0.5 1.5
 0 -1 3 1.6 1.3
 0 1 3 -0.1 1.5
 0 -1 -3 -0.7 1.6
 0 -1 -3 0.4 1.5
 0 1 3 0.5 1.6
 0 1 -3 0.2 0.9
 0 -1 3 0.5 0.8
 0 1 -3 -0.6 1.9
 0 -1 -3 1.6 1.5
 0 2 3 2231.38 72.49
 0 -2 3 2086.89 72.59
 0 -2 -3 2005.5 72.19
 0 2 -3 2026.5 72.19
 0 2 3 2099.89 72.59
 0 2 3 2020.9 72.19
 0 2 3 2025.7 71.29
 0 -2 3 2034.9 72.29
 0 2 -3 2086.59 72.59
 0 -2 -3 1924.91 72.19
 0 -2 3 2020.1 72.39
 0 2 3 2099.49 71.39
 0 -3 -3 0.3 2
 0 3 -3 -0.1 1.8
 0 -3 -3 -1.9 2.3
 0 3 3 2.7 2.4
 0 -3 3 2.5 2.5
 0 3 -3 0.4 2.1
 0 3 3 -0.5 1.9
 0 3 3 0 2.4
 0 -3 3 -0.5 2.2
 0 3 3 -0.1 1.1
 0 -3 3 -2.2 2.1
 0 -3 -3 -1 2.3
 0 -3 3 -1.4 2.3
 0 -4 3 126.59 5
 0 -4 -3 131.79 5.6
 0 -4 -3 131.69 7.8
 0 -4 3 133.89 8.6
 0 -4 3 133.19 7.5
 0 -4 -3 124.59 7.5
 0 4 -3 127.79 7.3
 0 4 -3 137.89 7.3
 0 4 -3 127.89 7.4
 0 -4 3 128.59 7.8
 0 4 -3 123.99 5
 0 -4 3 129.79 7.7
 0 4 3 127.89 7
 0 4 3 128.79 7.7
 0 -4 -3 124.09 7
 0 4 3 132.49 7.8
 0 -5 -3 0.5 1.5
 0 5 -3 0.2 0.9
 0 5 -3 -0.2 2.2
 0 -5 -3 -0.9 2.6
 0 -5 3 1.1 2.8
 0 5 3 2.3 2.8
 0 -5 -3 -0.8 2.2
 0 -5 3 -1.6 2.8
 0 5 -3 -1.3 2.3
 0 -5 -3 -0.7 3
 0 -5 3 -0.2 2.7
 0 -5 3 -2.6 2.7
 0 5 3 2.2 2.9
 0 5 3 -0.1 1.2
 0 5 -3 3.6 3.1
 0 -5 3 -0.7 1
 0 6 3 34.4 2.8
 0 -6 3 38.2 5.6
 0 -6 -3 46.2 6.1
 0 6 3 34.1 4.5
 0 -6 3 40.6 5.5
 0 6 3 42.4 5.7
 0 6 -3 26.6 4.8
 0 -6 -3 43.1 5.2
 0 -6 -3 35.8 3.2
 0 -6 3 34.5 2.7
 0 6 3 40.5 5.8
 0 6 -3 32.9 4.5
 0 6 -3 39.2 2.7
 0 6 -3 43.7 5.4
 0 -6 -3 32.7 5.4
 0 -6 3 35.9 5.7
 0 -6 3 35.7 5.6
 0 7 3 0.4 1.4
 0 -7 3 -1.4 4.1
 0 -7 -3 -2.4 3.7
 0 -7 3 -1.6 1.3
 0 7 -3 0.7 3
 0 -7 -3 -3.5 2.8
 0 -7 -3 0.5 1.8
 0 7 -3 -0.5 3
 0 7 -3 0.8 1.4
 0 7 3 3.7 3.5
 0 7 3 0.8 2.7
 0 -7 3 3.6 4
 0 -7 -3 -1.5 3.1
 0 7 3 1.3 3.3
 0 7 -3 -3.9 2.4
 0 -7 3 3 3.7
 0 -7 3 1.6 3.1
 0 8 3 161.68 7.1
 0 -8 -3 168.38 11.5
 0 -8 3 172.68 12.4
 0 8 3 139.79 10.7
 0 -8 3 159.58 7.3
 0 -8 -3 157.28 7.4
 0 8 3 152.08 11.2
 0 -8 3 170.18 11.6
 0 -8 -3 166.38 10
 0 8 -3 151.88 7.3
 0 -8 3 166.18 10.5
 0 -8 3 167.88 11.9
 0 8 -3 151.18 10.5
 0 8 3 166.78 9.9
 0 8 -3 190.58 15.8
 0 -9 -3 -2.5 3.1
 0 -9 3 -1 4.8
 0 9 3 -2.8 3.7
 0 -9 3 0 4.8
 0 -9 3 -6.4 3.3
 0 9 -3 1.5 1.8
 0 -9 3 1.5 1.7
 0 -9 3 -2.4 4.2
 0 -9 -3 4 4.9
 0 9 3 1 3.3
 0 9 3 -1.9 1.7
 0 -9 -3 1.6 4.5
 0 9 -3 -1.4 3
 0 9 3 1.3 4.2
 0 -10 -3 135.39 12.5
 0 -10 3 119.09 10.3
 0 -10 3 121.79 11.9
 0 -10 3 136.29 12.5
 0 -10 -3 137.39 10
 0 10 -3 148.49 10
 0 10 3 121.79 9.4
 0 -10 3 119.59 12.4
 0 -10 -3 114.19 11.4
 0 -11 3 -1.4 5.4
 0 -11 -3 4 6.6
 0 -11 3 4.8 6.6
 0 -11 -3 1 3.6
 0 -11 -3 -6.4 5.7
 0 11 -3 -1.6 3.5
 0 -11 3 0.2 4
 0 -11 -3 0.9 4.9
 0 -11 3 3.6 5.3
 0 -12 -3 383.36 22.9
 0 -12 3 347.67 19.6
 0 12 -3 370.36 25.7
 0 -12 3 436.66 27.3
 0 -12 -3 409.86 22
 0 12 3 401.56 20.2
 1 0 -3 1.6 1.7
 -1 0 3 0.3 0.7
 1 0 3 -0.7 1.8
 1 0 -3 0.9 1.6
 -1 0 3 0.4 1.2
 1 0 3 0.4 1.5
 1 0 3 0.2 1.3
 1 0 -3 0.5 1.4
 -1 0 -3 0.5 1.5
 -1 0 3 1.3 1.6
 -1 0 -3 1.9 1.4
 -1 0 3 2.4 1.8
 1 0 -3 0.2 0.7
 -1 0 -3 1.6 1.9
 1 0 3 -0.3 1.1
 1 -1 -3 935.01 33.2
 -1 -1 3 926.81 32.7
 -1 1 -3 926.81 32.8
 -1 -1 3 932.81 32.7
 1 -1 -3 939.01 33
 1 1 3 912.71 33.2
 1 1 3 984.1 33.2
 1 1 3 934.51 33.9
 -1 -1 3 767.82 35.1
 1 1 3 921.11 33.2
 -1 -1 3 969.2 33.6
 -1 1 -3 932.51 33.6
 1 1 -3 928.11 33.5
 1 -1 3 882.01 32.5
 -1 1 3 947.41 32.6
 1 -1 3 927.41 33.5
 1 -1 3 914.31 32.7
 -1 1 3 961.1 33.3
 -1 1 3 907.51 32.6
 -1 -1 -3 926.41 33.2
 -1 -1 -3 942.61 33.1
 1 1 -3 908.31 32.7
 1 1 -3 922.51 33.3
 1 -1 3 919.91 32.9
 -1 1 3 909.71 32.9
 1 1 -3 945.21 32.7
 -1 -1 -3 930.61 33.3
 -1 -2 3 677.23 25
 -1 2 -3 657.53 25.2
 1 -2 -3 673.13 24.8
 1 2 3 713.73 25.3
 1 -2 -3 670.23 23.6
 1 2 3 717.03 25.5
 -1 -2 3 568.54 28.1
 -1 2 -3 658.33 24.8
 -1 -2 3 668.73 25.1
 -1 -2 3 679.63 25.5
 1 2 3 665.03 25.1
 1 2 3 697.43 24.8
 1 -2 -3 656.93 25
 1 -2 -3 682.63 24.9
 -1 2 -3 688.73 25
 -1 2 3 682.33 25
 -1 2 3 677.23 25.1
 1 -2 3 683.63 23.7
 -1 2 3 693.73 24.8
 1 2 -3 681.43 24.9
 1 2 -3 672.43 25.4
 1 -2 3 664.83 24.7
 -1 2 3 681.43 23.6
 1 2 -3 657.53 24
 -1 -2 -3 671.93 25.3
 -1 -2 -3 656.83 25.2
 1 -2 3 704.63 25.1
 -1 -2 -3 700.23 25.2
 1 -2 3 674.63 25.2
 1 2 -3 700.53 25.7
 -1 -3 3 404.26 16.3
 1 3 3 409.36 15.4
 1 -3 -3 387.06 15.7
 1 3 3 375.36 15.7
 -1 -3 3 388.86 16.1
 1 3 3 416.76 16.4
 1 -3 -3 378.16 15.9
 -1 3 -3 397.06 16
 -1 3 -3 406.26 16.1
 1 3 3 414.66 16.6
 -1 -3 3 405.36 16.4
 1 -3 -3 409.56 16
 1 3 -3 402.86 16.3
 1 3 -3 375.96 14.3
 1 -3 3 341.67 13.9
 1 -3 3 408.56 16.2
 1 -3 3 427.16 14
 -1 3 3 411.36 16.1
 1 3 -3 389.96 15.9
 -1 3 3 410.36 15.9
 -1 -3 -3 390.76 16.2
 -1 -3 -3 414.96 15.3
 1 -3 3 390.16 16
 -1 -3 -3 377.66 15.9
 1 3 -3 403.46 16.8
 1 -3 3 387.16 15.9
 1 -3 3 405.76 15.7
 -1 3 3 380.46 15.9
 -1 -3 -3 400.06 16.4
 -1 4 -3 82.49 5.9
 1 4 3 89.79 6.4
 1 4 3 88.09 5
 -1 -4 3 75.99 6.2
 -1 4 -3 87.89 3.8
 1 4 3 84.49 6.4
 -1 -4 3 83.69 6.3
 1 -4 -3 81.89 5.4
 1 -4 -3 83.59 5.9
 -1 -4 3 82.39 7.8
 -1 -4 3 79.59 3.9
 -1 4 -3 88.59 5.8
 -1 -4 3 82.89 6.3
 1 -4 -3 80.19 10.5
 1 4 3 90.59 5.6
 1 4 -3 89.09 6.1
 -1 -4 -3 88.19 6.4
 1 -4 3 84.49 5.9
 1 4 -3 87.99 6.1
 1 -4 3 90.59 6.2
 1 4 -3 90.09 6
 1 -4 3 88.39 5.9
 1 -4 3 79.39 3.6
 -1 -4 -3 97.49 6.6
 1 4 -3 79.89 3.8
 1 -4 3 88.89 5.8
 -1 -4 -3 90.49 5.2
 -1 4 3 84.89 5.8
 -1 -4 -3 88.99 5.7
 -1 4 3 95.99 6.3
 -1 4 3 84.79 6.1
 -1 -5 3 103.69 7.4
 -1 5 -3 96.19 6.4
 -1 -5 3 98.79 4.7
 -1 5 -3 95.29 4.5
 -1 -5 3 110.49 8
 1 5 3 88.19 8.5
 1 -5 -3 104.09 7.3
 1 -5 -3 99.49 6.8
 1 -5 -3 91.49 6.3
 1 5 3 100.89 5.5
 1 5 3 98.69 6.5
 -1 -5 3 130.09 14.2
 -1 5 -3 94.99 6.9
 1 5 3 104.59 7.5
 -1 -5 3 104.19 7.4
 1 5 -3 99.09 6.8
 -1 5 3 99.89 7.4
 1 5 -3 98.09 8.2
 -1 -5 -3 99.89 6.6
 1 -5 3 99.59 7.2
 -1 5 3 107.49 7.2
 1 5 -3 91.39 4.4
 -1 -5 -3 106.19 5.9
 -1 -5 -3 99.49 7.4
 1 -5 3 99.19 7.2
 1 -5 3 100.19 6.7
 1 5 -3 98.29 6.9
 1 -5 3 96.19 4.3
 -1 5 3 100.89 7.1
 1 -5 3 102.79 6.9
 -1 -5 -3 99.29 7.4
 -1 -6 3 122.19 5.9
 -1 -6 3 135.99 9.6
 1 6 3 129.59 7.7
 1 -6 -3 128.79 8.4
 1 -6 -3 121.99 8.7
 -1 6 -3 123.39 5.7
 -1 -6 3 128.29 9.1
 -1 -6 3 119.59 8.4
 1 -6 -3 119.39 7.5
 -1 6 -3 130.09 7.9
 1 6 3 114.49 6.3
 1 6 3 135.39 9.2
 -1 6 -3 122.29 7.7
 1 6 3 123.89 8.9
 -1 6 -3 138.09 8.7
 -1 -6 3 136.69 9.1
 1 6 -3 125.19 8.6
 1 -6 3 116.69 12.3
 -1 -6 -3 112.79 6.8
 1 -6 3 121.69 5.5
 -1 -6 -3 122.29 8.9
 -1 6 3 128.79 8.4
 1 -6 3 125.09 9
 1 6 -3 129.29 8
 -1 6 3 126.49 8.7
 1 -6 3 130.59 8.5
 1 6 -3 117.69 5.6
 -1 -6 -3 116.39 8.9
 -1 6 3 121.49 7.8
 1 -6 3 128.49 8.9
 1 6 -3 115.89 8.2
 -1 -6 -3 126.39 7.9
 -1 -7 3 91.89 9.3
 1 -7 -3 108.79 8.3
 -1 7 -3 91.89 7.9
 -1 -7 3 102.69 8.2
 -1 -7 3 109.59 11.8
 1 7 3 113.09 9.1
 -1 7 -3 100.49 7.6
 1 -7 -3 104.09 9
 -1 -7 3 98.79 5.4
 -1 7 -3 107.89 7.4
 -1 -7 3 108.69 8.9
 1 7 3 104.49 8.6
 1 7 3 100.69 5.9
 -1 7 -3 98.89 5.3
 1 7 3 106.69 7.2
 -1 -7 -3 110.99 6.6
 1 -7 3 99.59 5
 -1 -7 -3 120.49 9.7
 1 7 -3 107.49 7.8
 -1 7 3 108.39 7.4
 -1 7 3 106.39 8.5
 -1 -7 -3 118.69 9.2
 1 7 -3 99.29 8
 1 7 -3 110.09 8.5
 1 -7 3 102.19 7.7
 1 -7 3 106.69 11.5
 -1 7 3 119.89 8.6
 1 -7 3 90.39 8.5
 1 7 -3 107.99 5.4
 1 -7 3 102.69 8.3
 1 -8 -3 107.59 8
 1 8 3 97.59 9
 1 8 3 140.69 16.5
 -1 -8 3 98.59 5.7
 -1 -8 3 121.39 10.1
 -1 8 -3 106.69 7.9
 -1 -8 3 115.49 10.6
 1 8 3 110.89 6.2
 1 8 3 106.79 8
 -1 -8 3 115.09 10.1
 1 -8 -3 139.79 17.1
 -1 8 -3 102.59 5.7
 1 -8 -3 112.29 9.2
 -1 -8 3 112.29 9.2
 1 -8 3 103.99 8.2
 -1 -8 -3 106.99 6.8
 1 -8 3 117.49 10.2
 1 -8 3 99.99 5.4
 1 8 -3 122.49 8.5
 -1 -8 -3 106.49 12.5
 -1 -8 -3 107.49 8.3
 -1 8 3 105.39 9.1
 -1 8 3 107.39 9
 1 8 -3 108.09 8.9
 1 -8 3 133.89 10.7
 1 -8 3 125.09 10.3
 1 8 -3 116.19 5.8
 -1 8 3 107.99 8
 1 -9 -3 4.9 4.7
 1 9 3 7 3.9
 -1 -9 3 1.7 4.3
 -1 -9 3 0.2 4.9
 -1 -9 3 2.5 5
 1 9 3 2.2 2.2
 1 -9 -3 3.6 4.2
 1 9 3 0 5
 1 -9 -3 -2.2 3.2
 -1 -9 3 4.4 2
 -1 -9 3 8 4.9
 -1 9 -3 0.3 3.6
 -1 9 -3 2.9 1.9
 1 9 3 3 5.3
 -1 9 3 2.6 4.4
 -1 -9 -3 3.4 5.1
 1 -9 3 16.9 5.8
 1 -9 3 0.9 1.6
 -1 9 3 -3.3 3.7
 1 -9 3 0.2 4.9
 1 9 -3 2.7 4
 1 -9 3 10 5
 1 -9 3 -1.2 3.6
 -1 -9 -3 2.5 3.6
 -1 9 3 1.8 4.4
 -1 -9 -3 1.1 2.4
 1 9 -3 2.8 3.6
 -1 -9 -3 2.1 5.2
 1 9 -3 4.4 2
 1 -10 -3 81.39 10
 -1 -10 3 72.59 10.3
 -1 10 -3 89.59 8
 -1 -10 3 79.59 10.8
 1 -10 -3 83.59 7.8
 1 10 3 76.99 7.6
 -1 -10 3 54.19 7.8
 -1 -10 3 77.09 10.9
 1 -10 -3 79.49 10.8
 1 10 3 81.29 5
 1 -10 3 76.49 8.3
 -1 -10 -3 53.19 10
 1 -10 3 72.29 10.3
 1 -10 3 82.19 10.1
 1 10 -3 72.49 4.6
 -1 -10 -3 88.49 8.2
 1 10 -3 77.99 8.1
 -1 -10 -3 77.29 10.3
 -1 10 3 82.89 7.9
 -1 -10 -3 77.59 10
 1 -10 3 56.79 9.7
 -1 -11 3 14.3 7.2
 1 -11 -3 31.3 11.4
 1 11 3 29.2 6.7
 -1 11 -3 16.5 4.8
 -1 -11 3 25.1 7.9
 1 -11 -3 8.7 6.8
 -1 -11 3 19.9 5.8
 1 -11 -3 44.6 6.4
 1 -11 -3 30.2 7.3
 -1 -11 3 21.1 7.5
 -1 -11 -3 30 9.1
 -1 -11 -3 24.1 5.4
 1 -11 3 33 8
 -1 -11 -3 6.7 6.1
 1 -11 3 24.9 5.7
 -1 -11 -3 30.6 8
 1 -11 3 24.5 7.3
 1 11 -3 30.3 6
 1 12 3 -8.1 4.7
 -1 -12 3 0.1 5.9
 1 -12 -3 -2.6 5.3
 -1 -12 3 1.3 5.7
 -1 -12 -3 -6.7 4.7
 -1 -12 -3 8.2 5.2
 1 -12 3 4.1 4.2
 -1 12 3 3.6 4.4
 1 12 -3 7.6 8.9
 2 0 3 0.9 1.7
 2 0 3 1.1 2.3
 2 0 -3 -0.8 2.1
 2 0 -3 -0.8 1.6
 -2 0 3 1.7 2.1
 -2 0 3 0.3 0.5
 -2 0 3 0.7 2.2
 2 0 -3 0.6 2
 2 0 3 0.1 1.9
 -2 0 3 0.3 0.6
 -2 0 -3 -1.1 1.5
 2 0 3 0.3 1.2
 -2 0 3 0.1 1.5
 -2 0 -3 3.1 2.1
 -2 0 -3 1.7 1.2
 -2 1 -3 42.5 3.3
 2 -1 -3 36.7 2.8
 -2 -1 3 51.59 4.7
 -2 1 -3 46.7 4.3
 -2 -1 3 36.4 3.6
 2 1 3 40.7 3.6
 -2 1 -3 33.4 3.1
 -2 -1 3 43.3 3.6
 2 1 3 39.5 4.1
 -2 -1 3 36.6 2.7
 2 1 3 42.3 3.4
 2 -1 -3 32 3.1
 2 -1 -3 40.4 2.3
 2 -1 -3 37.6 3.7
 -2 1 -3 36.5 2.4
 2 1 3 44.8 3.5
 -2 1 3 43 3.4
 -2 1 3 36.8 2.8
 2 1 -3 38 2.5
 -2 -1 -3 41.6 3.5
 2 1 -3 38 3.9
 2 1 -3 45.3 4.4
 -2 -1 -3 38.2 3.4
 2 1 -3 40.5 3.5
 2 -1 3 38.9 3.1
 -2 1 3 36.1 2.6
 -2 -1 -3 38.1 3.3
 -2 1 3 37.2 3.8
 2 -1 3 38.2 2.3
 2 -1 3 42.1 3.1
 2 -1 3 39.9 4.1
 2 -2 -3 2.1 1.7
 -2 2 -3 6.8 2.7
 2 2 3 5.4 2.2
 2 -2 -3 3.4 1.7
 -2 -2 3 6.2 3.1
 2 2 3 4.9 2.5
 2 2 3 4.9 2.6
 2 -2 -3 2.7 1.2
 -2 -2 3 -1.6 2.3
 -2 -2 3 3.2 2.8
 2 -2 -3 4 2.3
 -2 -2 3 4.3 2.1
 -2 2 -3 2.5 1.7
 2 2 3 4.4 2.6
 2 2 -3 2.6 1.9
 -2 2 3 1 1.6
 -2 -2 -3 4.2 2.6
 2 -2 3 7.5 1.7
 2 2 -3 2.5 2.7
 2 2 -3 3.3 3
 -2 2 3 4.7 1.5
 2 -2 3 2 1.5
 2 -2 3 1.2 2
 -2 -2 -3 1.5 2.4
 2 -2 3 3 2.3
 2 -2 3 5.9 1.7
 -2 -2 -3 1.4 2.4
 -2 -2 -3 6.3 2.5
 2 2 -3 3.7 1.9
 -2 2 3 3 1.7
 -2 2 3 2.7 2.4
 2 3 3 37 4.1
 2 -3 -3 32.6 3.3
 -2 3 -3 34.4 4.1
 -2 3 -3 36.1 3.9
 2 3 3 29.8 3.8
 -2 -3 3 40.7 4.2
 2 -3 -3 35.2 3.9
 -2 -3 3 37.3 4.5
 -2 -3 3 35.1 4.7
 -2 -3 3 32.4 4.3
 2 3 3 34.4 4.4
 2 -3 -3 29.2 3.6
 2 3 3 29.7 4.1
 -2 3 3 34.2 3.6
 -2 -3 -3 33.8 3.9
 2 3 -3 35.6 3.9
 -2 3 3 35.9 3.8
 2 -3 3 32.4 3.7
 2 -3 3 35.9 2.6
 2 3 -3 29 4.2
 -2 -3 -3 36.7 4.2
 2 3 -3 35.1 2.9
 2 -3 3 38.9 3.8
 2 3 -3 29.3 4.7
 -2 -3 -3 33.4 4.2
 2 -3 3 27 3
 -2 -3 -3 36.9 4.5
 2 3 -3 38.8 4.3
 2 -3 3 31.6 2.5
 -2 3 3 35 4
 2 -3 3 37.5 4.1
 2 4 3 6 3.1
 2 4 3 6.2 2.6
 2 4 3 2.9 2.6
 -2 4 -3 3.4 2.6
 -2 -4 3 4.5 2.9
 -2 -4 3 5.1 3.2
 -2 -4 3 3.5 3
 -2 4 -3 3.6 2.6
 2 4 3 3.7 2.7
 2 -4 -3 11.2 2.8
 2 -4 -3 5.5 3.3
 -2 -4 3 5.4 3.4
 2 -4 -3 2.7 2.3
 2 4 -3 4.5 1.6
 2 -4 3 5.1 1.3
 -2 -4 -3 8.7 2.9
 2 4 -3 4.4 2.7
 -2 -4 -3 4.1 3
 2 4 -3 5.8 3
 -2 -4 -3 2.3 2.6
 2 -4 3 3.7 2.5
 2 4 -3 4.8 3.1
 -2 4 3 8.8 2.8
 2 -4 3 4.7 2.9
 -2 4 3 3.8 2.6
 -2 -4 -3 1.3 2.7
 2 -4 3 6.4 2.6
 2 -4 3 3.1 2.2
 -2 4 3 2 2.4
 2 -5 -3 728.43 28.4
 -2 -5 3 772.62 29.8
 -2 -5 3 711.43 28.8
 -2 5 -3 737.63 28.4
 -2 -5 3 732.13 28.7
 2 -5 -3 708.23 27.8
 2 -5 -3 687.03 27.4
 -2 5 -3 717.53 26
 -2 5 -3 716.33 27.7
 2 5 3 703.83 27.1
 2 5 3 694.43 28.7
 2 5 3 712.73 29
 2 5 3 688.93 27.5
 -2 -5 3 681.43 26.1
 -2 -5 3 719.73 28.7
 2 5 -3 714.43 30.3
 -2 5 3 718.43 28.1
 2 -5 3 728.43 27.7
 -2 -5 -3 718.43 28.6
 2 -5 3 746.43 28.7
 2 -5 3 712.83 27.6
 2 -5 3 664.33 25.5
 -2 5 3 733.23 27.8
 2 -5 3 665.23 27.8
 -2 -5 -3 737.43 27.6
 -2 5 3 703.13 28.1
 2 5 -3 717.43 28.2
 2 5 -3 731.73 28.5
 -2 -5 -3 711.13 27.9
 -2 -5 -3 730.53 29.2
 2 5 -3 674.23 25.9
 2 -6 -3 88.09 6.1
 -2 -6 3 82.89 4.9
 -2 -6 3 83.99 7.5
 -2 6 -3 77.89 6.9
 2 6 3 85.59 7.6
 -2 -6 3 98.09 7.9
 2 6 3 89.89 10
 -2 -6 3 93.19 8.4
 2 6 3 88.69 5.9
 2 6 3 83.29 6.3
 -2 6 -3 85.39 4.8
 -2 -6 3 96.19 8
 2 -6 -3 84.29 6.8
 -2 6 -3 88.09 6.4
 2 -6 -3 82.69 7.4
 2 -6 3 86.59 7.3
 -2 6 3 84.99 6.7
 2 6 -3 82.99 7.2
 2 -6 3 79.09 4.2
 -2 -6 -3 83.89 7.7
 2 6 -3 79.09 4.6
 -2 -6 -3 82.99 6.3
 2 6 -3 93.99 7.3
 -2 6 3 80.59 6.5
 2 -6 3 99.19 7
 -2 -6 -3 93.09 7.8
 -2 6 3 77.59 6.9
 -2 -6 -3 90.99 6.8
 2 -6 3 80.79 7.1
 2 6 -3 91.09 7.2
 -2 -7 3 546.05 24.7
 2 -7 -3 516.75 24.1
 2 7 3 526.25 24.5
 -2 -7 3 520.05 30.9
 -2 -7 3 541.45 20.9
 2 7 3 573.84 22.8
 2 7 3 565.14 24.9
 -2 7 -3 542.75 20.7
 -2 7 -3 545.85 23.9
 2 -7 -3 558.34 24.4
 2 -7 -3 557.44 23.7
 -2 -7 3 546.45 25.6
 2 7 3 527.95 21.6
 -2 7 -3 564.34 22.9
 -2 -7 3 547.25 24
 -2 -7 -3 547.05 24.8
 2 7 -3 533.25 24.1
 2 -7 3 517.65 20.2
 2 -7 3 567.34 22.8
 2 7 -3 563.14 24.2
 2 7 -3 527.35 20.5
 -2 -7 -3 547.05 22.4
 -2 7 3 550.64 22.9
 2 -7 3 560.64 25.8
 -2 -7 -3 542.75 23.2
 -2 7 3 518.45 23.8
 2 -7 3 512.75 23.8
 -2 7 3 551.44 23.6
 2 8 3 27.4 4
 -2 -8 3 25.4 3.3
 -2 -8 3 30.4 6.5
 -2 8 -3 30.1 5
 2 -8 -3 31.8 6.6
 2 8 3 21 6.6
 -2 8 -3 25.3 3.2
 2 8 3 34.2 6.2
 -2 -8 3 24.1 5.7
 -2 -8 3 11 9.3
 -2 -8 3 24.9 6.7
 2 8 3 33.5 5.2
 2 -8 -3 28 4.8
 2 8 -3 32.7 3.4
 -2 8 3 28.8 5.1
 2 -8 3 24 4.8
 2 -8 3 25.6 5.8
 -2 -8 -3 22.5 4.4
 -2 8 3 30.7 5.7
 2 -8 3 25.4 2.8
 -2 -8 -3 13.4 5.5
 2 -8 3 28.2 6.3
 2 8 -3 29.3 6.1
 2 -8 3 30.4 6.4
 -2 -8 -3 33.8 5.8
 2 8 -3 25.6 5
 -2 -8 -3 26.7 6.3
 -2 -9 3 281.37 16
 -2 -9 3 287.67 17.8
 -2 -9 3 270.77 16.9
 2 9 3 269.27 12.5
 2 -9 -3 255.87 15.2
 2 -9 -3 295.67 17.1
 2 9 3 323.77 20.2
 -2 -9 3 273.17 16.8
 2 -9 -3 260.17 14.1
 -2 9 -3 261.37 11.4
 2 9 3 278.67 14.2
 -2 9 3 275.27 14.5
 2 -9 3 292.57 17.2
 -2 -9 -3 271.97 14.7
 2 9 -3 262.77 11.6
 2 -9 3 279.47 15.8
 2 -9 3 260.47 10.9
 2 -9 3 277.77 16.5
 -2 9 3 273.77 15.9
 2 9 -3 277.57 15
 -2 9 3 297.87 22.5
 -2 -9 -3 224.68 15.1
 2 9 -3 278.37 16.3
 2 -9 3 262.77 14
 -2 -9 -3 252.37 16.4
 2 -10 -3 3.4 3.7
 2 -10 -3 4.3 4.8
 2 10 3 -0.3 2.5
 2 10 3 4.9 4.1
 -2 -10 3 4.9 6
 -2 -10 3 2.7 4.5
 -2 -10 3 6.5 5.9
 2 -10 -3 -3.2 4.9
 -2 -10 3 -2.1 5.3
 -2 10 -3 1.9 3.7
 -2 -10 -3 -2.6 5.1
 2 -10 3 2.1 4.8
 2 -10 3 -0.6 3.5
 -2 10 3 4.3 4.2
 -2 -10 -3 1.1 3.7
 -2 -10 -3 7.4 6.9
 -2 -10 -3 -1.3 4.7
 2 -10 3 -2.7 4
 2 -10 3 3.5 4.9
 2 10 -3 -0.1 4
 -2 -10 -3 -1.7 3.6
 2 10 -3 0.7 1.8
 2 -10 3 2.1 1.5
 -2 -11 3 204.08 16.6
 -2 11 -3 198.58 12.5
 2 11 3 229.18 13.3
 -2 -11 3 223.98 17.3
 2 11 3 219.78 10.2
 -2 -11 3 235.78 17.2
 2 -11 -3 194.98 16.7
 2 11 -3 206.68 13.4
 2 -11 3 217.48 16.1
 2 -11 3 187.58 14.9
 2 -11 3 196.78 16.1
 -2 -11 -3 231.18 19
 -2 -11 -3 244.18 13.7
 2 -11 3 210.88 12.8
 -2 -11 -3 225.18 16.6
 -2 -12 3 -5.7 5.4
 -2 -12 3 5 5.9
 2 -12 3 6.7 4.7
 2 12 -3 10.9 7.9
 -2 12 3 2.4 4.4
 -2 -12 -3 4.4 6.2
 3 0 -3 -1.1 2.6
 3 0 -3 -1.4 1.7
 -3 0 3 0.9 2.7
 3 0 -3 -1.8 2.1
 3 0 3 0.6 2.3
 -3 0 3 -0.8 2.6
 -3 0 -3 -0.5 1.6
 -3 0 -3 0.5 1.2
 -3 0 3 0.2 1.6
 3 0 3 -1.4 1.7
 3 0 3 1 1.4
 3 0 3 2 3
 -3 0 -3 0.9 2.4
 -3 1 -3 2.1 1
 3 1 3 5.1 2.7
 3 1 3 4.4 2.2
 3 -1 -3 2.3 0.9
 -3 -1 3 4.7 2.3
 3 1 3 3.5 3.1
 3 -1 -3 0.4 2.1
 -3 -1 3 1.6 1.4
 3 1 3 0.9 2.1
 -3 -1 3 3.6 2.3
 3 -1 -3 5.8 1.7
 -3 -1 3 3.8 3.2
 -3 1 -3 0.8 2.1
 -3 -1 3 -0.6 2.4
 3 -1 -3 1.7 2.5
 -3 1 -3 2.9 1.9
 -3 -1 -3 3.9 2
 3 -1 3 3.6 2.1
 -3 1 3 4 1.5
 -3 -1 -3 2.8 2.6
 -3 1 3 0.4 2.8
 3 -1 3 2 2.7
 3 -1 3 3 1
 3 -1 3 3.4 1.9
 -3 -1 -3 3 3.1
 3 1 -3 2.7 1.3
 3 1 -3 4.5 2.7
 -3 1 3 3.7 2.6
 3 1 -3 2.2 2.5
 -3 1 3 2.8 0.8
 3 1 -3 1.2 2.8
 -3 -2 3 643.34 23.9
 3 -2 -3 650.63 24.6
 -3 2 -3 625.94 24.8
 3 -2 -3 634.34 23.5
 -3 -2 3 667.53 25.5
 -3 2 -3 630.44 23
 3 -2 -3 691.53 23.6
 3 2 3 650.03 24.7
 3 -2 -3 608.34 23.4
 -3 -2 3 650.93 24.6
 -3 -2 3 654.83 24.9
 3 2 3 655.43 25.1
 3 2 3 638.94 24.7
 3 2 3 674.53 24.6
 3 -2 3 651.93 23.8
 -3 -2 -3 669.73 24.7
 3 2 -3 632.64 25.1
 -3 -2 -3 644.74 24.8
 -3 2 3 617.04 24.7
 3 -2 3 644.64 24
 3 2 -3 622.34 24
 3 -2 3 624.74 24.7
 3 2 -3 635.64 25.1
 3 -2 3 612.84 23.9
 3 2 -3 624.74 24.1
 -3 2 3 635.04 23.7
 -3 2 3 653.73 23.6
 3 2 -3 623.54 23.8
 3 -2 3 628.84 22.9
 -3 -2 -3 668.93 24.4
 -3 2 3 645.74 23.4
 -3 -2 -3 670.43 25.1
 3 -2 3 630.14 24.1
 -3 -3 3 328.37 13.8
 3 -3 -3 305.47 13
 3 3 3 336.57 14.4
 3 3 3 343.77 14.6
 -3 -3 3 302.07 14.6
 3 3 3 323.37 14.5
 3 -3 -3 335.77 13.4
 3 3 3 319.57 14
 -3 -3 3 321.47 15
 -3 -3 3 325.57 14.5
 3 -3 -3 327.37 13.8
 -3 3 -3 326.87 14.2
 3 3 -3 324.87 14.2
 3 3 -3 326.47 13.2
 3 3 -3 315.97 14.5
 3 -3 3 324.67 12.7
 3 -3 3 326.77 13.9
 -3 -3 -3 327.07 14.3
 3 3 -3 329.37 13.4
 -3 3 3 332.77 14.2
 3 3 -3 322.57 13.7
 3 -3 3 323.87 12.9
 3 3 -3 345.07 15.2
 -3 -3 -3 340.87 14.6
 3 -3 3 262.17 14.2
 3 -3 3 321.67 14
 -3 -3 -3 334.37 14.5
 -3 3 3 334.37 13.2
 3 -3 3 321.47 12.9
 -3 3 3 319.57 13.2
 3 4 3 118.99 7.8
 3 4 3 108.69 7.9
 3 4 3 114.69 7.5
 -3 -4 3 119.29 8
 -3 -4 3 117.09 8.2
 3 -4 -3 115.69 6.9
 3 4 3 111.89 7.2
 3 -4 -3 116.69 4.6
 -3 4 -3 116.89 7.3
 -3 -4 3 120.29 8.3
 3 -4 -3 125.29 4.6
 -3 4 -3 120.89 7.1
 3 -4 -3 127.39 7.3
 3 -4 -3 122.09 6.5
 -3 -4 3 120.79 7.5
 3 4 -3 122.09 6.3
 -3 -4 -3 129.89 7.8
 -3 -4 -3 132.09 7.9
 -3 4 3 118.39 6.7
 3 -4 3 117.09 7
 -3 -4 -3 114.89 8
 3 -4 3 123.49 6.3
 3 -4 3 120.09 7.4
 3 4 -3 118.39 8
 3 -4 3 121.59 6.6
 -3 -4 -3 110.39 7.3
 3 -4 3 123.59 5.8
 3 4 -3 119.19 7.7
 -3 4 3 125.19 7
 3 4 -3 112.09 7.3
 3 -5 -3 118.89 6.9
 -3 -5 3 114.49 7.9
 3 5 3 106.09 7
 -3 -5 3 120.89 8.4
 -3 -5 3 119.49 8.8
 -3 5 -3 102.49 7.1
 3 5 3 99.39 8
 3 -5 -3 110.09 7.4
 3 -5 -3 103.59 6.8
 3 5 3 119.79 7.4
 -3 5 -3 108.99 7.3
 3 5 3 104.29 7.9
 -3 -5 3 106.79 8.3
 -3 5 3 125.59 7.6
 -3 5 3 110.49 7
 -3 -5 -3 107.79 8.5
 -3 -5 -3 116.59 7.6
 3 -5 3 122.39 7.9
 -3 -5 -3 108.09 8.1
 3 5 -3 117.99 7.7
 -3 -5 -3 120.59 7.8
 3 5 -3 111.09 8.1
 -3 5 3 111.39 7.2
 3 5 -3 113.79 6
 3 -5 3 115.99 7.1
 3 -5 3 117.59 6.8
 3 -5 3 112.19 5.5
 3 -5 3 107.49 6.9
 3 5 -3 118.79 8
 3 6 3 52.09 5.4
 -3 -6 3 58.39 7.1
 -3 -6 3 51.69 4.4
 3 6 3 49.5 5.6
 3 6 3 51.39 6.9
 -3 -6 3 48.6 6.6
 -3 6 -3 63.39 4.5
 -3 6 -3 64.89 6.2
 -3 6 -3 59.19 5.6
 3 -6 -3 68.29 6.5
 3 -6 -3 54.49 5.4
 3 6 3 53.89 7.4
 -3 -6 3 61.59 7.5
 -3 -6 3 65.99 8.3
 3 -6 -3 54.49 5.5
 3 -6 3 47.9 3.5
 -3 -6 -3 61.19 6.5
 3 6 -3 57.49 6.7
 3 -6 3 62.09 6.9
 3 -6 3 60.89 5.9
 3 6 -3 58.19 6.9
 -3 -6 -3 68.29 8
 -3 -6 -3 64.39 7.5
 -3 6 3 58.29 5.6
 3 -6 3 37.6 6.6
 3 -6 3 55.69 5.3
 -3 -6 -3 59.69 7
 -3 6 3 57.39 6.2
 3 6 -3 53.29 4.1
 -3 6 3 61.79 6.3
 -3 -7 3 38.2 7
 3 -7 -3 40.3 6.7
 3 7 3 36.3 5
 3 7 3 49 7.5
 3 7 3 38.8 5.4
 3 -7 -3 48.2 5.8
 -3 -7 3 43.7 4.2
 -3 -7 3 35.8 7.4
 -3 -7 3 48 7.4
 3 7 3 37.1 6.4
 3 -7 -3 36.2 6.1
 -3 7 -3 42.2 5.6
 -3 7 -3 37.4 5.9
 -3 7 -3 48.4 4.3
 3 -7 3 38.7 3.4
 -3 7 3 44.6 6
 3 7 -3 63.89 7.4
 3 -7 3 42.8 5.6
 -3 7 3 40.6 5.4
 3 7 -3 38.8 6.2
 -3 -7 -3 39 6.6
 -3 -7 -3 35.1 5.8
 -3 7 3 44.1 6.2
 3 -7 3 34.9 5.3
 3 7 -3 40.2 3.8
 3 7 -3 45.6 6.7
 -3 -7 -3 42.5 7
 -3 -7 -3 47.3 6.3
 3 -7 3 46.1 6.4
 3 -7 3 45.7 7.8
 -3 -8 3 138.69 11.4
 -3 -8 3 135.79 11.6
 3 -8 -3 143.09 9.8
 -3 -8 3 142.09 12.4
 -3 8 -3 141.89 9.3
 3 8 3 147.69 9.4
 3 8 3 136.39 8.8
 3 -8 -3 138.19 9.1
 -3 -8 3 136.89 11.1
 3 8 3 133.19 11
 -3 8 -3 135.69 7.5
 -3 8 -3 138.19 10.4
 3 -8 -3 136.79 10.8
 -3 -8 -3 134.59 9.5
 -3 -8 -3 124.89 11
 3 8 -3 154.88 11.1
 3 8 -3 144.39 11
 -3 8 3 147.79 11.4
 3 -8 3 131.49 11
 3 8 -3 141.29 10.2
 3 -8 3 137.59 9.1
 -3 -8 -3 148.19 10.2
 -3 8 3 135.59 9.7
 3 -8 3 141.59 9.9
 3 -8 3 132.99 6.7
 3 8 -3 133.89 7.2
 -3 8 3 138.59 10.4
 3 -8 3 133.79 10.4
 -3 -8 -3 145.89 11.5
 3 -9 -3 42.9 7.7
 3 -9 -3 45 6.2
 3 9 3 34.4 11
 -3 -9 3 53.89 9.5
 -3 9 -3 43.3 7.1
 3 9 3 53.79 6.2
 3 9 3 42.5 6.3
 -3 -9 3 34.7 8.1
 -3 -9 3 41.2 7.6
 -3 -9 3 44.8 8.1
 3 -9 -3 43.5 6.9
 -3 9 3 44.4 6.6
 3 -9 3 51.19 6.4
 3 9 -3 46.9 4.3
 -3 9 3 57.69 7.8
 3 9 -3 44.5 7
 3 -9 3 43.6 6.8
 -3 -9 -3 52.19 6.8
 -3 -9 -3 44.6 6.7
 3 -9 3 44.6 7.9
 3 -9 3 46.5 3.6
 3 -9 3 38.3 7.4
 -3 -9 -3 36.6 8
 -3 -9 -3 48.5 8.3
 3 -10 -3 11 5
 3 -10 -3 3.2 5.5
 3 10 3 2.6 3
 3 -10 -3 -1.3 3.2
 -3 -10 3 6.3 5.5
 3 -10 3 7.2 4.5
 -3 -10 -3 -1.3 4.1
 3 -10 3 5.7 1.7
 3 -10 3 7.2 3.9
 3 10 -3 7.3 4.6
 -3 10 3 5.4 4.5
 -3 -10 -3 9.9 6.4
 3 -10 3 8.2 5.4
 -3 -10 -3 6 6.1
 3 10 -3 3.2 2.3
 3 -10 3 2.4 5.2
 -3 -10 -3 10.2 7.7
 -3 -10 -3 3.5 3.7
 3 11 3 9.5 4.6
 3 -11 -3 6.7 6
 -3 -11 3 9.3 6.7
 -3 -11 3 8.9 6.4
 3 -11 -3 9.6 5
 -3 -11 3 3.4 4.9
 3 -11 -3 -3.6 3.3
 -3 -11 3 10.3 7.6
 3 11 3 6.7 3.6
 3 -11 -3 2.5 6.1
 -3 -11 -3 6.6 4.8
 3 -11 3 8.2 4.1
 -3 -11 -3 -0.2 5.7
 -3 -11 -3 3.2 3.4
 -3 11 3 1.9 4.4
 -3 -11 -3 1.2 5.8
 3 -11 3 7.1 4.9
 -3 -11 -3 11.1 8.3
 3 -11 3 12.4 6.8
 3 11 -3 3.3 2
 3 -11 3 7.4 5.8
 3 11 -3 -5.9 3.7
 -3 -12 3 70.39 12.7
 3 12 3 56.19 7.6
 -3 -12 3 48.6 10.1
 -3 -12 -3 31.4 9.1
 -3 12 3 27.6 10.1
 -4 0 3 -0.3 3.1
 -4 0 3 0 0.6
 -4 0 -3 -1.1 1.7
 -4 0 3 1.2 3
 4 0 -3 -1 2.8
 -4 0 -3 -2.7 2.4
 -4 0 3 -0.5 1.6
 4 0 -3 -0.5 0.7
 4 0 3 0.2 1.8
 4 0 -3 -2 2.7
 4 0 -3 0.9 1.9
 4 0 3 -0.9 2.6
 4 0 3 -3.7 3
 4 0 3 -0.2 1.5
 -4 0 -3 -0.5 1.2
 -4 -1 3 1011.7 39.9
 4 -1 -3 1066.19 37.2
 4 1 3 1038.3 38.6
 4 -1 -3 1125.89 39.2
 4 1 3 1096.39 38.8
 4 -1 -3 1127.99 39.6
 -4 -1 3 1101.29 39.5
 -4 1 -3 1047 38.4
 4 1 3 1039.8 39.3
 4 1 3 1105.99 40.2
 4 -1 -3 967 37.3
 -4 -1 3 1102.09 37.7
 -4 1 -3 1073.69 39.1
 -4 -1 3 1008.2 38.7
 -4 -1 3 1097.89 39
 -4 1 -3 1024.5 37.1
 4 -1 -3 1032.8 38
 4 -1 3 1106.09 39.1
 4 1 -3 1070.19 37.7
 -4 -1 -3 1079.09 38.6
 -4 1 3 1053.29 39.2
 4 1 -3 1079.89 39.4
 -4 1 3 1077.49 39.7
 4 1 -3 1040.6 39.7
 4 -1 3 1036.7 38.3
 4 -1 3 1048.4 37.4
 4 -1 3 1108.59 39.9
 -4 -1 -3 1066.99 39.5
 4 1 -3 1049.49 39.1
 -4 -1 -3 1090.09 40
 -4 1 3 1072.59 37.9
 4 -1 3 1060.89 39.7
 4 -2 -3 408.16 15.6
 4 -2 -3 383.96 14.6
 4 2 3 387.86 16
 -4 -2 3 395.96 15.2
 4 -2 -3 374.06 16.1
 -4 -2 3 376.76 16.3
 4 -2 -3 368.56 14.6
 -4 -2 3 405.66 17.4
 4 2 3 391.76 16.4
 -4 -2 3 399.36 16.2
 4 2 3 399.06 17.2
 4 2 3 376.56 16.1
 4 -2 3 356.46 15.5
 -4 2 3 377.26 14.6
 4 2 -3 365.16 15.7
 -4 -2 -3 399.76 17.1
 4 2 -3 391.16 16
 4 2 -3 395.26 15.2
 4 -2 3 369.66 13.8
 4 -2 3 369.26 16.2
 4 -2 3 382.76 15.7
 -4 -2 -3 376.06 16.4
 -4 2 3 386.46 16.5
 -4 2 3 370.16 14.4
 -4 -2 -3 382.26 16
 4 -2 3 388.26 15.4
 4 2 -3 404.76 16.9
 -4 -2 -3 390.46 15.7
 4 2 -3 377.36 16.6
 -4 2 3 409.66 15.7
 4 3 3 1020.8 37.9
 4 -3 -3 1070.89 36.6
 4 -3 -3 1017.6 36.7
 -4 -3 3 979 38.8
 4 3 3 940.31 39.3
 4 -3 -3 1018.8 36.3
 4 3 3 990.5 38.2
 4 3 3 1063.09 38.8
 -4 -3 3 995.6 38.4
 4 -3 -3 1011.7 37.6
 -4 -3 3 1028.5 38.2
 -4 -3 3 1048.8 37.4
 4 3 -3 968.1 38.7
 4 -3 3 1012.3 37.4
 4 -3 3 1007.5 37.7
 4 -3 3 1011.3 37.2
 -4 -3 -3 999.9 38.5
 4 -3 3 1018.6 37.1
 -4 3 3 995.6 36.5
 -4 3 3 1005 36.5
 -4 -3 -3 967.5 38
 4 -3 3 997.6 35.7
 4 3 -3 1014.6 37.2
 4 -3 3 1032.3 36.9
 4 3 -3 992.8 37.8
 4 3 -3 1023.6 37.3
 4 3 -3 1010.4 38.6
 4 -3 3 1005.6 35.8
 -4 -3 -3 1048.7 37.8
 4 3 -3 969.5 37.3
 -4 -3 -3 977.5 38
 -4 3 3 974.9 36.4
 4 4 3 46.9 5.7
 4 4 3 31.7 5.2
 4 -4 -3 39.8 3.1
 4 -4 -3 41.6 4.7
 -4 4 -3 36.2 4.7
 4 4 3 35.6 5.2
 4 -4 -3 36.2 4.6
 4 4 3 47 5.1
 4 -4 -3 36.8 2.8
 -4 -4 3 39.9 5.4
 -4 -4 3 42.9 6.2
 -4 -4 3 34.6 4.7
 4 -4 -3 38 3.5
 -4 -4 3 40 5.9
 4 -4 3 42.7 4.8
 -4 4 3 43.2 4.7
 -4 4 3 40 5.2
 4 -4 3 34 3.4
 4 4 -3 38.9 4.3
 4 -4 3 45 5
 4 -4 3 36.4 3.2
 -4 -4 -3 47.1 6
 4 -4 3 39.5 3.7
 4 4 -3 41.9 5.4
 -4 4 3 40.4 4.2
 -4 -4 -3 44.1 5.4
 4 4 -3 48.7 6.1
 -4 -4 -3 33.4 5
 -4 -4 -3 49.5 5.9
 4 4 -3 43.3 4.9
 4 -5 -3 4 1.1
 4 -5 -3 9.2 3
 -4 -5 3 2.9 6.6
 -4 -5 3 1.9 3.9
 -4 -5 3 2.9 3.9
 4 -5 -3 4.5 2.9
 4 -5 -3 2 2
 4 5 3 3 3.4
 -4 -5 3 2.2 3
 -4 5 -3 3.1 2.8
 -4 5 -3 4 2.7
 4 5 3 1 2.8
 4 5 3 5.9 3.8
 4 5 3 0.9 3.1
 4 -5 3 -0.4 2
 -4 5 3 1.7 3.2
 -4 -5 -3 1.3 3.1
 -4 -5 -3 5 3.2
 4 5 -3 1.5 2.9
 -4 -5 -3 5.6 3.7
 4 -5 3 4.2 2.2
 4 5 -3 5.4 3.5
 4 -5 3 2 1.8
 4 5 -3 0.6 2.1
 4 5 -3 4.4 4
 -4 5 3 2.5 2.6
 -4 -5 -3 3.7 3.5
 4 -5 3 4.7 3.1
 -4 5 3 2.3 2.3
 4 -6 -3 144.79 9.3
 4 -6 -3 143.89 8
 4 6 3 121.69 8.6
 -4 -6 3 157.88 10.7
 -4 -6 3 129.39 9.3
 4 6 3 139.39 9.9
 -4 -6 3 122.59 10.2
 -4 6 -3 129.09 8.4
 4 -6 -3 105.99 8.7
 -4 -6 3 142.39 10.1
 -4 6 -3 136.39 8.9
 4 6 3 120.29 8.1
 4 6 3 134.49 9.7
 -4 -6 -3 129.39 8.8
 4 -6 3 130.49 7.7
 4 6 -3 135.29 9.5
 -4 -6 -3 140.19 9.5
 4 6 -3 125.39 16.1
 4 -6 3 112.09 7.8
 -4 6 3 142.29 9.2
 4 -6 3 135.59 8.1
 -4 6 3 122.79 8
 -4 6 3 140.69 8.7
 -4 -6 -3 147.19 10.3
 4 6 -3 145.09 9.4
 4 -6 3 127.79 6.6
 -4 -6 -3 133.09 9.6
 4 -6 3 127.39 9.1
 4 6 -3 125.99 7.3
 4 7 3 70.99 8.4
 4 7 3 62.59 6.9
 -4 -7 3 50.39 8.4
 4 7 3 79.39 9.1
 4 -7 -3 58.49 7.4
 -4 -7 3 52.69 8.1
 4 -7 -3 66.29 6.4
 -4 7 -3 57.89 6.5
 -4 -7 3 72.59 8.7
 -4 -7 3 53.99 7.9
 4 7 3 68.79 6.4
 4 -7 -3 58.29 6
 -4 7 -3 76.89 7.2
 -4 7 3 60.99 6
 -4 -7 -3 51.89 8
 -4 -7 -3 61.29 7.4
 -4 7 3 78.69 6.9
 -4 -7 -3 63.59 8.2
 4 -7 3 75.49 6.4
 4 -7 3 66.79 8
 4 -7 3 70.99 6.2
 4 7 -3 64.59 8
 4 7 -3 60.89 5.2
 -4 -7 -3 71.39 8
 4 -7 3 63.89 6.5
 4 -7 3 63.49 4.4
 4 7 -3 69.69 8.1
 4 7 -3 67.99 8.1
 -4 7 3 66.49 7.2
 4 8 3 952.1 41.4
 -4 8 -3 971.8 38.6
 4 -8 -3 966.1 38.8
 4 -8 -3 966.7 38.3
 -4 -8 3 1033 41.4
 4 -8 -3 1003.9 41
 4 8 3 1052.09 42.4
 4 8 3 1017.8 38.8
 -4 -8 3 958.5 41.5
 -4 8 -3 933.61 46.6
 -4 -8 3 1013.5 42.9
 4 8 3 993.3 41
 -4 -8 3 941.51 41
 -4 8 3 1023.7 39.4
 -4 -8 -3 964.5 39.3
 4 -8 3 966.7 38.8
 4 -8 3 1049.79 41.5
 4 8 -3 996 40.8
 -4 8 3 998.8 39.8
 4 -8 3 986.7 39.5
 4 -8 3 932.11 35.9
 4 8 -3 964.6 39.9
 -4 -8 -3 978.6 41.5
 4 -8 3 1014 38.1
 4 8 -3 979 42.9
 -4 -8 -3 953.7 40.8
 -4 -8 -3 999.8 39.7
 -4 8 3 916.41 38.8
 -4 -9 3 8.7 6.8
 4 9 3 3.5 7.1
 4 9 3 -1.8 3.3
 4 -9 -3 5.3 5.1
 4 9 3 5.7 3.8
 -4 -9 3 6.1 5.4
 4 -9 -3 3.1 3.5
 -4 -9 3 -1.6 9
 4 -9 -3 0.4 3.1
 -4 -9 3 3.7 6
 4 -9 3 -8.4 3.5
 -4 9 3 5.9 4.3
 -4 -9 -3 -0.2 4
 4 9 -3 0.5 5.2
 4 9 -3 1.3 3.7
 4 -9 3 1 3.1
 -4 9 3 -2.8 3.5
 4 -9 3 -0.5 3.9
 -4 -9 -3 0.3 4.9
 4 -9 3 1 2
 -4 -9 -3 -4.7 5.4
 -4 -9 -3 2.1 3.9
 -4 -9 -3 -5.4 4.2
 4 -9 3 1.5 3.3
 4 9 -3 8.3 3.2
 -4 -10 3 98.29 12.1
 4 -10 -3 108.39 8.7
 4 10 3 124.79 9.1
 -4 -10 3 136.19 11.9
 -4 -10 3 106.59 13.7
 -4 -10 3 120.09 12.3
 4 -10 -3 111.79 9.8
 4 10 3 135.49 9.8
 4 -10 -3 110.89 12.2
 -4 -10 -3 87.09 10.4
 4 10 -3 114.19 10.2
 -4 10 3 88.79 11.4
 -4 -10 -3 101.19 17.1
 4 10 -3 136.69 9.4
 -4 -10 -3 123.49 10.2
 4 -10 3 122.19 11.1
 -4 -10 -3 132.09 12.6
 4 -10 3 117.19 6
 4 -10 3 102.99 9.6
 4 -10 3 116.19 8.5
 4 -10 3 133.19 12.5
 -4 -10 -3 91.89 11.6
 4 11 3 14.1 5.5
 -4 -11 3 5.3 6.4
 4 -11 -3 0.7 5.7
 4 -11 -3 -1 4.1
 4 -11 -3 -8.5 5.3
 -4 -11 3 7.6 6.2
 -4 -11 3 3.1 5.1
 4 11 3 3.5 3.7
 4 -11 -3 -2.8 3
 -4 -11 3 17.6 8.6
 4 -11 3 -5.5 5.2
 -4 -11 -3 -6.9 5
 4 -11 3 7.8 4
 4 -11 3 -3.3 5.2
 -4 -11 -3 5.2 5.9
 4 -11 3 2.8 4.2
 -4 -11 -3 0.1 3.9
 -4 -11 -3 -4.9 7
 -4 11 3 3.6 4.4
 4 12 3 109.19 9.7
 -4 -12 3 103.29 14.8
 -4 -12 3 78.09 12.5
 -4 12 3 106.29 15.9
 -4 -12 -3 84.19 12.7
 5 0 3 -0.4 1.5
 -5 0 3 0.4 0.7
 -5 0 -3 0 3.3
 -5 0 3 0.8 3.4
 -5 0 -3 1.8 2.8
 -5 0 3 3.1 3.4
 5 0 3 1.4 1.9
 -5 0 -3 1.4 1.9
 5 0 -3 1 3.1
 5 0 -3 -1 2.8
 -5 0 -3 0.1 1.4
 -5 0 3 0.5 1.7
 -5 0 3 -1.8 1.7
 5 0 -3 0.1 2
 5 0 3 4.8 3.7
 5 0 3 0.2 2.8
 5 1 3 868.21 32.2
 5 -1 -3 844.92 33.3
 -5 -1 3 987.4 35
 -5 1 -3 876.71 32
 5 -1 -3 822.62 31.7
 5 1 3 886.31 34.1
 5 -1 -3 816.32 30.5
 -5 -1 3 841.62 31
 5 1 3 862.01 32.2
 5 1 3 840.12 33.4
 -5 1 -3 827.62 30.4
 5 -1 -3 994.1 33.6
 5 -1 -3 828.62 30.6
 -5 -1 3 883.91 32.5
 -5 -1 -3 896.11 33.5
 5 -1 3 866.11 33.8
 5 1 -3 886.91 33.8
 5 1 -3 901.31 33.4
 -5 1 3 844.82 33.8
 5 -1 3 866.61 32
 -5 -1 -3 882.51 32.1
 -5 1 3 861.91 31.3
 -5 -1 -3 853.11 32
 -5 -1 -3 833.92 34.1
 5 -1 3 857.51 30.8
 -5 1 3 848.22 33.2
 5 -1 3 879.91 32.9
 5 1 -3 881.51 32.8
 5 1 -3 909.61 31.3
 -5 -2 3 3202.78 109.19
 -5 -2 3 3092.69 110.39
 -5 -2 3 3099.79 110.59
 5 2 3 3120.39 110.79
 5 2 3 3184.48 111.79
 5 2 3 3214.38 110.19
 5 -2 -3 3125.19 108.59
 -5 -2 3 3141.89 111.79
 5 -2 -3 3049.4 108.69
 5 -2 -3 3097.99 110.69
 5 2 3 3106.29 110.29
 5 -2 -3 3036.6 109.99
 -5 2 3 3133.19 108.59
 5 2 -3 3191.68 111.09
 5 -2 3 3076.49 109.49
 5 -2 3 3243.38 111.09
 5 -2 3 3120.39 110.29
 5 -2 3 3231.68 110.29
 5 2 -3 3036.4 110.19
 -5 -2 -3 2770.72 114.19
 5 2 -3 3173.58 110.59
 5 -2 3 3007.8 107.69
 -5 -2 -3 3073.99 110.89
 5 -2 3 3096.69 110.79
 5 2 -3 3366.86 111.69
 -5 2 3 3068.59 111.09
 5 2 -3 3250.67 109.39
 -5 2 3 3035.4 110.19
 5 -3 -3 318.67 13.2
 -5 -3 3 329.97 16.1
 5 -3 -3 318.47 14.6
 5 3 3 324.97 14.7
 5 3 3 295.07 14.6
 5 3 3 338.87 15
 5 -3 -3 324.77 12.8
 5 3 3 339.17 15.9
 -5 -3 3 319.97 13.8
 -5 -3 3 315.07 14.9
 -5 -3 3 309.07 15
 5 -3 -3 342.67 13.9
 -5 3 3 324.27 12.8
 5 -3 3 322.87 13.8
 5 3 -3 343.17 15.7
 -5 -3 -3 328.57 14.4
 5 -3 3 322.87 11.9
 5 -3 3 310.77 14.8
 -5 -3 -3 345.37 15.2
 5 3 -3 313.67 15.6
 -5 3 3 326.67 13.7
 5 3 -3 323.97 13.9
 5 3 -3 321.87 14.6
 -5 -3 -3 324.27 15.8
 5 -3 3 324.27 14.1
 5 -3 3 328.47 11.9
 -5 3 3 310.27 12.9
 5 -3 3 299.67 15.7
 -5 3 3 321.37 15.1
 5 -3 3 329.67 14.3
 5 -3 3 338.67 14.1
 5 3 -3 306.17 14.5
 5 3 -3 332.77 14.4
 -5 -3 -3 312.27 14.9
 5 4 3 821.32 34
 5 4 3 816.42 33.5
 5 -4 -3 914.91 34.1
 5 -4 -3 840.32 31.6
 5 -4 -3 909.91 32
 -5 -4 3 827.02 34.4
 5 -4 -3 868.51 33.3
 5 4 3 873.51 34.6
 -5 -4 3 866.51 33.2
 -5 -4 3 845.22 34.9
 -5 -4 3 862.11 34.2
 5 4 3 834.12 33.8
 -5 -4 -3 834.02 34.4
 5 -4 3 770.42 34.3
 5 -4 3 896.81 33.3
 5 4 -3 861.41 33
 5 4 -3 863.91 33.8
 -5 -4 -3 861.71 33.5
 -5 4 3 852.21 32.2
 5 -4 3 856.71 32.5
 5 -4 3 878.31 32.6
 5 -4 3 853.71 31.1
 -5 4 3 876.51 31.8
 5 -4 3 864.01 31.1
 -5 -4 -3 863.51 34
 5 4 -3 889.91 33.2
 -5 -4 -3 848.92 34.1
 -5 4 3 906.91 34.1
 5 4 -3 894.91 36.7
 -5 -5 3 86.89 9.2
 -5 -5 3 87.59 7.9
 5 -5 -3 78.59 4.5
 5 5 3 80.39 6.7
 5 -5 -3 91.69 5
 5 -5 -3 95.59 6.9
 5 5 3 88.99 7.5
 5 5 3 84.29 7.8
 -5 -5 3 86.19 7.3
 5 5 3 82.09 7.7
 -5 -5 3 89.79 8.9
 5 -5 -3 82.19 5.4
 -5 5 3 80.39 5.5
 5 5 -3 86.29 7.4
 5 5 -3 84.19 8.1
 5 -5 3 89.49 5.4
 5 5 -3 78.69 6.9
 -5 -5 -3 79.49 7.2
 -5 5 3 81.89 7.2
 5 -5 3 79.59 5.6
 -5 -5 -3 71.39 8.2
 5 -5 3 94.79 7
 -5 -5 -3 78.79 8.3
 -5 5 3 78.99 5.9
 5 -5 3 86.79 5.2
 5 -5 3 78.29 6.3
 -5 -5 -3 77.29 7.2
 5 6 3 7.1 4.2
 -5 -6 3 3.2 4.2
 5 6 3 -2.5 3.2
 -5 -6 3 -1.5 4
 5 -6 -3 2.4 2.8
 5 6 3 1.1 3
 -5 -6 3 -1.8 3.4
 5 -6 -3 -0.7 1.9
 5 -6 -3 0.3 1.1
 5 6 3 0.2 3.5
 5 -6 -3 -4.1 2.7
 -5 -6 3 -3.7 4.2
 5 -6 3 1.5 2
 5 6 -3 2.8 2.7
 -5 -6 -3 -2.8 3.4
 5 -6 3 -4.2 2.8
 5 -6 3 -1 2
 5 6 -3 -1.3 3.2
 -5 -6 -3 3.6 4
 5 6 -3 0 3.7
 -5 -6 -3 1.2 3.6
 -5 6 3 -3.3 2.9
 5 6 -3 -3.7 2.8
 5 -6 3 -0.6 2.3
 -5 -6 -3 -0.7 3.2
 -5 6 3 -0.7 2.2
 -5 6 3 4.5 3
 5 -6 3 -1.2 2.3
 -5 7 -3 441.96 20.7
 5 -7 -3 461.05 21.3
 5 -7 -3 460.75 21.1
 5 7 3 454.65 22.1
 -5 -7 3 436.56 23.2
 -5 -7 3 479.95 22.9
 -5 -7 3 443.36 21.6
 5 7 3 428.16 22.1
 5 7 3 421.56 20.6
 5 -7 -3 446.76 20
 5 7 3 461.75 20.5
 -5 -7 3 412.26 22.3
 -5 7 3 434.06 19.3
 -5 -7 -3 447.46 21.1
 -5 7 3 448.86 20.9
 5 -7 3 440.86 21.3
 -5 -7 -3 462.95 21.6
 -5 -7 -3 483.55 22.3
 5 -7 3 450.65 19.8
 5 7 -3 460.55 19.1
 5 -7 3 479.25 20.6
 5 7 -3 453.75 21.9
 -5 -7 -3 460.05 22.7
 5 -7 3 466.35 19.7
 5 7 -3 442.66 21.5
 5 -7 3 435.06 18.1
 5 7 -3 493.25 21.9
 -5 7 3 459.15 20.5
 5 8 3 0.3 3.8
 -5 8 -3 -0.4 5.5
 5 8 3 4.2 4.8
 5 -8 -3 3.8 3.4
 5 8 3 -2.5 4.2
 -5 -8 3 6 6
 -5 -8 3 -4.6 4.9
 -5 -8 3 3.2 5.3
 5 -8 -3 -4.5 2.6
 -5 -8 3 0.7 4.8
 5 8 3 -1.2 3.5
 5 -8 -3 2 4.4
 -5 -8 -3 3.4 4.5
 -5 -8 -3 3.6 4.1
 -5 8 3 0.1 2.9
 5 8 -3 5.4 3
 5 -8 3 2.7 4.4
 5 8 -3 -4.1 3.7
 5 -8 3 -1.4 3.9
 5 -8 3 -2.3 3
 -5 -8 -3 1.1 6.6
 5 8 -3 -2.1 4.3
 -5 -8 -3 7.7 5.1
 -5 8 3 -0.6 3.2
 5 -8 3 -1.4 2.1
 5 -8 3 8.2 3.5
 -5 -8 -3 2.7 5
 -5 8 3 -3.2 3.6
 5 9 3 30.7 7.3
 5 -9 -3 23.9 5.1
 -5 -9 3 21.2 7.3
 -5 -9 3 32.6 7.6
 5 9 3 27.4 5.7
 5 -9 -3 20.7 5.1
 -5 -9 3 29.6 7.5
 5 -9 -3 31.3 6.9
 5 9 3 32.5 6.9
 -5 -9 3 28.5 11.7
 -5 -9 -3 33.2 7.7
 -5 -9 -3 23.8 8.6
 5 -9 3 25.1 3.4
 5 -9 3 19.5 6.2
 -5 -9 -3 19.7 6.4
 5 9 -3 35.2 8.8
 5 -9 3 23.8 6.7
 5 -9 3 32.7 5.3
 -5 9 3 33.7 6.1
 5 9 -3 30.4 6.8
 -5 -9 -3 28.5 6.7
 -5 -9 -3 25.3 5.8
 -5 9 3 28.2 6.4
 5 -9 3 23.7 5
 5 9 -3 29.5 4.4
 -5 -10 3 1.1 5.1
 -5 -10 3 23.6 7.2
 5 10 3 4.9 4.2
 5 -10 -3 4.7 3.8
 5 10 3 9.1 4.6
 -5 -10 3 10.8 7.2
 5 -10 -3 -1 4.9
 -5 -10 3 6.6 5.6
 5 -10 -3 4.9 3.6
 -5 -10 -3 4.3 4.3
 -5 10 3 9.9 4.8
 5 -10 3 5.6 4.1
 5 -10 3 3.9 5.6
 5 10 -3 5.2 2.8
 5 -10 3 2.3 2.1
 -5 -10 -3 2.4 5.7
 -5 -10 -3 14 8.2
 5 -10 3 2.1 2.5
 -5 -10 -3 4.8 4.4
 5 -10 3 6.8 4.9
 5 -10 3 8.2 3.7
 -5 -11 3 23.1 9.4
 5 -11 -3 16 5
 5 11 3 17.7 5.4
 5 11 3 17 5.2
 5 -11 -3 31.9 6.9
 5 -11 -3 18.9 7.8
 -5 -11 3 17.7 7.7
 -5 -11 3 18.3 6.9
 5 -11 -3 8.6 6.3
 -5 -11 3 27.5 8.2
 5 -11 3 24.1 6.5
 -5 -11 -3 15.2 7.3
 5 11 -3 25.8 7.9
 -5 -11 -3 22.1 7.3
 5 -11 3 16.7 7.7
 5 -11 3 14.3 2.4
 5 11 -3 21.8 5.8
 5 -11 3 15.5 4.9
 -5 -11 -3 8.7 7.2
 5 -11 3 18.3 2.4
 -5 -11 -3 17 5.4
 5 11 -3 21.4 3.8
 -5 -11 -3 31.3 7
 5 -11 3 22.7 4.8
 -5 -12 3 74.19 12.5
 5 12 3 64.49 8.5
 -5 -12 3 58.29 11.2
 -5 -12 -3 63.19 15.9
 -5 12 3 76.49 10.3
 -6 0 -3 -2.4 1.9
 -6 0 -3 -2 3.5
 6 0 -3 1.3 1.2
 -6 0 -3 -3.6 2.5
 6 0 -3 2.4 2.3
 6 0 -3 -1.2 3.3
 -6 0 -3 -0.3 1.4
 6 0 3 -1.8 3.6
 6 0 3 -1.5 3
 -6 0 3 0 0.9
 6 0 3 0.9 1.7
 -6 0 3 -0.7 1.7
 -6 0 3 -4.3 3.1
 6 0 3 -0.7 2
 6 0 -3 -1.1 2.3
 -6 0 3 -1.7 3.7
 -6 0 3 -1.7 1.9
 -6 1 -3 14.6 1.3
 6 -1 -3 13.7 1.6
 6 -1 -3 12.6 2.5
 -6 1 -3 13.5 2.8
 6 1 3 22.2 5.2
 6 1 3 23 3.6
 6 -1 -3 14.1 4.1
 -6 -1 3 14.9 3.2
 -6 1 -3 14.1 1.5
 6 1 3 17.5 3.7
 -6 -1 3 16.8 4.9
 6 -1 -3 14.2 1.6
 -6 -1 3 14.8 2
 6 -1 -3 14.1 4.1
 6 1 3 10.9 2.8
 6 1 -3 15.4 4.5
 -6 -1 -3 14.3 2.8
 6 1 -3 14.3 2.2
 6 -1 3 17.2 4.7
 -6 1 3 16.6 2.2
 6 1 -3 19.7 3.8
 -6 -1 -3 13.6 4
 6 -1 3 15.6 2.9
 6 -1 3 23 4.4
 6 1 -3 14.5 4.2
 -6 1 3 18.9 4.6
 -6 -1 -3 16.3 4.7
 6 -1 3 18.7 2
 -6 1 3 11.9 4.3
 -6 -2 3 440.06 18.9
 6 2 3 427.96 20.4
 6 -2 -3 486.95 19.3
 -6 -2 3 463.85 19
 6 -2 -3 434.66 19.4
 -6 -2 3 453.15 17.5
 6 -2 -3 450.15 16.9
 6 -2 -3 432.76 17
 6 -2 -3 439.36 16.6
 6 2 3 460.05 18.8
 6 2 3 455.05 18.7
 -6 -2 3 449.26 20.8
 6 2 3 448.66 19.5
 -6 2 3 463.35 19.3
 6 -2 3 423.06 22.8
 6 -2 3 441.36 17.9
 6 -2 3 441.86 15.9
 -6 2 3 439.86 19.8
 6 -2 3 445.36 19.6
 6 -2 3 463.85 20
 6 2 -3 441.36 19.5
 6 2 -3 452.75 17.7
 -6 2 3 434.36 16.8
 6 2 -3 432.06 20.1
 6 2 -3 458.45 19.5
 -6 -2 -3 470.45 18.5
 -6 -2 -3 454.95 20.6
 6 2 -3 450.15 19.1
 -6 -2 -3 428.36 19.5
 6 -2 3 451.45 19.3
 6 3 3 857.01 33.7
 -6 -3 3 818.92 33.4
 6 -3 -3 935.01 33
 6 -3 -3 828.02 31
 -6 -3 3 880.01 33.9
 6 -3 -3 896.91 33.6
 6 3 3 853.01 34.7
 6 3 3 854.71 33.2
 6 3 3 850.71 33.5
 -6 -3 3 817.02 34.9
 6 -3 -3 844.02 31.5
 -6 -3 3 869.21 32.3
 6 -3 3 865.81 33.9
 6 3 -3 862.21 32.3
 6 -3 3 858.01 32.2
 6 -3 3 826.52 32.9
 6 -3 3 859.81 29.7
 6 3 -3 854.21 33.2
 6 3 -3 838.32 33.5
 -6 -3 -3 847.42 34.4
 6 -3 3 905.81 32.6
 -6 3 3 861.61 34.1
 -6 -3 -3 860.51 34.9
 6 -3 3 794.12 29.6
 -6 -3 -3 850.41 32.8
 -6 -3 -3 850.41 33.5
 6 3 -3 845.72 34.3
 -6 3 3 856.01 32.6
 6 3 -3 857.21 33.2
 6 -3 3 840.62 33.4
 6 4 3 1165.58 43.6
 6 4 3 1067.39 46.6
 6 -4 -3 1092.99 40.7
 -6 -4 3 1202.58 45.6
 6 4 3 1140.69 43.8
 6 4 3 1150.58 43.5
 6 -4 -3 1082.19 44.8
 -6 -4 3 1143.99 43.9
 6 -4 -3 1089.59 41.8
 -6 -4 3 1163.18 42.6
 -6 -4 3 1142.69 44.3
 6 4 -3 1139.59 44.5
 6 -4 3 1105.19 42.4
 6 -4 3 1129.09 43.1
 -6 -4 -3 1115.39 42.9
 6 -4 3 1074.99 44.1
 6 -4 3 1131.29 39.9
 -6 -4 -3 1125.09 43.8
 6 4 -3 1173.78 43
 -6 -4 -3 1137.99 44.7
 -6 4 3 1122.19 41.4
 6 -4 3 1153.78 43.5
 6 -4 3 1166.28 40
 6 -4 3 1095.39 42.5
 6 4 -3 1177.68 43.3
 6 4 -3 1172.48 43.6
 -6 -4 -3 1101.49 43.7
 6 4 -3 1186.58 42.8
 -6 4 3 1094.79 43.8
 6 -4 3 1104.09 42.2
 -6 -5 3 55.99 8.4
 6 -5 -3 40.6 3.9
 6 5 3 36.3 5.7
 6 -5 -3 40.4 5
 -6 -5 3 32.2 6.1
 6 -5 -3 43.5 3.8
 6 5 3 28 5.9
 6 -5 -3 49.6 6
 6 -5 -3 45.2 4.4
 6 5 3 45.7 7
 -6 -5 3 46.2 6.9
 -6 -5 3 42.3 5.7
 6 5 3 42 6.4
 6 5 -3 39.3 5.3
 6 -5 3 39.9 4.8
 -6 -5 -3 40.7 6.8
 6 -5 3 44.9 5.6
 -6 -5 -3 31.9 6.1
 6 5 -3 37.4 5.2
 -6 5 3 41.5 3.8
 6 5 -3 36.1 6.5
 -6 5 3 32.6 5.9
 6 -5 3 41.5 5.2
 6 -5 3 42.5 3.5
 -6 5 3 43 4.7
 6 -5 3 42.1 5.6
 6 5 -3 49.6 6.6
 -6 -5 -3 45.8 6.6
 6 -5 3 43.2 3.4
 6 -5 3 46.7 6.3
 -6 -5 -3 34 5.5
 6 -6 -3 17.1 4.3
 6 -6 -3 13.1 4.2
 6 -6 -3 12.4 2.9
 6 -6 -3 14.7 2.7
 6 -6 -3 12.8 2.3
 6 6 3 13.2 4.4
 -6 -6 3 18.6 4.9
 -6 -6 3 17.4 6.2
 6 6 3 14.2 5.3
 -6 -6 3 13.2 5.5
 6 6 3 14.5 4.8
 6 6 3 13.4 4.9
 -6 -6 3 7.6 5.6
 -6 6 3 13.5 3
 6 6 -3 5.6 3.8
 6 6 -3 11.8 5.3
 -6 6 3 18.3 5.4
 6 -6 3 15.8 4.4
 6 -6 3 14.1 3.3
 -6 -6 -3 18.3 5.8
 6 -6 3 16.7 3.3
 6 -6 3 11 3.6
 6 6 -3 11.5 3.7
 -6 -6 -3 11.7 8.9
 -6 6 3 16.3 3.9
 6 6 -3 17.9 5.3
 6 -6 3 7.6 4.1
 -6 -6 -3 9 4.4
 6 -7 -3 46.8 5.2
 -6 -7 3 50.39 7.4
 -6 -7 3 43.8 10
 6 7 3 61.09 13.9
 6 -7 -3 43.6 6.2
 6 7 3 48.2 7.4
 -6 -7 3 57.99 9.3
 6 -7 -3 47 2.5
 -6 -7 3 47.5 8.4
 6 7 3 48.8 8.1
 6 7 3 56.49 7.1
 6 -7 -3 56.79 7.2
 -6 -7 -3 40 8.5
 6 -7 3 41.8 6.8
 -6 7 3 50.19 7.3
 -6 7 3 48.7 6.2
 6 -7 3 51.69 4.9
 6 -7 3 54.59 5.1
 -6 -7 -3 43.5 8.2
 -6 -7 -3 56.69 7.7
 6 7 -3 46.7 7
 -6 -7 -3 43.7 7.5
 6 7 -3 65.89 8.8
 6 -7 3 47.9 5.5
 6 -7 3 46.4 6.5
 6 7 -3 51.49 7.9
 6 7 -3 47.8 5.7
 6 -7 3 48.9 5.8
 -6 -7 -3 46.6 8.1
 -6 -8 3 89.19 10.9
 -6 -8 3 102.29 11.9
 6 8 3 87.39 10.3
 6 8 3 82.69 9.4
 6 -8 -3 84.69 7.7
 -6 -8 3 101.79 12.2
 -6 -8 3 71.69 9.3
 6 -8 -3 82.59 6.9
 6 8 3 86.39 10.9
 -6 -8 -3 88.69 10.3
 6 -8 3 109.19 9.8
 -6 8 3 74.99 6.6
 6 -8 3 96.09 7
 -6 -8 -3 115.39 11
 -6 8 3 81.79 8.1
 -6 -8 -3 64.89 11.2
 6 8 -3 99.69 9.6
 6 8 -3 72.89 9.2
 6 8 -3 101.09 10.1
 -6 -8 -3 95.09 10.9
 -6 -8 -3 93.49 9
 6 -8 3 85.19 7.4
 -6 8 3 81.99 9.4
 6 -8 3 83.99 6.1
 6 8 -3 90.69 7.2
 6 -8 3 97.09 7.7
 -6 -9 3 17.3 6.8
 -6 -9 3 36.6 7.5
 -6 -9 3 18.9 7.8
 6 -9 -3 23.7 4.5
 6 -9 -3 28 6.8
 6 9 3 20.5 6.4
 6 9 3 18.4 5.4
 6 -9 -3 24.2 4.9
 6 9 3 27.4 5.7
 -6 -9 3 15.7 7.2
 6 -9 3 28.7 5.2
 6 -9 3 23.6 3.6
 -6 -9 -3 30.8 6.3
 -6 9 3 19.5 6.7
 6 -9 3 28.3 7
 6 -9 3 26 4.6
 -6 9 3 20 5.3
 6 9 -3 23.9 4.4
 -6 -9 -3 33.4 7.7
 6 -9 3 28.6 4.4
 -6 -9 -3 23.8 6.6
 6 -9 3 21.5 5.3
 6 10 3 85.79 9.4
 6 -10 -3 98.99 8.2
 -6 -10 3 84.19 11.1
 -6 -10 3 62.59 11.8
 6 10 3 98.79 14.3
 6 -10 -3 76.29 10.2
 6 10 3 98.59 9.1
 -6 -10 3 97.89 12.4
 -6 -10 3 79.79 12
 6 -10 3 88.29 7.5
 6 10 -3 90.89 7.1
 6 10 -3 95.99 11.3
 -6 -10 -3 77.09 12.7
 6 -10 3 93.69 9
 6 -10 3 75.99 10.7
 6 -10 3 86.89 5.9
 -6 -10 -3 92.79 12.4
 -6 10 3 75.69 9.4
 -6 -10 -3 85.29 11.5
 6 11 3 127.49 10.1
 -6 -11 3 89.79 13.1
 -6 -11 3 94.69 12.6
 -6 -11 3 100.29 13.7
 6 -11 -3 102.59 12
 -6 -11 3 81.49 12.1
 6 11 3 98.09 9.7
 6 -11 -3 87.89 11.4
 -6 -11 -3 111.69 10.6
 6 -11 3 87.49 7.6
 6 -11 3 83.19 11.7
 -6 -11 -3 92.29 12.7
 -6 -11 -3 57.49 8.5
 -6 -11 -3 88.49 12.9
 -6 11 3 111.69 12.2
 6 -11 3 96.79 6.3
 6 11 -3 102.19 7.3
 6 -11 3 96.39 9.8
 6 -11 3 89.29 6.1
 6 12 3 64.99 8.6
 -6 -12 3 54.09 11.9
 -6 -12 3 71.59 11.6
 -6 12 3 74.79 10.8
 -7 0 -3 -3.2 1.9
 7 0 3 0.2 2.1
 -7 0 3 1.1 1.8
 7 0 -3 -3.7 3.5
 -7 0 -3 -0.6 1.3
 7 0 -3 0 1.3
 -7 0 -3 0.5 1.7
 7 0 -3 3.1 2.5
 -7 0 3 0 1
 -7 0 -3 -2.7 2
 7 0 -3 0.6 3.5
 -7 0 3 4.2 4.2
 -7 0 -3 -1.7 3.7
 7 0 3 0.3 3.9
 7 0 3 1.8 1.8
 -7 0 3 1.1 2.1
 7 0 3 1.6 3.3
 7 -1 -3 224.48 10.1
 7 1 3 223.78 10.7
 -7 -1 3 221.68 9.3
 7 -1 -3 254.67 12.9
 7 -1 -3 217.28 8.9
 7 1 3 233.18 10.9
 -7 1 -3 216.98 10.3
 7 1 3 230.48 12.3
 -7 -1 3 224.98 10.8
 -7 -1 3 228.08 13.3
 -7 -1 3 218.28 10.8
 7 1 3 233.38 13.6
 -7 1 -3 216.98 8.5
 -7 1 -3 215.88 8.4
 7 -1 -3 256.97 12.8
 -7 -1 -3 242.28 12.3
 -7 1 3 222.18 12.5
 -7 1 3 228.98 9.8
 7 1 -3 206.38 12.5
 -7 -1 -3 218.98 10.3
 -7 -1 -3 219.78 13.6
 7 -1 3 234.78 10.5
 7 -1 3 230.88 12
 -7 -1 -3 240.28 13.4
 -7 1 3 226.08 12.6
 7 1 -3 237.58 9.8
 7 -1 3 240.58 13.2
 7 1 -3 223.98 11.4
 7 -1 3 225.68 9.3
 -7 1 3 223.68 9.6
 7 1 -3 226.18 12.3
 -7 -1 -3 225.68 10.6
 7 -2 -3 47.1 6
 7 -2 -3 35.9 2.8
 -7 -2 3 36.8 3.6
 7 -2 -3 36.5 3
 7 2 3 43.4 8.2
 -7 -2 3 29.9 5.8
 7 2 3 27.4 4.4
 7 2 3 32.3 4.7
 7 -2 -3 37.2 3.3
 7 -2 -3 41.2 6.3
 -7 -2 3 41.7 5.3
 7 2 3 37.5 5.6
 -7 -2 3 39 6.7
 7 2 -3 42 6
 7 -2 3 35.2 2.2
 7 2 -3 42.5 4
 7 2 -3 43 5.6
 7 -2 3 38.9 6.3
 7 -2 3 41.1 5.7
 -7 -2 -3 39.6 5.8
 -7 2 3 28.9 3.1
 -7 2 3 33.4 5.8
 7 -2 3 30.4 4.8
 7 2 -3 31.7 6.1
 -7 -2 -3 37.1 4.4
 -7 -2 -3 39.3 7
 -7 2 3 43.9 6.1
 -7 -2 -3 43.2 4.8
 7 -2 3 30.9 5.3
 7 2 -3 47.2 6.1
 7 -2 3 36.7 4.1
 -7 -3 3 270.77 14.1
 7 -3 -3 299.97 14
 7 -3 -3 275.47 11.9
 -7 -3 3 271.57 14
 7 -3 -3 292.67 11.7
 -7 -3 3 271.07 15.7
 7 -3 -3 269.97 11.4
 7 3 3 265.27 15.3
 7 3 3 280.27 14.5
 -7 -3 3 220.78 18.7
 7 3 3 294.47 13.9
 7 -3 -3 297.37 14.5
 7 3 -3 287.57 14.5
 -7 -3 -3 276.77 15.6
 7 -3 3 289.87 12.8
 7 -3 3 280.17 13.6
 -7 3 3 277.47 14.8
 7 3 -3 294.77 14.3
 -7 3 3 287.27 11.2
 7 3 -3 263.87 15
 7 3 -3 288.67 15.1
 7 -3 3 285.07 14.3
 -7 -3 -3 260.77 14.4
 7 3 -3 294.97 13
 7 -3 3 266.57 13.7
 -7 3 3 274.47 13.9
 -7 -3 -3 286.97 13.4
 7 -3 3 290.27 13
 7 -3 3 318.47 15.2
 7 3 -3 281.47 13.8
 -7 -3 -3 283.37 13.9
 7 4 3 20.6 4.9
 7 -4 -3 22 4.2
 -7 -4 3 17.4 4.8
 -7 -4 3 14.2 5.9
 -7 -4 3 16.5 5
 7 -4 -3 17.7 4.3
 7 -4 -3 13.3 3
 7 -4 -3 15.3 2.4
 7 4 3 16.1 5.3
 7 4 3 22.9 5.2
 -7 -4 3 9.8 3.5
 7 4 3 14.9 4.6
 -7 4 3 17 2.3
 -7 4 3 11.5 4.7
 7 4 -3 12.4 4.2
 7 -4 3 22.6 4.8
 -7 -4 -3 12.1 4.7
 7 -4 3 12.2 0.9
 7 -4 3 15.4 1
 7 -4 3 19.2 4.1
 7 -4 3 13.5 3.6
 -7 -4 -3 8.7 4.2
 -7 -4 -3 14.4 5.6
 7 4 -3 20.1 4
 7 4 -3 16.1 5.4
 7 -4 3 23.3 5.3
 7 4 -3 17.3 4.3
 -7 -4 -3 12.4 4
 7 -4 3 15.4 3.4
 7 -4 3 15 4
 7 -5 -3 1330.27 50.89
 7 5 3 1323.77 51.59
 7 -5 -3 1199.58 49.5
 7 -5 -3 1405.06 49.6
 7 5 3 1340.97 51.39
 7 -5 -3 1287.97 49
 7 5 3 1305.87 51.89
 -7 -5 3 1379.26 50.79
 7 -5 -3 1321.77 48.2
 -7 -5 3 1327.57 53.49
 -7 -5 3 1373.86 52.49
 7 5 3 1376.86 52.99
 -7 -5 3 1385.06 52.99
 -7 -5 -3 1368.76 53.59
 -7 5 3 1315.97 47.9
 7 5 -3 1293.37 52.99
 7 -5 3 1389.86 50.89
 7 5 -3 1321.77 51.19
 7 -5 3 1279.97 49.99
 7 -5 3 1325.27 47.2
 7 -5 3 1375.36 50.49
 7 5 -3 1338.57 50.79
 -7 -5 -3 1353.56 52.29
 -7 -5 -3 1326.77 51.89
 7 -5 3 1378.86 50.79
 -7 -5 -3 1342.17 53.19
 7 -5 3 1295.47 49.99
 -7 5 3 1348.67 51.99
 -7 -5 -3 1358.36 51.09
 7 5 -3 1378.96 51.79
 7 -5 3 1385.56 54.19
 7 -5 3 1323.87 47.2
 7 5 -3 1337.47 50.79
 7 -6 -3 2.2 2
 7 -6 -3 2.8 2.6
 7 -6 -3 3.1 3.2
 -7 -6 3 -1.8 4.3
 7 -6 -3 2.6 3.8
 7 6 3 -1.8 4.2
 -7 -6 3 -3.6 5
 -7 -6 3 5.2 5.1
 -7 -6 3 2.8 4.3
 7 6 3 -3 3.9
 7 6 3 1.5 4
 7 6 3 6.7 4.8
 7 -6 -3 3.8 2.3
 7 -6 3 -2.9 2.4
 7 -6 3 -0.9 4.2
 7 -6 3 1.1 1.9
 7 6 -3 1.3 3.6
 7 -6 3 -3.5 2.8
 7 6 -3 4.8 3.5
 7 6 -3 5.3 5.1
 -7 -6 -3 1.9 5.1
 -7 6 3 -0.7 1.7
 -7 -6 -3 3.3 4
 7 -6 3 2.5 1.8
 -7 6 3 0.4 2.7
 -7 -6 -3 1.6 4.3
 7 6 -3 -7.3 3.7
 7 -6 3 1.9 4.2
 7 -6 3 -7.6 2.9
 -7 6 3 -2.8 4.1
 -7 -6 -3 5.8 4.6
 -7 -6 -3 0.1 4.9
 7 -6 3 1.9 3.2
 7 -7 -3 155.18 9.9
 -7 -7 3 142.99 12.3
 7 -7 -3 140.79 7.1
 7 7 3 136.19 11.7
 7 7 3 132.79 11.2
 -7 -7 3 142.99 12.5
 7 -7 -3 132.29 6.7
 -7 -7 3 139.79 13
 -7 -7 3 159.58 11.1
 7 -7 -3 149.29 10.2
 7 -7 -3 146.69 8.1
 7 7 -3 134.99 10.6
 -7 7 3 147.39 9.6
 -7 -7 -3 132.99 10.5
 7 -7 3 149.79 9.5
 7 -7 3 136.29 9.3
 -7 -7 -3 154.38 12.8
 7 -7 3 127.99 9.6
 7 -7 3 142.89 7.7
 -7 -7 -3 153.78 11.4
 -7 -7 -3 136.79 13.2
 7 7 -3 145.99 9.6
 7 -7 3 157.78 10.6
 7 -7 3 142.39 8.1
 7 7 -3 150.08 11.4
 -7 -7 -3 153.58 12.3
 7 7 -3 126.19 11.4
 -7 7 3 134.39 11.2
 -7 7 3 135.59 7.8
 -7 -8 3 81.59 11.2
 -7 -8 3 99.29 14
 7 -8 -3 84.79 8
 -7 -8 3 82.39 9.8
 7 8 3 75.79 9.4
 -7 -8 3 139.19 12.7
 7 8 3 78.79 9.2
 7 8 3 83.99 10.8
 7 -8 -3 86.99 6.5
 7 8 -3 93.09 15.9
 7 -8 3 96.59 8.6
 7 8 -3 70.29 7.1
 -7 -8 -3 99.49 10.4
 7 -8 3 82.29 7.3
 -7 8 3 74.79 14.2
 7 8 -3 81.79 9.4
 -7 -8 -3 91.39 11.2
 -7 -8 -3 71.89 11.8
 7 -8 3 74.89 9.4
 -7 8 3 75.79 8.3
 7 8 -3 89.49 10.7
 7 -8 3 68.19 7
 7 -8 3 75.99 6
 -7 -8 -3 77.09 9.7
 7 -8 3 94.29 7
 -7 -9 3 113.79 13.6
 7 -9 -3 101.79 11
 -7 -9 3 116.59 12.5
 -7 -9 3 119.89 14.2
 7 9 3 109.69 10.7
 7 -9 -3 100.29 7.8
 -7 -9 3 110.49 13.6
 7 -9 -3 124.69 9.4
 7 9 3 114.39 9.7
 7 9 3 121.49 11.8
 -7 -9 -3 119.79 10.6
 -7 -9 -3 83.79 12.7
 7 -9 3 118.99 11.3
 7 -9 3 118.29 9.7
 -7 -9 -3 79.69 10.5
 7 9 -3 112.39 8.3
 7 -9 3 103.99 7.6
 7 9 -3 120.49 18
 -7 9 3 115.79 9.7
 -7 -9 -3 126.49 12.6
 7 9 -3 87.69 10.8
 7 -9 3 128.79 8.7
 7 -9 3 120.99 8.6
 -7 9 3 105.79 10.4
 -7 -9 -3 100.89 11.8
 7 -9 3 112.99 8.4
 -7 -10 3 -2.2 6
 7 -10 -3 -1.3 2.6
 7 10 3 4.4 5.8
 7 -10 -3 -2.1 4.3
 -7 -10 3 3.2 6.2
 -7 -10 3 -6.4 4.6
 -7 -10 3 3.1 5.7
 7 10 3 5.2 4.3
 7 10 3 -0.3 4.5
 7 -10 -3 -0.1 3.5
 7 -10 3 -0.5 3.2
 -7 10 3 5.1 5.5
 7 -10 3 -3.7 2.8
 7 -10 3 -1.9 4.3
 -7 -10 -3 -2.9 4.4
 7 10 -3 2 4.2
 7 -10 3 -5.4 4.7
 7 10 -3 -4 2.8
 -7 -10 -3 7.4 6.5
 -7 -10 -3 0 5.8
 -7 -10 -3 -12.6 5.3
 7 -10 3 -1.4 2.9
 7 -10 3 5.5 2.9
 -7 -11 3 24 7.8
 7 -11 -3 23.3 5.1
 7 -11 -3 14.5 5.7
 7 11 3 11.9 5.2
 -7 -11 3 -0.5 7.3
 -7 -11 3 13.7 7.3
 7 -11 -3 14 6.4
 -7 -11 -3 3.4 5.2
 -7 -11 -3 12.2 11
 -7 11 3 8 6.4
 7 -11 3 13.3 7.9
 7 -11 3 10 6.5
 7 -11 3 5.3 3.5
 7 11 -3 9.1 3.9
 -7 -12 3 -2.9 6.3
 -7 -12 3 -4.9 7
 7 12 3 -6.9 4.5
 -7 12 3 1.4 7.2
 -7 -12 -3 -14.9 8
 8 0 3 4.7 3.6
 8 0 -3 0.3 3.8
 -8 0 3 -0.4 1.7
 8 0 -3 -2.4 2.2
 -8 0 3 0.7 2.1
 -8 0 -3 -0.7 4.1
 8 0 3 -0.8 1.8
 -8 0 -3 1.4 2.1
 -8 0 3 4.4 4.5
 -8 0 3 0.7 1.2
 8 0 3 -1.5 3.9
 8 0 3 3.4 2.5
 -8 0 -3 0.1 1.8
 8 0 -3 -0.8 3.9
 -8 0 -3 0.4 1.5
 8 0 -3 0.4 1.4
 8 1 3 41 6.3
 -8 1 -3 46.5 4.5
 -8 1 -3 36.1 2.1
 8 -1 -3 43.7 4.2
 8 1 3 27.1 6.4
 8 -1 -3 48.2 6.9
 -8 -1 3 37.7 6.9
 -8 -1 3 38.9 5.8
 8 -1 -3 34.7 2.9
 8 1 3 45.9 4.9
 -8 -1 3 40 3.3
 8 -1 -3 46 6.4
 -8 -1 3 45.1 5
 8 1 3 48.7 5.3
 -8 -1 -3 39.2 4.7
 8 1 -3 44.3 6.1
 -8 -1 -3 47.1 6.2
 8 -1 3 47.7 6.3
 -8 1 3 41.8 6.5
 -8 1 3 40.1 3.7
 8 1 -3 49 6.4
 -8 1 3 42.9 3.3
 8 -1 3 53.69 7.7
 -8 -1 -3 40.6 7
 8 -1 3 47.3 4.8
 -8 1 3 29.8 5.9
 -8 -1 -3 40 4.4
 -8 -1 -3 46.3 4.4
 8 -1 3 51.79 6.8
 8 -1 3 39.2 3.2
 8 1 -3 48.3 3.8
 8 1 -3 41.1 5.5
 8 1 -3 39.5 6.7
 8 -2 -3 422.76 18.9
 8 2 3 376.56 17.2
 8 2 3 384.76 20
 -8 -2 3 395.86 17.6
 8 2 3 316.27 21.8
 8 -2 -3 390.16 15.7
 8 2 3 399.06 18.7
 -8 -2 3 399.76 15.9
 8 -2 -3 374.46 15
 -8 -2 3 375.86 19.8
 8 -2 -3 409.06 18.8
 8 -2 -3 385.66 15.2
 -8 -2 -3 426.66 18.2
 -8 -2 -3 367.36 20.7
 -8 2 3 416.96 19.1
 -8 -2 -3 409.76 18.9
 8 -2 3 384.66 14.2
 8 2 -3 392.56 18.4
 -8 2 3 382.86 15
 8 -2 3 374.26 19.2
 8 2 -3 423.66 19.1
 8 -2 3 392.56 16.5
 8 2 -3 403.06 19.8
 8 -2 3 404.76 18.3
 8 2 -3 412.46 16.3
 8 2 -3 385.96 18.3
 8 -2 3 402.06 18.5
 -8 2 3 394.96 19.2
 -8 -2 -3 417.76 17.1
 -8 2 3 381.36 15.1
 -8 -2 -3 389.16 19.8
 -8 -3 3 71.99 7
 8 -3 -3 75.39 4.7
 8 -3 -3 82.39 7.6
 8 -3 -3 81.89 7.3
 8 3 3 80.59 6.9
 -8 -3 3 80.29 5.8
 8 3 3 75.69 7
 8 -3 -3 76.19 5
 8 -3 -3 71.39 4.5
 -8 -3 3 78.99 7.3
 8 3 3 86.79 7.8
 -8 -3 3 73.99 9.5
 8 3 3 85.49 9.9
 8 -3 3 77.29 7.4
 8 -3 3 79.29 5.9
 -8 3 3 80.89 4
 8 -3 3 78.69 7.1
 -8 -3 -3 72.59 8.2
 8 3 -3 70.29 7.1
 -8 -3 -3 76.59 6.3
 8 3 -3 91.19 9
 -8 3 3 75.39 4
 8 -3 3 75.69 5.7
 -8 3 3 76.39 7.3
 8 3 -3 83.79 8.7
 8 3 -3 78.99 6
 8 -3 3 78.69 8.1
 -8 -3 -3 73.29 7.5
 8 -3 3 76.69 7.1
 -8 3 3 68.59 8.3
 -8 -3 -3 85.79 10
 -8 -4 3 4.2 4.3
 8 -4 -3 4.5 1.7
 8 -4 -3 4.9 3.6
 8 -4 -3 5.7 4.2
 -8 -4 3 6.3 4.2
 8 4 3 -0.4 3.5
 8 4 3 4.1 4
 -8 -4 3 2.7 3.3
 8 4 3 4.8 5.1
 -8 -4 3 1.6 5.3
 8 4 3 3.8 4
 8 -4 -3 7.5 2.7
 8 -4 -3 3.3 2.1
 -8 4 3 3.8 4.6
 8 4 -3 3.8 5.2
 -8 -4 -3 14.5 5
 8 -4 3 6.4 3.9
 8 -4 3 7.2 3.8
 -8 -4 -3 0.9 3.8
 8 4 -3 4 3.9
 -8 -4 -3 0.9 5
 8 -4 3 2.7 2.8
 8 -4 3 2.1 3.4
 8 4 -3 1 3.7
 -8 4 3 4.1 1.3
 8 -4 3 1.4 2.7
 -8 -4 -3 3.8 3.6
 8 -4 3 -1.8 3.7
 8 4 -3 11.2 4.8
 -8 -4 -3 1.3 4.4
 8 4 -3 14.1 6.8
 -8 -5 3 3.7 7.5
 8 5 3 9.6 4.7
 -8 -5 3 2.6 4.5
 8 -5 -3 4.1 3
 -8 -5 3 8.8 4.9
 8 -5 -3 0.3 3.2
 8 -5 -3 7.2 4.3
 8 -5 -3 5.8 2.1
 -8 -5 3 1.1 3.7
 8 5 3 3 5.3
 8 5 3 2.9 4.1
 8 5 3 2.1 4.1
 8 -5 3 3.8 0.6
 -8 -5 -3 4.8 4.3
 8 5 -3 0.8 3.9
 8 -5 3 1.6 3.5
 8 -5 3 4.7 0.6
 -8 5 3 -1.6 4.4
 8 -5 3 7.4 3.7
 -8 5 3 4.1 1.4
 8 -5 3 4.7 3.5
 8 5 -3 5.3 3.7
 8 5 -3 11 5.5
 8 5 -3 7.1 4.3
 8 5 -3 5.6 4
 8 -5 3 2 4.5
 8 -5 3 10.2 3.3
 -8 -5 -3 1.3 5.3
 -8 -5 -3 13 5.3
 -8 -5 -3 7.8 5.2
 -8 -5 -3 11.7 4.7
 8 -5 3 8.8 3.6
 8 -6 -3 57.99 7.4
 -8 -6 3 59.29 9.1
 8 -6 -3 58.39 8
 8 6 3 65.99 8.5
 8 6 3 75.99 9.9
 8 -6 -3 60.79 6.6
 8 6 3 66.59 8.9
 8 -6 -3 63.19 5
 -8 -6 3 57.29 7.5
 8 -6 -3 61.09 5.5
 -8 -6 3 67.49 10.7
 8 6 -3 51.99 8.7
 -8 -6 -3 63.59 9
 8 -6 3 64.19 7.8
 8 -6 3 59.99 7.1
 -8 -6 -3 62.89 8.3
 8 6 -3 67.19 8.3
 8 -6 3 62.99 7
 8 6 -3 57.49 8.3
 8 -6 3 62.69 3.7
 -8 6 3 70.09 9.1
 8 -6 3 53.19 6.8
 -8 -6 -3 51.69 7.5
 -8 -6 -3 55.89 9.3
 8 -6 3 62.29 8.1
 -8 6 3 56.99 3.7
 8 6 -3 53.69 7.2
 8 6 -3 71.59 7
 8 -6 3 58.49 6.7
 -8 -6 -3 58.39 9.6
 8 -6 3 57.49 3.5
 -8 -7 3 167.28 13.2
 8 7 3 146.29 12.3
 8 7 3 145.29 11.1
 8 -7 -3 140.69 8.1
 -8 -7 3 152.58 13.8
 8 -7 -3 138.39 7.5
 8 -7 -3 143.09 10.4
 8 -7 -3 143.19 7.8
 8 7 3 142.29 11.8
 -8 -7 3 176.08 13.4
 8 -7 -3 140.49 10.6
 -8 -7 -3 144.99 11.4
 -8 7 3 158.58 12.5
 8 -7 3 113.79 10.2
 -8 -7 -3 122.59 14.1
 8 7 -3 143.89 10.9
 8 -7 3 146.59 11
 -8 -7 -3 138.29 13.2
 8 -7 3 153.08 10
 8 -7 3 144.89 7.1
 -8 -7 -3 138.59 12.1
 8 7 -3 152.28 11.9
 -8 -7 -3 139.59 11.2
 8 -7 3 148.69 9.4
 8 7 -3 127.59 9.9
 8 -7 3 137.19 9.9
 8 -7 3 141.29 7.3
 8 7 -3 150.08 11.2
 8 -7 3 148.69 11.2
 8 8 3 5.5 5
 8 -8 -3 6.5 4.5
 8 -8 -3 6.9 2.6
 -8 -8 3 13.2 6.4
 8 8 3 14.4 5.3
 8 -8 -3 6.8 1.7
 -8 -8 3 11.3 5.8
 -8 -8 3 14.9 7.5
 8 -8 -3 7 4
 8 -8 -3 11.2 3
 -8 -8 3 10.8 6.9
 8 -8 3 7.8 3.7
 -8 -8 -3 14.9 6
 8 -8 3 7.6 4
 -8 -8 -3 13.1 7.1
 8 8 -3 14.7 4.5
 -8 -8 -3 5.8 6.3
 8 8 -3 6.8 5.5
 8 -8 3 6.4 2.7
 8 -8 3 7.2 3.8
 -8 -8 -3 10.4 6.5
 8 -8 3 16.2 5.4
 8 -8 3 6.9 5.1
 8 8 -3 8.6 4.9
 8 -8 3 8.3 2.6
 8 8 -3 1.5 5.7
 -8 8 3 7.7 5.3
 -8 -8 -3 9.9 6.3
 8 8 -3 10.3 4.8
 8 -9 -3 11.4 5.3
 -8 -9 3 18.5 7.5
 8 9 3 36.1 6.9
 8 -9 -3 24.8 5.4
 8 9 3 21.9 7.7
 -8 -9 3 35 7.8
 8 9 3 29.2 7.5
 8 -9 -3 30.4 4.5
 -8 -9 3 22.3 8
 8 -9 3 25.2 4.3
 -8 -9 -3 20.9 7.2
 8 -9 3 29.9 6.6
 -8 -9 -3 26.3 7.5
 8 -9 3 27.9 5.2
 8 -9 3 19.2 3.5
 -8 -9 -3 13.1 6.1
 8 9 -3 24.2 5.3
 8 9 -3 29 6
 -8 9 3 23.6 6.9
 8 -9 3 29.7 5.2
 -8 -9 -3 27.2 7.8
 8 9 -3 25.9 8.4
 8 -9 3 23.7 6.7
 -8 -9 -3 20.8 8.3
 8 10 3 8.1 6.9
 8 -10 -3 11.6 3.6
 -8 -10 3 16.7 13.2
 8 -10 -3 7.2 4.7
 8 -10 -3 14.6 6
 8 -10 -3 -0.8 3.8
 -8 -10 3 5.7 7
 8 10 3 6.7 5.2
 8 10 3 8.3 5
 -8 -10 3 -1.5 7.6
 -8 -10 3 -1.8 6.1
 8 -10 3 6.7 3.8
 -8 -10 -3 8.9 6.2
 8 -10 3 2.1 3.1
 8 -10 3 0.1 8.3
 8 -10 3 -0.6 4.4
 8 -10 3 9 4.5
 8 10 -3 8.1 5.2
 -8 -10 -3 4.8 11.2
 8 -10 3 3.1 2.8
 -8 10 3 29 7.5
 -8 -10 -3 -1.7 5.9
 8 -10 3 4.6 3
 -8 -11 3 25.3 9.5
 8 11 3 25.2 6.2
 8 -11 -3 24.5 6.9
 -8 -11 3 21.3 8.4
 8 -11 3 22.8 5.1
 -8 -11 -3 30.7 9.3
 -8 -11 -3 29 8.4
 8 -11 3 14.9 6.9
 -8 11 3 34.1 8.1
 9 0 3 0.7 2.1
 9 0 3 2.8 3
 -9 0 3 0.2 1.3
 -9 0 3 -0.2 2.1
 9 0 3 -1 3.5
 -9 0 -3 0.7 1.5
 -9 0 -3 0.4 1.7
 -9 0 3 2.3 4.6
 9 0 -3 5.1 4.4
 9 0 3 -0.5 4.2
 -9 0 -3 -2 2.1
 -9 0 3 0.9 1.9
 9 0 -3 1.8 1.7
 9 0 -3 0.4 4.5
 9 0 -3 2 2.7
 -9 0 -3 0.9 4.3
 -9 1 -3 124.19 7.3
 -9 -1 3 120.59 7.8
 -9 -1 3 122.29 6.1
 -9 -1 3 113.69 10.5
 -9 1 -3 111.79 4.7
 9 1 3 107.59 10.4
 9 -1 -3 125.79 9.4
 9 -1 -3 116.79 7.1
 -9 1 -3 111.29 4.8
 9 -1 -3 118.29 5.8
 9 1 3 114.19 9.3
 9 -1 -3 130.69 10
 9 1 3 118.59 7.4
 9 1 3 123.59 7.9
 -9 -1 3 115.79 7.5
 -9 -1 -3 115.29 10.4
 -9 1 3 131.19 10.5
 9 -1 3 122.19 8.3
 -9 -1 -3 121.49 7.5
 9 1 -3 116.89 8.5
 9 -1 3 126.19 10.3
 -9 1 3 103.39 6.3
 9 1 -3 122.69 10.4
 9 1 -3 130.59 6.7
 9 -1 3 112.89 7.1
 -9 1 3 118.59 6.1
 9 1 -3 101.59 9.2
 9 1 -3 122.19 9.4
 -9 -1 -3 125.09 7.2
 9 -1 3 129.99 9.5
 9 -1 3 128.69 9.5
 -9 -1 -3 111.09 7.4
 9 2 3 14.6 3.7
 9 -2 -3 11.7 2.7
 9 -2 -3 14.2 4.7
 -9 -2 3 15.1 4
 -9 -2 3 11.1 2.6
 9 2 3 7.6 4.3
 -9 -2 3 15.1 6
 -9 -2 3 18.4 4.1
 9 -2 -3 7.7 4.5
 9 2 3 16.8 4
 9 2 3 27.6 7
 9 -2 -3 10.1 2.1
 9 -2 -3 13.9 2.2
 9 -2 3 14.2 4.7
 9 2 -3 16.3 4.8
 -9 2 3 13.2 1.9
 -9 -2 -3 13 3.8
 9 2 -3 2.1 4.6
 9 2 -3 14.7 4.6
 -9 -2 -3 12 3.5
 -9 -2 -3 10.4 3.5
 9 2 -3 14.9 3.1
 -9 -2 -3 13.5 4.4
 -9 2 3 13.5 2.2
 -9 2 3 14.5 5.3
 -9 -2 -3 2.5 5.1
 9 -2 3 12.2 4.4
 9 2 -3 13.1 4.9
 9 -2 3 11.1 2.9
 9 -2 3 8.8 5.2
 -9 2 3 18.1 5.6
 -9 -3 3 360.46 15.7
 9 3 3 372.06 18.6
 9 -3 -3 357.56 14.7
 9 3 3 367.86 17.5
 9 -3 -3 357.76 14.7
 9 -3 -3 371.46 15.1
 -9 -3 3 370.06 17.8
 9 3 3 354.86 19.7
 9 -3 -3 350.86 18.2
 -9 -3 3 363.06 20.3
 9 3 3 375.46 17.5
 -9 -3 3 365.26 17.8
 9 3 -3 381.46 16.3
 -9 -3 -3 354.86 16.6
 -9 3 3 373.46 18.2
 9 -3 3 409.16 18.3
 9 -3 3 382.16 18.3
 9 -3 3 382.16 19.5
 9 3 -3 335.77 19.2
 9 -3 3 370.76 16.2
 9 3 -3 344.87 18
 -9 -3 -3 343.57 19.7
 9 -3 3 343.47 16.1
 -9 -3 -3 361.76 18.1
 9 3 -3 400.06 19
 -9 3 3 360.46 13.6
 9 -3 3 347.77 18.2
 -9 3 3 382.56 19.3
 -9 -3 -3 377.76 18.8
 -9 -4 3 403.56 25.1
 9 -4 -3 441.96 18.1
 9 -4 -3 454.05 18.7
 -9 -4 3 458.45 19.4
 9 4 3 438.16 21
 -9 -4 3 447.86 21.5
 9 -4 -3 441.06 21.1
 9 4 3 467.95 23.7
 9 4 3 492.65 21.3
 -9 -4 3 448.86 21.5
 9 -4 -3 451.75 20.7
 9 4 3 454.15 22
 9 -4 -3 372.86 19.6
 9 -4 3 445.86 20.7
 9 -4 3 491.95 22.6
 -9 -4 -3 441.26 21.8
 -9 -4 -3 471.15 23.7
 9 4 -3 460.35 19.9
 9 -4 3 475.15 19.9
 9 -4 3 458.55 19.4
 9 -4 3 447.76 21.2
 9 4 -3 420.36 22.5
 9 4 -3 467.05 21.1
 9 4 -3 458.75 21.9
 -9 -4 -3 451.85 20.2
 -9 4 3 444.06 22.3
 -9 -4 -3 429.16 21
 9 -4 3 448.36 21
 9 4 -3 437.76 21.2
 -9 -4 -3 447.16 22
 -9 -5 3 23.2 6.3
 -9 -5 3 22.8 4.9
 9 -5 -3 22.2 5
 9 -5 -3 16.8 2.6
 9 -5 -3 23.6 5.5
 9 5 3 25.4 6.1
 9 -5 -3 26.5 3.8
 9 5 3 25.8 6.3
 9 5 3 24.6 5.6
 9 -5 -3 20.5 4.4
 -9 -5 3 23.5 7.5
 -9 -5 3 24.8 6.3
 9 5 3 29.5 7.6
 9 -5 -3 22.3 4.2
 9 5 -3 29 5.4
 9 -5 3 23.3 5.4
 -9 -5 -3 20.4 6
 9 5 -3 21.9 5.8
 9 5 -3 23.1 5.7
 -9 5 3 14.7 6.8
 9 5 -3 22.8 5.9
 9 -5 3 28.4 5.5
 -9 -5 -3 19 5.6
 9 -5 3 13.9 5.5
 9 -5 3 21.7 5.1
 9 -5 3 26.2 4.5
 -9 -5 -3 14.3 5.9
 9 -5 3 20.2 4.7
 -9 -5 -3 22.1 7.8
 9 5 -3 23.3 6.8
 -9 -5 -3 20.8 5.1
 -9 -6 3 684.53 32
 9 6 3 708.03 31.8
 -9 -6 3 680.63 33.7
 9 -6 -3 699.73 28.2
 9 -6 -3 764.62 29.4
 9 -6 -3 708.43 26.6
 9 -6 -3 704.53 28.4
 9 6 3 717.63 31.7
 9 -6 -3 652.23 28.6
 -9 -6 3 661.53 32.1
 9 6 3 678.33 32.4
 9 -6 -3 739.93 30.8
 9 -6 3 698.03 29.6
 9 6 -3 729.93 30.7
 9 -6 3 675.03 31.2
 -9 -6 -3 699.43 30.5
 9 6 -3 734.93 31.7
 9 6 -3 707.23 31.2
 -9 -6 -3 677.93 31.7
 9 6 -3 732.03 30.5
 9 -6 3 694.63 30
 -9 -6 -3 724.23 33.6
 9 -6 3 695.33 29.1
 9 -6 3 733.43 30.3
 9 -6 3 722.33 30.1
 -9 -6 -3 724.43 31.9
 -9 6 3 720.23 31.9
 -9 -6 -3 714.73 33.3
 -9 -7 3 6.4 4.7
 9 -7 -3 1.9 3.7
 -9 -7 3 9 6.9
 9 7 3 -5.4 4.7
 -9 -7 3 2.9 5.5
 9 -7 -3 -1.2 6.8
 9 7 3 8.1 7.2
 9 -7 -3 2.2 2
 9 7 3 1.4 4.7
 -9 -7 3 10.9 5.9
 9 -7 -3 -2 3
 9 7 -3 1.6 5.7
 -9 -7 -3 1.2 4.5
 9 -7 3 2.5 3.5
 9 7 -3 2.1 4.8
 -9 -7 -3 12.1 5.7
 9 7 -3 9.7 5.7
 9 7 -3 1 4
 9 7 -3 -0.4 4.1
 -9 7 3 -1.8 5.2
 -9 -7 -3 12 5.6
 9 -7 3 -1.5 4.3
 -9 -7 -3 3.6 6.3
 9 -7 3 6.8 3.8
 -9 -7 -3 8.8 5.5
 9 -7 3 5.9 4.2
 9 -7 3 2.7 1.3
 9 -7 3 1.5 3.5
 9 -7 3 4.5 5.2
 9 8 3 98.49 9.8
 9 -8 -3 91.69 5.6
 9 -8 -3 96.79 6.1
 9 -8 -3 89.29 11
 9 8 3 50.39 14.8
 9 8 3 88.19 11.5
 -9 -8 3 90.89 12.2
 9 -8 -3 110.19 9.7
 -9 -8 3 88.79 13.2
 9 -8 -3 93.69 6.3
 -9 -8 3 99.19 12.8
 -9 -8 3 105.09 11.1
 9 8 -3 120.19 11.6
 -9 -8 -3 81.49 11.6
 9 8 -3 102.39 9.9
 9 -8 3 106.89 10.1
 9 8 -3 108.29 9.3
 9 -8 3 93.69 5.3
 9 -8 3 103.29 9.7
 9 -8 3 108.29 9.5
 9 -8 3 112.39 8.6
 -9 -8 -3 86.59 16.3
 -9 -8 -3 87.69 11.8
 -9 -8 -3 94.09 11.1
 9 -8 3 107.69 8.1
 9 -8 3 89.59 6.1
 -9 8 3 96.89 11.5
 -9 -8 -3 67.39 9.6
 -9 -9 3 -4.8 6.4
 -9 -9 3 9.1 5.8
 9 -9 -3 -0.1 4.5
 9 9 3 -1.6 5.1
 9 9 3 1.6 4.3
 -9 -9 3 3.5 6.3
 9 -9 -3 0.6 4.6
 -9 -9 -3 0.7 5.8
 -9 -9 -3 -4.3 4.7
 9 9 -3 -3 3.8
 -9 9 3 6 5.8
 9 9 -3 1.4 5.5
 -9 -9 -3 -7.9 5.9
 9 -9 3 3.4 3.1
 9 -9 3 4.5 5.3
 9 -9 3 -2.7 2.8
 9 9 -3 4 4.9
 9 -9 3 10.4 5.5
 -9 -9 -3 6.1 7.1
 9 -9 3 -2.4 3.4
 9 -9 3 0.7 1.7
 -9 -10 3 18.3 8.6
 9 -10 -3 20.6 5.9
 -9 -10 3 26.5 7.7
 -9 -10 3 19.9 8.1
 -9 -10 3 11.6 7.3
 9 -10 -3 14.5 5.2
 9 10 3 16 6
 9 -10 -3 21.2 6.8
 9 10 -3 24.2 7.6
 9 -10 3 35.3 7.6
 9 -10 3 28.1 4.6
 9 -10 3 7.6 5.4
 9 -10 3 14.2 4.8
 9 -10 3 13.3 3.5
 9 -10 3 22.3 4.6
 -9 -10 -3 25.8 8
 -9 -10 -3 39.6 11.4
 -9 10 3 39.6 8.3
 -9 -10 -3 14 8.9
 9 -10 3 15.6 3.1
 -9 -11 3 1.1 7.7
 9 -11 -3 -1.9 4.6
 9 -11 -3 0.6 5.5
 9 11 3 6.2 5.5
 -9 -11 3 9.8 8.4
 9 11 -3 1.5 5.2
 -9 11 3 2.4 6.2
 -9 -11 -3 15.6 7.5
 -9 -11 -3 4.9 6
 9 -11 3 -0.3 3
 -10 0 -3 1.3 4.7
 -10 0 -3 1.1 1.6
 10 0 3 -1.7 3.7
 10 0 -3 -1.9 4
 -10 0 3 0 1.4
 10 0 3 3 4.3
 -10 0 -3 0.5 2.3
 10 0 -3 0.8 1.8
 10 0 3 -0.3 2.1
 10 0 -3 -5.4 3.4
 -10 0 3 -1.4 4.7
 10 0 3 -0.4 2.5
 10 0 3 -5.3 4.4
 10 0 -3 -0.5 2.7
 -10 0 -3 -2.3 1.6
 10 0 -3 3.4 4.9
 -10 0 3 -2.2 2.1
 -10 0 3 2.2 2
 10 1 3 73.69 9.8
 -10 -1 3 64.29 4.3
 10 1 3 61.89 6.4
 -10 -1 3 59.99 5.6
 10 -1 -3 57.49 5.5
 -10 1 -3 59.59 2.7
 10 -1 -3 64.09 4.3
 10 1 3 63.49 5.7
 -10 -1 3 60.99 6
 -10 1 -3 78.49 5.9
 10 -1 -3 74.19 9
 10 1 3 50.09 7.7
 10 -1 -3 71.09 8.4
 -10 1 -3 60.79 2.8
 -10 -1 3 73.89 10.1
 10 1 -3 57.39 6.8
 -10 1 3 61.49 4.2
 10 -1 3 63.09 8.1
 -10 -1 -3 62.69 5.2
 10 -1 3 56.29 8.9
 10 -1 3 64.79 8.6
 10 -1 3 61.39 4.3
 10 -1 3 69.39 5.6
 10 1 -3 61.09 9
 -10 -1 -3 69.09 9.5
 10 1 -3 69.79 5.1
 -10 -1 -3 67.09 5.8
 10 1 -3 73.29 8.8
 -10 1 3 71.29 9.4
 -10 -1 -3 60.79 5.5
 -10 1 3 59.09 4.7
 10 1 -3 68.19 8.3
 10 2 3 32.4 7.6
 10 2 3 36.4 7.9
 10 -2 -3 38.1 4.5
 -10 -2 3 48.5 10.2
 10 -2 -3 34.9 3.4
 10 2 3 46.3 5.9
 10 -2 -3 30.6 6.3
 -10 -2 3 34.6 4
 10 -2 -3 34.9 6.7
 -10 -2 3 32.3 5.3
 10 2 3 31.3 5.1
 10 -2 -3 36.9 3.5
 10 2 -3 16.6 6.1
 -10 -2 -3 35.2 11.5
 10 2 -3 33.9 6.4
 10 -2 3 45.3 7.3
 -10 2 3 32.7 6.9
 10 -2 3 44.2 6.8
 -10 2 3 32.3 3.1
 10 2 -3 31.7 6.7
 -10 -2 -3 35.2 5.3
 10 -2 3 46.5 8.1
 10 2 -3 46.1 4.9
 -10 -2 -3 40 5.2
 -10 2 3 36.8 2.8
 -10 -2 -3 35.5 5.1
 10 -2 3 35.7 4.7
 10 -3 -3 6.9 4.6
 10 3 3 5.8 5.5
 -10 -3 3 3.2 5.9
 10 3 3 -1.1 3.4
 10 3 3 1.1 4.3
 -10 -3 3 -3.4 3
 -10 -3 3 3 2.7
 10 -3 -3 7.6 4.7
 10 -3 -3 1.7 1.9
 10 -3 -3 1.2 3.2
 10 3 3 2.2 3.8
 10 -3 -3 3.4 2.2
 -10 -3 -3 -1.6 3.4
 10 3 -3 0 5.1
 10 3 -3 0.9 2.7
 10 3 -3 3.8 4.7
 10 -3 3 4.6 4.2
 -10 -3 -3 2.9 3.5
 -10 -3 -3 0.4 3.1
 10 -3 3 1.4 4.9
 10 -3 3 1.6 2.7
 10 -3 3 7.6 4.5
 -10 -3 -3 6.9 4.7
 10 3 -3 4.6 4.7
 -10 3 3 -2.1 3.9
 10 -3 3 1.6 4.3
 -10 -3 -3 5.4 5.9
 10 -3 3 2.5 2.7
 -10 -4 3 2.1 3.2
 -10 -4 3 -3.8 5.7
 10 -4 -3 0.4 2.1
 10 -4 -3 -1 4
 10 4 3 -3.1 3.4
 10 -4 -3 0.1 4
 10 4 3 5.6 4.2
 10 4 3 -2.5 5.1
 10 -4 -3 1 2.5
 -10 -4 3 7.1 4.5
 -10 -4 3 -2.4 4
 10 -4 -3 2 1.8
 10 4 3 1.3 4.7
 10 -4 3 0.8 4.9
 -10 -4 -3 3.2 4.5
 10 -4 3 0.9 3.8
 10 4 -3 0.3 3.4
 -10 -4 -3 1.3 3.8
 -10 -4 -3 1.1 5.5
 10 -4 3 3.4 4.2
 10 -4 3 0.2 2.8
 -10 4 3 5.3 5.2
 10 4 -3 7.6 5.1
 10 4 -3 -2.7 4.7
 -10 -4 -3 0.5 3.7
 10 4 -3 -0.4 5
 -10 -4 -3 -3.3 3.9
 10 -4 3 -0.5 3.7
 10 -4 3 4.5 2.9
 10 5 3 27 8.2
 10 -5 -3 19.7 5.3
 10 -5 -3 23.1 6
 10 -5 -3 24.5 4.5
 -10 -5 3 17.2 6.3
 -10 -5 3 26.1 6.4
 -10 -5 3 26.9 5.1
 10 -5 -3 22.3 2.8
 10 -5 -3 25.4 3.9
 -10 -5 3 33.9 8.9
 10 5 3 10.9 5
 10 5 3 13.4 5.4
 10 -5 3 20.5 4.4
 10 5 -3 16.4 5.6
 -10 -5 -3 18.9 5.6
 10 5 -3 22.1 7
 10 -5 3 23.1 6.4
 -10 5 3 21.1 6.6
 -10 -5 -3 11 6.5
 10 5 -3 19.4 4.9
 10 -5 3 27.2 6
 10 -5 3 29 6
 10 5 -3 17.4 5.8
 10 5 -3 42.6 9
 10 -5 3 29.2 5.7
 -10 -5 -3 23.1 6.3
 -10 -5 -3 25.9 5.9
 10 -6 -3 0.3 1.7
 10 6 3 0 5.7
 -10 -6 3 6.7 5.3
 -10 -6 3 4.7 7.4
 10 6 3 0.9 4.8
 -10 -6 3 1 5.4
 -10 -6 3 -0.3 4
 10 -6 -3 3.8 3.4
 10 -6 -3 7.5 6.7
 10 -6 -3 6.2 3.7
 10 6 3 9.6 5.1
 10 -6 -3 3 2.9
 10 6 3 6.9 5.4
 10 -6 3 1.9 3.8
 -10 -6 -3 0 4.9
 10 6 -3 6 5.5
 10 -6 3 4.2 4.1
 -10 6 3 9.8 6.9
 10 6 -3 1.8 5.7
 -10 -6 -3 3.1 6.3
 10 6 -3 2.4 5.1
 10 6 -3 -1.6 3.6
 10 -6 3 8.8 3.4
 10 -6 3 -0.1 5
 10 -6 3 3.7 4
 10 6 -3 4.7 4.9
 -10 -6 -3 3.1 4.5
 10 -7 -3 270.27 14.4
 -10 -7 3 252.17 17.4
 10 7 3 255.67 16.1
 -10 -7 3 208.48 18.8
 10 -7 -3 248.68 13.1
 10 -7 -3 249.28 12.8
 10 7 3 258.57 17.8
 10 -7 -3 230.78 13.2
 -10 -7 3 234.48 14.8
 -10 -7 3 247.58 19
 10 -7 -3 259.27 11.2
 10 7 3 253.87 17.1
 -10 -7 -3 245.48 18.1
 -10 7 3 271.37 17.6
 10 7 -3 242.18 15.2
 10 -7 3 277.87 14.5
 -10 -7 -3 275.67 16.8
 -10 -7 -3 289.37 21.3
 10 -7 3 254.67 14.7
 10 7 -3 261.47 17.3
 10 7 -3 232.48 16.4
 10 7 -3 271.57 16.9
 -10 -7 -3 232.98 17.3
 10 -7 3 255.57 16.1
 10 -7 3 250.97 14.4
 -10 -7 -3 224.28 15.4
 10 -7 3 252.77 15.4
 10 -7 3 271.97 15.5
 10 -8 -3 73.89 6.6
 -10 -8 3 59.49 10.2
 10 -8 -3 62.49 4.7
 10 -8 -3 50.69 7.4
 -10 -8 3 67.39 12.3
 10 -8 -3 61.19 8.3
 -10 -8 3 67.09 9.6
 10 8 3 77.09 11.2
 -10 -8 3 65.89 11.3
 10 8 3 64.09 8.8
 -10 -8 -3 85.19 11.3
 10 -8 3 54.69 8.4
 10 -8 3 84.99 10
 10 -8 3 51.19 6.9
 10 -8 3 62.19 7.4
 10 -8 3 48.1 2.3
 10 8 -3 72.49 10.4
 10 8 -3 65.79 9.7
 -10 -8 -3 76.19 12
 -10 -8 -3 71.09 9.8
 -10 8 3 42.1 8.6
 -10 -8 -3 74.49 11.5
 10 -8 3 44.3 2.2
 10 9 3 24.8 6.6
 10 -9 -3 12.7 3
 -10 -9 3 8.9 8.1
 -10 -9 3 20.5 7.6
 10 9 3 16.5 7.3
 -10 -9 3 13.3 6.7
 10 -9 -3 13.4 5.4
 -10 -9 -3 12.8 6.8
 -10 -9 -3 11.3 7
 10 -9 3 16 2.2
 10 -9 3 27.7 6.1
 -10 -9 -3 12.9 7.5
 10 -9 3 16.3 5.9
 10 -9 3 13.5 2
 10 9 -3 15.8 10.6
 10 -9 3 14.9 5.6
 -10 9 3 11.1 6.4
 10 -9 3 13.5 4.1
 10 -9 3 20.4 4.6
 10 9 -3 21.3 5.5
 -10 -10 3 36.6 10.4
 -10 -10 3 42.5 8.7
 10 10 3 46.4 7.9
 10 -10 -3 45.1 6.4
 10 -10 -3 38.8 8.1
 -10 -10 3 53.79 18
 10 10 3 51.39 10.7
 10 -10 3 41.4 5.9
 -10 -10 -3 45.9 10.1
 10 -10 3 35.6 7.8
 10 -10 3 45.6 3.8
 10 -10 3 38.2 3.5
 -10 -10 -3 28 9.6
 -10 10 3 41.9 8.6
 10 10 -3 34.5 6.5
 10 10 -3 23.3 7.6
 10 -10 3 35.4 8.2
 10 -11 -3 28.8 7.5
 -10 -11 3 12.8 9.3
 -10 -11 3 25.4 10.7
 10 -11 -3 44.6 6.5
 10 11 -3 31.3 6.2
 -10 -11 -3 28.5 10
 11 0 3 0.7 5.1
 -11 0 -3 0.6 2.5
 -11 0 -3 -3.1 4.8
 11 0 3 1.7 2.3
 -11 0 3 0.4 2.5
 11 0 3 4.3 4.6
 11 0 -3 1.1 3.8
 -11 0 -3 -0.6 1.7
 11 0 -3 1 3.1
 -11 0 -3 -0.5 1.7
 11 0 -3 -1.2 2
 11 0 -3 -5.3 3.6
 11 0 3 1.5 3
 -11 0 3 -2.1 1.4
 11 0 -3 1.9 5.4
 11 0 3 -4 3.8
 -11 0 3 -0.9 1.9
 11 1 3 4.1 5.8
 11 -1 -3 -0.7 3.8
 11 1 3 5.4 3.2
 11 -1 -3 10.8 4.8
 -11 -1 3 2.1 2.6
 11 -1 -3 2.6 2.9
 -11 1 -3 3.4 2.8
 11 -1 -3 4.4 5.5
 -11 -1 3 5.5 3.3
 11 1 3 12.6 3.9
 -11 -1 3 5.3 5.7
 -11 -1 3 5.2 2.3
 11 -1 -3 2.8 2
 11 1 3 2.4 4.7
 -11 1 3 5.6 2
 -11 -1 -3 1.6 2.8
 11 1 -3 9.4 5.8
 -11 1 3 1.8 5.4
 11 -1 3 10.5 4.9
 -11 -1 -3 12.5 3.6
 11 1 -3 3.7 2.6
 11 -1 3 7.7 5.9
 -11 1 3 5.4 2.4
 11 1 -3 1.6 3.7
 11 -1 3 8 3.4
 11 -1 3 2.5 2
 11 1 -3 4.9 4.4
 11 1 -3 0.3 4.6
 -11 -1 -3 6.1 6.1
 11 -1 3 -1.7 3.9
 -11 -1 -3 3.5 2.6
 11 -2 -3 202.98 14.1
 11 2 3 226.78 12.7
 11 -2 -3 220.98 9.9
 -11 -2 3 225.18 10.5
 11 2 3 205.08 14
 11 2 3 216.38 15.5
 -11 -2 3 217.98 12.5
 -11 -2 3 230.88 16.4
 11 -2 -3 222.18 14.7
 11 -2 -3 218.58 9.9
 -11 -2 3 214.88 12.1
 11 2 3 221.28 12.3
 11 -2 -3 212.08 10.8
 11 2 -3 216.68 14.1
 -11 -2 -3 225.28 11.7
 11 2 -3 200.88 14.2
 11 -2 3 211.78 14.2
 -11 -2 -3 232.28 16.2
 11 -2 3 243.88 14.7
 11 -2 3 224.68 11.4
 11 -2 3 219.28 15.1
 -11 -2 -3 217.08 11.9
 11 2 -3 225.38 15.4
 -11 2 3 215.28 14.8
 -11 2 3 211.38 8.9
 11 2 -3 236.68 11.3
 -11 2 3 216.68 9.3
 -11 -2 -3 216.38 12.4
 11 -3 -3 17.1 5.9
 11 -3 -3 31.5 6.6
 11 3 3 11.2 7
 11 -3 -3 24.5 3.3
 11 3 3 22.1 5.4
 11 -3 -3 25.7 4.2
 -11 -3 3 19.8 3.9
 -11 -3 3 17 5
 -11 -3 3 31.7 5.6
 11 -3 -3 22.5 3.5
 11 3 3 20.2 5.2
 -11 -3 3 26.9 8.2
 11 -3 3 24.3 6.5
 -11 -3 -3 23.2 5.9
 11 -3 3 24.2 6.4
 11 3 -3 29.1 7.2
 11 3 -3 16.4 6.1
 -11 3 3 20.4 6.5
 -11 -3 -3 25.8 12.3
 11 -3 3 27.1 6.2
 11 -3 3 22.8 4.3
 11 -3 3 11.3 5.9
 -11 -3 -3 14.4 4.7
 -11 -3 -3 20.9 4.8
 11 -3 3 17.6 3.9
 11 4 3 308.17 18.3
 11 -4 -3 346.07 14.1
 11 -4 -3 350.46 18.6
 -11 -4 3 354.06 18.7
 11 -4 -3 345.17 14.8
 11 4 3 347.77 17.8
 11 4 3 353.36 19.2
 -11 -4 3 366.66 16.3
 -11 -4 3 327.47 21
 11 4 3 339.77 21.6
 11 -4 -3 333.67 15.1
 11 -4 3 344.47 16.4
 -11 -4 -3 321.37 19.4
 -11 -4 -3 369.66 21.8
 11 4 -3 263.57 30.1
 11 -4 3 313.77 19.8
 11 -4 3 327.47 18.2
 11 4 -3 342.77 19.3
 11 4 -3 318.07 18.4
 11 -4 3 341.17 18.5
 11 4 -3 359.76 16.9
 11 -4 3 352.66 16.3
 -11 -4 -3 369.46 17.2
 11 -4 3 351.66 19.8
 -11 -4 -3 359.16 20
 11 -5 -3 49.8 7.8
 -11 -5 3 52.39 6.7
 11 -5 -3 49.4 5.6
 11 -5 -3 51.79 3.9
 -11 -5 3 51.39 10.2
 -11 -5 3 26.7 9.1
 11 5 3 68.59 9.4
 -11 -5 3 53.19 8.7
 11 5 3 47.7 10
 11 -5 -3 59.89 5.3
 11 5 3 62.99 8.6
 -11 -5 -3 50.99 7.4
 -11 -5 -3 44.7 9.6
 -11 -5 -3 30.9 7
 11 -5 3 54.99 8.1
 -11 -5 -3 47.8 8.2
 11 -5 3 55.89 8.1
 11 -5 3 56.09 6.5
 11 5 -3 59.99 9
 -11 -5 -3 45.3 9.6
 11 5 -3 52.49 6.9
 11 -5 3 49.4 8.2
 -11 5 3 30.6 7.9
 11 5 -3 30.9 8.2
 11 -5 3 49.3 7.4
 11 -5 3 48 6.5
 11 -6 -3 430.16 18.4
 11 -6 -3 405.46 16.2
 -11 -6 3 423.86 23.2
 11 -6 -3 401.16 21.3
 11 6 3 415.56 22.1
 11 -6 -3 424.76 19.8
 11 6 3 463.75 23
 -11 -6 3 446.16 23.5
 11 -6 -3 385.96 19.1
 11 6 3 407.76 21.8
 11 6 3 432.46 24.5
 -11 -6 3 388.76 19.8
 -11 -6 3 407.96 25.1
 11 -6 -3 402.76 20.9
 11 6 -3 403.86 23.4
 11 -6 3 380.96 20.7
 11 -6 3 442.86 20.3
 -11 -6 -3 398.86 23
 11 -6 3 415.66 21.2
 -11 -6 -3 393.46 24.4
 11 6 -3 384.96 20.2
 11 -6 3 425.66 21
 -11 -6 -3 386.46 22
 -11 -6 -3 443.66 21.5
 11 -6 3 444.36 20.8
 11 6 -3 401.96 21.8
 11 -6 3 376.56 22
 -11 6 3 423.56 23.2
 -11 -6 -3 409.66 24.5
 11 -7 -3 91.59 7.3
 -11 -7 3 91.09 13.4
 -11 -7 3 102.99 9.7
 -11 -7 3 66.59 11.2
 11 -7 -3 84.19 11.9
 11 7 3 83.19 11.5
 11 -7 -3 102.49 8
 11 -7 -3 86.09 8.1
 11 7 3 71.39 10
 -11 -7 3 68.19 10.6
 11 -7 -3 69.69 8.8
 11 -7 -3 86.29 5.1
 11 7 -3 85.49 12.8
 -11 -7 -3 70.99 12.2
 11 -7 3 84.59 8.5
 11 7 -3 89.39 10.1
 11 -7 3 91.49 9.1
 11 -7 3 65.49 9
 11 -7 3 96.99 10
 -11 -7 -3 77.29 9.6
 11 7 -3 95.89 10.6
 -11 -7 -3 87.19 11.5
 11 -7 3 101.49 9.5
 -11 7 3 97.69 12.2
 11 -8 -3 59.39 7.1
 11 8 3 56.99 9.1
 -11 -8 3 60.39 8.8
 11 8 3 91.69 12.2
 -11 -8 3 63.79 11.1
 11 -8 -3 62.99 4.5
 -11 -8 3 68.69 12.6
 11 -8 -3 71.89 6.6
 11 -8 -3 60.69 5.9
 11 -8 -3 61.69 7.9
 -11 -8 -3 67.09 12.4
 11 -8 3 67.09 9
 11 -8 3 83.69 15.9
 11 -8 3 50.79 8.1
 -11 -8 -3 57.09 8.7
 11 8 -3 42.2 8
 -11 -8 -3 55.59 10.2
 -11 8 3 70.59 10.8
 11 -8 3 64.39 8.3
 11 8 -3 47.5 8.6
 11 -8 3 57.99 8.9
 11 9 3 -9.4 4.4
 11 -9 -3 1.1 1.6
 11 -9 -3 1.4 2.3
 11 -9 -3 2.7 2
 11 -9 -3 15.1 3.7
 11 -9 -3 5.4 5.7
 -11 -9 3 -4.8 6.2
 11 9 3 -3.9 6.2
 -11 -9 3 6.7 5.7
 11 -9 3 5.4 4
 -11 -9 -3 8.1 6.8
 11 -9 3 -5.1 3
 11 -9 3 8.5 6.7
 -11 -9 -3 -5 4.6
 11 9 -3 -0.8 4
 11 -9 3 5.7 5
 -11 -9 -3 0.7 6.1
 11 -9 3 7.5 5.5
 -11 -10 3 -6.9 5.8
 11 -10 -3 -7 2.6
 -11 -10 3 7.7 10
 11 -10 -3 0.7 4.8
 -11 -10 -3 5.4 8.5
 11 -10 3 -0.1 5.6
 11 10 -3 -9.5 4
 11 -10 3 -2.4 5.1
 12 0 -3 -2.7 2.1
 12 0 3 4.4 4.3
 -12 0 -3 0.6 2.7
 -12 0 -3 0.5 2.2
 -12 0 -3 3 1.9
 12 0 -3 -1 5
 -12 0 3 -1 1.8
 12 0 3 -3.1 9.7
 12 0 -3 11.9 6.6
 12 0 3 7.5 3.6
 -12 0 -3 0.3 5.8
 12 0 3 1.1 2.4
 -12 0 3 1.3 2.8
 12 0 -3 2.1 4.8
 -12 0 3 3.1 6
 12 0 -3 -0.6 3.2
 12 -1 -3 182.48 14.4
 12 -1 -3 207.98 14.6
 12 1 3 203.78 14.2
 -12 -1 3 209.38 9.7
 12 -1 -3 209.78 14.5
 12 1 3 204.98 11.7
 12 1 3 195.68 11.1
 12 1 3 186.48 14.5
 12 -1 -3 241.68 11.4
 12 1 3 188.78 17.3
 -12 1 -3 229.68 11.4
 12 -1 -3 201.88 11.4
 -12 -1 3 204.88 11.1
 -12 -1 3 188.58 15.8
 -12 -1 3 194.58 11.5
 12 1 -3 194.78 13.9
 -12 -1 -3 187.08 11.2
 -12 1 3 197.48 15
 -12 -1 -3 221.88 16.1
 -12 -1 -3 217.08 11.3
 -12 -1 -3 188.78 10.3
 -12 1 3 207.88 10.2
 12 -1 3 198.48 16.1
 12 -1 3 175.98 15.4
 12 -1 3 203.28 11.3
 12 1 -3 216.78 10.6
 12 -1 3 212.08 23.2
 12 -2 -3 52.19 10
 12 -2 -3 54.49 5.4
 12 2 3 64.09 9.4
 -12 -2 3 52.29 10.1
 12 2 3 53.29 6.8
 12 -2 -3 41.7 8.3
 12 2 3 56.19 6.9
 12 -2 -3 60.59 4.8
 -12 -2 3 56.69 5.1
 -12 -2 3 61.19 7.5
 12 -2 3 55.79 10.6
 -12 2 3 61.39 9.6
 12 2 -3 54.89 9
 12 2 -3 61.79 6.2
 -12 -2 -3 45.2 6
 -12 -2 -3 56.89 6.8
 12 2 -3 45.5 8.3
 12 -2 3 53.39 10.3
 12 -2 3 63.09 6.5
 -12 -2 -3 35.2 9
 12 2 -3 48.4 15.8
 12 -2 3 52.19 10
 -12 2 3 55.89 3.5
 12 -3 -3 356.26 15
 12 -3 -3 355.66 15.3
 12 3 3 340.47 21.6
 -12 -3 3 366.96 18.7
 12 3 3 363.66 18.1
 -12 -3 3 369.96 22.6
 -12 -3 3 384.76 16.2
 12 3 3 368.66 20.3
 12 -3 -3 370.06 20.3
 12 3 3 357.86 18.2
 12 -3 -3 345.87 15.3
 12 -3 -3 315.37 21.3
 -12 3 3 368.76 29.2
 12 -3 3 370.86 16.9
 12 -3 3 313.77 20.5
 12 3 -3 340.67 21.6
 -12 -3 -3 356.06 21.8
 12 3 -3 335.17 16.6
 12 3 -3 447.76 25.3
 12 3 -3 366.66 20.2
 12 -3 3 371.16 16.9
 -12 -3 -3 358.76 17.9
 -12 -3 -3 352.26 17.5
 12 -3 3 340.47 26.2
 -12 -3 -3 364.86 18.5
 12 4 3 4 4.4
 12 -4 -3 3.3 2.7
 12 4 3 -0.4 5.3
 -12 -4 3 -3.1 3.9
 -12 -4 3 -1.1 3
 12 4 3 4.9 3.9
 12 -4 -3 -1.5 4.2
 12 4 3 0.6 4.5
 -12 -4 3 -0.6 6.3
 12 -4 -3 3.1 2.1
 12 -4 -3 6.2 5
 12 -4 3 4.3 3
 12 -4 3 1 2.9
 12 -4 3 -5.3 4.1
 -12 -4 -3 3.5 4.5
 12 4 -3 2.1 3.5
 -12 -4 -3 3 6.9
 12 4 -3 4.6 6.1
 12 4 -3 0.7 5.1
 12 -4 3 3.6 4.5
 -12 -4 -3 10 4.6
 -12 -4 -3 5.2 4.4
 12 4 -3 -0.9 10.2
 -12 -5 3 27.2 7.2
 12 5 3 26.3 7.1
 -12 -5 3 15 6.1
 12 -5 -3 14.6 5.7
 12 -5 -3 26.4 4.4
 12 -5 -3 28.7 6.6
 12 -5 -3 24.8 4.1
 -12 -5 3 8.9 7.8
 12 5 3 32.6 6.9
 -12 -5 3 27.5 9.3
 12 -5 -3 25.2 3
 12 5 3 21.9 6.3
 12 -5 3 17.4 6.2
 12 5 -3 29.2 7.3
 12 5 -3 28.8 7.2
 12 5 -3 20.4 5.3
 12 -5 3 20.1 6.1
 12 -5 3 14.8 6.3
 12 -5 3 19.8 4
 -12 -5 -3 34.6 9.5
 -12 -5 -3 27.9 5.9
 -12 -5 -3 16.7 5.9
 12 6 3 21.3 6.7
 12 6 3 6.4 5.9
 12 -6 -3 11.8 5.4
 12 -6 -3 12.3 2.2
 12 -6 -3 8.9 3.9
 -12 -6 3 12.9 5
 12 -6 -3 11.2 3.4
 -12 -6 3 9.2 6.1
 -12 -6 3 -1.8 7
 12 -6 -3 3.9 4
 12 -6 3 6.3 6.3
 12 6 -3 10.5 6.3
 12 -6 3 9.6 5.9
 -12 -6 -3 8.2 7.5
 12 -6 3 10.9 3.9
 12 -6 3 12.9 4.7
 -12 -6 -3 17.5 6.4
 -12 -6 -3 5.9 5.2
 12 6 -3 14.4 6.4
 12 -6 3 14.9 5.7
 12 7 3 124.89 12.7
 12 -7 -3 118.49 8.7
 12 7 3 146.19 12.6
 -12 -7 3 130.49 16.8
 12 -7 -3 125.29 9.7
 12 -7 -3 127.19 9.6
 12 -7 -3 109.49 11.1
 12 -7 -3 122.29 5.9
 -12 -7 3 134.29 11.1
 12 -7 3 118.49 11
 12 -7 3 182.48 25.3
 12 7 -3 92.59 11.4
 12 -7 3 124.79 10.3
 -12 -7 -3 133.79 12.7
 -12 -7 -3 62.59 14.3
 12 -7 3 131.39 10.9
 12 -7 3 120.79 10.7
 -12 -7 -3 111.59 10.9
 12 8 3 22.7 7.2
 -12 -8 3 18.2 8.4
 12 -8 -3 13.8 4
 12 8 3 19.8 7.5
 -12 -8 3 16.8 5.9
 12 -8 -3 22.1 4.6
 12 -8 -3 11.5 2.3
 12 -8 -3 12.7 5.5
 12 -8 -3 10.1 5.2
 12 -8 3 7.8 4.1
 12 -8 3 19.4 5.7
 -12 -8 -3 27.3 8
 -12 -8 -3 3.1 7.9
 12 8 -3 23.8 6.9
 12 -8 3 15.9 5.4
 12 -8 3 22.9 6.7
 12 -9 -3 54.39 3.8
 12 -9 -3 35 4.1
 -12 -9 3 43.3 13.2
 -12 -9 3 45.3 8.5
 12 -9 -3 40.6 8.2
 -12 -9 3 47.7 11.8
 -12 -9 -3 24.3 10.9
 12 9 -3 48.1 8.3
 -12 -9 -3 22.4 9.8
 12 -9 3 44.1 8.8
 12 -9 3 29.3 6.4
 12 -9 3 49.2 8.3
 12 -9 3 57.49 9.7
 -12 -9 -3 36.9 8
 12 10 3 10.4 6.4
 12 -10 -3 11.8 4.2
 -12 -10 -3 16 8.3
 12 -10 3 24.9 6.8
 12 10 -3 15.5 6.1
 -13 0 3 -3.4 5.7
 13 0 -3 3.1 4.9
 -13 0 -3 0 1.7
 13 0 3 -1.1 3
 13 0 -3 -0.2 4.8
 -13 0 -3 0 1.7
 13 0 3 4.5 6.1
 -13 0 3 -1.9 1.8
 13 0 3 -7.6 4.2
 13 0 3 0.8 2.5
 13 0 3 -3.8 3.7
 -13 0 -3 0.5 2.9
 13 0 -3 5.7 6.2
 -13 0 3 -1.6 2.6
 13 0 -3 -1.2 2.4
 -13 0 -3 -2.9 5.3
 -13 -1 3 20 8.3
 13 -1 -3 19.3 6.5
 13 -1 -3 24 7
 13 1 3 14.8 5.9
 13 -1 -3 15.2 7.4
 -13 -1 3 17.6 4.7
 13 1 3 7.8 4
 13 -1 -3 18 3.3
 13 1 3 12.2 6.4
 -13 -1 3 16.5 3.1
 13 1 3 11.9 3.8
 -13 1 -3 21.6 4.4
 -13 -1 3 13.8 3.5
 13 1 3 30 8.3
 13 1 -3 23.2 6.8
 13 1 -3 21.2 6.7
 13 -1 3 16.8 4.4
 13 1 -3 15.5 3.6
 -13 1 3 16.2 2.6
 -13 1 3 11.6 6.8
 13 -1 3 18.9 7.5
 -13 -1 -3 15.4 3.5
 -13 -1 -3 14 3.5
 13 -1 3 8.5 5.4
 -13 -1 -3 9.3 7
 13 -1 3 24.3 6.7
 -13 1 3 15.8 3
 13 1 -3 31.1 8.4
 -13 -1 -3 12.6 4
 13 -2 -3 98.29 20.6
 -13 -2 3 151.38 14.8
 -13 -2 3 170.88 9
 13 -2 -3 175.48 9.8
 13 2 3 176.08 10.9
 13 2 3 156.08 10.9
 -13 -2 3 171.18 16
 13 -2 -3 163.38 13.4
 13 -2 -3 172.78 8.5
 -13 -2 3 160.28 11.2
 13 2 3 167.48 13.5
 13 2 3 200.08 17.7
 13 -2 -3 158.18 13.4
 13 -2 -3 166.68 8.4
 13 -2 3 154.78 13.9
 13 2 -3 143.69 13.2
 13 -2 3 161.68 13.2
 13 -2 3 158.68 13.3
 13 2 -3 186.58 22.8
 -13 -2 -3 145.59 14.6
 -13 2 3 145.69 15.3
 13 -2 3 178.28 10.3
 -13 -2 -3 146.89 10
 -13 -2 -3 177.68 10.8
 13 2 -3 171.68 13.5
 13 -3 -3 99.29 6.6
 13 3 3 92.09 8.8
 13 -3 -3 97.59 6.4
 13 -3 -3 98.59 11.6
 -13 -3 3 109.59 7.5
 13 -3 -3 104.99 12.9
 -13 -3 3 101.99 9.7
 13 3 3 106.39 10.5
 13 3 3 94.29 11.5
 -13 -3 3 130.89 15.5
 13 -3 -3 100.09 6.8
 13 -3 3 106.89 8.2
 13 -3 3 86.99 7.7
 13 -3 3 106.39 10.9
 -13 3 3 93.29 13.4
 13 -3 3 123.89 11.4
 13 3 -3 105.59 8.2
 13 3 -3 84.69 10.9
 13 3 -3 101.89 12.6
 -13 -3 -3 86.29 8.3
 -13 -3 -3 105.59 8.6
 13 -3 3 116.39 13.4
 -13 -3 -3 94.69 13.4
 13 -3 3 110.79 10.8
 13 -4 -3 47.8 8.6
 -13 -4 3 45.4 5.8
 13 -4 -3 46.9 4.2
 13 4 3 39.7 7.8
 13 4 3 33.6 6.8
 13 -4 -3 36.6 4.9
 -13 -4 3 37.9 10.2
 13 -4 -3 44 5.4
 -13 -4 3 29.6 6.2
 13 4 -3 43.9 6.5
 13 -4 3 28.5 8.1
 -13 -4 -3 36.6 6.7
 13 -4 3 53.59 7
 13 -4 3 47.6 8.3
 13 4 -3 39.5 8.4
 13 -4 3 43.2 8.1
 13 -4 3 42.6 8.3
 -13 -4 -3 50.99 7.1
 13 -4 3 47.2 6
 -13 -4 -3 36.2 9.7
 -13 -5 3 59.69 9.1
 13 5 3 67.89 9.8
 -13 -5 3 82.49 13.9
 13 5 3 71.29 9.7
 13 -5 -3 53.59 6.1
 13 -5 -3 64.19 5.9
 13 -5 -3 59.99 8.7
 -13 -5 3 56.39 7.1
 13 5 3 59.29 9.8
 13 -5 -3 64.79 4
 13 5 -3 61.79 9.8
 13 5 -3 63.79 7.6
 13 -5 3 55.09 7.4
 -13 -5 -3 51.49 7.7
 13 -5 3 80.29 10
 13 -5 3 67.79 9.6
 13 -5 3 68.59 9.7
 -13 -5 -3 85.39 12.3
 13 -5 3 59.09 10.6
 13 -5 3 57.49 8.8
 13 -6 -3 16.3 6.1
 13 -6 -3 14 5.3
 13 6 3 14.2 6.7
 13 -6 -3 17.8 4.8
 -13 -6 3 23.7 7.4
 13 6 3 14.7 7.2
 13 -6 -3 18.8 3.8
 -13 -6 3 17.3 5.4
 -13 -6 3 39.1 10.9
 13 -6 3 12 4
 13 -6 3 30.8 8.1
 13 -6 3 26.6 6
 13 6 -3 17.5 6.9
 13 6 -3 16.1 6.6
 -13 -6 -3 19.2 6.5
 -13 -6 -3 24.3 6.1
 13 -6 3 30.8 7.2
 -13 -6 -3 45.3 10.6
 13 -6 3 22.1 6.4
 -13 -7 3 149.99 14.6
 13 -7 -3 83.89 10.3
 13 -7 -3 107.39 8.3
 -13 -7 3 115.99 10.4
 13 -7 -3 78.79 9.7
 13 7 3 98.29 12
 13 7 3 139.09 13
 -13 -7 3 79.59 14.7
 13 -7 3 82.39 11.3
 -13 -7 -3 104.89 13.2
 13 -7 3 103.09 10.4
 13 -7 3 113.39 10.3
 13 -7 3 119.89 10.8
 -13 -7 -3 115.49 10.7
 13 7 -3 88.59 11.3
 -13 -7 -3 104.09 16.3
 -13 -8 3 0.3 7.4
 13 -8 -3 -3 3.5
 13 8 3 -2.3 6.9
 13 -8 -3 0.9 3.1
 13 8 3 -0.7 5.5
 -13 -8 3 -0.4 4.3
 13 -8 -3 2.5 3.5
 13 -8 -3 3.1 6.1
 -13 -8 3 -1.6 6.9
 -13 -8 -3 -2.8 5.1
 13 -8 3 -1.4 5
 -13 -8 -3 -4.6 6.3
 13 -8 3 -0.4 5
 13 -8 3 2.5 4.4
 13 8 -3 -3.5 5.2
 -13 -8 -3 2.8 13.1
 13 -8 3 8.2 4.8
 -13 -9 3 0.4 4.8
 13 9 3 -1.8 5.4
 13 -9 -3 -0.1 4.2
 13 9 -3 0.9 5.7
 13 -9 3 -0.2 4.9
 13 -9 3 3.8 6.2
 13 -9 3 -3.6 3.6
 -13 -9 -3 -2.1 7.8
 14 0 -3 1.1 5.9
 -14 0 -3 -1.4 1.5
 -14 0 -3 -1.2 3
 -14 0 -3 -4.4 5.1
 14 0 -3 -0.4 2.4
 14 0 3 0.9 4.8
 -14 0 3 -1.9 5.9
 14 0 3 3.2 3.6
 -14 0 3 0.3 2.6
 14 1 3 14.1 4.5
 14 1 3 1 3.1
 -14 -1 3 9.6 2.7
 -14 1 -3 3.8 3.4
 14 -1 -3 -1.1 4.5
 14 -1 -3 3.7 2.7
 14 1 3 11.3 6.4
 -14 -1 3 2.5 7.3
 14 -1 -3 -1.2 2
 -14 -1 3 9.2 4
 14 -1 -3 2.8 5.9
 14 1 -3 -0.5 2.8
 -14 -1 -3 5.7 3.7
 14 -1 3 5.4 4
 14 -1 3 0.4 5.3
 -14 1 3 -1.8 6
 -14 -1 -3 3.2 6.5
 14 1 -3 0.1 4.9
 -14 1 3 2.3 2.2
 -14 -1 -3 4 2.8
 -14 -2 3 67.59 8.1
 14 -2 -3 80.09 5.6
 14 -2 -3 73.19 5.7
 14 -2 -3 61.39 10.4
 14 2 3 80.09 8
 14 -2 -3 68.59 11.3
 14 2 3 87.89 9.4
 -14 -2 3 89.19 6.2
 -14 -2 3 56.99 11.7
 14 2 3 65.39 10
 14 2 -3 73.89 6.9
 -14 2 3 71.99 11.2
 -14 -2 -3 70.29 7.1
 -14 -2 -3 97.99 13.5
 14 2 -3 90.09 11.3
 14 -2 3 54.19 9.6
 -14 -2 -3 71.69 7.9
 14 -2 3 77.69 7.2
 -14 -3 3 8.2 7.6
 -14 -3 3 -1.7 3.9
 14 3 3 4.4 4
 14 3 3 2.6 4.1
 14 -3 -3 0 6.1
 -14 -3 3 5.2 3.3
 14 -3 -3 4.6 2.6
 14 -3 -3 7.4 2.9
 14 3 3 4.5 5.5
 14 -3 -3 -2.4 4.8
 14 3 -3 6.6 5.8
 -14 3 3 10.9 6.5
 14 -3 3 7.7 5.4
 -14 -3 -3 0.7 3.6
 -14 -3 -3 8.3 4.4
 -14 -3 -3 3.6 7.4
 14 -3 3 5.8 6.1
 14 3 -3 0.7 3.5
 14 -3 3 9.2 3.5
 14 -3 3 3.2 3.4
 14 4 3 26.6 7.6
 14 -4 -3 40.3 13.4
 14 -4 -3 20.8 4
 -14 -4 3 29.2 5.1
 -14 -4 3 10.6 8.1
 14 4 3 35.5 7
 14 -4 -3 31.5 8
 -14 -4 3 27.8 9.9
 14 -4 -3 26 4.1
 14 4 3 30.1 6.5
 -14 -4 -3 29.9 9.7
 -14 -4 -3 23.7 5.8
 14 4 -3 17.1 7.6
 -14 -4 -3 27.5 5.9
 14 -4 3 27.3 6
 14 4 -3 22.4 5.2
 14 -4 3 17.7 6.6
 14 -4 3 31 5.7
 14 -4 3 50.69 9.2
 14 -5 -3 52.59 11.4
 14 -5 -3 41.4 8
 -14 -5 3 37.7 11
 14 -5 -3 66.39 6.2
 14 -5 -3 48.5 9.4
 14 5 3 62.89 15
 14 -5 -3 60.69 5.7
 14 5 3 55.99 9.7
 -14 -5 3 44 8.2
 -14 -5 -3 60.29 12
 14 5 -3 50.39 7
 14 -5 3 64.29 8
 14 -5 3 58.89 7
 -14 -5 -3 53.49 7.6
 14 5 -3 56.99 9.7
 14 -5 3 39.2 8.4
 14 -5 3 49.2 8.9
 -14 -6 3 15 4.9
 -14 -6 3 9.8 6.8
 14 6 3 9.9 5.9
 14 -6 -3 14 3.7
 -14 -6 3 14.8 8.9
 14 -6 -3 11.1 5.2
 14 6 -3 10.8 6.6
 14 6 -3 7.3 4.2
 14 -6 3 14.6 5.1
 14 -6 3 2.6 5.1
 -14 -6 -3 13.4 5.5
 14 -6 3 19.8 5.9
 -14 -6 -3 15.3 6.6
 14 -7 -3 2 3.6
 14 -7 -3 2.8 4.5
 14 -7 -3 -7.2 3.6
 14 7 3 0.1 4.9
 -14 -7 3 6.8 7.5
 -14 -7 3 -5 4.4
 14 7 3 -14 4.7
 -14 -7 3 -0.7 7.3
 14 -7 3 -1.6 4.3
 14 7 -3 2.5 6
 -14 -7 -3 2.3 6.3
 14 -7 3 5.8 5.2
 14 -7 3 4.3 4.2
 -14 -7 -3 -5.1 6.5
 -14 -8 3 149.59 13.4
 14 -8 -3 174.38 12.5
 -14 -8 -3 146.69 13.8
 14 -8 3 148.89 13.6
 14 -8 3 153.18 12.6
 14 -8 3 148.59 19.8
 -15 0 3 0.8 3
 15 0 -3 7.5 6.7
 15 0 3 1.5 3.9
 -15 0 -3 -0.3 3.3
 15 0 3 12.1 7.2
 -15 0 3 0.9 6.8
 15 0 -3 -3.2 2.6
 -15 -1 3 107.89 6.7
 -15 -1 3 98.79 9.3
 15 -1 -3 94.89 7
 15 -1 -3 94.89 12.4
 15 1 3 69.79 11.1
 15 -1 -3 100.09 6.3
 15 1 3 76.39 12.5
 -15 -1 3 78.09 13.5
 -15 1 3 86.49 6.6
 -15 1 3 85.89 12.9
 15 -1 3 91.29 11.8
 -15 -1 -3 79.29 12.7
 15 1 -3 95.79 12.4
 15 -1 3 100.59 8.6
 -15 -1 -3 86.49 6.6
 15 2 3 -0.1 3.6
 -15 -2 3 -4.2 2
 -15 -2 3 2.5 6.9
 15 -2 -3 2.7 2.6
 15 -2 -3 -1.6 2.1
 15 -2 -3 -0.5 5.1
 -15 -2 3 -2.5 3.9
 15 2 3 -4.3 5.3
 15 -2 3 -1.3 3.5
 -15 -2 -3 2.4 7.5
 15 -2 3 -8.5 4.7
 -15 2 3 -0.2 6.1
 15 2 -3 2.3 3.4
 -15 -2 -3 -2 3.9
 15 2 -3 0.6 5.7
 -15 -2 -3 0 3.1
 -15 -3 3 77.59 6.8
 -15 -3 3 57.79 8.5
 15 3 3 81.79 11.8
 15 -3 -3 89.89 6.2
 -15 -3 3 47.5 11.7
 15 -3 -3 84.99 11.7
 15 3 3 76.39 9.3
 15 3 3 75.89 9.1
 15 -3 3 88.49 8
 15 -3 3 83.59 7.7
 -15 3 3 86.59 12.2
 15 3 -3 80.89 11.4
 -15 -3 -3 93.19 8.6
 -15 -3 -3 66.49 8.3
 15 -3 3 52.69 10.2
 -15 -3 -3 58.89 12.1
 15 3 -3 84.99 7.9
 15 -3 3 61.59 10.6
 -15 -4 3 6.3 5.5
 15 -4 -3 13.8 3.4
 15 -4 -3 16.1 3.6
 -15 -4 3 8.6 12.6
 15 4 3 10.4 5.1
 -15 -4 3 11 4.3
 15 -4 -3 12.5 6.6
 15 -4 3 9.8 5.7
 -15 -4 -3 14.9 5.2
 15 -4 3 13.4 6.5
 -15 -4 -3 13.3 11.5
 -15 -4 -3 2.5 4.1
 15 -4 3 13.8 4.5
 15 -4 3 3.4 3.3
 15 4 -3 11.6 4.5
 15 4 -3 5.3 6.3
 15 5 3 54.69 8.9
 15 -5 -3 61.09 9.7
 -15 -5 3 59.69 9.6
 -15 -5 3 56.89 7
 15 -5 -3 70.49 6
 15 5 3 54.89 10.4
 -15 -5 3 61.39 12.6
 15 -5 -3 39.4 5.7
 -15 -5 -3 47.1 11.5
 15 -5 3 64.69 10.4
 -15 -5 -3 72.89 8.9
 15 5 -3 56.09 10.7
 15 -5 3 61.99 10.1
 15 5 -3 46.6 8.4
 -15 -5 -3 56.09 9.1
 15 -5 3 58.79 7.6
 -15 -6 3 131.69 29.1
 15 6 3 97.39 13.4
 15 -6 -3 147.79 12.8
 15 -6 -3 98.19 12.8
 15 -6 -3 121.89 7.9
 15 6 3 85.19 12.5
 15 -6 -3 109.49 11.3
 -15 -6 3 78.79 11.9
 -15 -6 3 109.09 9.9
 15 -6 3 131.49 10.9
 -15 -6 -3 81.69 14.5
 15 -6 3 89.89 12.6
 15 -6 3 123.59 12.1
 -15 -6 -3 121.19 11.1
 15 6 -3 92.99 13.9
 15 -7 -3 5.7 3.9
 15 -7 -3 -5.4 4.4
 -15 -7 3 -0.1 4.8
 15 -7 -3 9.8 5
 15 -7 3 13.4 5.5
 -15 -7 -3 9.7 5.7
 15 7 -3 -0.2 6
 15 -7 3 3.1 4.8
 15 -8 -3 24.3 5.8
 -15 -8 3 32.2 7
 15 -8 3 29.7 6.8
 15 -8 3 27.3 7.5
 15 8 -3 22.7 9.2
 15 -8 3 38.1 7.7
 -16 0 -3 -0.8 3.8
 -16 0 3 -3.3 2.4
 -16 0 3 -14.3 6.2
 16 0 3 2.4 7.3
 -16 -1 3 4.6 4
 -16 -1 3 9.3 8.5
 16 -1 -3 7.4 7.6
 16 -1 -3 6.2 3.6
 16 -1 -3 7 2.6
 16 1 3 12.5 5.2
 -16 -1 3 6.7 2.9
 -16 -1 -3 4.3 2.5
 16 1 -3 6.5 3.6
 -16 -1 -3 8.5 4.4
 -16 1 3 17.8 8.9
 16 -1 3 8.4 7.4
 16 -1 3 11.2 10.8
 16 -2 -3 35 4.2
 -16 -2 3 46.6 13.3
 -16 -2 3 43.5 5
 16 -2 -3 22 5.5
 -16 -2 3 56.19 11.5
 16 2 3 44.1 9.3
 16 2 3 55.29 8.3
 16 -2 -3 45.3 9.1
 -16 -2 -3 39.9 10.8
 -16 -2 -3 38.7 5.8
 16 -2 3 47.6 8.2
 16 -2 3 58.79 15
 16 2 -3 24.6 9.9
 -16 -2 -3 50.59 6.9
 -16 2 3 32.6 9.8
 16 2 -3 45.3 6.3
 16 3 3 36 9
 -16 -3 3 33.1 11.1
 16 3 3 33.9 6.6
 -16 -3 3 42.5 5.4
 16 -3 -3 37.5 8.8
 -16 -3 3 33.9 7.4
 16 -3 -3 42.5 5
 16 -3 3 58.79 7.3
 16 -3 3 52.99 10.2
 -16 -3 -3 55.09 11.7
 -16 -3 -3 32 11.3
 -16 -3 -3 34.7 6.5
 16 -3 3 48.2 6.5
 16 3 -3 43.8 9.5
 16 3 -3 20.6 5
 -16 -4 3 3 3.4
 16 4 3 -4.2 4.4
 -16 -4 3 12.3 6.5
 16 -4 -3 6.2 3.1
 16 -4 -3 7.7 6.3
 16 -4 -3 4.9 3
 16 4 3 -4.5 5.3
 -16 -4 3 2.5 8.2
 16 -4 3 1.7 6.9
 16 -4 3 11.3 4
 -16 -4 -3 11.1 4.9
 -16 -4 -3 2.9 9.1
 16 4 -3 -1.7 3.8
 -16 -4 -3 0.3 5.1
 16 4 -3 7.5 6.8
 16 -4 3 1.9 5.6
 -16 -5 3 21.5 10.1
 16 -5 -3 45.8 6.8
 16 -5 -3 45.4 9.4
 -16 -5 3 50.29 6.8
 16 5 3 17 12
 16 -5 -3 45.7 6.3
 16 -5 3 45.1 9.4
 16 -5 3 51.79 7.4
 -16 -5 -3 40.6 13.8
 16 -5 3 54.29 9.8
 16 5 -3 40.9 7.8
 16 5 -3 47.1 10.1
 -16 -5 -3 49.7 7.9
 16 -6 -3 -6.3 4.2
 16 -6 -3 8 4
 -16 -6 3 -0.1 4.1
 16 -6 3 -3.3 3.9
 16 -6 3 -1.1 5.4
 16 -6 3 -2.1 8.1
 16 6 -3 -2.3 6.8
 -16 -6 -3 -7.4 4.3
 16 -7 -3 34.3 7.3
 -16 -7 3 30.3 6.6
 16 -7 3 20.6 8.9
 16 -7 3 34.3 7
 17 0 3 10.7 6.8
 17 0 3 2 4.3
 -17 0 3 4.2 8.1
 17 0 -3 9.9 7.3
 -17 0 -3 3.8 3.7
 17 1 3 6.1 7.2
 17 -1 -3 1.1 6.4
 -17 -1 3 2.5 8.5
 -17 -1 3 3.4 3.4
 17 -1 -3 1.9 2.3
 17 -1 3 20.1 5.3
 17 1 -3 2.2 3.3
 -17 1 3 -1.8 7.4
 17 -1 3 7.1 7
 17 1 -3 1.7 6.3
 -17 -1 -3 2.7 3.7
 17 2 3 7.3 8.6
 -17 -2 3 8.3 3.2
 -17 -2 3 34.2 10.9
 17 -2 -3 8.4 2.8
 17 -2 -3 5 6
 -17 -2 3 7.3 5
 17 -2 3 0.4 6.5
 17 -2 3 44.6 9.4
 -17 -2 -3 6.4 3.7
 17 -2 3 7.5 4.9
 17 -2 3 7.4 3.9
 17 2 -3 6.6 3.9
 17 2 -3 -0.7 6.5
 -17 -2 -3 -0.3 3.7
 17 -3 -3 0.2 2.3
 -17 -3 -3 2.8 4.3
 17 -3 3 2.7 5.7
 -17 -3 -3 5.5 4.9
 17 3 -3 7.3 4.1
 17 -3 3 0.3 5.7
 17 -3 3 -5.2 3
 17 -4 -3 27.9 4.9
 17 -4 3 38.1 9
 17 -4 3 36.3 6.3
 17 -4 3 12.2 7.7
 -17 -4 -3 27 6.5
 -17 -5 3 24.6 5.6
 17 -5 -3 27.5 8.1
 17 -5 3 21.4 7.6
 -17 -6 3 3.2 4.6
 17 -6 -3 5.7 5.5
 17 -6 3 -6.4 4.9
 -17 -6 -3 0.7 4.8
 18 0 -3 0.2 2.3
 18 -1 -3 24.3 4.3
 -18 1 3 38.7 18.7
 -18 -1 -3 42.1 6.7
 -18 -2 3 34.2 4.9
 18 -2 3 34.2 5.9
 -18 2 3 41.1 11.3
 -18 -2 -3 59.69 7.9
 -18 -3 3 8.8 4.7
 -18 -3 -3 4.7 4.5
 18 -3 3 4.5 3.7
 -18 -4 3 22 5
 18 -4 3 32.4 6.3
 -19 -1 -3 -5.2 3.9
 19 -2 3 37.8 6.1
 -19 -2 -3 35.3 6.8
 0 0 4 9700.33 375.76
 0 0 -4 9999 376.06
 0 1 4 1.6 1.6
 0 1 4 1.6 1.7
 0 -1 -4 -0.4 1.7
 0 -1 -4 1.4 1.6
 0 1 4 -0.5 1.8
 0 -1 4 1.2 1.7
 0 1 -4 0.3 1.2
 0 1 -4 1.1 2.2
 0 1 4 -0.2 1.9
 0 -1 -4 1 1.8
 0 1 -4 0.6 1.9
 0 -1 4 0.2 1.4
 0 -1 4 2.2 2.4
 0 -1 4 0.5 1.2
 0 -1 -4 1.6 1.6
 0 2 4 452.95 17
 0 -2 -4 448.96 18
 0 2 -4 467.85 17.7
 0 -2 4 462.75 18.4
 0 2 -4 474.05 16.4
 0 2 4 485.75 17.9
 0 2 4 456.45 18
 0 -2 4 467.55 18
 0 -2 -4 460.15 17.8
 0 2 -4 479.45 18.5
 0 -2 4 448.36 17.8
 0 -2 4 459.55 16.4
 0 2 4 473.65 18.2
 0 -2 -4 470.75 18
 0 -3 4 1.2 2.1
 0 3 -4 0 2.3
 0 -3 -4 -1.3 2.2
 0 3 4 0.4 1.1
 0 -3 -4 1.2 2.3
 0 -3 -4 -1.1 2
 0 -3 4 -1.3 2.1
 0 3 4 0.7 2.4
 0 -3 4 2.7 2.4
 0 -3 4 1.6 2.6
 0 3 4 1.8 2.1
 0 3 -4 1.1 2
 0 3 4 3.1 2.4
 0 -4 4 2195.98 78.39
 0 -4 4 2172.08 78.49
 0 -4 4 2134.99 78.19
 0 4 4 2128.39 77.99
 0 -4 -4 2072.39 78.49
 0 4 4 2333.27 78.59
 0 4 -4 2210.98 78.19
 0 -4 -4 2224.08 78.29
 0 -4 4 2193.48 78.09
 0 4 4 2191.28 78.59
 0 4 -4 2205.18 78.29
 0 -4 -4 2152.38 77.89
 0 5 4 2.7 5.1
 0 -5 -4 1.4 2.8
 0 5 -4 0.7 2.5
 0 -5 -4 1.1 2.5
 0 -5 4 -2.7 2.6
 0 5 4 -1.5 2.8
 0 -5 -4 -0.6 2.8
 0 -5 4 0.7 2.6
 0 -5 4 -2.1 2.6
 0 -5 4 1.8 3
 0 5 4 1.4 2.5
 0 5 -4 -0.6 2.5
 0 -6 4 601.04 25.6
 0 -6 4 615.04 25.7
 0 6 4 580.44 24
 0 -6 4 586.44 24.9
 0 -6 -4 599.54 24.2
 0 6 -4 575.44 24.8
 0 6 4 574.64 25.1
 0 -6 -4 610.84 25.3
 0 6 4 579.94 25.2
 0 6 -4 575.34 24.3
 0 -6 -4 596.94 25.3
 0 -6 4 636.14 24.9
 0 -7 4 3.4 4
 0 -7 4 1.5 3.5
 0 7 -4 3.9 3.4
 0 -7 -4 1.5 3.4
 0 -7 -4 0.9 4
 0 -7 4 -0.2 3.4
 0 7 4 -2.2 3.5
 0 7 -4 1.7 3.4
 0 -7 -4 2 3
 0 7 4 2.1 3.2
 0 7 4 1.8 3.6
 0 8 4 21.1 5.5
 0 -8 4 16.9 4.9
 0 8 4 16.1 5.1
 0 -8 4 19.2 5.7
 0 8 4 24.7 5
 0 -8 4 22.7 5.9
 0 -8 -4 26.8 5.8
 0 -8 -4 19.3 8.3
 0 -8 -4 26.3 5
 0 8 -4 32 7
 0 -8 4 28.5 6.1
 0 8 -4 25.8 4.8
 0 9 4 1.5 3.6
 0 -9 4 -0.5 4.1
 0 -9 -4 -0.6 4.9
 0 9 4 1 4.3
 0 -9 4 0.8 4.8
 0 9 4 0 3.5
 0 -9 4 0.2 4.5
 0 -9 -4 4.1 3.7
 0 -9 -4 -2.8 3.8
 0 9 -4 1 3.6
 0 -9 4 -6.8 4.1
 0 -10 -4 4.5 4
 0 -10 -4 2.3 5.2
 0 -10 4 5.4 5.3
 0 10 -4 8 4.4
 0 -10 4 1.3 5.4
 0 -10 4 3.8 4.4
 0 -10 -4 5 5
 0 -10 4 2.1 5.3
 0 -11 -4 -1.8 4.8
 0 -11 4 0.6 4.5
 0 -11 -4 17.4 8
 0 -11 4 -0.6 5.4
 0 -11 -4 -2.4 3.7
 0 -11 -4 -2.3 5.4
 0 11 -4 1.2 3.9
 0 -11 4 -4.7 5.5
 0 11 4 0.4 4.1
 0 -11 4 -3.4 5
 0 12 -4 5.4 7.6
 0 -12 -4 12.5 6.7
 0 12 4 5.5 4.8
 -1 0 -4 2.8 1.8
 1 0 4 4.5 1.8
 1 0 -4 3.6 1.9
 -1 0 4 4.5 1.2
 1 0 4 4.5 1.9
 1 0 4 3 2.2
 1 0 -4 4.3 2.2
 -1 0 -4 3 1.6
 -1 0 4 4 1.9
 1 0 4 3.1 1.6
 1 0 -4 3.5 1.1
 -1 0 -4 3.2 2.3
 1 0 -4 4.7 1.8
 -1 0 4 2.2 2.3
 -1 0 4 4.3 1.8
 -1 0 -4 1 1.8
 1 -1 -4 1154.68 41.1
 1 -1 -4 1162.38 41.6
 -1 1 -4 1149.78 42.3
 1 1 4 1151.28 42
 1 -1 -4 1132.09 41.4
 -1 -1 4 1141.09 42.2
 -1 1 -4 1171.88 41.2
 -1 -1 4 1193.28 42
 1 1 4 1182.48 41.7
 -1 1 -4 1164.08 41.6
 1 1 4 1082.79 41.8
 1 -1 -4 1260.17 42
 1 1 4 1188.98 41.9
 -1 -1 4 1157.48 41.3
 -1 -1 4 1199.18 41.3
 -1 -1 -4 1208.68 42.1
 -1 1 4 1086.19 41.8
 1 -1 4 1152.58 41.4
 1 -1 4 1209.98 42.3
 1 1 -4 1197.88 42.3
 -1 -1 -4 1152.78 41.8
 -1 1 4 1140.09 41.6
 -1 1 4 1143.39 41.4
 1 -1 4 1190.98 41.6
 -1 1 4 1214.38 41.2
 -1 -1 -4 1201.28 41.6
 -1 -1 -4 1206.98 42
 1 1 -4 1126.79 41.9
 1 -1 4 1193.08 41.2
 1 1 -4 1171.78 41.2
 -1 -2 4 296.37 11.9
 1 -2 -4 291.27 11.9
 1 -2 -4 290.07 12.1
 1 2 4 294.87 11.8
 -1 -2 4 298.27 11.1
 1 -2 -4 265.07 11.6
 -1 2 -4 288.87 12.5
 1 2 4 315.67 12.4
 -1 -2 4 288.97 12.6
 -1 -2 4 283.07 13.3
 -1 2 -4 291.67 12
 1 2 4 300.67 12.3
 1 2 4 295.27 12.5
 1 2 4 301.97 11.9
 -1 2 -4 281.37 10.8
 -1 2 4 302.07 11.9
 1 2 -4 289.67 12.6
 1 -2 4 292.37 12.5
 1 2 -4 278.17 11.5
 1 2 -4 304.47 11.9
 -1 2 4 305.47 12.3
 -1 -2 -4 293.97 12.1
 -1 -2 -4 300.27 12.4
 -1 -2 -4 311.27 12.4
 -1 2 4 294.77 10.9
 1 2 -4 282.47 12.6
 1 -2 4 274.87 11.9
 1 -2 4 290.77 10.7
 -1 2 4 292.37 12.1
 1 -2 4 286.37 11.7
 -1 3 -4 131.39 7.6
 1 -3 -4 136.09 7.3
 1 -3 -4 132.99 7.2
 -1 3 -4 143.19 7.4
 1 3 4 143.09 7.4
 1 3 4 143.69 7.9
 -1 -3 4 143.19 7.5
 -1 -3 4 142.09 7.6
 1 3 4 136.19 7.7
 1 3 4 149.29 6.9
 -1 -3 4 123.99 8.7
 -1 -3 4 144.29 8.1
 1 -3 -4 139.79 7.3
 -1 3 -4 146.99 7.6
 -1 3 4 125.09 7.1
 1 -3 4 140.49 7
 1 -3 4 138.69 7.5
 1 3 -4 141.39 7.9
 1 -3 4 145.59 7.7
 1 3 -4 134.59 8.1
 1 3 -4 139.49 5.5
 1 3 -4 138.09 5.5
 -1 3 4 136.39 7.4
 -1 -3 -4 150.48 7.9
 -1 -3 -4 156.88 7.8
 1 -3 4 148.39 7.4
 1 3 -4 146.99 7.4
 -1 3 4 146.09 7.5
 -1 -3 -4 140.69 7.5
 1 -4 -4 1802.92 64.59
 -1 4 -4 1829.22 64.69
 -1 4 -4 1777.42 64.69
 -1 -4 4 1799.92 64.89
 1 4 4 1829.32 65.39
 1 -4 -4 1819.72 64.39
 1 4 4 1790.52 65.09
 1 -4 -4 1780.42 65.09
 1 4 4 1858.31 63.39
 -1 -4 4 1842.72 65.19
 -1 -4 4 1667.93 65.59
 1 4 -4 1632.54 61.99
 -1 4 4 1775.52 65.69
 -1 4 4 1834.22 64.99
 -1 -4 -4 1728.03 64.49
 1 4 -4 1738.73 62.29
 1 4 -4 1800.02 64.89
 -1 -4 -4 1886.91 65.09
 -1 -4 -4 1782.12 65.09
 1 4 -4 1816.52 65.79
 -1 4 4 1855.51 64.79
 1 -4 4 1839.12 64.99
 1 -4 4 1787.12 64.29
 1 -4 4 1849.52 64.79
 1 -4 4 1710.93 64.49
 1 4 -4 1773.92 64.59
 -1 -5 4 219.68 11.6
 1 -5 -4 224.18 11
 -1 5 -4 209.98 10.7
 -1 -5 4 222.18 11.4
 1 5 4 230.88 11.8
 1 -5 -4 213.88 10.5
 -1 5 -4 205.88 10.8
 -1 -5 4 201.88 11.6
 -1 -5 4 210.48 11.1
 1 5 4 201.08 9
 1 5 4 199.38 11.3
 1 5 4 218.18 10.4
 1 -5 -4 238.78 11.5
 1 -5 4 224.38 11.4
 1 -5 4 210.48 11
 1 -5 4 150.58 13
 1 5 -4 211.38 10.9
 -1 -5 -4 218.98 10.8
 -1 5 4 189.98 10.8
 -1 5 4 210.08 10.6
 -1 -5 -4 211.18 11.3
 1 5 -4 208.68 11
 -1 -5 -4 219.48 11.4
 -1 -5 -4 218.38 9.3
 1 -5 4 217.18 10.8
 1 5 -4 198.88 7.9
 1 6 4 239.48 13
 -1 -6 4 250.37 13.6
 1 -6 -4 239.28 11.8
 -1 -6 4 244.58 13
 -1 6 -4 249.08 12.7
 1 6 4 233.18 11.7
 -1 -6 4 234.08 12.7
 -1 -6 4 252.77 13.2
 1 -6 -4 243.28 12.5
 1 6 4 222.78 12.9
 1 6 4 228.58 10.1
 1 -6 -4 266.27 13.3
 -1 6 -4 230.28 12
 -1 6 4 252.67 12.9
 -1 6 4 227.88 12.5
 -1 6 4 220.38 11.6
 1 -6 4 234.68 12.2
 1 6 -4 218.48 12.4
 1 -6 4 247.38 12.4
 1 -6 4 241.48 13
 -1 -6 -4 232.28 12.3
 -1 -6 -4 260.97 13.3
 1 6 -4 230.68 9.1
 -1 -6 -4 235.38 13
 1 6 -4 253.57 12.5
 1 -6 4 236.58 12.8
 -1 -6 -4 238.38 10.4
 1 7 4 244.08 10.4
 1 7 4 247.88 14.2
 -1 -7 4 268.17 14
 -1 -7 4 248.08 14.6
 1 -7 -4 231.48 13.2
 1 7 4 240.48 13.8
 1 -7 -4 235.38 13.8
 1 7 4 251.17 12.4
 -1 7 -4 245.38 12.7
 1 -7 -4 255.47 12.7
 -1 -7 4 235.58 13.9
 -1 7 -4 239.38 13.4
 1 -7 4 247.08 13.9
 1 -7 4 246.08 13
 -1 -7 -4 224.18 20.2
 -1 7 4 224.98 13.4
 1 7 -4 242.28 13
 -1 -7 -4 236.18 13.8
 -1 -7 -4 245.48 12.9
 -1 7 4 263.17 12.9
 1 -7 4 242.48 16.1
 -1 7 4 234.08 13.5
 1 7 -4 232.78 13.3
 1 7 -4 234.98 9.4
 1 -7 4 235.48 13.2
 -1 -7 -4 251.37 10.7
 -1 -8 4 39.8 7.5
 -1 -8 4 39 7.2
 1 8 4 59.69 6.6
 -1 8 -4 42.6 6.9
 1 8 4 50.49 7.7
 -1 -8 4 54.29 7.9
 1 -8 -4 52.59 6.5
 1 -8 -4 40.8 6.6
 -1 -8 4 45 6.7
 -1 8 -4 40.1 5.8
 1 8 4 44.2 3.8
 1 8 -4 45.1 2.9
 -1 8 4 42.5 6.7
 -1 -8 -4 36.2 11.1
 1 8 -4 44.6 6.2
 -1 8 4 46 7.1
 1 -8 4 66.89 7.6
 -1 -8 -4 43.3 6.3
 -1 8 4 54.09 6.5
 1 -8 4 52.49 7.7
 1 8 -4 45.9 7.9
 -1 -8 -4 55.29 7.9
 1 -8 4 59.99 8.1
 1 9 4 22.3 6.1
 -1 -9 4 22.9 6.7
 -1 -9 4 21.6 5.9
 1 9 4 30.8 5.9
 1 -9 -4 28 5.4
 -1 -9 4 14.9 6.4
 -1 -9 4 21.1 6.5
 1 -9 -4 20.5 6.4
 -1 9 -4 28.2 5.5
 1 -9 -4 22.5 5.9
 1 9 4 22.6 2.7
 -1 -9 -4 24.2 6.6
 -1 9 4 18.6 5.2
 -1 -9 -4 23.5 5.3
 1 9 -4 20.4 5.4
 1 -9 4 28.4 5.9
 -1 9 4 28.8 5.6
 1 -9 4 24.4 6.6
 -1 9 4 23.5 6
 1 -9 4 22 6.2
 1 -9 4 27.5 6.5
 -1 -9 -4 19.3 5.9
 -1 -10 4 0.8 5.4
 1 -10 -4 12.2 5.7
 -1 -10 4 19.2 6.7
 -1 10 -4 3.8 4.4
 1 10 4 16 6.7
 -1 -10 4 12.9 6.2
 1 -10 -4 8.7 5.6
 -1 -10 4 12.4 5.3
 1 -10 -4 13.4 4.6
 -1 -10 -4 19.4 5.9
 1 10 -4 12.3 5
 1 -10 4 3 5.4
 1 -10 4 5.1 4.6
 1 -10 4 20.1 6.4
 1 -10 4 18.9 6.8
 -1 -10 -4 10.2 6.1
 -1 -10 -4 16.3 5
 -1 -11 4 206.78 16.7
 1 11 4 195.68 14.6
 1 -11 -4 228.58 15.7
 -1 -11 4 198.28 16.4
 -1 -11 4 188.18 15.8
 1 -11 -4 209.18 18.6
 -1 11 -4 203.58 13
 1 -11 -4 213.78 13.1
 1 -11 4 194.78 15.9
 -1 -11 -4 208.08 13.2
 1 -11 4 182.88 15.9
 -1 -11 -4 224.98 16.1
 1 -11 4 155.58 23.9
 -1 -11 -4 201.08 17.3
 -1 -11 -4 209.38 16
 1 11 -4 212.98 13.4
 -1 11 4 195.98 13.1
 1 -11 4 192.68 13.3
 -1 -12 4 15.7 8
 -1 -12 4 1.8 4.9
 1 12 4 -1.6 4.3
 1 12 -4 6.8 6.4
 -1 12 4 10.5 5.3
 -1 -12 -4 -2.9 5.2
 1 -12 4 1.7 4.4
 2 0 -4 74.09 5
 2 0 4 85.89 4.3
 -2 0 -4 90.19 5
 -2 0 -4 81.59 4.6
 -2 0 4 81.69 4.5
 2 0 4 84.29 4.9
 -2 0 -4 83.99 5.5
 2 0 -4 76.19 4.8
 2 0 -4 84.69 4.7
 -2 0 4 83.09 5.3
 2 0 4 79.29 5.4
 -2 0 4 76.59 5
 -2 0 4 76.89 3.3
 2 0 4 78.79 4.6
 2 1 4 150.48 7.3
 -2 -1 4 135.29 5.8
 -2 1 -4 132.09 6.3
 2 1 4 133.19 6.9
 -2 1 -4 134.39 6.4
 -2 1 -4 149.59 7.6
 -2 1 -4 134.19 6
 2 1 4 131.09 6.6
 2 1 4 135.89 7.1
 2 -1 -4 126.49 6.2
 -2 -1 4 131.49 6.5
 -2 -1 4 139.29 7.6
 2 -1 -4 118.69 6.2
 2 1 4 141.99 6.7
 2 -1 -4 137.09 5.4
 -2 -1 4 136.69 6.8
 2 -1 -4 131.59 6.9
 2 1 -4 149.99 7.4
 -2 1 4 125.69 6.4
 2 -1 4 142.09 7.4
 2 1 -4 132.19 5.7
 -2 1 4 133.79 6.9
 -2 -1 -4 129.09 7
 2 1 -4 151.38 6.5
 -2 1 4 122.69 5.6
 -2 -1 -4 135.49 6.5
 2 -1 4 126.09 6.1
 2 1 -4 134.59 7
 2 -1 4 130.89 6.3
 2 -1 4 135.29 5.8
 -2 -1 -4 134.09 6.5
 -2 1 4 130.89 6.2
 2 -2 -4 1848.52 63.39
 -2 2 -4 1826.62 63.09
 2 -2 -4 1788.32 62.89
 -2 2 -4 1799.42 64.59
 -2 -2 4 1792.52 63.39
 2 2 4 1716.33 64.09
 -2 -2 4 1806.82 63.69
 2 -2 -4 1853.31 64.19
 -2 2 -4 1793.72 63.39
 2 2 4 1790.22 64.29
 -2 -2 4 1796.92 64.79
 -2 -2 4 1787.52 64.49
 2 -2 -4 1755.12 63.59
 -2 -2 4 1787.32 64.19
 2 2 4 1838.32 64.49
 2 2 4 1742.93 64.19
 2 -2 4 1823.82 64.49
 2 -2 4 1802.32 63.29
 2 -2 4 1801.52 63.99
 2 2 -4 1815.52 63.39
 2 2 -4 1783.92 63.49
 -2 2 4 1902.31 63.09
 -2 2 4 1829.62 64.29
 -2 -2 -4 1870.11 64.59
 -2 2 4 1841.92 63.79
 2 -2 4 1785.72 63.09
 -2 -2 -4 1757.72 63.99
 2 2 -4 1848.32 64.79
 -2 -2 -4 1807.22 64.29
 -2 2 4 1762.22 63.39
 2 -2 4 1750.72 63.79
 2 2 -4 1764.32 64.59
 2 3 4 -0.2 2.6
 -2 3 -4 0 2.4
 -2 -3 4 1.4 3.1
 -2 -3 4 -0.4 2.4
 2 -3 -4 2 2.3
 2 -3 -4 2.8 2.5
 -2 -3 4 -2.3 2.6
 -2 -3 4 0.4 2.4
 -2 3 -4 0.1 1.9
 2 3 4 3.2 2.4
 2 3 4 0.5 2.5
 2 -3 -4 1 1.9
 2 3 4 1.9 2.6
 -2 3 4 -0.4 2
 2 -3 4 0.5 2.5
 -2 3 4 -1.3 2.3
 2 3 -4 0.8 3.1
 2 -3 4 2.8 1.9
 -2 -3 -4 -0.4 2.6
 -2 -3 -4 0.2 2.3
 2 3 -4 2.9 3.1
 2 -3 4 1.1 1.3
 -2 3 4 0.1 2.1
 -2 -3 -4 0.7 2.6
 2 -3 4 3 1.9
 -2 -3 -4 -0.6 2.7
 2 3 -4 0 1.5
 2 -3 4 3.3 2
 2 3 -4 1.7 1.7
 2 3 -4 4.2 2.3
 2 -3 4 -0.2 1.2
 2 4 4 1075.79 40.4
 -2 -4 4 1126.69 41.2
 -2 -4 4 1102.59 41.3
 2 4 4 1058.09 39.9
 -2 -4 4 1084.79 41.5
 2 -4 -4 1064.89 40.1
 2 -4 -4 1101.99 40.3
 2 4 4 1073.09 41
 -2 4 -4 1088.69 40.5
 -2 -4 4 1099.49 40.7
 2 4 4 1091.79 41.4
 -2 4 -4 1052.19 40.6
 2 4 -4 1056.79 38.6
 2 -4 4 1062.99 40.7
 2 4 -4 1109.49 41
 -2 4 4 1142.89 40.6
 -2 4 4 1081.19 40.3
 -2 -4 -4 1124.29 40
 -2 -4 -4 1068.99 40.8
 2 4 -4 1080.39 41.9
 2 -4 4 1052.49 39.7
 2 4 -4 1070.99 38.8
 -2 -4 -4 1081.39 40.7
 2 4 -4 1112.69 40.6
 2 -4 4 1099.59 40.5
 2 -4 4 1092.99 40.1
 -2 -4 -4 1129.99 41.3
 2 -4 4 1091.89 38.2
 -2 4 4 1042.8 41.6
 2 -5 -4 427.26 18
 2 -5 -4 426.96 18.6
 -2 -5 4 455.35 19.7
 -2 -5 4 437.06 19.1
 -2 5 -4 443.56 18.5
 -2 -5 4 425.36 19.1
 2 -5 -4 416.06 18.1
 -2 5 -4 453.55 18.7
 2 5 4 431.56 19.4
 2 5 4 415.86 18.9
 2 5 4 416.26 17.3
 -2 -5 4 429.16 18.9
 2 5 4 435.56 18.1
 -2 -5 -4 440.26 17.6
 2 -5 4 415.76 18.7
 -2 5 4 441.06 18.6
 2 -5 4 345.57 19.1
 -2 -5 -4 424.76 18.5
 2 -5 4 422.56 17.9
 2 -5 4 427.06 18.2
 2 5 -4 410.06 15.9
 -2 -5 -4 426.66 19
 -2 -5 -4 430.46 19.2
 2 -5 4 444.06 15.6
 2 5 -4 435.46 18.7
 2 5 -4 444.66 18.8
 2 5 -4 440.86 18.9
 -2 5 4 435.26 18.2
 -2 5 4 421.26 18.3
 2 6 4 100.69 7
 -2 -6 4 105.79 8.4
 2 6 4 95.69 8.4
 -2 6 -4 101.09 7.6
 2 -6 -4 100.99 7.8
 2 6 4 98.29 6.2
 -2 -6 4 95.59 8.1
 -2 -6 4 109.99 8.3
 -2 6 -4 97.59 7.2
 2 -6 -4 98.99 7.9
 2 -6 -4 93.19 7.1
 2 6 4 92.19 8
 -2 -6 4 98.69 8.6
 -2 6 4 106.89 7.8
 2 6 -4 96.09 8.8
 2 -6 4 97.99 7.9
 -2 -6 -4 96.29 12.2
 2 6 -4 98.89 7.9
 2 -6 4 98.59 5.3
 -2 6 4 103.29 7.6
 2 -6 4 99.69 7.3
 2 -6 4 95.49 7.3
 2 -6 4 89.09 7
 -2 6 4 89.29 6.9
 -2 -6 -4 95.89 8
 -2 -6 -4 101.39 6.6
 2 6 -4 96.19 4.7
 -2 -6 -4 101.49 8.3
 2 6 -4 95.39 7.6
 2 -7 -4 256.27 13.8
 -2 -7 4 220.68 13.4
 -2 7 -4 231.78 13
 2 7 4 236.38 12.2
 2 7 4 224.08 13.9
 2 -7 -4 231.58 13
 2 7 4 232.28 13.6
 -2 -7 4 228.48 13.8
 -2 7 -4 229.18 12.3
 2 7 4 219.08 10.7
 2 -7 -4 224.38 12
 -2 -7 4 246.88 14.7
 2 7 -4 229.98 12.8
 2 -7 4 193.88 15.1
 2 -7 4 245.18 14
 2 7 -4 233.58 13.2
 -2 7 4 222.78 12.9
 -2 -7 -4 240.58 13.9
 -2 7 4 233.08 12.4
 2 7 -4 212.18 13
 2 7 -4 215.18 9.3
 2 -7 4 235.78 12.4
 -2 -7 -4 237.98 14
 2 -7 4 214.28 12.9
 -2 -7 -4 235.48 12.7
 -2 -7 -4 224.68 11.2
 -2 7 4 251.27 13.3
 -2 8 -4 71.89 8.5
 -2 -8 4 83.09 10.3
 2 8 4 63.29 8.7
 2 -8 -4 51.39 8
 2 8 4 92.99 10.2
 2 8 4 78.29 6.8
 -2 -8 4 67.39 9.3
 2 8 4 73.89 5.6
 -2 8 -4 76.69 7.6
 -2 -8 4 70.19 8.6
 2 -8 -4 79.29 7.2
 -2 -8 4 64.59 8.8
 -2 -8 -4 80.59 7.7
 -2 8 4 78.79 8.7
 -2 8 4 80.09 7.3
 2 -8 4 101.49 10.3
 2 8 -4 69.49 4.2
 2 8 -4 66.49 7.7
 2 8 -4 77.89 8.9
 2 -8 4 70.39 7.2
 -2 -8 -4 65.29 5.8
 -2 -8 -4 66.49 8.8
 2 -8 4 81.19 8
 -2 -8 -4 68.29 8.8
 2 -8 4 68.39 8
 2 9 4 110.39 8.8
 -2 9 -4 107.89 8.8
 2 -9 -4 103.69 11.4
 2 -9 -4 105.99 8.7
 2 -9 -4 105.19 9.5
 -2 -9 4 79.09 10.6
 -2 -9 4 127.09 11.3
 2 9 4 102.49 6.5
 -2 -9 4 114.89 10.5
 -2 -9 4 105.39 12.2
 2 9 -4 98.49 9.1
 -2 -9 -4 108.59 10.7
 2 -9 4 109.29 10.3
 2 9 -4 97.99 5.1
 -2 -9 -4 101.09 6.9
 2 -9 4 117.09 10.8
 -2 9 4 103.79 9.8
 -2 -9 -4 100.89 8.8
 -2 9 4 105.99 9
 2 -9 4 111.09 9
 2 -9 4 108.99 9.8
 2 -10 -4 4.7 3.9
 -2 -10 4 -3.3 4.4
 2 10 4 2.1 2.3
 2 -10 -4 2.6 5.3
 2 10 4 9 4.4
 -2 -10 4 -1.4 5
 -2 10 -4 11.7 4.7
 2 -10 -4 -0.7 4.5
 -2 -10 4 11.1 6.3
 2 -10 4 8.4 5.9
 2 -10 4 2 4.8
 -2 -10 -4 3.7 5.1
 -2 -10 -4 -3.1 5.1
 -2 -10 -4 1.7 3.9
 2 -10 4 4.5 4.2
 2 10 -4 -2.9 3.7
 2 -10 4 7.3 5.3
 -2 -11 4 7.3 6.1
 -2 -11 4 2.2 5.5
 2 -11 -4 3.2 3.8
 -2 11 -4 -1.1 3.8
 2 -11 -4 10.3 6.9
 -2 -11 4 8.2 5.5
 2 -11 4 2.9 4.6
 2 -11 4 -1 4.9
 2 11 -4 -4.2 3.8
 -2 -11 -4 -3.2 4.9
 -2 -11 -4 12.1 7.6
 2 -11 4 2.9 4.1
 -2 11 4 6.4 4.9
 2 -11 4 6.7 6.7
 2 12 4 -0.8 4.2
 -2 -12 4 0.4 6
 -2 -12 4 -0.3 6.6
 -2 12 4 0.7 4.7
 -2 -12 -4 -7.4 5.3
 -2 -12 -4 -12.8 4.4
 2 -12 4 -5 3.7
 3 0 4 6759.72 275.37
 -3 0 -4 6525.95 277.27
 -3 0 4 6903.91 284.07
 3 0 -4 7499.85 289.27
 -3 -1 4 6.6 2.8
 3 -1 -4 4.8 1.8
 3 1 4 4 2.3
 3 1 4 4.1 2.6
 3 1 4 2.3 3.1
 -3 -1 4 4.8 3.2
 3 -1 -4 3 2.7
 -3 1 -4 3.3 2.4
 -3 1 -4 3.9 1.3
 -3 -1 4 4.8 2.5
 3 -1 -4 3 0.9
 3 -1 -4 3.7 2.3
 -3 1 -4 1.8 2.9
 3 1 4 6.8 2.5
 -3 1 -4 2.9 2
 -3 -1 4 6.9 1.5
 -3 -1 -4 4.2 2.9
 3 1 -4 4.8 1.3
 3 1 -4 5.5 3.1
 -3 -1 -4 6.1 2
 -3 1 4 3.3 2.7
 -3 1 4 3.2 2.4
 3 -1 4 5.2 2.3
 3 -1 4 3.8 1.3
 -3 1 4 3.2 0.9
 3 1 -4 6 2.7
 3 -1 4 8.5 3.2
 3 1 -4 5.8 2.5
 -3 1 4 5.1 1.8
 3 -1 4 4.9 1.9
 3 -2 -4 8562.64 340.07
 -3 -2 4 8826.42 363.36
 -3 2 -4 8429.96 319.07
 3 -2 -4 8532.95 336.17
 3 2 4 8635.64 364.96
 -3 -2 -4 7072.69 353.46
 3 -2 4 8317.87 314.07
 3 2 -4 8112.29 362.56
 3 -3 -4 1250.97 43.8
 3 -3 -4 1136.29 44.4
 3 3 4 1252.07 46
 -3 -3 4 1219.78 45
 3 3 4 1256.77 45.9
 -3 -3 4 1203.58 45.7
 3 -3 -4 1232.08 44.6
 3 -3 -4 1258.07 45.4
 -3 -3 4 1234.38 46
 3 3 4 1225.88 45.6
 -3 3 -4 1236.28 45.8
 3 3 -4 1222.88 44.5
 -3 3 4 1235.18 43.6
 -3 -3 -4 1259.87 45.6
 -3 3 4 1220.58 45.8
 3 -3 4 1241.58 44.1
 3 -3 4 1212.68 43.9
 3 -3 4 1261.57 45.6
 -3 -3 -4 1238.68 45.4
 3 3 -4 1231.38 46.1
 -3 -3 -4 1302.57 46
 3 -3 4 1250.67 45.3
 3 -3 4 1257.87 44.1
 3 3 -4 1226.18 46.4
 3 3 -4 1241.68 44.4
 3 -3 4 1218.68 44.1
 3 3 -4 1271.27 45
 -3 -3 -4 1209.98 45.7
 -3 3 4 1272.17 44.8
 -3 3 4 1200.58 44.4
 -3 -4 4 37.1 5.5
 -3 -4 4 33.5 4.6
 3 -4 -4 35.4 4.5
 -3 -4 4 39.9 5.3
 3 -4 -4 39.7 4.5
 3 4 4 42.7 5.6
 3 4 4 36.8 5
 -3 -4 4 37.8 5.4
 3 4 4 40.6 4.8
 3 4 4 36.1 5.1
 3 -4 -4 30.7 3.8
 -3 4 -4 40.8 5
 -3 4 4 28.2 4.5
 3 -4 4 27.8 2.8
 3 4 -4 33.7 3.7
 3 4 -4 34.1 3.5
 3 -4 4 42.4 4.1
 3 4 -4 43.8 4.8
 -3 4 4 38.7 4.4
 3 -4 4 37.2 4.7
 -3 -4 -4 36 5
 3 -4 4 34.5 3.7
 -3 -4 -4 41.8 5.2
 3 -4 4 31.3 2.9
 3 4 -4 36.7 5.8
 -3 -4 -4 29.6 4.4
 3 -4 4 35 4.6
 -3 -4 -4 38.2 5.3
 -3 4 4 38.1 4.2
 3 4 -4 39.1 5.5
 3 -5 -4 84.99 6.7
 3 5 4 91.49 6.7
 -3 -5 4 99.89 7.8
 -3 5 -4 85.79 6.8
 -3 -5 4 90.59 7.7
 3 -5 -4 86.99 6.1
 3 5 4 90.09 6.6
 -3 -5 4 91.29 7.1
 3 5 4 102.09 7.9
 3 5 4 76.39 7.2
 -3 5 -4 97.89 6.7
 3 -5 -4 96.19 6.6
 -3 -5 4 91.39 7.8
 -3 -5 -4 92.09 7.8
 3 -5 4 91.79 6.6
 3 5 -4 95.79 7.6
 3 5 -4 88.79 6.7
 -3 -5 -4 101.09 7.4
 3 5 -4 90.89 7.3
 -3 -5 -4 89.89 7
 -3 5 4 85.09 6.4
 3 -5 4 86.59 4.4
 -3 -5 -4 87.59 6.7
 3 -5 4 86.79 5.9
 3 -5 4 86.29 6.9
 -3 5 4 91.39 6.7
 3 -5 4 81.89 4.6
 -3 5 4 81.89 6.2
 3 5 -4 86.69 5
 3 -5 4 95.59 6.2
 -3 -6 4 70.39 7
 3 6 4 76.49 8.3
 3 -6 -4 79.89 6.9
 -3 -6 4 73.89 7.7
 -3 -6 4 70.89 8.1
 3 -6 -4 68.89 6.2
 -3 -6 4 79.69 8
 3 6 4 70.49 6.1
 3 6 4 64.59 5.9
 3 -6 -4 68.39 5.9
 3 6 4 79.99 7.8
 -3 6 -4 72.19 6.5
 -3 6 -4 66.69 6.5
 -3 -6 -4 75.99 7.6
 3 -6 4 74.59 6.9
 -3 6 4 75.89 6.5
 3 6 -4 66.89 4.4
 -3 -6 -4 84.09 6.7
 3 -6 4 68.29 3.7
 3 -6 4 64.89 6.1
 -3 6 4 85.99 6.7
 -3 -6 -4 73.19 7.9
 3 -6 4 69.49 5.9
 3 6 -4 71.49 7.2
 -3 6 4 69.89 6.6
 3 6 -4 75.29 7.3
 3 6 -4 67.89 6.7
 3 -6 4 69.59 6.3
 3 -6 4 69.59 4.1
 -3 -6 -4 68.99 6.6
 -3 -7 4 52.99 7.6
 3 -7 -4 46.5 5.8
 3 7 4 41.7 6.8
 3 -7 -4 44.2 6.6
 -3 7 -4 43.8 6.2
 3 7 4 49.3 7.7
 -3 7 -4 42.4 5.9
 3 7 4 41 5.1
 3 7 4 54.39 6.4
 -3 -7 4 51.99 7.8
 3 -7 -4 46.9 6.2
 -3 -7 4 45.2 7.8
 3 -7 4 53.69 6.4
 3 7 -4 51.99 6.8
 3 -7 4 52.09 6.7
 3 -7 4 40.6 6.7
 -3 7 4 51.69 6.5
 3 7 -4 51.19 7.2
 -3 7 4 49 6.4
 -3 -7 -4 43.7 7.1
 3 7 -4 42.5 3.7
 -3 -7 -4 40 6.8
 3 -7 4 48.2 6.1
 3 7 -4 50.19 7.2
 -3 -7 -4 56.29 7
 3 -7 4 39.4 3
 -3 7 4 50.29 6.7
 3 8 4 103.09 7.5
 -3 -8 4 107.69 10.1
 3 -8 -4 107.39 9.8
 3 -8 -4 102.29 8.2
 3 8 4 95.09 9.6
 3 -8 -4 116.69 8.9
 -3 -8 4 105.99 10.1
 -3 -8 4 126.59 11.4
 -3 8 -4 122.59 10.1
 3 8 4 101.49 8.2
 -3 -8 -4 94.89 8
 -3 8 4 95.99 8.6
 3 -8 4 104.89 8.6
 3 -8 4 111.69 5.2
 -3 -8 -4 113.59 10.5
 -3 -8 -4 105.69 8.9
 3 8 -4 100.19 9.1
 3 8 -4 112.39 9.5
 -3 -8 -4 125.09 10.5
 3 8 -4 98.09 9.3
 3 -8 4 105.29 8.5
 3 -8 4 130.89 10.6
 3 8 -4 101.99 5.7
 -3 8 4 99.09 9.1
 3 -8 4 122.79 9.6
 3 -8 4 100.19 4.9
 3 9 4 33.5 5.9
 3 -9 -4 25.5 5.8
 3 -9 -4 29.4 7
 -3 -9 4 27.6 7
 3 9 4 34.9 7.5
 3 -9 -4 29.4 5.7
 -3 -9 4 43.3 8
 -3 9 -4 27.6 5.9
 -3 -9 4 23.8 6.8
 3 9 4 33.8 4.9
 -3 -9 -4 41.7 7.9
 -3 -9 -4 32.7 5.3
 3 9 -4 31.8 3.5
 3 -9 4 28.7 6
 -3 9 4 38.9 6.8
 3 -9 4 24.4 6.4
 -3 -9 -4 43.2 7.9
 -3 -9 -4 39.4 6.8
 3 9 -4 34.5 6.5
 3 -9 4 50.19 6.8
 3 -9 4 31.1 7.1
 -3 9 4 39.9 7.1
 3 10 4 9.4 4.4
 -3 10 -4 8.7 4.1
 3 -10 -4 3.3 4.4
 -3 -10 4 -2.4 5.9
 3 10 4 -0.4 2.6
 3 -10 -4 0.5 5.1
 -3 -10 4 4.3 5.5
 -3 -10 4 6.9 5.5
 -3 -10 4 13.1 6.3
 3 -10 -4 7.2 3.9
 3 10 -4 3.6 1.7
 3 -10 4 -0.8 4
 -3 10 4 4.7 4.5
 -3 -10 -4 1.3 4.2
 -3 -10 -4 9 5.6
 3 -10 4 2.3 5.3
 -3 -10 -4 5.9 6.2
 3 -10 4 4.5 5.3
 -3 -10 -4 0.1 4
 3 -10 4 4.8 4.2
 -3 -10 -4 7.3 6.4
 3 10 -4 3.3 4.2
 3 10 -4 3.6 2.1
 3 11 4 18.2 3.9
 3 11 4 28.8 6.4
 3 -11 -4 39.4 9
 3 -11 -4 31.4 6.8
 -3 -11 4 22.7 7.8
 -3 -11 4 16.6 6.5
 -3 -11 4 43.8 9.4
 3 -11 -4 21 11.4
 -3 -11 4 33.8 9.6
 -3 -11 -4 21.4 7.5
 3 -11 4 37 7.2
 3 -11 4 32.7 8.3
 3 -11 4 28.6 5.6
 -3 -11 -4 25.7 7.5
 -3 -11 -4 17.2 9.5
 -3 -11 -4 22.9 6.5
 3 -11 4 22 6.8
 -3 -12 4 13.7 6.9
 -3 -12 4 10.8 7.1
 3 12 4 2 4.8
 3 12 -4 1.8 7.5
 3 -12 4 12.9 4.9
 -3 -12 -4 31 9
 -3 12 4 2.7 5.1
 -4 0 4 359.26 14.4
 -4 0 -4 359.16 14.6
 4 0 4 366.16 14.2
 -4 0 4 396.66 16
 4 0 -4 350.46 15.2
 4 0 4 357.06 14.6
 -4 0 -4 363.06 15.4
 4 0 -4 393.56 15.7
 -4 0 -4 357.46 13.9
 4 0 4 334.37 15.8
 4 0 -4 353.76 14.7
 4 0 4 376.76 15.4
 -4 0 4 375.26 15.7
 4 1 4 27.1 4.2
 4 1 4 23.1 3.4
 -4 -1 4 22.2 4.4
 4 -1 -4 27.7 3.8
 4 -1 -4 23.6 2.9
 4 -1 -4 23.1 3.5
 4 -1 -4 21.1 1.4
 -4 1 -4 26.5 3.8
 -4 -1 4 29.4 4.1
 4 1 4 30.1 3.6
 4 1 4 36.6 5.3
 -4 1 -4 22.2 3.1
 -4 -1 4 25.3 2.3
 -4 1 -4 19.3 1.9
 -4 -1 4 30.1 3.7
 4 -1 4 20.8 3
 -4 1 4 29.7 4.3
 -4 1 4 31.7 3
 4 1 -4 28 2.2
 4 1 -4 21.6 3.8
 -4 1 4 26.1 4.3
 4 1 -4 27.5 4
 4 -1 4 28 4.4
 4 -1 4 24.1 3.6
 -4 -1 -4 23.5 3.4
 4 -1 4 23.3 2.1
 -4 -1 -4 21.4 4
 4 1 -4 25.3 4.4
 4 -2 -4 123.59 7.4
 -4 -2 4 120.49 6.1
 -4 2 -4 118.59 5.1
 4 2 4 114.39 7.3
 -4 -2 4 106.79 7.2
 -4 -2 4 107.29 7
 4 2 4 119.69 8.3
 4 2 4 126.19 7.3
 4 -2 -4 118.19 5.5
 -4 -2 4 98.49 13.4
 4 2 4 128.19 8.3
 4 -2 -4 125.59 6.5
 -4 2 4 125.99 6.9
 4 2 -4 123.09 7.8
 4 -2 4 120.29 5.1
 -4 -2 -4 121.49 7.7
 -4 2 4 114.49 5.9
 -4 2 4 112.79 7.8
 4 2 -4 115.29 8
 4 -2 4 112.09 6.4
 -4 -2 -4 110.79 7.9
 4 2 -4 130.99 7.2
 -4 -2 -4 111.09 6.9
 -4 -2 -4 128.69 8.1
 4 -2 4 133.49 7.9
 4 2 -4 127.49 6.1
 4 -2 4 118.19 6.6
 -4 2 4 121.99 5.4
 4 -3 -4 596.84 23.1
 4 -3 -4 621.44 23.4
 -4 -3 4 619.34 25.4
 4 3 4 635.94 25
 4 3 4 607.24 25.1
 -4 -3 4 628.54 25.9
 -4 -3 4 617.54 25.1
 4 -3 -4 621.34 24.7
 4 3 4 657.73 25.9
 -4 -3 4 656.73 24.3
 -4 3 -4 624.44 25.3
 4 -3 -4 603.84 23.5
 4 3 4 596.14 24.9
 4 -3 4 624.74 25
 4 -3 4 647.04 24.5
 -4 -3 -4 590.24 25.1
 -4 3 4 614.74 23.3
 -4 -3 -4 608.44 25.2
 -4 3 4 623.84 23.6
 4 -3 4 626.64 22.8
 4 -3 4 613.94 24.1
 4 3 -4 640.24 24.4
 -4 -3 -4 655.03 24.7
 4 3 -4 635.64 24.1
 -4 -3 -4 647.64 25.1
 4 3 -4 616.34 25.7
 4 3 -4 604.24 24
 -4 3 4 612.94 23.4
 4 3 -4 663.23 25.9
 4 -3 4 642.24 23.8
 4 -3 4 602.74 23.8
 -4 3 4 659.73 25.5
 4 4 4 410.96 18.2
 4 4 4 398.16 18.3
 -4 -4 4 409.86 17.5
 4 -4 -4 416.86 15.1
 4 -4 -4 414.46 16.9
 4 -4 -4 410.16 17.5
 4 4 4 350.46 21.8
 4 4 4 404.06 17.7
 -4 -4 4 414.06 18.4
 -4 4 -4 393.06 17.8
 -4 -4 4 403.56 18.8
 4 -4 -4 430.26 16.5
 -4 -4 4 439.36 18.8
 -4 -4 -4 389.16 17.9
 4 -4 4 387.16 17.6
 4 -4 4 402.36 15.9
 -4 4 4 403.56 18
 -4 4 4 414.36 18
 -4 4 4 398.36 16.6
 4 4 -4 405.36 16.9
 4 4 -4 398.76 18.4
 4 4 -4 428.26 17.4
 4 -4 4 411.56 15.9
 4 -4 4 404.86 17.5
 4 4 -4 397.36 19.1
 4 4 -4 408.66 16.6
 4 -4 4 394.66 16.1
 4 -4 4 408.76 16.2
 -4 -4 -4 417.06 17.9
 -4 -4 -4 385.36 18
 -4 -4 -4 399.76 18.4
 4 5 4 78.49 7.1
 4 5 4 80.69 7.3
 4 -5 -4 87.29 7.4
 -4 -5 4 77.49 6.9
 4 5 4 83.29 6.6
 -4 -5 4 94.79 7.9
 -4 -5 4 84.69 8
 4 -5 -4 82.09 5.7
 4 5 4 78.59 7.4
 -4 -5 4 84.59 7.9
 4 -5 -4 95.59 6.7
 -4 5 -4 89.39 7
 -4 5 4 84.09 7
 4 5 -4 84.19 5.5
 4 -5 4 84.59 6.5
 4 -5 4 86.39 5.2
 4 -5 4 91.69 7
 -4 -5 -4 89.19 7.3
 4 5 -4 81.19 6.6
 4 5 -4 93.39 7.5
 -4 5 4 86.19 6.1
 4 -5 4 86.09 5.6
 -4 -5 -4 93.29 7.7
 -4 -5 -4 88.09 7.4
 4 5 -4 86.99 6
 -4 -5 -4 88.49 7.3
 4 -5 4 87.29 5.7
 4 -5 4 82.49 5
 -4 5 4 96.49 6.5
 4 5 -4 76.29 7.5
 4 -6 -4 332.57 15.7
 -4 6 -4 329.27 15.6
 -4 -6 4 338.67 16.3
 -4 -6 4 334.47 17.2
 4 6 4 332.57 17
 4 6 4 339.57 15.6
 -4 -6 4 322.37 17.2
 -4 6 -4 326.57 15.6
 4 -6 -4 306.27 15
 4 6 4 321.47 15.5
 -4 -6 4 324.17 16.9
 4 -6 -4 325.97 14.7
 4 6 4 320.17 16.4
 4 -6 4 330.37 15.1
 4 6 -4 298.57 16.1
 -4 -6 -4 296.97 15.5
 4 6 -4 321.47 16.3
 -4 6 4 328.87 15
 -4 -6 -4 298.37 16
 4 -6 4 310.67 12.8
 4 6 -4 327.37 13.7
 -4 6 4 314.27 15
 -4 -6 -4 326.17 16
 4 -6 4 318.27 14.4
 -4 6 4 316.87 15.7
 4 6 -4 334.57 16
 4 -6 4 301.57 15.9
 4 -6 4 322.57 13.3
 -4 -6 -4 335.77 17
 4 -6 4 315.97 14.7
 4 7 4 32.4 6.4
 4 -7 -4 41 5.8
 4 7 4 30 5.1
 4 -7 -4 34.7 5.3
 -4 7 -4 41.1 6
 4 -7 -4 38.5 6.2
 -4 -7 4 46.6 7.6
 -4 -7 4 46.2 8
 -4 -7 4 40.1 6.8
 4 7 4 44.4 6
 -4 7 -4 36.7 5.8
 4 7 4 38.9 6.9
 -4 -7 4 30.4 6.6
 -4 -7 -4 33.9 6
 -4 7 4 29.4 5
 4 7 -4 37.1 6.1
 4 -7 4 36.1 5.2
 -4 -7 -4 27.3 6.5
 4 -7 4 33 3.6
 -4 -7 -4 41.5 6.4
 4 -7 4 38 5.4
 4 7 -4 35.7 6.2
 4 -7 4 35.2 6.3
 4 7 -4 41.7 6.8
 4 -7 4 31.1 3.1
 4 -7 4 39.2 5.6
 -4 7 4 36.6 6.4
 4 7 -4 37.3 4.1
 -4 -7 -4 30 6.2
 -4 7 4 31.9 5.4
 4 -8 -4 26.5 6.3
 -4 -8 4 45.9 8.5
 -4 -8 4 43.7 7.6
 4 -8 -4 29.4 5.3
 4 8 4 39.5 7.5
 4 -8 -4 32.2 5.4
 -4 -8 4 36.4 7.8
 -4 8 -4 28.9 5.6
 -4 8 -4 28.2 6.8
 4 8 4 21.5 5.3
 4 8 4 35.1 5.9
 -4 -8 -4 32.4 7
 -4 -8 -4 33.4 6
 4 8 -4 24.2 3.5
 4 8 -4 29.8 7.2
 -4 8 4 38.8 6.2
 4 -8 4 28.9 3.3
 -4 -8 -4 24.8 6.2
 -4 8 4 32.2 5.3
 -4 8 4 43.7 7.1
 4 -8 4 25.5 2.8
 4 8 -4 33.6 7
 4 -8 4 26.2 5.1
 4 -8 4 36.7 6.9
 -4 -8 -4 36.8 6.6
 4 -8 4 40.3 6
 4 8 -4 23.8 6.6
 4 -8 4 37.7 6.3
 4 -9 -4 24.6 5.3
 -4 -9 4 22.2 6.6
 -4 9 -4 23.9 5.4
 4 -9 -4 22.8 4.9
 -4 -9 4 8.6 8.9
 4 9 4 34.3 5.9
 4 -9 -4 14.4 6.1
 -4 -9 4 22.8 7
 -4 -9 4 33.1 7.8
 4 -9 4 20.8 6.3
 4 9 -4 16.9 3
 4 -9 4 25 5.8
 -4 9 4 38.2 6.7
 4 -9 4 25.1 2.5
 -4 -9 -4 23.7 5.7
 -4 9 4 11.2 5
 -4 -9 -4 19.8 5
 -4 -9 -4 28.8 7.2
 4 -9 4 18 5
 4 9 -4 17.2 3.6
 -4 -9 -4 17.2 6.5
 4 -9 4 25.3 5
 4 -9 4 24.1 2.7
 4 9 -4 38.1 6.8
 4 -10 -4 15.9 4.4
 -4 -10 4 3.9 5.7
 -4 -10 4 2.3 9.7
 4 -10 -4 10.2 4.8
 4 -10 -4 5.5 5.4
 -4 -10 4 -0.8 5.4
 -4 -10 4 5.5 5.8
 4 -10 4 -0.8 4.9
 4 -10 4 3.3 4.5
 4 10 -4 8.8 4.9
 4 10 -4 7.1 2.5
 -4 -10 -4 5.8 5.8
 -4 10 4 8.9 5
 -4 -10 -4 5.1 4.5
 4 10 -4 7.4 3
 -4 -10 -4 11.9 7.3
 -4 -10 -4 7.3 6
 -4 -10 -4 7 3.9
 4 -10 4 1.4 3.7
 4 -10 4 18 4.9
 4 -11 -4 37.2 7.4
 -4 -11 4 44.6 8.6
 4 11 4 35.7 8.6
 -4 -11 4 38.8 9
 -4 -11 4 21.4 8.4
 4 -11 -4 38.7 7
 4 11 4 33.7 6.5
 -4 -11 4 23.5 8.8
 -4 11 4 37.4 7.4
 -4 -11 -4 41.4 7.6
 -4 -11 -4 14.5 7.7
 4 -11 4 43.1 9.1
 4 11 -4 20.7 6.2
 -4 -11 -4 22.1 8
 4 11 -4 20.6 3.1
 -4 -11 -4 20.9 9.9
 4 -11 4 20.4 4.8
 4 -11 4 26 6.1
 4 11 -4 19.6 2.6
 -4 -12 4 15.1 7.7
 -4 -12 4 -1.5 5.9
 4 12 4 -0.5 4.4
 -4 -12 -4 19.1 7.5
 -4 12 4 10.7 6
 -5 0 4 228.68 8.7
 5 0 -4 267.37 8.9
 5 0 4 244.18 11.8
 5 0 4 257.17 11
 5 0 -4 245.98 11
 5 0 -4 248.78 11.8
 5 0 4 248.78 10.3
 -5 0 4 221.38 13.1
 -5 0 4 241.58 10.5
 5 0 -4 257.17 12.1
 -5 0 4 225.48 12.3
 -5 0 -4 255.07 11.9
 -5 0 -4 250.97 10
 5 0 4 237.68 12.6
 -5 0 -4 235.38 10.7
 5 1 4 9.1 2.8
 5 1 4 2.2 3.8
 -5 1 -4 5.1 1.2
 5 -1 -4 3 2
 -5 -1 4 6.2 3.4
 -5 -1 4 5.1 2.5
 -5 -1 4 5.1 1.5
 -5 -1 4 4.1 2.6
 -5 -1 4 6.9 5.2
 5 1 4 2 3
 5 -1 -4 4.5 0.8
 5 -1 -4 8.6 3.4
 5 -1 -4 8.8 3.6
 -5 1 -4 3.3 2.4
 -5 1 -4 8.2 3.2
 5 -1 -4 3.8 0.8
 5 1 4 5.2 2.5
 -5 1 4 9.7 3.9
 5 1 -4 5.9 3
 -5 1 4 5 1.8
 -5 -1 -4 6.9 3.5
 -5 -1 -4 4.6 2.8
 -5 -1 -4 7.7 4.3
 5 1 -4 10.7 3.7
 5 1 -4 6.9 1.6
 5 1 -4 3.6 3.6
 -5 -1 -4 4.5 2.1
 5 -1 4 7.3 3
 5 -1 4 6.7 3.8
 5 -1 4 4.5 2.3
 5 -1 4 6.5 1.5
 -5 1 4 6.8 3.4
 -5 -2 4 4.9 3.2
 5 2 4 8 3.6
 5 -2 -4 15.9 3.4
 5 2 4 14.2 4.4
 -5 -2 4 6.1 2.2
 5 2 4 5.5 3.1
 -5 -2 4 8.8 4.4
 5 -2 -4 8.8 2
 5 2 4 8.5 3
 -5 -2 4 9.7 3.2
 5 -2 -4 8.8 3.4
 5 -2 -4 12.1 1.8
 -5 -2 -4 6.7 3.7
 5 2 -4 10.3 2.2
 5 -2 4 7.2 3.6
 -5 -2 -4 9 3
 5 -2 4 13 3.2
 5 -2 4 9.9 3.7
 -5 2 4 9.1 2
 5 2 -4 2.7 3.4
 -5 -2 -4 7.9 4.1
 5 2 -4 6.3 3.8
 5 -2 4 13.6 2.7
 -5 2 4 9.8 3.9
 -5 2 4 6.2 3.1
 -5 -2 -4 6.4 3
 5 -2 4 7.1 1.2
 5 2 -4 9.7 3.4
 5 -3 -4 195.48 8.7
 -5 -3 4 189.98 10.4
 -5 -3 4 189.08 9.4
 5 3 4 198.48 11.4
 5 3 4 180.98 10.2
 5 3 4 196.38 10.2
 -5 -3 4 183.78 10.5
 -5 -3 4 182.08 11.4
 5 -3 -4 207.58 10.5
 5 -3 -4 188.88 9
 5 3 4 196.08 10.5
 5 -3 -4 179.08 8.4
 -5 3 4 187.48 8.3
 5 3 -4 199.98 11.3
 -5 -3 -4 182.58 9.8
 -5 3 4 188.28 10.7
 -5 -3 -4 207.48 11.4
 5 -3 4 185.98 7.5
 5 -3 4 181.18 10.3
 5 -3 4 183.48 9.3
 -5 3 4 200.98 8.7
 -5 -3 -4 187.98 10.7
 5 3 -4 187.78 9.2
 5 -3 4 186.78 9.3
 -5 -3 -4 186.38 10.2
 5 -3 4 179.18 9.5
 -5 3 4 189.98 9.3
 5 -3 4 189.68 9.6
 5 3 -4 181.58 9.9
 5 3 -4 185.48 9.7
 5 3 -4 178.68 11
 -5 -4 4 310.97 14.1
 5 -4 -4 297.97 12.7
 5 -4 -4 314.67 12.5
 5 -4 -4 300.47 14.4
 5 4 4 311.47 15
 5 4 4 301.17 15.3
 5 4 4 310.67 15
 -5 -4 4 281.27 15
 5 4 4 286.77 14.4
 -5 -4 4 307.87 15.1
 -5 -4 4 290.77 15.8
 5 -4 -4 315.17 13.4
 5 -4 4 318.47 13.4
 5 4 -4 304.67 13.9
 5 -4 4 313.77 13.8
 5 4 -4 300.77 13.9
 5 4 -4 297.67 13.6
 5 -4 4 295.07 12
 -5 -4 -4 300.07 14.4
 5 -4 4 309.67 14.4
 5 -4 4 311.07 12
 5 4 -4 321.27 16.1
 -5 4 4 307.47 13
 -5 -4 -4 311.97 15.3
 -5 -4 -4 292.17 14.8
 5 -4 4 301.67 14.1
 -5 -4 -4 261.47 18.6
 -5 4 4 292.67 14.7
 -5 4 4 315.47 13.1
 5 4 -4 308.57 15.5
 5 -4 4 294.97 13.2
 5 -5 -4 285.37 13
 -5 -5 4 347.97 17.2
 -5 -5 4 293.07 15.9
 -5 -5 4 314.17 14.8
 5 5 4 306.87 15.7
 5 -5 -4 306.77 11.7
 5 5 4 297.17 15.3
 5 -5 -4 284.17 11.6
 5 5 4 297.67 15.3
 5 5 4 313.57 14.9
 5 -5 -4 301.37 14.5
 5 -5 -4 316.07 14.2
 -5 -5 4 271.77 17.5
 5 5 -4 287.17 15.6
 -5 -5 -4 311.67 15.6
 -5 -5 -4 307.67 15.1
 5 5 -4 275.97 13.7
 5 -5 4 299.47 13
 5 -5 4 290.47 12.7
 -5 5 4 304.27 13.5
 -5 -5 -4 306.67 15.3
 5 -5 4 301.07 12.7
 5 5 -4 309.27 15.3
 -5 -5 -4 307.17 15.6
 5 5 -4 302.77 14.5
 -5 5 4 303.07 13.7
 5 -5 4 314.97 14.6
 5 5 -4 300.27 13.9
 5 -5 4 320.37 14.8
 -5 5 4 305.77 15.3
 5 -5 4 310.47 13.3
 -5 -6 4 -2.6 4.2
 5 -6 -4 2.8 3
 5 -6 -4 -1.2 3.2
 5 -6 -4 0.1 2.4
 5 6 4 -1.5 3.1
 5 6 4 -0.9 3.4
 -5 -6 4 -2.2 3.8
 5 6 4 1 4
 5 6 4 0.5 3.1
 -5 -6 4 -3 4.1
 -5 -6 4 0.6 3.7
 5 6 -4 1.6 3.2
 5 -6 4 1.7 3.4
 5 -6 4 -0.6 2.2
 -5 6 4 0.7 2.7
 -5 -6 -4 3.7 3.7
 -5 -6 -4 2.5 3.9
 5 -6 4 2.9 2.4
 -5 6 4 -0.5 2.2
 5 -6 4 2.7 2.1
 -5 -6 -4 1 3.7
 -5 6 4 2 3.6
 5 6 -4 1.1 4.2
 5 -6 4 4.4 2.5
 5 -6 4 0 2.8
 5 6 -4 2.3 2.9
 -5 -6 -4 -3.6 3.6
 5 7 4 80.49 8.1
 5 -7 -4 79.39 7
 -5 -7 4 78.09 10
 5 -7 -4 86.89 8.3
 5 7 4 81.49 9.5
 5 7 4 73.19 7.3
 -5 -7 4 101.39 9.4
 -5 -7 4 93.99 11
 -5 -7 4 102.59 9.7
 5 7 4 92.59 9.3
 5 -7 4 86.39 8.4
 5 7 -4 87.59 8.1
 5 7 -4 77.49 8.9
 5 7 -4 78.39 6.1
 5 -7 4 80.19 5.9
 -5 7 4 98.89 7.8
 -5 7 4 88.89 8.6
 -5 -7 -4 80.29 8.9
 5 -7 4 82.29 5.3
 5 -7 4 70.89 6.6
 -5 -7 -4 87.29 10.2
 -5 -7 -4 97.09 8.8
 -5 7 4 87.79 7
 5 7 -4 88.09 8.8
 5 -7 4 73.89 7.1
 5 8 4 7.5 4.5
 -5 -8 4 14.5 6.9
 -5 -8 4 1.9 5.4
 5 -8 -4 7 3.5
 -5 -8 4 14.3 6.7
 5 -8 -4 10.2 4.3
 -5 -8 4 11.2 5.4
 5 -8 -4 10.9 5
 5 8 4 7.5 5.3
 5 8 4 9.8 5.2
 5 8 4 2.8 4.8
 -5 -8 -4 14.1 5.3
 -5 -8 -4 16.7 5.4
 5 -8 4 12.2 2.9
 -5 -8 -4 10.6 6
 5 -8 4 10.1 2.5
 -5 -8 -4 12.5 5.4
 5 -8 4 10.4 5.3
 5 8 -4 6.9 3.5
 -5 8 4 5.7 3.4
 5 -8 4 11.3 4.2
 5 8 -4 11.7 3.2
 -5 8 4 8.2 4.8
 5 8 -4 5.5 4.9
 -5 8 4 7.7 4.1
 5 8 -4 10.5 5.3
 5 -8 4 14.1 4
 5 9 4 -2 3.6
 -5 -9 4 3.3 7.4
 5 -9 -4 5.5 3.7
 -5 -9 4 -4.8 5.6
 5 9 4 1.4 4
 5 -9 -4 7.5 3.9
 5 -9 -4 4.6 5
 -5 -9 4 1.6 5.8
 5 9 4 1.9 5.6
 -5 -9 4 1.2 5.5
 5 -9 4 2.7 3.6
 -5 -9 -4 -4.5 4.5
 5 -9 4 -0.6 1.7
 -5 9 4 -0.3 3.6
 -5 -9 -4 3.3 4.3
 5 9 -4 2.6 2.5
 5 -9 4 0.5 4.2
 -5 -9 -4 -3.2 3.8
 -5 -9 -4 -2 5.6
 -5 -9 -4 6.1 5.8
 5 -9 4 -1.8 3
 5 -9 4 0.4 3.7
 5 -9 4 2.3 2.3
 -5 9 4 1.5 4.1
 5 9 -4 -5.9 4.4
 5 9 -4 4.9 3.4
 5 -10 -4 92.49 8.1
 5 10 4 82.69 9
 5 10 4 55.69 7.4
 5 -10 -4 71.99 9.8
 5 -10 -4 48.4 7.2
 -5 -10 4 84.99 12.3
 -5 -10 4 64.79 10.8
 -5 -10 4 73.59 10.7
 -5 -10 4 91.39 12
 -5 -10 -4 83.29 12.2
 5 -10 4 59.99 7.2
 5 -10 4 61.99 10.1
 5 -10 4 66.19 4
 -5 -10 -4 47.7 7.2
 -5 10 4 80.99 11.7
 -5 -10 -4 61.29 11.8
 5 -10 4 59.29 7.9
 -5 -10 -4 77.49 10.9
 5 10 -4 81.29 6.4
 5 -10 4 91.69 9.1
 -5 -10 -4 74.99 10.9
 -5 -11 4 73.59 11.6
 -5 -11 4 65.49 10.7
 5 -11 -4 77.69 12.9
 5 -11 -4 72.29 9.9
 5 11 4 59.59 7.7
 5 11 4 99.49 9
 -5 -11 4 68.99 11.9
 -5 -11 4 58.09 11.6
 5 -11 -4 64.09 8.3
 -5 -11 -4 108.09 9.9
 -5 -11 -4 103.19 15
 -5 -11 -4 52.59 8.2
 5 -11 4 92.89 12.2
 5 -11 4 62.39 8.7
 5 -11 4 77.19 7.6
 -5 -11 -4 64.79 11.5
 5 -11 4 69.59 7.9
 5 -11 4 59.29 8.6
 -5 11 4 72.59 9.5
 5 11 -4 56.59 9.6
 5 11 -4 56.29 6.7
 -5 -11 -4 85.59 12
 -5 -12 4 48.3 10.6
 -5 -12 4 50.89 10.6
 5 12 4 46.2 7.9
 -5 -12 -4 55.69 12.4
 -5 12 4 38 8.6
 -6 0 4 518.95 22.6
 6 0 4 568.34 22.4
 6 0 -4 516.95 22.3
 -6 0 4 514.05 18.9
 6 0 -4 593.94 23.1
 6 0 4 533.95 20.5
 -6 0 -4 531.95 21
 -6 0 -4 531.25 22.3
 -6 0 4 508.05 21
 -6 0 -4 530.05 20
 6 0 -4 543.75 21.3
 6 0 4 537.65 21.1
 -6 0 4 531.15 20.7
 6 0 4 575.04 23.6
 -6 0 4 522.05 22.9
 -6 -1 4 403.16 15.1
 -6 1 -4 392.46 14.8
 6 -1 -4 359.96 17.5
 6 -1 -4 420.06 16.4
 6 1 4 406.86 19
 6 1 4 401.26 16.9
 -6 -1 4 406.76 16.9
 6 1 4 400.96 17.9
 6 1 4 395.66 16.7
 6 -1 -4 404.16 17.8
 -6 1 -4 402.76 17.6
 -6 -1 4 420.66 19.1
 -6 1 -4 415.96 16.6
 6 -1 -4 409.26 14.6
 6 1 -4 406.56 18
 -6 -1 -4 414.36 16.7
 6 1 -4 437.36 15.5
 -6 -1 -4 400.96 18
 6 1 -4 423.66 17.6
 -6 -1 -4 409.86 18.8
 -6 1 4 385.76 18.2
 6 -1 4 395.96 16.5
 6 -1 4 425.26 17.7
 6 -1 4 421.46 18.8
 -6 1 4 382.86 18.1
 6 -1 4 416.06 15.4
 -6 -1 -4 394.96 16.6
 -6 1 4 406.46 15.9
 6 1 -4 403.06 18.4
 6 -1 4 413.56 18.7
 6 -2 -4 583.24 23.8
 -6 -2 4 665.63 26.4
 6 -2 -4 608.14 21.7
 6 2 4 578.04 24.5
 -6 -2 4 620.04 22.4
 -6 -2 4 574.84 23.9
 6 -2 -4 578.14 22.3
 6 2 4 611.14 23.8
 6 -2 -4 566.84 24.4
 6 2 4 621.54 25.8
 6 2 4 564.54 23.7
 -6 -2 4 589.84 24
 6 -2 -4 565.24 21.4
 6 -2 4 585.84 24.8
 6 -2 4 568.04 25.2
 -6 -2 -4 582.14 25.3
 6 -2 4 600.94 24.2
 6 2 -4 562.24 23.9
 -6 2 4 586.14 22.1
 6 -2 4 609.14 25.2
 -6 2 4 562.74 24
 6 2 -4 651.03 25.8
 6 2 -4 642.74 24.7
 -6 2 4 598.24 25.2
 -6 -2 -4 579.24 24.8
 6 2 -4 587.84 22.4
 -6 -2 -4 595.44 23.4
 6 -2 4 569.94 21.2
 6 -2 4 599.74 23.1
 6 2 -4 596.44 24.6
 6 -3 -4 1213.88 43.8
 6 3 4 1209.38 46.1
 6 3 4 1194.38 47.3
 -6 -3 4 1243.28 46.5
 6 3 4 1214.98 46.3
 6 -3 -4 1225.38 43.9
 -6 -3 4 1243.68 44.7
 -6 -3 4 1214.38 46.2
 -6 -3 4 1183.48 47.6
 6 -3 -4 1251.77 45
 6 3 -4 1266.67 46.1
 -6 -3 -4 1267.27 45.6
 6 3 -4 1197.78 47
 6 3 -4 1250.77 44.7
 6 3 -4 1251.67 47.3
 6 -3 4 1180.08 46.2
 -6 -3 -4 1175.58 46.8
 6 -3 4 1237.08 46.6
 6 -3 4 1168.98 44.8
 -6 -3 -4 1207.28 47.1
 -6 -3 -4 1253.97 46.1
 -6 3 4 1250.47 47
 -6 3 4 1186.88 43.8
 6 3 -4 1175.28 45.5
 6 -3 4 1194.08 45.1
 -6 3 4 1223.98 45.3
 6 -3 4 1191.08 45.5
 -6 -4 4 1.8 3.5
 6 -4 -4 6.8 3.5
 6 4 4 10 3.9
 6 -4 -4 9.8 2.8
 -6 -4 4 14.2 3.5
 -6 -4 4 8.6 5.1
 -6 -4 4 10.6 4.2
 6 4 4 6.7 8.3
 6 -4 -4 8.7 2.6
 6 4 4 6.5 3.8
 6 -4 -4 8 2.1
 6 4 4 7 3.8
 6 4 -4 6.8 4.6
 6 -4 4 8.3 3.2
 6 -4 4 12 1.8
 -6 -4 -4 10.6 4
 -6 -4 -4 8.9 3.7
 6 -4 4 18.5 4.5
 6 4 -4 5.6 2.9
 6 4 -4 4.3 4.3
 -6 -4 -4 7.3 4.5
 6 -4 4 12.1 3.7
 6 -4 4 10.1 5.9
 6 4 -4 8.6 3.5
 -6 4 4 9.7 2.4
 6 -4 4 8.6 3.3
 -6 4 4 12.2 4.3
 6 4 -4 11.7 3.8
 6 -4 4 8.4 1.4
 -6 -4 -4 8.7 3.8
 6 -4 4 8.2 2.9
 -6 4 4 8 2.3
 6 -5 -4 453.45 18.5
 6 5 4 470.15 21.9
 -6 -5 4 466.95 22
 6 5 4 467.95 21.7
 6 5 4 485.35 21.5
 -6 -5 4 472.15 22.9
 6 -5 -4 471.15 20.6
 6 -5 -4 460.45 18.1
 -6 -5 4 463.05 20.4
 6 -5 -4 467.85 18.2
 6 -5 -4 467.25 19.7
 6 5 4 480.75 21.1
 -6 -5 4 485.15 21.9
 -6 -5 -4 488.85 21.8
 6 -5 4 454.65 19.3
 6 -5 4 458.05 17.8
 6 -5 4 475.95 20.6
 -6 -5 -4 458.95 20.8
 6 -5 4 458.85 20.4
 6 5 -4 447.56 21.1
 6 5 -4 463.65 20.4
 -6 5 4 448.06 19.1
 -6 5 4 462.65 21.4
 6 5 -4 486.35 20.5
 -6 -5 -4 495.85 22.3
 -6 -5 -4 466.25 21.5
 6 -5 4 440.86 19.8
 6 5 -4 455.15 19.9
 6 -5 4 460.45 17.9
 6 5 -4 459.05 22.1
 -6 5 4 453.85 18.7
 -6 -6 4 140.89 12.1
 -6 -6 4 131.29 9.7
 6 6 4 123.59 10
 6 6 4 154.58 10.8
 -6 -6 4 154.98 11.3
 6 -6 -4 132.99 6
 6 6 4 140.29 9.7
 6 -6 -4 150.78 9.4
 6 -6 -4 125.79 9.3
 -6 -6 4 134.29 11.2
 6 -6 -4 130.69 7.7
 6 -6 -4 134.99 6.1
 6 6 4 135.99 10.8
 -6 6 4 127.39 7.8
 -6 6 4 141.19 10.2
 6 6 -4 138.79 10.6
 6 6 -4 118.89 10.6
 6 6 -4 136.49 8.7
 -6 -6 -4 145.99 10.3
 6 6 -4 139.59 9.5
 -6 6 4 128.59 8.5
 6 -6 4 134.59 7.4
 -6 -6 -4 147.69 10.3
 -6 -6 -4 128.49 10.7
 6 -6 4 136.79 7.6
 6 -6 4 139.99 9.2
 6 -6 4 132.59 7.9
 6 -6 4 139.89 11.1
 6 6 -4 117.99 8.8
 -6 -7 4 0.1 7
 6 -7 -4 -0.9 3.5
 6 -7 -4 1.7 3.4
 -6 -7 4 1.8 4.2
 6 7 4 6.3 4.8
 6 7 4 3.4 4.7
 6 -7 -4 4 2.6
 -6 -7 4 6 5.3
 6 7 4 -1.4 4.1
 6 7 4 3.1 3.8
 6 7 -4 0.5 3.3
 6 -7 4 1.1 2.3
 -6 -7 -4 1.9 4.9
 -6 7 4 3 4.4
 -6 -7 -4 4.6 4.7
 -6 -7 -4 -1 4.3
 -6 7 4 6 3.3
 -6 7 4 2.8 2.5
 6 -7 4 3.5 2.8
 6 -7 4 4.6 2.6
 -6 -7 -4 -0.5 3.8
 6 7 -4 -3 4
 6 7 -4 1.9 4.9
 6 -7 4 1 3.2
 6 7 -4 -1.5 3.4
 6 7 -4 3.4 3.1
 6 -8 -4 29.9 6.4
 -6 -8 4 24.1 7.5
 -6 -8 4 27.9 6.4
 6 8 4 18.4 5.2
 -6 -8 4 32 8.1
 6 8 4 33.1 7.5
 6 -8 -4 23 4.5
 6 8 4 20.9 5.7
 6 -8 -4 26.6 5.2
 -6 -8 4 27.3 7.7
 6 8 -4 20.3 6.4
 6 8 -4 25.9 6.7
 6 -8 4 44.6 6.2
 -6 -8 -4 14.2 6.5
 -6 -8 -4 32.5 8.5
 -6 -8 -4 23.7 6.3
 6 -8 4 20.6 4.1
 6 -8 4 19.2 5.8
 -6 -8 -4 22.2 6.8
 -6 8 4 21.9 5.2
 6 -8 4 26.3 3.6
 6 8 -4 14.4 3.8
 6 -8 4 18.8 4.3
 6 8 -4 23.1 5.9
 -6 -8 -4 17.3 5.7
 6 -9 -4 7.3 5.3
 -6 -9 4 10.1 6.9
 6 9 4 3.9 5.5
 -6 -9 4 12.3 6.8
 6 9 4 5.8 4.6
 -6 -9 4 4.9 5.2
 -6 -9 4 2.4 5.9
 6 -9 -4 3.3 3.4
 6 9 4 6.6 5.2
 6 -9 -4 14.5 4.7
 6 -9 4 -1.1 4.5
 6 -9 4 8.5 4.5
 6 -9 4 6.5 4.6
 -6 -9 -4 -1.6 10.3
 6 -9 4 3.7 3.8
 -6 9 4 2.9 4
 6 -9 4 5.8 3.9
 6 9 -4 16.6 9.7
 -6 -9 -4 3.6 5.7
 -6 9 4 4.6 4.9
 -6 -9 -4 3.7 4.5
 6 -9 4 6.5 3.5
 6 -9 4 3.9 2.3
 -6 -9 -4 -0.1 6.5
 6 9 -4 4.3 3
 6 -10 -4 9.1 5.3
 6 10 4 11.4 5
 6 -10 -4 3.3 5.5
 -6 -10 4 2.5 7.1
 -6 -10 4 14 6.6
 6 -10 -4 4.9 4.6
 -6 -10 4 8.6 6.3
 -6 -10 4 0.9 5.4
 6 10 4 9.8 4.4
 6 10 4 0.6 8.7
 -6 -10 -4 14.3 6.9
 -6 -10 -4 9.9 7.5
 -6 -10 -4 13.8 6.9
 -6 10 4 -2.5 4.4
 6 -10 4 4.7 3.8
 -6 -10 -4 -5.7 7.1
 6 -10 4 3.8 4.2
 6 -10 4 6.8 2.9
 6 10 -4 5 3
 6 -10 4 8.8 4.6
 6 -10 4 6.7 2.2
 6 10 -4 0.3 5
 6 -10 4 -0.5 3.7
 -6 -10 -4 11.1 5
 6 -10 4 2.9 5.3
 -6 -11 4 36.9 9.1
 -6 -11 4 51.69 11.5
 -6 -11 4 23.3 9.3
 6 11 4 38.6 7.1
 -6 -11 4 23.7 8.1
 6 -11 -4 41.6 6.3
 6 -11 -4 35.2 7.9
 6 11 4 40.5 7
 -6 11 4 46.8 8.2
 6 -11 4 19.4 5.9
 6 -11 4 31.1 8.6
 6 -11 4 34.9 7
 -6 -11 -4 56.69 10.5
 6 11 -4 27.5 4.1
 6 -11 4 25.6 5.2
 -6 -12 4 3 6.6
 -6 -12 4 1.1 7
 6 12 4 -0.6 4.8
 -6 12 4 3.8 6.3
 7 0 -4 104.89 4.6
 7 0 -4 101.59 8.6
 -7 0 4 92.59 6
 -7 0 4 106.59 8.6
 7 0 4 101.99 5.8
 -7 0 -4 100.99 5.3
 -7 0 4 88.59 7.9
 7 0 -4 105.29 6.7
 -7 0 -4 114.59 7.9
 -7 0 4 97.29 4.3
 -7 0 -4 100.79 6.2
 7 0 -4 108.89 8.5
 7 0 4 90.29 7.6
 7 0 4 97.49 6.3
 7 0 4 123.79 15.3
 7 1 4 321.37 15.7
 -7 -1 4 290.87 14.5
 -7 1 -4 317.87 12.3
 7 1 4 329.07 14.5
 7 -1 -4 326.07 17.4
 7 1 4 295.37 20.6
 7 -1 -4 311.67 13.7
 7 1 4 354.96 14.5
 7 -1 -4 321.37 12
 -7 1 -4 332.47 14.1
 7 -1 -4 311.47 15.5
 -7 1 -4 321.87 12
 7 -1 -4 319.67 12
 -7 -1 4 320.37 12.5
 -7 -1 4 317.07 16.6
 -7 -1 4 330.17 15.8
 -7 -1 -4 316.27 13.8
 -7 -1 -4 335.27 17.7
 7 1 -4 368.06 13
 -7 -1 -4 325.67 16.5
 -7 1 4 312.87 16
 7 1 -4 334.17 16
 -7 1 4 330.17 16.1
 7 -1 4 317.07 14.1
 7 -1 4 318.77 15.3
 -7 -1 -4 338.37 14.3
 7 1 -4 312.77 21.2
 -7 1 4 329.67 13.5
 7 -1 4 368.16 19.2
 7 1 -4 339.07 15.2
 -7 1 4 334.17 13.9
 7 -1 4 326.27 12.9
 7 2 4 1541.05 58.19
 7 2 4 1507.35 57.09
 7 -2 -4 1653.03 57.89
 7 2 4 1496.95 59.39
 7 -2 -4 1584.54 55.69
 7 -2 -4 1543.85 54.69
 7 -2 -4 1604.94 58.39
 7 -2 -4 1485.85 54.49
 -7 -2 4 1545.55 59.59
 7 2 4 1674.73 58.99
 -7 -2 4 1377.76 61.59
 -7 -2 4 1569.94 57.39
 -7 -2 4 1541.85 55.39
 -7 2 -4 1598.94 56.59
 -7 2 4 1542.35 55.19
 7 -2 4 1528.45 56.39
 7 2 -4 1561.94 55.69
 7 -2 4 1463.25 62.69
 7 2 -4 1524.25 57.79
 7 2 -4 1561.94 58.19
 7 2 -4 1662.73 59.39
 -7 -2 -4 1584.34 56.79
 7 -2 4 1513.35 57.49
 7 2 -4 1637.84 58.39
 -7 -2 -4 1513.35 59.09
 7 -2 4 1530.45 57.79
 -7 -2 -4 1599.34 58.59
 -7 2 4 1501.05 58.59
 -7 -2 -4 1535.65 56.89
 7 -2 4 1563.14 58.59
 -7 2 4 1601.44 58.39
 -7 -3 4 604.54 27.1
 -7 -3 4 584.44 25.2
 7 -3 -4 593.04 22.7
 7 -3 -4 611.34 25.5
 7 3 4 593.24 25.6
 7 -3 -4 575.74 24.5
 7 3 4 610.54 26.9
 7 3 4 628.64 25.1
 7 -3 -4 576.84 22.3
 -7 -3 4 585.64 24.5
 7 -3 -4 590.14 22.6
 7 -3 4 584.04 20.9
 7 -3 4 591.04 25.4
 -7 -3 -4 612.34 25
 7 -3 4 600.24 23.9
 -7 3 4 602.84 24.9
 7 -3 4 588.94 24.6
 -7 3 4 608.94 26.1
 7 -3 4 550.64 24.6
 -7 3 4 615.24 22.6
 -7 -3 -4 604.94 26.7
 7 3 -4 629.84 26.6
 7 3 -4 602.84 23.6
 7 3 -4 595.54 25.1
 -7 -3 -4 564.14 25.6
 7 3 -4 631.34 26.5
 7 3 -4 606.54 25.5
 7 -3 4 618.74 21
 7 -3 4 602.84 24.1
 -7 -3 -4 628.64 24.6
 7 4 4 992.8 39
 7 4 4 946.01 39.2
 7 -4 -4 981.5 36.2
 -7 -4 4 982.4 39.5
 7 4 4 987 40.6
 -7 -4 4 989.9 39.8
 7 -4 -4 996.3 37.6
 -7 -4 4 895.91 40.5
 7 -4 -4 1035 38.5
 7 -4 -4 975.5 39
 -7 -4 4 1024.7 37.9
 7 4 4 1012.3 39.5
 7 4 -4 984.2 38.6
 7 -4 4 1020.1 38.3
 -7 4 4 1007.6 40
 -7 4 4 1006.3 36.3
 7 -4 4 994.5 39.1
 7 4 -4 933.11 40.8
 -7 -4 -4 1039.8 38.7
 7 -4 4 972.9 37.7
 7 -4 4 972 40
 -7 4 4 995.9 37.5
 7 -4 4 1020.4 38.5
 7 4 -4 1014.3 37.9
 -7 -4 -4 1019.1 39.5
 7 -4 4 940.01 34.5
 7 -4 4 1013.3 34.8
 7 4 -4 948.21 40.1
 -7 -4 -4 957.9 39.6
 7 -4 4 1001.3 38.1
 -7 -4 -4 1022 40.8
 7 5 4 14 4.8
 7 5 4 16.8 6
 7 5 4 21.2 5.2
 7 -5 -4 19.1 4.6
 7 -5 -4 15.2 2.8
 7 -5 -4 13.9 3.7
 -7 -5 4 16.2 5.8
 7 5 4 14.4 5.1
 -7 -5 4 17.6 5.5
 7 -5 -4 16.3 3.2
 -7 -5 4 22.3 6.8
 -7 -5 4 13.5 4.3
 7 -5 -4 18.3 3.5
 7 -5 4 16 4
 -7 -5 -4 19.4 4.9
 7 5 -4 14.3 4.2
 7 -5 4 22.7 4.8
 7 -5 4 13.1 3.7
 -7 5 4 20.9 3.6
 -7 -5 -4 18.4 6
 7 -5 4 16.4 4.9
 7 5 -4 26.9 6.3
 7 -5 4 18.1 2.2
 -7 -5 -4 12.9 5
 7 -5 4 12.8 3.9
 -7 5 4 18.2 5.5
 7 -5 4 16.1 2
 7 5 -4 7.3 4.9
 7 -5 4 24.6 4.7
 7 5 -4 11.1 4.9
 -7 -5 -4 22.2 5.5
 -7 5 4 12.8 2.7
 7 5 -4 13.8 4.2
 -7 -6 4 591.34 25.5
 7 -6 -4 581.34 25.4
 7 -6 -4 572.54 24.5
 -7 -6 4 553.04 36.4
 7 -6 -4 561.04 22.3
 -7 -6 4 573.44 27
 7 6 4 572.84 25.7
 7 6 4 567.14 26.4
 -7 -6 4 571.54 27.3
 7 -6 -4 572.34 22.1
 7 6 4 607.14 27.2
 7 -6 -4 577.14 23.1
 7 6 4 566.34 26.6
 7 -6 4 551.04 23.7
 7 6 -4 588.74 25.4
 -7 6 4 585.64 26.6
 7 6 -4 558.14 25.2
 7 -6 4 601.74 25.9
 7 -6 4 593.94 24.8
 7 6 -4 599.94 27.4
 7 -6 4 564.14 24.1
 7 6 -4 577.04 26.4
 7 -6 4 580.54 22
 -7 6 4 565.64 22.8
 -7 6 4 581.44 23.9
 -7 -6 -4 577.54 26.4
 7 -6 4 600.04 25.2
 -7 -6 -4 591.54 26
 7 -6 4 594.74 22.2
 7 -6 4 608.24 25.9
 7 6 -4 603.64 24.7
 -7 -6 -4 571.34 27.1
 -7 -6 -4 577.04 26.8
 7 -7 -4 48 6.6
 -7 -7 4 59.49 7.9
 7 7 4 54.99 7.5
 -7 -7 4 64.49 9.4
 7 7 4 70.99 9.3
 7 7 4 47.3 9.4
 -7 -7 4 45.7 8.8
 -7 -7 4 49.7 9
 7 -7 -4 48.3 6.6
 7 -7 -4 48.8 2.6
 7 -7 -4 50.29 5
 7 7 4 56.79 8.2
 -7 7 4 52.39 6.3
 -7 -7 -4 46.6 7.6
 7 -7 4 48.2 5.4
 7 -7 4 56.19 4.7
 7 -7 4 51.39 7.7
 7 7 -4 52.19 6.9
 -7 -7 -4 54.89 8.6
 7 7 -4 47.9 6.2
 7 7 -4 59.59 8.9
 -7 -7 -4 59.69 8.4
 -7 -7 -4 63.49 9
 7 -7 4 57.69 4.9
 7 7 -4 56.79 7.6
 -7 7 4 43.9 5.8
 7 -7 4 57.09 7
 7 7 -4 35.8 7.4
 -7 7 4 52.89 10
 7 -7 4 47.9 5.8
 7 -7 4 41.7 7.4
 -7 -7 -4 44.5 9
 7 -7 4 43.7 7
 -7 -8 4 260.67 17.7
 7 -8 -4 233.28 20.5
 7 8 4 236.58 15.2
 7 8 4 257.77 16.8
 -7 -8 4 254.07 15.5
 -7 -8 4 231.88 17.3
 7 -8 -4 225.78 13.7
 -7 -8 4 273.67 17.6
 7 -8 -4 247.38 12.5
 7 8 -4 246.48 14.2
 -7 -8 -4 273.47 17.2
 -7 -8 -4 250.27 16.6
 -7 -8 -4 284.77 18.5
 7 8 -4 222.58 15.9
 -7 -8 -4 246.38 18.2
 7 -8 4 239.58 12.3
 7 8 -4 260.77 16.2
 7 8 -4 247.88 13.1
 7 8 -4 263.67 15.5
 7 -8 4 262.47 14.8
 7 -8 4 241.68 12.1
 7 -8 4 256.67 15.5
 7 -8 4 273.37 14.1
 -7 -8 -4 247.78 15.7
 7 -8 4 238.98 12.7
 -7 8 4 238.58 15.6
 -7 8 4 268.27 14.1
 7 -8 4 238.28 11.9
 7 -9 -4 13.8 3.8
 -7 -9 4 20.5 7.8
 7 9 4 22.7 6.4
 -7 -9 4 37.7 8.7
 -7 -9 4 32.4 7.4
 -7 -9 4 24.4 8.1
 7 9 4 27 6.2
 7 9 4 24.9 7.6
 7 -9 -4 18.9 5.7
 7 -9 4 24.4 6.1
 7 -9 4 16.2 4
 -7 -9 -4 12.7 7.1
 -7 9 4 15.1 6.1
 -7 -9 -4 30.1 7.4
 7 -9 4 27.7 4.4
 7 -9 4 25.2 4.7
 -7 9 4 17.4 5
 7 9 -4 26.4 4.6
 7 -9 4 22.2 3.6
 7 -9 4 34 7.2
 -7 -9 -4 28.3 6.2
 7 9 -4 28.7 7.2
 -7 -9 -4 18.2 8.2
 7 9 -4 26.1 5.6
 -7 -9 -4 33.5 7.4
 7 -9 4 23.9 5
 7 -10 -4 -0.1 3.8
 -7 -10 4 42.8 9
 -7 -10 4 1.4 6.1
 7 10 4 8.8 4.6
 7 10 4 5.4 4.9
 -7 -10 4 7.7 6.8
 -7 -10 4 12.3 7.6
 7 -10 -4 6.1 5.3
 7 -10 -4 2 3.1
 7 10 4 8.5 6.7
 7 -10 4 8 4.5
 -7 -10 -4 2.2 7.7
 -7 10 4 5.8 5.3
 -7 -10 -4 6 6
 7 -10 4 5.7 3.4
 7 -10 4 6.7 2.5
 -7 -10 -4 3.8 6.2
 7 10 -4 2.6 4.8
 7 -10 4 3.3 3.1
 7 -10 4 9.5 4.2
 7 10 -4 1.2 2.9
 -7 -11 4 5.2 6.8
 7 11 4 -2.3 4.4
 7 -11 -4 3.3 5.7
 7 -11 -4 9.8 6.1
 -7 -11 4 -7.4 5.8
 -7 -11 4 3.9 8
 -7 11 4 -2.6 5.6
 -7 -11 -4 2 6.4
 7 11 -4 0.7 3.1
 7 -11 4 -1.3 3.3
 7 12 4 -0.3 5.1
 -7 -12 4 15 8.4
 -7 12 4 4.2 6.9
 -8 0 4 258.47 11.5
 8 0 -4 264.07 10.1
 8 0 4 257.67 11.4
 8 0 -4 269.87 14.5
 8 0 4 256.07 12
 -8 0 -4 262.77 11.9
 -8 0 -4 258.77 14.5
 -8 0 -4 253.67 10.7
 -8 0 4 247.98 11.7
 8 0 -4 229.58 13.5
 8 0 4 253.77 14.8
 -8 0 -4 254.87 11.3
 8 0 4 227.38 13.3
 -8 0 4 257.17 14.7
 -8 0 -4 265.47 13.8
 -8 0 4 253.97 9.8
 8 0 -4 245.78 12.2
 8 1 4 5.8 3.9
 8 1 4 11 5
 -8 -1 4 4.6 4.9
 8 1 4 5.4 2.7
 -8 -1 4 7.4 2.9
 8 -1 -4 1.5 3.9
 -8 -1 4 5.9 3.1
 8 -1 -4 7.9 2.7
 -8 -1 4 2.5 1.4
 -8 1 -4 3.4 1
 8 -1 -4 5.1 1.3
 8 -1 -4 -0.2 3.7
 8 -1 -4 4.3 1.2
 -8 1 -4 5.7 2.6
 -8 1 -4 6.7 1.3
 -8 1 4 1.2 4
 8 1 -4 8.3 2
 -8 -1 -4 4.7 4.5
 -8 1 4 7.8 4.6
 8 1 -4 5.8 4.1
 8 1 -4 5.6 4.4
 8 -1 4 2.6 2.5
 -8 1 4 2.3 2.1
 -8 -1 -4 7.9 2.4
 -8 1 4 6.4 2
 8 -1 4 6.3 4
 8 -1 4 7.6 1.9
 -8 -1 -4 4.5 2.7
 8 -1 4 4.5 4.8
 -8 -1 -4 3.1 3.8
 -8 -1 -4 0.4 2.6
 8 1 -4 5.5 3.4
 -8 -2 4 5.6 2.1
 8 -2 -4 5.3 1.6
 -8 2 -4 5.8 2.8
 8 2 4 2 3.7
 8 -2 -4 11.7 4.2
 8 2 4 7.4 3.5
 8 2 4 3.6 4.6
 8 -2 -4 5.7 3.8
 8 -2 -4 4.5 2.2
 -8 -2 4 2.2 3.1
 -8 -2 4 -1.1 4.4
 8 2 4 2.3 2.8
 8 -2 -4 4.6 1.5
 -8 2 4 4.8 1.9
 8 2 -4 3.9 2.2
 -8 2 4 3.8 4.2
 8 2 -4 1.2 4
 -8 -2 -4 2.2 2.7
 8 -2 4 3.2 3.6
 8 2 -4 7 4.3
 8 -2 4 6.9 4.2
 8 2 -4 4.1 3.7
 8 -2 4 5.2 4.5
 -8 2 4 3.8 4.3
 8 2 -4 1.3 3.4
 8 -2 4 1.8 1.1
 8 -2 4 2.1 2.6
 -8 -2 -4 4.1 4.6
 -8 -2 -4 6.1 4.2
 -8 2 4 3.6 1.6
 8 -2 4 3.4 3.7
 8 3 4 241.58 13.5
 8 -3 -4 231.68 13.2
 8 3 4 232.98 15
 -8 -3 4 231.08 15
 8 -3 -4 253.47 13
 8 -3 -4 230.68 10.3
 8 -3 -4 235.08 10.4
 8 3 4 251.67 13.1
 8 -3 -4 233.28 10
 8 3 4 243.28 12.9
 -8 -3 4 237.18 13.1
 -8 -3 4 224.68 11.3
 -8 -3 4 244.08 13.1
 8 -3 4 241.28 13.7
 -8 -3 -4 215.18 14.2
 -8 -3 -4 244.18 12.4
 8 -3 4 240.98 11.8
 8 -3 4 257.57 12.9
 -8 3 4 229.28 12.9
 8 3 -4 235.98 14.1
 8 -3 4 228.88 14
 -8 3 4 276.07 14.8
 8 -3 4 232.08 11.5
 8 3 -4 228.38 14.5
 -8 -3 -4 242.38 14
 8 3 -4 247.28 13.6
 8 3 -4 242.78 11.5
 8 3 -4 217.18 12.8
 -8 3 4 247.88 10.1
 8 -3 4 252.07 13.2
 -8 -4 4 32.1 4.8
 8 4 4 27.2 6.8
 8 -4 -4 33.2 3.3
 -8 -4 4 22.9 5.6
 -8 -4 4 34.8 6.3
 8 -4 -4 26.1 3.3
 -8 -4 4 32.4 7.5
 8 4 4 28.3 5.5
 8 4 4 38.5 6.2
 8 -4 -4 23.6 5.4
 8 -4 -4 31.9 5.2
 8 4 4 15.6 5.3
 8 -4 4 24.9 4.9
 8 -4 4 22.8 4.3
 8 -4 4 28.5 5.3
 -8 -4 -4 28.2 5.6
 -8 -4 -4 31.9 5.4
 8 -4 4 24.3 5.4
 8 4 -4 35.2 5.1
 8 4 -4 24.6 5.6
 -8 4 4 25.2 6.1
 8 4 -4 42.2 7.6
 8 -4 4 26 4.7
 8 4 -4 24.5 5.5
 -8 4 4 20 4.6
 -8 -4 -4 28.1 7
 -8 -4 -4 41.3 6.8
 8 -4 4 39.6 6.9
 -8 4 4 29.4 3
 8 5 4 520.35 23.5
 8 -5 -4 455.85 20.5
 8 -5 -4 523.35 21.1
 8 5 4 504.25 23.5
 8 -5 -4 502.55 22.6
 8 5 4 514.95 23.6
 -8 -5 4 497.65 21.6
 -8 -5 4 511.95 23.8
 8 5 4 488.55 24.5
 8 -5 -4 491.65 19.5
 -8 -5 4 509.05 23.9
 -8 -5 4 511.75 26.1
 -8 -5 -4 510.05 23.5
 8 -5 4 490.25 23.3
 8 -5 4 495.65 21.4
 8 5 -4 513.35 22.1
 -8 -5 -4 472.65 28.4
 8 -5 4 426.66 17.4
 8 -5 4 498.75 22
 8 5 -4 501.35 24.3
 8 5 -4 495.25 22.8
 8 -5 4 523.75 22.7
 -8 -5 -4 495.75 23.5
 -8 -5 -4 513.65 24.9
 -8 -5 -4 495.65 24.6
 8 -5 4 552.64 22.4
 8 5 -4 499.85 22.4
 8 -5 4 479.45 21.7
 8 -5 4 465.85 17.5
 -8 5 4 518.45 23.9
 8 -6 -4 52.69 5.3
 8 6 4 62.09 8.6
 8 -6 -4 63.69 7.7
 8 6 4 79.59 10
 8 6 4 62.49 9.5
 8 -6 -4 55.59 5.1
 8 6 4 62.29 8.1
 8 -6 -4 59.39 4.7
 8 -6 -4 81.29 6.9
 -8 -6 4 64.89 10
 -8 -6 4 60.59 8.9
 -8 -6 4 67.09 9.3
 -8 -6 4 60.39 7.5
 8 -6 4 60.09 3.6
 8 -6 4 52.09 3.4
 8 6 -4 68.59 9.7
 8 -6 4 66.39 7.2
 8 -6 4 69.69 7.2
 8 -6 4 66.59 7.7
 8 6 -4 44.4 6.7
 -8 -6 -4 56.99 9.3
 8 6 -4 59.59 7.2
 -8 -6 -4 49.4 8.5
 8 -6 4 67.59 8.7
 8 -6 4 56.99 6.6
 -8 6 4 54.49 4.3
 -8 -6 -4 66.59 8.9
 8 6 -4 67.29 8
 8 -6 4 57.79 7.2
 -8 -6 -4 75.49 9.1
 -8 -7 4 32.7 8.8
 8 -7 -4 42 6.6
 8 -7 -4 44.5 3.6
 8 -7 -4 38.6 6.1
 8 7 4 35.5 7
 -8 -7 4 44.8 8.5
 8 7 4 34.2 7.5
 -8 -7 4 46.3 8.7
 8 -7 -4 46.6 4.5
 8 -7 -4 36 3.8
 8 7 -4 46.5 7.1
 8 -7 4 47.3 7.2
 -8 -7 -4 32.4 7.7
 8 7 -4 43.3 8.6
 -8 -7 -4 52.99 8
 8 -7 4 38.8 6.2
 -8 -7 -4 33.3 6.8
 8 -7 4 44.6 6.1
 8 -7 4 59.29 8.1
 8 7 -4 32.2 5.7
 -8 -7 -4 43 8.5
 8 -7 4 36.6 5.2
 8 7 -4 35.2 6.5
 8 -7 4 36.4 3.5
 -8 7 4 30 7.1
 -8 -7 -4 45.5 9
 -8 7 4 32.9 3.8
 8 -7 4 40.9 3.6
 8 8 4 80.59 9.6
 -8 -8 4 92.79 12.3
 -8 -8 4 87.69 12.9
 8 8 4 92.59 12
 8 8 4 86.09 10.7
 8 -8 -4 95.29 6.7
 -8 -8 4 101.99 11
 -8 -8 4 93.09 12
 8 -8 4 100.99 8.4
 8 -8 4 88.09 6.1
 8 8 -4 110.49 9.4
 8 8 -4 94.39 11.5
 -8 8 4 95.09 8.2
 8 8 -4 75.39 9.4
 8 -8 4 81.39 9.7
 -8 8 4 106.99 13.5
 8 -8 4 97.89 9.6
 8 -8 4 88.89 7.3
 8 -8 4 91.99 6
 -8 -8 -4 98.99 12.1
 -8 -8 -4 85.49 11.3
 -8 -8 -4 77.29 12.1
 8 8 -4 86.49 8.1
 -8 -8 -4 70.29 9.7
 -8 -8 -4 80.49 11.2
 8 -8 4 100.69 8
 8 9 4 10.4 5
 8 9 4 6.9 5.4
 8 -9 -4 9.9 5.4
 -8 -9 4 8.4 6.4
 8 -9 -4 0 3.6
 8 -9 -4 5.9 3
 -8 -9 4 -1 6.5
 -8 -9 4 11.9 7.8
 -8 -9 4 -2.3 4.7
 -8 -9 -4 13.9 7.2
 8 -9 4 6.9 5.2
 -8 -9 -4 11.4 6.8
 8 -9 4 5.4 3.7
 8 -9 4 3.4 3.9
 8 9 -4 8.3 4.6
 -8 -9 -4 17.2 6.6
 -8 -9 -4 7.1 5.7
 -8 9 4 6.7 4.9
 8 -9 4 9.1 5.1
 8 -9 4 6.1 2.7
 8 -9 4 6.3 2.9
 -8 9 4 3.9 5.4
 8 9 -4 5.2 3.4
 8 10 4 62.39 8.7
 -8 -10 4 44 10.7
 8 -10 -4 61.89 6.3
 -8 -10 4 40.2 9.7
 8 10 4 55.19 8.7
 8 -10 -4 55.49 9
 8 10 4 43.7 9.3
 -8 -10 4 62.69 13.9
 -8 -10 4 58.09 11.7
 -8 -10 -4 79.19 12.2
 8 10 -4 43.8 6
 8 -10 4 45.1 8.7
 8 -10 4 45.8 7.5
 -8 -10 -4 62.19 10
 8 -10 4 64.59 6.9
 8 -10 4 64.39 9.5
 -8 -10 -4 53.49 9.7
 -8 10 4 54.89 9.2
 8 -10 4 42.9 5.3
 8 10 -4 45.2 7.4
 8 -10 4 55.29 7
 -8 -11 4 76.39 12.3
 8 -11 -4 98.39 11.9
 8 11 4 94.19 10.7
 8 11 4 75.99 14.6
 -8 -11 4 124.69 16.1
 8 -11 -4 96.69 14.4
 8 -11 4 119.49 9.7
 8 -11 4 108.19 8.9
 8 11 -4 95.09 7.9
 -8 -11 -4 94.19 13.7
 -8 11 4 72.09 10.7
 -8 -11 -4 83.39 13.1
 -9 0 4 151.28 6.5
 9 0 -4 173.88 11.7
 9 0 4 131.39 11.3
 -9 0 4 147.89 8.4
 -9 0 -4 150.38 7.2
 9 0 -4 141.59 9
 9 0 -4 125.69 10.4
 9 0 4 149.88 10.5
 9 0 4 159.28 8.8
 -9 0 4 141.49 11.4
 9 0 4 158.38 8.1
 -9 0 -4 150.38 11.3
 -9 0 4 158.38 8.2
 -9 0 -4 154.28 8.6
 9 0 -4 161.38 6.9
 -9 0 -4 142.49 7.7
 -9 1 -4 580.54 21.3
 9 1 4 576.24 27.8
 9 -1 -4 561.64 26.2
 -9 -1 4 628.54 24.8
 -9 1 -4 615.04 24.2
 9 -1 -4 637.54 26.8
 9 1 4 574.64 26.1
 9 -1 -4 574.44 21.8
 -9 1 -4 561.14 21.4
 -9 -1 4 601.64 24.3
 9 1 4 608.64 24.6
 -9 -1 4 611.04 27.8
 -9 -1 4 581.74 22.2
 9 1 4 590.64 24.1
 9 -1 -4 583.24 23.9
 9 -1 -4 572.04 21.8
 9 1 -4 647.14 22.8
 9 -1 4 604.44 24.1
 9 -1 4 588.54 26
 9 -1 4 593.34 26.4
 -9 1 4 606.44 27.3
 -9 1 4 587.14 23.3
 9 1 -4 616.44 26.3
 -9 -1 -4 624.24 24.3
 -9 1 4 624.04 23
 -9 -1 -4 595.54 26.5
 -9 -1 -4 569.64 27.1
 -9 -1 -4 598.44 23.6
 -9 1 4 581.14 26.8
 9 1 -4 609.34 26.8
 9 1 -4 602.24 25.3
 9 -1 4 646.14 27.9
 9 1 -4 617.14 27.4
 -9 -1 -4 615.34 24.4
 9 -2 -4 11.9 5
 9 2 4 18.5 4.5
 -9 2 -4 26.6 4.2
 9 -2 -4 20.3 2.3
 9 -2 -4 21.6 5.4
 9 2 4 13.2 4.9
 -9 -2 4 17.8 2.8
 9 -2 -4 20.6 2.5
 -9 -2 4 17.8 6.2
 -9 -2 4 21.7 4.5
 9 -2 -4 20.8 3.4
 9 2 4 28.4 6.9
 9 2 4 21.3 4.4
 9 2 -4 8.9 5.3
 9 -2 4 24.4 5.4
 -9 -2 -4 15.1 5.1
 9 -2 4 21.1 5
 9 -2 4 20.9 2
 -9 -2 -4 18.8 4.6
 -9 -2 -4 20.8 4
 9 2 -4 14.9 5.2
 -9 2 4 26 6
 -9 2 4 14.3 2.6
 -9 2 4 18.8 2.5
 9 -2 4 22.3 3.8
 9 2 -4 17.6 3.1
 -9 -2 -4 17.1 3.9
 9 -2 4 17.1 5.7
 -9 -2 -4 19.3 6.5
 -9 2 4 15.5 5.6
 9 2 -4 16.3 4.7
 9 2 -4 18.3 5.1
 9 -2 4 20.8 5.4
 9 -3 -4 1222.38 44.8
 9 -3 -4 1177.48 56.59
 -9 -3 4 1266.27 47.9
 9 3 4 1253.97 48.8
 -9 -3 4 1258.27 50.69
 9 -3 -4 1233.18 48.4
 -9 -3 4 1217.28 45.3
 9 3 4 1157.68 47.2
 9 -3 -4 1224.88 44.5
 9 -3 -4 1190.98 44.1
 -9 -3 4 1151.98 47.4
 9 3 4 1248.28 47.5
 9 3 4 1198.38 49.99
 9 -3 4 1242.28 47.9
 9 -3 4 1216.68 48.6
 -9 -3 -4 1224.28 48.3
 9 3 -4 1272.37 48.9
 -9 3 4 1308.27 48.3
 -9 3 4 1234.08 44
 9 3 -4 1162.58 49.3
 9 3 -4 1268.17 45.9
 -9 3 4 1299.17 49.5
 9 -3 4 1255.87 48.2
 -9 -3 -4 1171.28 49.7
 9 -3 4 1258.07 49.8
 -9 -3 -4 1247.88 46.7
 -9 3 4 1239.98 44
 9 -3 4 1200.68 46.2
 -9 -3 -4 1253.47 49.1
 9 3 -4 1246.08 49
 9 -3 4 1212.18 46.1
 9 3 -4 1266.37 48.3
 -9 -4 4 640.84 30.7
 -9 -4 4 659.03 25.8
 9 4 4 603.84 36
 9 -4 -4 600.04 27.7
 -9 -4 4 636.34 28
 9 -4 -4 638.04 24.2
 9 4 4 614.94 27.6
 -9 -4 4 686.43 28.5
 9 -4 -4 622.24 24.2
 9 4 4 600.14 29.6
 9 -4 -4 598.94 24.8
 9 4 4 650.23 27.6
 9 -4 -4 684.43 27.3
 9 -4 4 626.24 28.8
 -9 -4 -4 680.23 29
 -9 4 4 609.84 23.3
 -9 4 4 658.93 29.7
 -9 -4 -4 645.24 26.9
 9 -4 4 629.94 26
 9 -4 4 594.24 27.2
 9 4 -4 613.84 28
 9 -4 4 652.93 27.4
 9 4 -4 647.44 29.5
 -9 -4 -4 631.24 28.7
 -9 -4 -4 646.84 30.5
 9 -4 4 630.74 27.9
 -9 -4 -4 626.94 27.6
 9 -4 4 639.64 26.3
 9 4 -4 600.14 27.5
 9 4 -4 642.54 26.5
 -9 4 4 666.03 27.1
 9 5 4 68.69 9.1
 9 -5 -4 97.39 7.8
 -9 -5 4 94.39 7.8
 -9 -5 4 93.69 9.6
 9 5 4 97.49 9.3
 -9 -5 4 81.69 9.7
 9 5 4 103.09 9.4
 9 5 4 93.79 11.1
 9 -5 -4 90.59 6.8
 9 -5 -4 86.79 8.7
 9 -5 -4 94.19 7.1
 -9 -5 4 98.19 13.9
 9 5 -4 85.89 7.8
 -9 -5 -4 78.89 9.4
 9 -5 4 89.99 8.5
 9 5 -4 89.39 8.3
 -9 -5 -4 94.09 10.8
 -9 -5 -4 82.59 8.1
 9 -5 4 86.59 8
 9 -5 4 95.09 9.5
 -9 5 4 86.09 4.5
 9 -5 4 90.29 7.1
 -9 -5 -4 110.29 9.9
 9 5 -4 71.39 10.3
 9 5 -4 98.59 9.3
 9 -5 4 78.29 7.8
 -9 5 4 90.99 10.7
 -9 -5 -4 86.89 11.4
 9 6 4 24 7.3
 9 6 4 32.3 10.3
 9 -6 -4 29 4.9
 -9 -6 4 17.9 8.1
 9 -6 -4 35.5 7.2
 9 -6 -4 20.4 5.5
 9 6 4 28 6.8
 9 -6 -4 27.5 4.7
 -9 -6 4 20.5 6.7
 9 6 4 29.3 7.7
 9 -6 -4 25.7 3.5
 9 -6 4 30.5 5.7
 -9 -6 -4 21.3 5.9
 -9 -6 -4 26.2 8
 -9 -6 -4 28.3 7.2
 -9 -6 -4 17 6.1
 9 6 -4 27.3 6.2
 9 6 -4 27.6 8.7
 9 6 -4 28 5.6
 9 -6 4 29.1 6.7
 -9 6 4 39.4 7.9
 -9 -6 -4 19.6 9.8
 9 6 -4 18.8 5.4
 9 -6 4 22.7 4.7
 9 -6 4 26.8 5.3
 9 -6 4 26 5.8
 9 -7 -4 15 4.4
 9 -7 -4 5.1 6.1
 -9 -7 4 13.5 6
 9 -7 -4 12.1 2.8
 -9 -7 4 14.1 7.5
 9 7 4 9 6.7
 -9 -7 4 9.5 4.9
 -9 -7 4 10.8 6.8
 9 7 4 10.2 5.3
 9 7 4 3.8 5.7
 9 -7 -4 14.2 3.1
 9 -7 -4 11.6 3.2
 9 7 -4 10.9 4.6
 9 -7 4 13.9 4
 9 -7 4 14.6 1.7
 9 7 -4 12.2 5.1
 -9 -7 -4 19.1 7.4
 -9 -7 -4 12.5 7.7
 9 -7 4 15.1 4.7
 9 7 -4 6.5 6.3
 -9 -7 -4 16.2 5.6
 9 -7 4 8.8 5.2
 -9 -7 -4 18.1 6.6
 -9 7 4 10.1 1.7
 9 -7 4 7.2 4.5
 -9 7 4 7.2 5.8
 9 -7 4 11.1 4.2
 9 -7 4 14.5 1.7
 9 -7 4 11.2 4.4
 -9 -7 -4 13.5 6.4
 -9 -8 4 1.9 4.9
 9 -8 -4 16.6 5.4
 9 -8 -4 9.1 4.4
 -9 -8 4 16.7 6.6
 -9 -8 4 5.3 7.2
 9 -8 -4 7.5 2.7
 -9 -8 4 7.9 6.2
 9 8 4 6 4.8
 9 8 4 -1.5 5.4
 9 -8 -4 9 1.6
 9 -8 4 7.6 3.7
 9 8 -4 -0.4 4.5
 9 -8 4 3.8 4.5
 -9 -8 -4 4.4 6.3
 9 -8 4 9.7 4.3
 9 8 -4 18.6 9
 -9 8 4 17 6.8
 -9 -8 -4 8.5 5.7
 9 -8 4 5.3 1.9
 -9 -8 -4 -2.4 4.9
 -9 -8 -4 21 9.8
 9 -8 4 10.7 4.2
 9 -8 4 2.2 4.8
 9 9 4 2.6 5.4
 -9 -9 4 12.4 10.2
 9 -9 -4 -2.1 3.8
 9 -9 -4 2.8 2.6
 9 9 4 0.7 5.2
 -9 -9 4 1.5 5.2
 -9 -9 4 -6.5 6
 9 9 4 -3.6 4
 -9 -9 -4 6.2 5.7
 -9 -9 -4 0.4 6.7
 9 -9 4 -1.1 1.7
 9 -9 4 -0.9 1.9
 -9 -9 -4 -2.3 5.4
 9 -9 4 1.1 4.8
 -9 9 4 1.8 5.5
 9 -9 4 3.1 4.8
 9 -9 4 -2.9 3.4
 9 -9 4 1.3 3.2
 9 9 -4 2.5 3.9
 9 -9 4 5 3.7
 9 9 -4 2.9 4.5
 -9 -10 4 -5.3 5.7
 9 10 4 -14.2 4.7
 9 10 4 -4.7 4.2
 -9 -10 4 -0.3 6.4
 9 -10 -4 2.1 4.7
 -9 -10 4 -14.3 4.5
 -9 -10 4 9.4 7.6
 9 10 -4 -2.1 4.8
 9 -10 4 0 2.1
 9 -10 4 3.5 4.4
 -9 -10 -4 -0.6 7.5
 9 -10 4 1.2 4.9
 -9 -10 -4 -2.5 6
 9 -10 4 20.7 4.5
 9 10 -4 -2.5 3.5
 -9 -10 -4 -5.7 4.9
 9 -10 4 2 2.1
 9 -10 4 0 4.9
 -9 10 4 8.4 6
 9 -10 4 3.7 4.3
 9 -11 -4 15.1 9.1
 9 -11 -4 -1.8 4.5
 -9 -11 4 4.7 8
 9 11 4 5.7 5.4
 -9 -11 4 9.5 7.8
 9 -11 4 4.9 2.8
 9 11 -4 8.4 4.4
 -9 11 4 5.6 5.9
 -9 -11 -4 30.9 9
 -9 -11 -4 13.4 8
 -10 0 -4 69.29 4.5
 -10 0 4 67.39 4
 -10 0 -4 62.49 4.8
 -10 0 4 73.99 9.7
 10 0 4 74.59 6.5
 10 0 -4 62.39 6.4
 10 0 -4 56.09 8.1
 -10 0 -4 68.69 5.8
 10 0 4 76.39 8.7
 10 0 4 76.59 5.5
 -10 0 4 68.59 5.3
 10 0 -4 74.39 9.5
 10 0 -4 69.99 4.4
 10 0 4 59.59 9.1
 -10 0 -4 60.89 8.6
 -10 0 4 69.39 5.8
 10 -1 -4 212.28 11.1
 -10 1 -4 225.48 11.2
 -10 -1 4 225.78 11.4
 10 -1 -4 212.98 8.9
 10 1 4 220.18 11.2
 10 1 4 213.38 13.3
 -10 -1 4 211.18 14.9
 -10 1 -4 195.58 8
 10 -1 -4 196.18 13.2
 10 -1 -4 199.68 13.6
 -10 -1 4 221.98 11.7
 10 -1 -4 223.58 9.2
 -10 1 -4 197.48 7.9
 -10 -1 4 218.28 9.3
 10 1 4 191.38 14.4
 10 1 4 222.88 11.7
 -10 1 4 198.78 13.9
 10 1 -4 232.18 14.8
 10 -1 4 234.48 13.5
 10 -1 4 221.48 9.7
 -10 -1 -4 220.78 10.6
 -10 -1 -4 201.98 11
 -10 -1 -4 230.48 11.4
 10 -1 4 218.28 11.3
 -10 -1 -4 221.68 14.9
 -10 1 4 211.28 9.8
 10 1 -4 223.88 9.9
 10 1 -4 230.98 13.7
 10 -1 4 236.58 14.1
 10 1 -4 215.88 12.5
 -10 1 4 212.78 10.3
 10 1 -4 226.58 14.1
 10 -1 4 224.58 14.7
 -10 -2 4 17.2 4.3
 10 2 4 18 6.7
 -10 -2 4 20.9 4.7
 10 -2 -4 30.1 6.8
 10 -2 -4 23.3 2.6
 10 -2 -4 24.2 6.3
 10 2 4 27.5 5
 10 2 4 32.8 5.4
 -10 -2 4 19.1 3
 10 -2 -4 18.7 5.3
 -10 2 -4 22.7 4.2
 10 -2 -4 21.6 2.6
 10 2 -4 26.8 6.8
 10 2 -4 25.6 3.6
 10 -2 4 15.8 5.5
 10 -2 4 33 6.5
 10 -2 4 20.7 6.4
 -10 2 4 29.9 6.7
 10 2 -4 24.8 6.1
 -10 -2 -4 31.9 6.2
 10 -2 4 21.8 2.2
 10 2 -4 22.4 5.7
 10 -2 4 24.9 4.1
 10 -2 4 22 5.4
 -10 -2 -4 15.4 4.4
 -10 2 4 25.8 2.8
 10 2 -4 17.1 5.2
 -10 -2 -4 21.6 4.3
 -10 2 4 19 2.9
 -10 -2 -4 23.7 4.4
 10 3 4 1.4 4.5
 10 -3 -4 6.8 2.1
 -10 -3 4 7.7 4.7
 -10 -3 4 7.6 3
 10 3 4 7.8 4.2
 10 -3 -4 7.6 2.3
 10 3 4 9.8 4.2
 10 -3 -4 10 5.2
 -10 -3 4 10.9 4.3
 10 -3 -4 10.3 5
 10 3 4 0.9 5
 10 -3 -4 7.8 2.5
 -10 -3 4 7 6.2
 -10 3 4 11.4 2
 10 -3 4 7.1 4.5
 10 -3 4 6.8 4.6
 10 3 -4 14.3 5.3
 10 -3 4 14.2 3.7
 -10 3 4 7.8 4.8
 10 3 -4 8.9 5.1
 -10 -3 -4 6.6 3.8
 -10 -3 -4 7.5 4.9
 -10 3 4 8.2 1.7
 10 -3 4 5.5 4.4
 10 -3 4 10 5.9
 -10 3 4 4.4 5.3
 10 3 -4 4.8 2.9
 -10 -3 -4 14.3 6.4
 -10 -3 -4 5.8 4.1
 -10 -3 -4 4.8 4.2
 10 3 -4 9 5.9
 10 4 4 282.57 14.8
 -10 -4 4 247.98 14.9
 10 -4 -4 251.47 11.7
 10 -4 -4 255.07 14.9
 -10 -4 4 250.27 12.5
 10 -4 -4 241.98 14.3
 10 4 4 233.58 15.2
 10 4 4 238.08 14.7
 -10 -4 4 255.37 14.8
 10 -4 -4 254.17 11.1
 10 -4 -4 256.87 12
 10 4 4 256.07 17.2
 -10 4 4 243.18 9.1
 10 4 -4 258.87 15.4
 -10 4 4 232.08 9
 10 -4 4 243.48 13
 10 -4 4 237.68 15.5
 10 4 -4 260.47 15.4
 -10 -4 -4 255.27 13.9
 10 -4 4 247.88 12.7
 10 -4 4 249.88 14.2
 -10 -4 -4 260.47 17.2
 -10 -4 -4 235.18 15.3
 10 -4 4 254.77 15
 -10 4 4 254.77 16.4
 10 4 -4 260.47 13
 -10 -4 -4 244.58 15.2
 -10 4 4 244.28 14.2
 -10 -4 -4 184.98 14
 10 4 -4 239.48 16.5
 10 -4 4 228.58 14.1
 -10 -5 4 -1.5 3.2
 -10 -5 4 8.5 6.7
 10 -5 -4 2.3 4.4
 10 5 4 2.9 4.5
 10 -5 -4 3.4 2.1
 10 5 4 1.2 4.7
 10 -5 -4 7.7 4.9
 -10 -5 4 5.6 4.9
 10 -5 -4 5.9 3.1
 -10 -5 4 0.8 5
 10 5 4 -0.6 4.3
 10 5 4 3.2 6.1
 -10 -5 -4 -5.3 4.3
 10 -5 4 0 3.7
 -10 -5 -4 3.5 5.3
 -10 -5 -4 6 4.6
 10 -5 4 1 3.4
 10 -5 4 3.3 3.1
 10 -5 4 5.8 4.3
 10 -5 4 9.8 4.6
 10 5 -4 -0.2 4.2
 10 -5 4 -2.1 4.8
 10 5 -4 0.4 3.6
 -10 -5 -4 17.2 11.1
 10 6 4 26.1 6.7
 10 6 4 13 5.7
 -10 -6 4 5 5.4
 10 6 4 5 5.8
 10 -6 -4 14.2 2.7
 10 -6 -4 19.3 6.5
 -10 -6 4 10.8 4.7
 10 -6 -4 14.2 4.4
 -10 -6 4 13.4 6.5
 10 -6 -4 13.6 3.9
 10 -6 -4 7 3.8
 -10 -6 4 16.6 7.8
 10 -6 -4 11 3.3
 10 6 4 15.6 8.4
 10 -6 4 9.1 4.4
 10 -6 4 21.1 8.7
 10 6 -4 11.9 4.5
 10 -6 4 14.3 4.3
 -10 -6 -4 6.4 4.8
 10 -6 4 7.1 4.1
 10 6 -4 17.5 7
 -10 6 4 25.4 7.5
 10 -6 4 16.6 6
 10 6 -4 12 5.8
 -10 -6 -4 13.1 5.9
 -10 -6 -4 16.8 6.1
 -10 -6 -4 15.5 6.5
 10 6 -4 6.2 5.2
 10 -6 4 7.9 4.4
 -10 -6 -4 14.7 7.3
 10 7 4 3.3 4.6
 10 -7 -4 11.6 7.6
 10 -7 -4 2.8 2
 10 -7 -4 -0.6 3.1
 -10 -7 4 1.6 5.2
 -10 -7 4 0.5 4.3
 -10 -7 4 4.2 6.6
 10 -7 -4 -1.7 4
 10 -7 -4 1.1 3.1
 10 7 4 -7.1 5.1
 -10 -7 4 5.2 6.1
 10 -7 -4 1.8 2.6
 10 7 4 0.4 5.4
 -10 -7 -4 2 4.8
 10 -7 4 -3.1 3.8
 10 -7 4 2.8 3.3
 -10 7 4 -6.7 4.8
 10 7 -4 -2.3 4
 10 -7 4 4.6 4.5
 10 -7 4 -4 3.7
 -10 -7 -4 0.1 5.8
 10 7 -4 -0.2 4.5
 -10 -7 -4 -7.3 7.1
 10 -7 4 -1.3 4.4
 -10 -7 -4 18.4 6
 10 -7 4 1.6 3.4
 -10 -7 -4 3.8 5.1
 10 8 4 21 7.7
 10 -8 -4 19.4 3.4
 10 -8 -4 17.3 4.1
 10 -8 -4 22.7 3.5
 -10 -8 4 17.9 6.3
 -10 -8 4 31.9 8.7
 -10 -8 4 18.9 8.5
 -10 -8 4 32.2 8.9
 10 -8 -4 17.2 5.1
 10 8 4 29.5 7
 10 -8 -4 26.3 3.3
 10 -8 4 20.8 6.6
 -10 -8 -4 19.2 10.6
 10 -8 4 21 5
 10 -8 4 26 6.7
 10 -8 4 15.5 5.2
 10 -8 4 26.5 5.7
 10 8 -4 18.2 6.7
 -10 8 4 18.6 7.6
 -10 -8 -4 26.8 6.9
 -10 -8 -4 19.9 8.5
 -10 -8 -4 30.4 8.3
 10 9 4 60.29 8.8
 -10 -9 4 64.99 11.4
 -10 -9 4 54.49 9.4
 10 -9 -4 47.8 7.9
 -10 -9 4 25.5 9.9
 10 -9 -4 68.99 5.5
 10 9 4 78.49 11.1
 10 -9 4 47.5 6.7
 10 -9 4 58.09 3.3
 -10 -9 -4 55.69 10.1
 10 -9 4 60.79 3.7
 -10 -9 -4 71.49 10.4
 10 -9 4 59.09 6.8
 10 9 -4 57.89 9.9
 10 9 -4 66.89 8.4
 10 -9 4 50.69 8.6
 -10 9 4 48.8 9
 10 -9 4 69.09 9.8
 -10 -9 -4 56.59 10.4
 -10 -10 4 -2.4 6.9
 10 -10 -4 -0.6 4.7
 -10 -10 4 -15.5 6.7
 10 10 4 13.7 7.4
 -10 -10 4 5.7 6.4
 10 10 4 -4.5 4
 10 -10 4 0.2 3.9
 10 -10 4 0.4 5
 -10 10 4 3 6.5
 -10 -10 -4 7.7 6.5
 10 -10 4 -1.9 1.4
 10 -10 4 -0.8 1.4
 10 -10 4 1.1 3.9
 10 10 -4 -0.6 4
 -10 -10 -4 -7.4 6.3
 10 -11 -4 38.2 8.6
 10 11 4 30.2 7.3
 -10 -11 4 15.8 9.6
 10 -11 -4 28.5 6.1
 -10 -11 -4 26.2 10
 -10 -11 -4 16.2 9.3
 -10 11 4 32.8 8.6
 11 0 -4 0.7 3
 11 0 4 6.7 5.2
 11 0 4 -1 4.3
 11 0 -4 2.7 4.6
 11 0 4 -0.5 5
 -11 0 -4 4.6 5.3
 11 0 -4 1.8 1.8
 -11 0 4 -6.4 9.4
 11 0 4 0.9 3.1
 -11 0 4 -2.8 2.3
 -11 0 4 1.3 2.1
 -11 0 4 1.6 1.5
 11 0 4 2.3 2.6
 -11 0 -4 -0.2 2.7
 -11 0 -4 0.7 1.7
 11 0 -4 3 4.2
 -11 0 -4 2.3 1.9
 11 0 -4 2.8 5.4
 11 1 4 145.29 9.3
 11 -1 -4 127.49 11.2
 -11 -1 4 133.79 8.5
 -11 -1 4 138.89 9.2
 11 1 4 131.49 11
 -11 1 -4 148.99 8.8
 11 -1 -4 132.89 6.5
 -11 -1 4 144.99 6.9
 11 -1 -4 129.69 8.7
 -11 -1 4 154.48 13.3
 11 -1 -4 142.39 11.9
 11 -1 -4 139.69 6.9
 11 1 4 120.39 12.1
 11 1 4 133.99 8.6
 11 1 -4 133.09 7.4
 11 1 -4 136.99 10.2
 -11 -1 -4 134.29 12.5
 11 1 -4 136.19 12.3
 11 -1 4 144.59 7.3
 -11 1 4 123.09 11.5
 11 1 -4 148.09 11.7
 -11 1 4 144.99 7.3
 -11 -1 -4 133.29 8.5
 11 1 -4 146.89 11.4
 -11 1 4 139.19 7.9
 11 -1 4 145.19 11.1
 -11 -1 -4 153.78 9.2
 11 -1 4 134.79 8.7
 11 -1 4 132.49 11.4
 11 -1 4 134.79 12.3
 -11 -1 -4 139.79 8.1
 -11 -2 4 22.1 7.6
 11 -2 -4 17.3 2.5
 11 -2 -4 16.2 2.5
 11 -2 -4 16.5 3.6
 11 -2 -4 16.3 5.5
 -11 -2 4 17 4.4
 -11 -2 4 22.9 4.9
 11 2 4 12.3 4.2
 11 2 4 14.8 4.7
 11 2 4 13.1 6.6
 11 2 4 12.6 6.5
 -11 -2 4 18.1 4.6
 11 -2 -4 7.8 5.3
 11 -2 4 21.9 7.1
 11 2 -4 16.3 5.7
 -11 2 4 20.7 2.6
 -11 -2 -4 15.1 4.5
 -11 -2 -4 20.8 4.4
 11 -2 4 24 4.4
 -11 -2 -4 11.7 3.7
 11 2 -4 15.1 5.2
 -11 -2 -4 17.1 7.8
 11 2 -4 18.7 3.6
 11 2 -4 24.8 7.1
 -11 2 4 20.2 6.4
 11 -2 4 14.4 5.6
 11 -2 4 22.9 6.1
 11 2 -4 16.7 6.3
 -11 -3 4 96.99 8.5
 11 -3 -4 101.79 12.2
 11 3 4 83.99 8.2
 11 -3 -4 79.19 10
 -11 -3 4 99.79 6.7
 11 -3 -4 99.39 6.8
 11 -3 -4 94.59 5.8
 11 -3 -4 77.89 6.5
 11 3 4 89.49 10.5
 11 3 4 94.59 8.3
 -11 -3 4 85.19 12
 11 3 -4 97.59 9.6
 11 -3 4 98.69 10.2
 11 -3 4 95.19 10.4
 -11 3 4 84.79 15.9
 -11 3 4 89.89 10.1
 11 -3 4 85.69 9.9
 11 3 -4 104.09 7.3
 -11 3 4 88.49 4.5
 -11 -3 -4 76.39 7.8
 11 -3 4 92.59 7.3
 11 3 -4 86.89 12.4
 -11 3 4 91.99 4.4
 11 3 -4 102.79 11.2
 11 -3 4 98.29 12.2
 11 -3 4 82.19 6.9
 -11 -3 -4 76.59 11.2
 11 -4 -4 2.8 2.5
 11 4 4 0.5 6.8
 -11 -4 4 5.7 6.6
 11 -4 -4 1.8 2.1
 11 4 4 8 5.5
 11 4 4 -0.7 4.1
 -11 -4 4 1.9 4.5
 11 -4 -4 3.7 2.1
 11 -4 -4 -2.5 4.2
 11 -4 -4 4 4.3
 11 4 4 3.2 4.2
 -11 -4 4 6 3.2
 11 -4 4 -0.8 3.8
 -11 -4 -4 -0.2 2.4
 11 4 -4 -3.4 2.8
 11 4 -4 8.1 5.1
 11 -4 4 0.2 3.1
 -11 -4 -4 6.5 5.6
 -11 -4 -4 -0.6 3.7
 11 -4 4 2.3 4.9
 11 4 -4 10.6 5.6
 11 -4 4 3.5 2.8
 11 4 -4 6.9 4.9
 11 -4 4 4.3 4.5
 -11 4 4 2.4 4.3
 -11 4 4 1.7 5.3
 -11 -4 -4 6.6 6.4
 11 -4 4 0.7 5
 -11 -5 4 31.4 5.4
 11 -5 -4 37.1 6.4
 11 -5 -4 34 4.3
 11 5 4 38.8 6.9
 11 5 4 21 11
 11 -5 -4 34.1 4.8
 11 5 4 58.59 10.6
 11 5 4 32.1 7.3
 -11 -5 4 49.2 10.2
 11 -5 -4 27.7 6.7
 -11 -5 4 36.8 7.7
 11 -5 -4 33.6 3.8
 11 -5 4 37 6.7
 11 5 -4 27.5 5.3
 11 -5 4 43.6 5.8
 -11 -5 -4 37.8 9.1
 11 -5 4 35.7 6.3
 11 -5 4 34.1 7.9
 -11 -5 -4 29.4 6.6
 -11 -5 -4 30.9 7
 -11 -5 -4 45.5 6.9
 11 5 -4 31.9 12.2
 -11 -5 -4 26.7 7
 11 -5 4 42.6 7.1
 -11 5 4 39 8.2
 11 5 -4 36.2 7.5
 11 5 -4 47 10.2
 -11 -6 4 227.58 16
 11 -6 -4 200.88 11
 11 6 4 228.08 15.5
 11 -6 -4 218.38 9.9
 11 6 4 208.78 15.2
 -11 -6 4 211.48 15.3
 -11 -6 4 215.18 18.5
 11 -6 -4 201.58 13.9
 11 -6 -4 201.48 11.9
 11 6 4 201.68 16.5
 -11 -6 4 218.78 13
 11 -6 -4 217.48 12.5
 11 -6 -4 208.88 13.2
 11 -6 4 201.88 12.6
 -11 6 4 238.08 16.2
 -11 -6 -4 213.28 15.1
 11 -6 4 207.88 13.7
 -11 -6 -4 227.78 14.4
 11 -6 4 235.08 14.6
 11 -6 4 221.78 13.9
 11 -6 4 230.78 13.8
 -11 -6 -4 219.58 17.4
 11 6 -4 210.68 14.6
 11 -6 4 230.58 15.7
 11 6 -4 202.88 13.1
 -11 -6 -4 230.08 16.2
 -11 -7 4 15.8 5.4
 -11 -7 4 2.7 7.3
 -11 -7 4 17.8 7.2
 11 -7 -4 19 4.4
 -11 -7 4 39.5 9.2
 11 -7 -4 27.6 6.3
 11 -7 -4 11.4 3.6
 11 7 4 26.3 7
 11 7 4 28.3 7.9
 11 -7 -4 19.8 3.1
 -11 7 4 21.7 7.5
 11 -7 4 24.8 6.7
 11 -7 4 21.4 6
 -11 -7 -4 16.1 7.2
 11 7 -4 22.1 6.1
 11 -7 4 14.1 4.6
 11 -7 4 17.5 5.3
 -11 -7 -4 20.7 8.3
 11 7 -4 23.2 5.4
 -11 -7 -4 31.9 7
 11 -7 4 26.1 7.6
 -11 -8 4 123.59 16.6
 11 -8 -4 127.69 10.9
 -11 -8 4 137.39 11.3
 11 8 4 104.39 13.4
 11 8 4 130.59 11.9
 -11 -8 4 140.59 14.1
 11 -8 -4 102.49 7.6
 11 8 -4 100.39 12.1
 11 -8 4 126.09 9.7
 11 8 -4 126.49 11.3
 -11 8 4 138.99 13.4
 11 -8 4 139.19 11.8
 11 -8 4 143.79 13
 -11 -8 -4 179.48 14.8
 11 -8 4 116.99 10.7
 -11 -8 -4 131.49 12
 -11 -8 -4 71.39 13.7
 11 9 4 21.5 8
 -11 -9 4 8.8 7.7
 11 -9 -4 10.9 5.3
 11 9 4 12 6.2
 -11 -9 4 19.2 9.6
 -11 -9 4 23.7 7.2
 11 -9 -4 22.5 3.3
 -11 -9 -4 20 7.8
 -11 9 4 29.8 8.1
 11 9 -4 17.4 6.7
 11 -9 4 20.3 8.3
 11 -9 4 16 4.8
 11 -9 4 27.1 8.2
 11 -9 4 22.8 6.8
 11 9 -4 20.2 5.9
 -11 -9 -4 17.2 8.1
 -11 -9 -4 31.1 7.4
 -11 -10 4 3.6 6.8
 -11 -10 4 -5.9 6.9
 11 -10 -4 2.1 3.2
 -11 -10 4 0.6 8.5
 11 10 4 6.1 5.4
 11 -10 -4 1.7 4.9
 -11 -10 -4 12.9 7.6
 -11 10 4 3.1 6.5
 11 10 -4 3.7 4.6
 12 0 4 221.78 12.2
 12 0 -4 248.78 15.6
 12 0 -4 204.08 14.4
 12 0 -4 215.98 12.7
 -12 0 4 227.48 11.2
 -12 0 -4 200.78 10.1
 -12 0 -4 230.08 12
 -12 0 4 236.18 19.5
 12 0 4 207.48 10.9
 12 0 4 214.08 14.7
 12 0 4 201.28 16.8
 -12 0 4 215.98 11.6
 -12 0 -4 210.38 9.6
 12 0 4 207.48 17.1
 12 0 -4 223.08 10
 12 0 -4 246.28 16.1
 -12 1 -4 214.68 11.7
 12 -1 -4 239.78 17.7
 -12 -1 4 205.88 12
 12 1 4 204.88 11.5
 12 -1 -4 200.48 11.7
 12 -1 -4 198.78 9.1
 12 -1 -4 225.48 14.8
 12 1 4 254.47 19.5
 12 -1 -4 197.98 14.3
 12 1 4 197.58 14.3
 -12 -1 4 223.88 16.6
 -12 -1 4 210.28 9.5
 12 1 4 214.98 12.3
 12 -1 -4 222.98 9.6
 12 -1 4 211.28 9.8
 -12 -1 -4 204.38 11.7
 12 -1 4 210.38 11.8
 12 1 -4 209.98 13.1
 12 1 -4 204.78 14.2
 12 -1 4 210.38 14.7
 -12 -1 -4 213.58 15.7
 -12 -1 -4 203.98 10.7
 -12 1 4 204.18 10
 -12 1 4 206.78 10.7
 -12 1 4 208.68 15.8
 -12 -1 -4 235.98 11.9
 12 1 -4 207.78 15.1
 12 1 -4 234.88 10.5
 12 2 4 86.89 8.2
 12 -2 -4 105.19 5.7
 12 2 4 106.09 10.4
 -12 -2 4 96.29 8.6
 12 -2 -4 98.89 7.2
 -12 -2 4 121.39 13.8
 -12 -2 4 102.39 6.3
 12 -2 -4 97.29 11.2
 12 -2 -4 98.09 5.6
 12 -2 -4 102.19 16.3
 12 2 4 95.79 14.8
 -12 -2 4 77.79 11.6
 12 2 4 103.69 8.5
 12 -2 4 95.99 7.6
 12 2 -4 77.99 18.8
 12 2 -4 93.89 11
 12 2 -4 113.29 10.8
 -12 2 4 104.19 12
 12 -2 4 108.79 20.5
 12 -2 4 103.29 13.2
 -12 -2 -4 108.59 9.3
 12 2 -4 95.89 6.9
 -12 -2 -4 98.09 12.7
 -12 -2 -4 98.59 7.6
 -12 -2 -4 103.89 14.5
 -12 2 4 103.99 5.8
 -12 -3 4 21.7 8.4
 12 -3 -4 33.3 7.4
 -12 -3 4 34.1 6.1
 12 -3 -4 44 7.9
 -12 -3 4 29.6 4.3
 12 3 4 40.2 6.6
 12 3 4 36.6 7.6
 12 -3 -4 42.1 4.9
 12 3 4 40.5 9.3
 12 -3 -4 33.6 3.7
 12 -3 -4 34.9 5.5
 12 3 4 36.8 6.6
 -12 -3 4 28.6 5.9
 -12 -3 -4 32.6 5.9
 -12 -3 -4 47.7 9.9
 12 -3 4 30.9 5.2
 12 -3 4 23.2 7.5
 -12 -3 -4 28.9 6.1
 12 3 -4 31.9 7.5
 -12 3 4 36.2 11.6
 12 -3 4 37.6 11.1
 12 -3 4 37.1 5.4
 12 -3 4 31 8.3
 12 3 -4 26.2 7.8
 12 3 -4 34.2 8.6
 -12 -3 -4 29.6 5.5
 12 4 4 72.09 10
 -12 -4 4 91.79 9
 12 -4 -4 74.99 9.9
 -12 -4 4 72.89 12.3
 -12 -4 4 62.59 8.8
 12 -4 -4 72.89 5.3
 12 -4 -4 63.19 9.1
 12 4 4 71.89 10
 12 -4 -4 73.69 5.4
 12 -4 -4 83.39 6
 -12 -4 4 75.39 6.8
 12 4 4 85.89 9.6
 12 4 4 100.19 13.4
 -12 -4 -4 69.39 10.5
 -12 4 4 78.29 9.8
 12 4 -4 61.09 6.9
 -12 -4 -4 76.89 9.5
 12 4 -4 77.19 9.7
 -12 -4 -4 64.29 8
 12 -4 4 66.39 7.5
 12 -4 4 66.19 10.4
 12 -4 4 72.09 6.8
 12 -4 4 78.89 10
 -12 -4 -4 62.79 11.3
 12 -5 -4 67.59 5.5
 -12 -5 4 42.7 9.7
 12 -5 -4 71.39 8.8
 12 -5 -4 64.09 4.7
 12 -5 -4 53.19 5.9
 -12 -5 4 38.7 10.1
 -12 -5 4 62.69 7
 12 5 4 57.59 8.8
 12 5 4 59.89 8.9
 -12 -5 4 58.49 9.2
 12 5 4 67.89 9.7
 12 5 -4 60.39 7.3
 -12 -5 -4 68.49 9.4
 12 -5 4 53.39 9.4
 12 5 -4 76.89 10.6
 12 -5 4 56.19 8.9
 12 5 -4 70.79 9.6
 12 -5 4 70.29 7.5
 12 -5 4 79.39 12.4
 12 -5 4 70.19 8
 12 -5 4 50.59 8.3
 -12 -5 -4 51.89 10.6
 -12 -5 -4 74.79 8.4
 12 -6 -4 12.8 3.9
 -12 -6 4 5.9 7.7
 12 -6 -4 15.3 4.8
 12 -6 -4 30 4.4
 12 6 4 24.5 7.2
 12 -6 -4 19 5.5
 12 6 4 25.6 7.1
 -12 -6 4 9.5 7
 -12 -6 4 14.5 9.2
 12 -6 -4 23.8 3.2
 12 -6 4 25.5 6.9
 12 6 -4 27.1 6.7
 -12 -6 -4 21.9 8.5
 12 -6 4 44.2 9.4
 12 -6 4 24 6.2
 12 -6 4 25.3 6.6
 -12 -6 -4 23.3 6.2
 12 -6 4 18.2 5.1
 12 6 -4 28 5.8
 12 6 -4 14.1 6.7
 -12 -6 -4 23.8 6.8
 -12 6 4 19.8 7.8
 12 -6 4 25 5
 12 -7 -4 -0.9 3.1
 -12 -7 4 16.8 11.4
 -12 -7 4 4.6 8
 12 7 4 16.6 6.7
 12 7 4 5.9 6.3
 -12 -7 4 6.3 4.6
 12 -7 -4 9.8 4.5
 12 -7 -4 7.7 3.2
 12 -7 -4 8.2 3.8
 12 -7 -4 3.2 2
 -12 -7 -4 21.6 6.8
 -12 7 4 0.9 6.4
 12 7 -4 2 4.6
 -12 -7 -4 4.5 6.9
 12 7 -4 3.9 5.2
 12 -7 4 2.9 4.4
 -12 -7 -4 3.6 4.7
 12 -7 4 -1.4 4.3
 12 -7 4 0 3.9
 12 -8 -4 35 5.6
 12 -8 -4 33.4 3.6
 -12 -8 4 36 7.1
 12 8 4 38.5 8.4
 -12 -8 4 23.1 9.1
 12 -8 -4 35 6.5
 12 -8 -4 26.5 4.6
 12 8 4 25 8.8
 -12 -8 4 26.5 9.9
 -12 -8 -4 49.3 10.1
 12 -8 4 41.3 7.7
 -12 -8 -4 28.7 8.8
 -12 8 4 43.1 9.8
 12 -8 4 37.6 6.9
 12 -8 4 39.1 7.9
 12 8 -4 31.8 7.7
 -12 -8 -4 27.2 9.7
 12 -8 4 35.4 8.1
 12 -8 4 29.3 5.9
 12 -9 -4 6.2 2.9
 -12 -9 4 18 9.3
 12 -9 -4 -2.1 4.2
 -12 -9 4 -9.6 7.4
 12 9 4 0.4 5.4
 -12 -9 4 14.9 9.5
 12 -9 4 13 6.5
 12 -9 4 -2.3 5
 12 -9 4 4.6 9.1
 12 9 -4 -2.6 4.7
 -12 -9 -4 10.9 9
 12 -9 4 3.4 4.6
 12 -9 4 4.6 4
 -12 -9 -4 11.7 8.6
 12 10 4 15.3 8
 12 10 -4 10.9 6
 -12 -10 -4 9.6 8.6
 13 0 -4 178.08 13.9
 13 0 -4 149.29 13.9
 13 0 -4 180.28 14
 13 0 -4 178.88 8.8
 13 0 4 191.78 14
 13 0 4 187.78 14.6
 13 0 4 175.08 15.1
 13 0 -4 175.18 11.5
 13 0 4 187.08 11.1
 13 0 4 171.88 9.6
 -13 0 4 181.98 9.5
 -13 0 4 169.78 10.2
 -13 0 -4 171.98 8.1
 -13 0 4 170.88 15.2
 -13 0 -4 172.58 8.3
 13 -1 -4 261.77 18.2
 13 -1 -4 226.58 10.5
 -13 -1 4 268.27 13.5
 13 1 4 245.78 13.6
 -13 -1 4 249.88 13.5
 13 1 4 221.98 15.7
 13 -1 -4 221.38 15.9
 13 -1 -4 230.58 17.2
 13 1 4 222.68 16.6
 13 -1 -4 233.28 10.2
 13 1 4 233.18 12.6
 -13 -1 4 218.98 17.5
 13 -1 -4 252.37 13.3
 13 1 4 216.68 17.7
 13 -1 4 233.28 17.7
 -13 -1 -4 256.67 13.2
 13 1 -4 243.28 16.1
 13 1 -4 242.28 16.5
 13 -1 4 231.18 15.8
 13 -1 4 230.48 16.3
 -13 -1 -4 251.57 17.8
 -13 -1 -4 202.98 12.9
 -13 1 4 228.48 17.3
 13 1 -4 239.18 16.9
 -13 -1 -4 219.98 11.9
 -13 1 4 233.48 10.7
 -13 1 4 241.08 11.5
 13 -1 4 247.78 13.3
 -13 -2 4 3.3 4.1
 13 2 4 16.1 4.6
 13 2 4 1 4
 13 -2 -4 1 2.9
 -13 -2 4 4.9 2.4
 13 -2 -4 5.2 5.2
 13 -2 -4 2.7 2
 13 2 4 4.8 5.4
 13 -2 -4 3.7 2
 -13 -2 4 -0.1 6.8
 -13 -2 -4 15.2 4.6
 -13 2 4 1.4 7.4
 13 -2 4 8.7 3.6
 -13 2 4 6 1.6
 13 2 -4 4 2.8
 13 -2 4 9.1 5.5
 -13 -2 -4 1.6 6.2
 13 -2 4 4.9 6.1
 -13 2 4 5.3 2
 13 2 -4 10.8 5.7
 13 -2 4 2.2 5.4
 -13 -2 -4 5.1 3.2
 13 2 -4 2.6 5.8
 13 -3 -4 225.88 11.2
 13 -3 -4 234.08 15.7
 -13 -3 4 212.08 11
 -13 -3 4 194.78 17.9
 13 3 4 235.78 16.1
 -13 -3 4 221.78 14.1
 13 -3 -4 221.88 10.1
 13 3 4 217.08 13.5
 13 3 -4 209.48 15.3
 13 -3 4 198.88 12.2
 13 3 -4 226.68 11.9
 13 -3 4 213.08 15.2
 13 -3 4 225.78 16.2
 -13 -3 -4 235.88 13.3
 13 3 -4 238.18 18.9
 13 -3 4 187.58 16.1
 13 -3 4 218.58 12.3
 -13 -3 -4 195.98 16.8
 -13 3 4 225.68 17.6
 -13 -3 -4 204.88 12.9
 13 -3 4 210.28 15
 13 -4 -4 -0.4 2.2
 13 -4 -4 1 2.4
 13 -4 -4 -1.4 4.3
 -13 -4 4 1.4 3
 -13 -4 4 -3.3 6.6
 13 4 4 -2.5 4
 13 4 4 12.8 6.1
 13 4 4 4 4.7
 13 -4 -4 0.9 2.1
 13 -4 4 -1.7 4.4
 13 4 -4 2.3 5
 13 -4 4 -2.9 3.1
 13 4 -4 -1.8 3
 13 -4 4 0.2 5.2
 13 -4 4 0.1 4.7
 13 -4 4 1.7 4.5
 -13 -4 -4 5.3 4
 -13 -4 -4 3.8 4
 -13 -4 -4 8.6 7.6
 13 -5 -4 449.46 23.1
 -13 -5 4 451.35 27.3
 -13 -5 4 417.76 23.2
 13 -5 -4 431.36 17.2
 13 -5 -4 412.36 18
 13 5 4 435.46 22.8
 -13 -5 4 439.06 21.8
 13 5 4 436.16 23.9
 13 -5 4 461.05 23.8
 13 5 -4 421.86 20.8
 -13 -5 -4 415.56 21
 13 5 -4 414.86 23.1
 13 -5 4 433.76 20.4
 13 -5 4 416.06 22.8
 13 -5 4 452.35 21
 13 -5 4 422.36 22.5
 -13 -5 -4 366.26 25.1
 13 -5 4 363.26 23.4
 -13 -6 4 185.38 11.9
 -13 -6 4 183.68 17.9
 13 6 4 159.78 14
 -13 -6 4 167.68 14.5
 13 6 4 154.38 13.5
 13 -6 -4 143.39 9.8
 13 -6 -4 154.08 12.7
 13 -6 -4 165.08 7.9
 13 -6 -4 189.78 9.8
 -13 -6 -4 144.79 13.1
 13 -6 4 169.28 12
 13 6 -4 173.28 14.2
 13 -6 4 177.18 13.8
 13 -6 4 153.68 14.9
 13 -6 4 151.98 14.5
 -13 -6 -4 162.18 16.1
 -13 -6 -4 161.28 12.5
 13 -6 4 171.38 13.5
 13 6 -4 177.18 14.1
 13 -7 -4 15.2 4.3
 13 7 4 39.5 8.7
 13 -7 -4 10.8 3.5
 13 7 4 9.5 9.2
 -13 -7 4 18 8.1
 13 -7 -4 19.7 5.3
 13 -7 -4 16.6 2.6
 13 -7 -4 11.2 4.2
 -13 -7 4 -0.5 4.9
 -13 -7 4 7.9 9.6
 -13 -7 -4 16.9 6.5
 13 7 -4 16.9 6.5
 13 -7 4 18.6 5.5
 13 -7 4 19.9 6.1
 13 -7 4 14.9 11.2
 -13 -7 -4 9.5 8
 13 -7 4 19.6 6.3
 -13 -7 -4 10.2 7
 -13 -8 4 60.99 11.5
 -13 -8 4 23.3 10.8
 13 -8 -4 47.6 6.2
 13 8 4 82.59 11.2
 13 -8 -4 53.79 6.3
 13 -8 -4 62.29 3.7
 -13 -8 4 58.49 8.8
 13 -8 4 39 8.1
 -13 -8 -4 60.89 9.4
 -13 -8 -4 54.59 12.4
 -13 -8 -4 67.39 12.1
 13 -8 4 47.1 8
 13 8 -4 41.7 8.7
 -13 -9 4 17.6 6.2
 13 9 4 15.1 10.7
 13 -9 -4 11.2 5.6
 13 9 -4 41.4 7.8
 13 -9 4 14.7 6.8
 13 -9 4 5.9 4.8
 -13 -9 -4 22 13.6
 13 -9 4 14.3 6.4
 14 0 4 15.3 3.6
 14 0 -4 21.6 3.5
 14 0 4 10.3 6.2
 -14 0 4 20.3 8.5
 -14 0 -4 13.3 2.2
 14 0 4 24.3 5.3
 -14 0 -4 17.7 4.8
 14 0 -4 16.1 6.9
 -14 0 4 15.6 4.8
 14 -1 -4 13.3 2.8
 -14 1 -4 16 4.5
 14 -1 -4 17.5 6.3
 14 1 4 15.1 4.9
 14 1 4 8.6 3.7
 -14 -1 4 15.3 2.8
 14 -1 -4 14.1 2.9
 14 1 4 17.8 6.8
 -14 -1 4 7.6 4.1
 14 -1 -4 23 7.6
 -14 -1 4 3 7.4
 -14 1 4 10 3
 -14 1 4 14.6 7.5
 14 1 -4 21.6 6.8
 14 -1 4 12.8 4.5
 14 1 -4 11.1 3.2
 -14 -1 -4 11.1 3.2
 14 -1 4 24 6.9
 -14 -1 -4 25.4 6
 -14 -1 -4 13.7 7.9
 14 -2 -4 18.4 6.8
 14 2 4 26 5.5
 14 -2 -4 16.9 4.3
 -14 -2 4 22.2 3.5
 14 2 4 13.5 7
 -14 -2 4 8.8 8.1
 14 2 4 32.9 7.1
 14 -2 -4 23.7 3.4
 -14 -2 4 14.2 5.1
 14 -2 -4 33.9 7.8
 -14 -2 -4 11.6 4.3
 -14 -2 -4 22.4 5
 -14 -2 -4 39.5 9.7
 14 2 -4 21.5 7
 -14 2 4 21.8 7.6
 14 -2 4 31.8 7.6
 14 -2 4 22.3 5.1
 14 2 -4 21.1 4.8
 14 -2 4 18.9 7.3
 14 3 4 1.7 5.3
 14 -3 -4 1.6 2.5
 14 -3 -4 4.9 2.3
 -14 -3 4 3.7 4.9
 14 3 4 2 3.9
 14 -3 -4 -1.3 5.1
 14 -3 -4 0.7 5.3
 14 3 4 6.2 4.5
 14 -3 -4 -2.6 2.3
 -14 -3 4 -1.1 2.6
 -14 -3 4 -0.6 7.3
 -14 3 4 -1 5.9
 14 -3 4 8.3 6.4
 14 3 -4 -1.3 3
 -14 -3 -4 0 3.5
 14 -3 4 0.8 3.1
 14 3 -4 -1 5.4
 -14 -3 -4 -0.7 6.5
 14 -3 4 -0.3 3
 -14 -3 -4 0.4 3.7
 14 -3 4 1.4 5.3
 14 4 4 15.9 6.1
 14 4 4 24.1 7.5
 -14 -4 4 21.8 10.8
 14 -4 -4 28.2 4
 14 -4 -4 23.3 3.9
 14 -4 -4 26 4
 -14 -4 4 36.2 10.1
 -14 -4 4 23.3 4.6
 14 -4 4 26.8 5.7
 14 -4 4 33.4 5.7
 -14 -4 -4 28.7 6.1
 -14 -4 -4 31.7 6.6
 14 -4 4 17.9 7.2
 14 -4 4 24.2 6.9
 -14 -4 -4 22.5 9.2
 14 4 -4 17.5 7.2
 14 4 -4 33.2 5.6
 14 5 4 4.8 6.2
 14 -5 -4 14.8 2.6
 14 -5 -4 9.7 3.3
 -14 -5 4 3.9 3.8
 14 -5 -4 6.5 2.8
 -14 -5 4 14 6.3
 14 5 4 6.9 6.7
 14 -5 -4 12.6 6.6
 -14 -5 4 12.1 11.6
 -14 -5 -4 -2.2 9.3
 14 -5 4 5.8 4.3
 14 5 -4 13.4 4.6
 14 -5 4 8.3 6.3
 -14 -5 -4 9.7 4.7
 14 -5 4 6.4 5.9
 14 5 -4 1.9 5.6
 14 -6 -4 59.89 6.8
 14 -6 -4 73.39 6.2
 -14 -6 4 63.09 13.9
 -14 -6 4 75.39 11.3
 -14 -6 4 91.19 8.5
 14 -6 -4 65.79 9.7
 14 6 4 50.89 9.8
 14 6 4 81.49 13.3
 -14 -6 -4 78.79 16.3
 14 -6 4 68.99 8.9
 14 -6 4 54.89 9.2
 -14 -6 -4 74.79 9.3
 14 6 -4 53.29 9.9
 -14 -6 -4 38.3 9.9
 14 -6 4 63.59 9.7
 14 6 -4 48.8 8.2
 14 -7 -4 -2.3 3.6
 14 -7 -4 3.8 2.6
 14 -7 -4 2 5.8
 -14 -7 4 13.5 10.4
 -14 -7 4 4.7 7.6
 -14 -7 4 5.1 4.4
 14 7 4 -1.6 6.1
 14 -7 -4 -0.5 3.2
 -14 -7 -4 0.3 5
 14 7 -4 -1.9 5.5
 -14 -7 -4 0.5 7.6
 14 -7 4 4 4.5
 14 -7 4 -1.2 4.5
 14 -7 4 -3.5 4.9
 -14 -7 -4 3.2 6.5
 -14 -8 4 36.7 7.4
 14 -8 -4 25 6.1
 14 -8 4 14.6 6.9
 14 -8 4 15 5.7
 14 -8 4 33.8 7.6
 -15 0 4 69.79 6.8
 15 0 4 51.09 9.9
 15 0 4 78.59 8.8
 15 0 -4 68.99 5.8
 -15 0 4 42.2 10.6
 15 0 -4 58.19 10.1
 -15 0 -4 82.29 7.8
 15 1 4 209.88 12.3
 15 1 4 212.88 16.4
 -15 -1 4 242.58 19.3
 15 -1 -4 225.08 16.6
 -15 1 -4 219.78 12.9
 15 -1 -4 204.88 12.3
 15 -1 -4 201.98 10.1
 -15 1 4 221.58 10.5
 15 1 -4 237.18 11.8
 15 -1 4 233.58 13.8
 15 -1 4 203.18 16.4
 -15 -1 -4 242.08 13.3
 -15 -1 -4 206.18 10.8
 15 1 -4 200.28 16.3
 -15 1 4 197.18 17.7
 -15 -2 4 13.1 3.1
 15 -2 -4 10.5 2.7
 -15 -2 4 9.7 4.8
 15 2 4 21.1 5.8
 15 -2 -4 15 6.8
 15 2 4 9.6 6.8
 -15 -2 4 4.7 8
 15 2 4 5.9 5.1
 -15 2 4 8.2 7.1
 15 -2 4 4.9 5.8
 15 -2 4 14.3 7
 15 2 -4 17.5 7.2
 -15 -2 -4 6 3.8
 -15 -2 -4 16.2 5
 -15 -2 -4 14.9 8.1
 15 3 4 241.58 17.5
 15 3 4 233.58 14.6
 -15 -3 4 243.78 20.6
 -15 -3 4 214.68 14.9
 15 -3 -4 218.08 12.1
 15 -3 -4 207.68 16.8
 15 -3 -4 214.48 10.6
 -15 -3 4 254.07 12.1
 -15 3 4 238.78 17.7
 15 -3 4 225.58 17.9
 15 3 -4 225.38 12.6
 15 -3 4 206.38 16.3
 15 -3 4 241.18 13.6
 15 -3 4 251.07 13.7
 15 3 -4 228.68 17.7
 -15 -3 -4 290.07 22.9
 -15 -3 -4 201.98 13.5
 -15 -3 -4 251.17 14.5
 -15 -4 4 23.3 10.2
 -15 -4 4 18.8 4.3
 15 4 4 4.5 7.5
 15 -4 -4 13.6 3.4
 -15 -4 4 10.7 6.2
 15 4 4 12.8 5.6
 15 4 -4 11.9 7
 15 -4 4 14.1 6.8
 -15 -4 -4 25.7 10.6
 -15 -4 -4 12.3 5.1
 15 -4 4 19.1 4.9
 15 -4 4 16.9 5.8
 -15 -4 -4 27.6 6.1
 15 4 -4 10.2 4.3
 15 -4 4 19.3 7.2
 15 -5 -4 12.4 6.6
 -15 -5 4 6.5 5.1
 15 -5 -4 13.1 4.9
 15 5 4 20.1 6.7
 -15 -5 4 11 9.2
 15 5 4 21.3 7.6
 15 -5 -4 12.5 3.5
 15 -5 -4 3 5.3
 15 5 -4 25.3 7.5
 15 5 -4 26.3 6.4
 15 -5 4 20.5 7.2
 15 -5 4 19.8 5.2
 15 -5 4 18.2 7.2
 -15 -5 -4 14.7 5.8
 -15 -5 -4 32.2 10.9
 -15 -5 -4 12 5.4
 15 -6 -4 75.39 10.1
 -15 -6 4 93.49 8.7
 15 6 4 83.29 12.2
 15 -6 -4 62.59 6.1
 15 -6 -4 73.29 11.4
 15 -6 -4 75.59 7.4
 15 6 4 98.59 16.8
 15 -6 -4 72.09 10.5
 15 6 -4 73.49 12.8
 15 -6 4 82.29 11.3
 15 6 -4 68.19 9.2
 15 -6 4 77.99 10.5
 -15 -6 -4 45.9 13.1
 15 -6 4 100.19 9.3
 -15 -6 -4 86.59 15.4
 -15 -6 -4 52.09 9.7
 -15 -7 4 14.9 5.6
 15 -7 -4 3.6 4.2
 15 -7 -4 10.9 7.8
 15 -7 4 -4.1 5.7
 15 -7 4 6.6 5.4
 -15 -7 -4 9.5 5.4
 15 7 -4 2.7 6.4
 -15 -8 4 -3.3 5.6
 15 8 -4 -0.1 6.8
 15 -8 4 -3.4 4.4
 15 -8 4 -7.2 4.6
 16 0 -4 3.3 2.6
 16 0 -4 7.6 7.4
 16 0 -4 0.3 2.3
 16 0 4 1.5 4.3
 -16 0 4 6.2 3.2
 -16 0 4 1.1 7.7
 -16 0 -4 2.2 3.6
 16 -1 -4 225.68 17.4
 16 1 4 189.88 13.8
 16 1 4 191.78 18.5
 -16 -1 4 165.48 29.7
 -16 -1 4 206.28 12.7
 16 -1 4 208.88 13.3
 -16 1 4 218.38 18.1
 -16 -1 -4 225.18 13.4
 -16 -1 -4 182.38 11
 16 1 -4 171.48 20.4
 16 2 4 0.5 3.6
 16 -2 -4 -3.3 1.9
 -16 -2 4 -4.5 7.1
 -16 -2 4 4.5 7.8
 16 -2 -4 1.8 5.7
 16 -2 -4 -1.1 2.4
 16 2 4 -3.6 5.1
 -16 -2 4 3.4 2.5
 16 -2 4 -0.8 3.8
 -16 -2 -4 2.2 3.2
 16 -2 4 0.4 6.2
 -16 -2 -4 0.7 3.5
 -16 -2 -4 -1.2 6.9
 16 2 -4 3.8 7
 -16 2 4 -2.8 6.3
 16 2 -4 -2.2 2.9
 -16 -3 4 145.69 12.8
 -16 -3 4 138.39 18.3
 -16 -3 4 183.18 9.8
 16 -3 -4 196.28 16
 16 3 4 160.28 12.3
 16 3 4 165.88 15.3
 16 3 -4 163.88 15.1
 -16 -3 -4 185.58 12.3
 16 -3 4 173.18 11.5
 16 3 -4 154.18 10.3
 -16 -3 -4 97.09 15.2
 16 -3 4 173.58 17.7
 -16 -3 -4 172.48 13.2
 -16 3 4 200.68 16.7
 16 4 4 9.6 6.8
 -16 -4 4 -6.2 7
 -16 -4 4 2.3 5.9
 16 4 4 5.8 4.8
 16 -4 -4 1.5 6
 16 -4 -4 2.8 3
 16 4 -4 1.9 6.4
 -16 -4 -4 13.8 9
 -16 -4 -4 3.2 4.6
 16 -4 4 3.2 3.8
 16 -4 4 3.6 9
 -16 -4 -4 6.7 5.2
 16 4 -4 5.2 3.8
 16 -5 -4 20.3 4.7
 16 -5 -4 32.8 11.2
 -16 -5 4 34.8 5.8
 16 -5 4 34.4 6.5
 -16 -5 -4 39.4 7.5
 16 -5 4 29.6 8.4
 16 5 -4 24.1 7.9
 -16 -6 4 7.2 4.3
 16 -6 -4 7 3.4
 16 -6 -4 5.5 5.1
 -16 -6 -4 1.6 5.1
 16 -6 4 -1.1 5
 16 6 -4 -0.2 6.4
 16 -6 4 8 5.1
 16 -6 4 0 5.9
 16 -7 -4 -4.1 4.2
 -16 -7 4 -6.9 4.2
 16 -7 4 -7.4 4.5
 16 -7 4 -1 5
 16 -7 4 15.1 5.3
 -17 0 -4 45.8 6.6
 17 0 4 36.8 9.2
 17 0 -4 34.7 9.2
 -17 0 4 47.7 11.5
 17 -1 -4 7.2 2.8
 17 -1 -4 30.7 8.8
 17 -1 -4 12 3.3
 -17 -1 4 12.1 9.8
 -17 -1 4 9.9 4.4
 17 1 4 8.1 7.3
 -17 -1 -4 24.8 5.5
 -17 1 4 10.9 8
 17 1 -4 22.3 8.3
 17 -1 4 16.8 8
 17 1 -4 10.3 4.1
 17 -2 -4 3.3 2.6
 -17 -2 4 0.3 2.4
 -17 -2 4 6.8 10.5
 -17 -2 4 8.9 5.5
 17 -2 4 6.7 6.8
 17 2 -4 19.1 8.6
 17 2 -4 14.1 5.1
 -17 -2 -4 19.7 5.6
 17 -2 4 9.7 6.8
 -17 -2 -4 2.4 3.2
 17 -3 -4 8.9 3.4
 17 3 4 19.8 7.2
 -17 -3 4 13.7 3.7
 -17 -3 -4 13.3 5.2
 17 -3 4 12.1 4.5
 17 -3 4 -0.6 5.7
 -17 -3 -4 1 4.7
 17 -3 4 6.8 6.5
 -17 -4 4 17.1 4.3
 -17 -4 -4 13.7 5.7
 17 -4 4 19.9 8.3
 17 -4 4 5.9 8.6
 17 -4 4 19.2 5.4
 17 -5 -4 27.2 7.8
 -17 -5 4 32.4 5.9
 -17 -5 -4 33.2 7.8
 17 -5 4 26.3 8.5
 17 -5 4 31.9 6.8
 -18 0 -4 9.6 4.9
 -18 -1 -4 30.4 6.5
 -18 2 4 19.1 9.8
 -18 -2 -4 12.9 5.3
 18 -2 4 13.5 4.5
 18 -3 4 106.79 9.5
 -18 -3 -4 104.09 10.1
 -18 -4 -4 47.3 7.9
 18 -4 4 33.9 7.7
 -19 -1 -4 228.48 14.6
 0 0 5 -2.7 1.8
 0 0 -5 0.2 2.2
 0 0 -5 -0.7 1.8
 0 0 -5 1 1.8
 0 0 5 1.9 1.9
 0 0 5 0.5 2.3
 0 0 5 1.6 1.5
 0 0 -5 1.9 1.4
 0 1 -5 0.5 2.4
 0 1 5 -3.1 2
 0 -1 5 -0.9 1.3
 0 -1 5 2.1 2.5
 0 -1 5 -0.1 1.5
 0 -1 -5 -1 1.7
 0 1 5 -1.8 1.8
 0 -1 5 -3.6 1.6
 0 -1 -5 -1.3 1.5
 0 1 -5 2.7 2.1
 0 1 -5 -0.2 1.4
 0 -1 -5 1.9 2.2
 0 1 5 1.2 1.9
 0 -1 -5 -0.9 1.8
 0 1 5 0.5 1.8
 0 -2 5 22.1 3.8
 0 2 -5 15.7 3.3
 0 -2 -5 23.6 3
 0 -2 5 20.2 2.8
 0 -2 -5 14.3 3
 0 2 5 22.7 3.2
 0 -2 -5 22.1 2.6
 0 2 5 15.9 2.8
 0 -2 5 18.4 1.7
 0 2 5 18.7 3.2
 0 2 5 18.9 2.3
 0 -2 5 18.2 3
 0 -2 -5 23.3 3.1
 0 2 -5 21.2 3.6
 0 3 5 0.9 2.4
 0 -3 -5 2.2 2.5
 0 -3 -5 -1.4 2.2
 0 3 -5 1.5 2.6
 0 3 5 0.9 2.5
 0 -3 5 0.7 2.7
 0 3 5 0 2.5
 0 3 -5 0.1 2
 0 -3 5 0 2.2
 0 3 5 0.5 1.2
 0 3 5 -1 1.5
 0 -3 5 2.8 2.3
 0 -3 5 -0.3 2.2
 0 -3 -5 3.3 2.5
 0 4 5 255.17 9.8
 0 -4 -5 252.87 16.7
 0 4 -5 256.17 12.3
 0 -4 -5 257.57 12
 0 4 5 253.87 11.2
 0 -4 5 266.87 12.3
 0 4 5 244.08 12.1
 0 -4 -5 281.47 12.3
 0 -4 5 265.57 12
 0 -4 5 246.48 12.2
 0 4 5 258.07 12.4
 0 -4 5 223.48 13.1
 0 4 5 253.27 11.9
 0 4 -5 259.37 11.9
 0 5 -5 -0.4 2.5
 0 -5 -5 1.8 2.9
 0 5 5 0.1 2.5
 0 5 5 0.4 0.9
 0 -5 5 -0.4 3.2
 0 5 5 -1.8 2.6
 0 -5 -5 -0.2 2.5
 0 -5 5 2.4 2.9
 0 -5 5 3.2 3
 0 5 -5 1 2.6
 0 5 5 -5.4 2.7
 0 -5 -5 0.2 2.8
 0 -5 5 -1.5 2.5
 0 -6 -5 118.29 8
 0 -6 5 133.49 8.9
 0 -6 5 118.49 8.7
 0 6 5 114.69 8.7
 0 -6 5 104.19 8.3
 0 -6 5 115.99 8.6
 0 6 5 106.99 7.7
 0 6 5 104.99 8.3
 0 6 -5 117.89 8.3
 0 -6 -5 111.39 8.6
 0 6 -5 113.79 8.1
 0 -6 -5 111.99 8.3
 0 -7 -5 -3.6 4
 0 7 -5 -1 2.9
 0 -7 -5 3.4 3.5
 0 7 5 2.7 3.6
 0 -7 5 -4.8 3.2
 0 -7 5 3.5 3.9
 0 -7 5 1.1 3.8
 0 7 -5 1.7 2.8
 0 7 5 2.3 3.4
 0 7 5 5.9 4.3
 0 -7 -5 0.7 3.3
 0 -7 5 0 3.5
 0 -8 5 114.99 9.5
 0 -8 -5 113.59 8.9
 0 -8 5 104.29 9.7
 0 -8 -5 109.99 9.5
 0 -8 -5 104.69 10.1
 0 8 5 123.89 8.9
 0 8 -5 102.69 8.7
 0 -8 5 107.59 10.2
 0 8 5 107.29 9.7
 0 8 -5 122.79 10.9
 0 -8 5 137.99 12.5
 0 9 -5 1.3 3.7
 0 9 5 -5.4 3.3
 0 -9 5 -2.3 4
 0 -9 -5 2.8 4.9
 0 -9 -5 -7.1 3.1
 0 -9 5 -0.5 4.7
 0 -9 5 0.4 4.6
 0 9 5 -4.2 3.8
 0 -9 -5 -2.3 4.3
 0 9 5 -0.8 5.2
 0 -9 5 -3.2 4.4
 0 -10 5 58.89 9.9
 0 -10 -5 53.39 9.6
 0 -10 -5 62.59 9.4
 0 -10 5 79.19 9.5
 0 10 5 66.69 8.4
 0 10 -5 54.29 7.6
 0 -10 5 62.39 9.5
 0 -10 -5 61.49 8.3
 0 11 -5 2.6 4.3
 0 -11 -5 0.5 4.6
 0 -11 5 2.1 5.9
 0 -11 -5 8.7 6.2
 0 -11 5 -4.4 4.6
 0 11 5 -2.9 4.2
 0 -11 -5 -1.4 5.3
 0 -11 5 3.9 5.4
 0 -12 -5 239.68 17.3
 0 12 5 238.68 15.5
 0 -12 -5 239.98 18.6
 -1 0 -5 -0.2 1.6
 1 0 -5 1.1 1.9
 1 0 5 -0.9 2.3
 1 0 -5 0.1 1.1
 -1 0 5 -0.2 1.6
 1 0 5 -1.6 1.6
 1 0 5 -1 1.6
 -1 0 5 0.5 1.9
 1 0 5 1.1 1.9
 -1 0 5 0.8 2.4
 -1 0 -5 0.3 2.4
 -1 0 5 -1.7 1.1
 1 0 -5 -0.5 1.8
 1 0 -5 -1.4 2.1
 -1 0 -5 -0.3 1.5
 -1 0 -5 -1 1.8
 -1 1 -5 224.18 10.4
 -1 -1 5 219.58 8.9
 1 -1 -5 202.58 9.6
 1 -1 -5 206.38 9.2
 1 1 5 235.08 9.5
 1 -1 -5 230.68 8.8
 1 -1 -5 227.58 9.5
 -1 -1 5 221.38 9.6
 -1 1 -5 223.38 9.1
 -1 -1 5 222.88 9.1
 -1 1 -5 220.88 9.3
 1 1 5 212.38 9.7
 -1 -1 5 232.48 10.4
 1 1 5 224.28 9.7
 -1 -1 5 227.08 9
 1 1 5 216.18 9.7
 -1 -1 -5 218.18 9.8
 -1 -1 -5 221.08 9.9
 -1 -1 -5 224.68 9.4
 -1 1 5 209.58 9.3
 -1 1 5 212.88 8.9
 1 -1 5 219.38 9.3
 1 -1 5 220.68 8.9
 1 1 -5 229.88 9
 1 -1 5 221.98 10.3
 -1 1 5 226.58 9.9
 -1 -1 -5 222.28 9.5
 -1 1 5 219.18 9.5
 1 -1 5 227.38 9.2
 1 1 -5 222.58 9.8
 1 1 -5 219.88 10.2
 -1 2 -5 5.3 2.8
 1 -2 -5 6.8 2.2
 -1 2 -5 3.8 1.4
 1 -2 -5 8 1.7
 1 2 5 5.6 2.1
 1 2 5 6.2 2.5
 -1 -2 5 4 2.9
 -1 -2 5 4.4 2
 1 2 5 5.5 2.6
 -1 -2 5 6 2.5
 1 -2 -5 5.7 2
 -1 -2 5 4.4 1.5
 1 -2 -5 4.7 2.6
 1 2 5 5.9 2.6
 -1 2 -5 4 2.2
 1 -2 5 6 1.2
 -1 2 5 4.3 1.6
 -1 -2 -5 10.1 2.6
 1 -2 5 9 2.4
 1 2 -5 5.6 2
 1 -2 5 5.4 2.8
 -1 2 5 4.6 2.4
 1 2 -5 9.3 3.1
 -1 -2 -5 5.6 2.5
 1 -2 5 5.7 2.1
 1 2 -5 5.8 1.4
 -1 -2 -5 3.3 2.5
 1 2 -5 6.6 2.9
 -1 2 5 3.2 2
 -1 2 5 4.5 2.5
 1 -2 5 4.4 2
 -1 3 -5 9.5 3.1
 1 3 5 12.4 3.3
 -1 -3 5 11.6 2.9
 1 -3 -5 15.4 2.9
 -1 -3 5 11.6 3.6
 1 -3 -5 17.9 3.2
 1 3 5 15.6 2.9
 1 -3 -5 10.7 3.1
 -1 3 -5 15.4 2.8
 1 3 5 14 3.2
 1 3 5 16.2 3.7
 -1 -3 5 17.4 3.3
 -1 3 -5 17.2 3.2
 1 3 5 14.5 2.4
 -1 -3 5 14 3.3
 -1 3 5 13.8 3
 1 3 -5 11.9 2
 1 3 -5 19.7 3.9
 1 -3 5 16.6 3.1
 1 3 -5 19 3.1
 -1 -3 -5 10.3 2.9
 1 3 -5 12.7 3.5
 -1 3 5 15.6 1.5
 1 -3 5 12.2 0.8
 -1 -3 -5 12.5 3.3
 1 -3 5 15.7 3.5
 -1 3 5 13.4 3.2
 -1 3 5 8.8 3.1
 1 -3 5 8.6 3.3
 -1 -3 -5 10.6 3.2
 1 -3 5 12 0.9
 1 -4 -5 126.99 7.7
 -1 4 -5 134.29 7.8
 1 4 5 130.19 7.8
 -1 -4 5 137.89 8.2
 1 4 5 129.59 8.2
 -1 -4 5 138.09 8.5
 1 -4 -5 144.19 8
 -1 -4 5 139.09 8.8
 1 4 5 137.79 8.6
 -1 4 -5 131.69 8.1
 1 -4 -5 141.99 7.9
 -1 -4 5 141.49 8.3
 -1 4 -5 135.59 8.2
 1 4 5 137.69 6.9
 1 4 -5 126.79 8.7
 -1 -4 -5 147.69 8.3
 1 -4 5 137.89 7.9
 -1 4 5 143.99 8
 1 -4 5 135.49 8.1
 -1 4 5 142.59 8.3
 1 4 -5 139.59 7.9
 -1 4 5 137.99 8
 -1 -4 -5 128.09 8
 -1 -4 -5 157.78 8.6
 1 4 -5 157.38 8.5
 1 -4 5 129.39 7.5
 1 5 5 5.4 3.5
 -1 -5 5 3.1 3.3
 -1 -5 5 -1.6 3
 1 -5 -5 -2.4 2.7
 -1 5 -5 3.1 3
 1 5 5 0.9 1.8
 1 -5 -5 6.4 3.1
 -1 5 -5 1.9 2.8
 1 5 5 5.8 3.4
 1 -5 -5 5.4 3
 -1 -5 5 6.5 3.7
 1 5 5 3.1 2.8
 -1 -5 5 2.6 3.1
 -1 5 5 2.4 2.8
 -1 5 5 5.7 3.8
 -1 -5 -5 4.9 3.1
 -1 5 5 3.6 2.9
 -1 -5 -5 1.9 2.9
 1 5 -5 2.8 2.9
 1 -5 5 2.1 2.9
 -1 -5 -5 4.8 3.4
 1 -5 5 0.4 2.7
 1 -5 5 2 2.8
 1 -5 5 7.3 3.5
 1 5 -5 6.6 3.2
 -1 -6 5 74.19 7.1
 1 6 5 77.89 7.5
 -1 -6 5 71.49 7.3
 -1 -6 5 59.29 7.1
 1 -6 -5 73.49 6.2
 1 -6 -5 70.89 6.6
 -1 -6 5 75.79 7.4
 1 6 5 70.69 6.2
 1 6 5 74.59 4.5
 -1 6 -5 78.39 6.7
 1 6 5 71.19 7.2
 -1 6 -5 65.29 6.4
 1 -6 -5 75.49 7.2
 1 -6 5 77.19 6.9
 1 -6 5 68.29 6.7
 -1 -6 -5 73.59 7.1
 -1 6 5 74.19 6.5
 1 6 -5 68.59 7.2
 1 -6 5 72.69 6.9
 -1 -6 -5 76.19 6.5
 -1 6 5 73.39 7.5
 -1 6 5 67.29 6.9
 -1 -6 -5 74.89 7.8
 1 -6 5 71.49 6.6
 -1 7 -5 4.4 3.7
 -1 -7 5 -2.1 4.2
 1 7 5 2.8 1.8
 1 7 5 2.3 4
 1 7 5 0.7 3.9
 1 7 5 1.9 3.1
 1 -7 -5 4.1 3.7
 -1 -7 5 2.7 4
 1 -7 -5 4.9 3.5
 -1 7 -5 5 3.7
 -1 -7 5 2.1 3.9
 1 -7 -5 3.4 4.1
 -1 -7 5 5.7 4.3
 1 -7 5 8.6 4.4
 1 -7 5 6.1 4.1
 -1 -7 -5 3.7 3.7
 1 -7 5 6.2 4
 -1 7 5 1.9 3.5
 1 7 -5 4.3 3.5
 -1 7 5 4.2 3.7
 -1 7 5 0.9 3.6
 1 -7 5 5.3 6.6
 1 7 -5 4.9 3.6
 -1 -7 -5 1.5 3.8
 -1 -8 5 292.87 16
 1 8 5 289.47 11.4
 1 8 5 298.07 14.8
 -1 8 -5 301.97 15.3
 1 8 5 263.77 16.2
 1 -8 -5 282.37 14.9
 -1 -8 5 262.97 16
 1 -8 -5 286.67 15.7
 -1 8 -5 307.77 18.2
 1 8 5 254.87 17.7
 -1 -8 5 284.37 16.6
 -1 -8 5 297.37 17.1
 -1 8 5 270.97 16.2
 -1 -8 -5 285.57 15.3
 -1 -8 -5 280.27 18.3
 1 -8 5 299.67 17
 -1 8 5 281.67 14.9
 -1 8 5 300.87 18.1
 1 -8 5 290.77 15.4
 1 8 -5 290.87 15.4
 -1 -8 -5 292.27 16.5
 1 -8 5 296.77 16.5
 1 -8 5 260.07 15.7
 1 8 -5 292.57 16.3
 1 -9 -5 4.9 4.6
 1 -9 -5 13.4 4.6
 -1 -9 5 2.9 5
 -1 -9 5 4.1 5.2
 1 -9 -5 -1.7 4.7
 -1 -9 5 14.5 5.7
 -1 -9 5 8.2 5.3
 1 9 5 11.8 5.3
 -1 9 -5 20.7 5.4
 1 9 5 4.8 4.9
 -1 9 5 4.5 3.9
 -1 -9 -5 6.7 4.3
 1 -9 5 9.9 5.2
 1 -9 5 7 4.6
 -1 9 5 9 5
 1 9 -5 17.9 5.2
 -1 9 5 19.4 5.9
 1 -9 5 12.7 5.6
 1 -9 5 8.3 5
 -1 -9 -5 8.4 5.2
 -1 -9 -5 8.6 5.4
 1 -10 -5 211.38 15.4
 1 -10 -5 212.08 13.4
 -1 -10 5 213.88 16.1
 -1 -10 5 210.58 16
 1 -10 -5 220.18 15.1
 -1 -10 5 231.08 16
 -1 10 -5 244.78 14.1
 1 10 5 237.18 14
 1 -10 5 216.68 13.8
 1 -10 5 213.98 15.4
 -1 -10 -5 202.08 15.4
 -1 -10 -5 205.58 15.1
 1 -10 5 191.58 15.6
 -1 10 5 218.88 13.7
 1 10 -5 214.78 13.8
 1 -10 5 229.18 15.5
 -1 -10 -5 238.18 14.2
 1 -11 -5 19.3 6.3
 -1 -11 5 25.1 6.6
 -1 -11 5 5.1 6.1
 1 -11 -5 17.8 7.6
 -1 -11 5 20.5 8
 1 11 5 17.6 5.5
 -1 -11 5 14.9 7.8
 -1 11 -5 35.5 6.5
 1 -11 5 20 7.6
 -1 -11 -5 33.3 8
 -1 11 5 22.2 5.9
 1 -11 5 5.1 6.4
 1 -11 5 23.2 7.2
 -1 -11 -5 34.8 8.2
 1 11 -5 29 6.3
 1 12 5 44.8 7.9
 -1 -12 5 32.4 7.4
 1 -12 -5 36.2 8
 1 -12 5 36.8 7.7
 -1 -12 -5 52.69 10.1
 -1 12 5 40.4 7.7
 -2 0 -5 1.6 2
 2 0 5 1.2 2.1
 -2 0 5 2.2 2.2
 -2 0 5 2 2.5
 -2 0 -5 2.6 2.3
 2 0 -5 1.1 2.1
 -2 0 5 0.3 0.9
 2 0 5 1.6 2.6
 2 0 5 1.5 1.9
 -2 0 -5 -2.6 2.4
 2 0 -5 0 1.9
 2 0 -5 0 2.3
 2 0 5 1.3 1.6
 -2 0 5 -0.4 1.9
 2 0 -5 0.9 0.9
 2 1 5 69.39 4.6
 2 -1 -5 73.59 4.9
 -2 -1 5 64.39 3.6
 2 -1 -5 68.59 3.3
 -2 -1 5 61.89 4.6
 -2 -1 5 61.29 5.4
 -2 1 -5 64.19 3.9
 2 1 5 67.09 4.6
 2 -1 -5 73.09 4.6
 2 -1 -5 67.39 4.3
 2 1 5 65.19 4.5
 -2 1 -5 61.09 5.3
 -2 1 -5 61.49 4.3
 -2 1 -5 69.59 4.4
 -2 -1 5 66.09 4.6
 2 1 5 65.19 5
 -2 1 5 62.49 4.9
 -2 -1 -5 65.39 4.5
 2 -1 5 73.39 4.2
 -2 -1 -5 67.69 5
 -2 1 5 65.99 4.3
 -2 1 5 61.39 4.5
 2 1 -5 67.89 4.9
 -2 -1 -5 67.49 4.4
 2 -1 5 61.19 5.3
 -2 1 5 65.89 3.5
 2 -1 5 62.09 4.1
 2 1 -5 60.99 5.4
 2 -1 5 68.59 3.9
 2 1 -5 70.99 4.2
 2 -2 -5 1332.37 48.5
 -2 2 -5 1387.76 49.5
 2 -2 -5 1393.76 48.4
 2 2 5 1349.27 49.7
 -2 -2 5 1379.16 49
 2 2 5 1408.26 49.7
 -2 2 -5 1355.76 50.19
 2 -2 -5 1348.67 49.1
 -2 -2 5 1325.57 50.19
 -2 2 -5 1388.56 48.5
 2 2 5 1364.36 49.6
 2 -2 -5 1376.96 49.6
 -2 -2 5 1430.26 49.9
 -2 -2 5 1390.66 48.8
 2 2 5 1366.36 49.7
 2 2 5 1369.96 49.6
 2 2 -5 1351.66 48.5
 2 2 -5 1383.66 50.09
 -2 2 5 1359.36 49.7
 -2 -2 -5 1467.85 49.6
 -2 -2 -5 1340.97 49.6
 2 -2 5 1365.86 48.7
 2 2 -5 1368.96 48.8
 -2 -2 -5 1317.87 49.8
 2 -2 5 1369.66 48.3
 2 -2 5 1334.77 49.9
 2 2 -5 1360.46 49.99
 -2 2 5 1356.26 49.2
 2 -2 5 1328.57 49.1
 -2 2 5 1428.76 48.7
 -2 2 5 1374.86 48.5
 2 3 5 52.89 4.9
 2 3 5 56.89 5.8
 2 -3 -5 46.7 4.1
 2 -3 -5 46.6 4.8
 2 -3 -5 46.6 4.2
 -2 -3 5 50.39 5.3
 2 3 5 49.2 5.1
 -2 3 -5 52.39 5.3
 2 -3 -5 42.8 2.6
 -2 -3 5 47.5 4.4
 -2 -3 5 45 5.3
 -2 3 -5 50.59 4.3
 2 -3 5 44.9 2.7
 -2 3 5 44.6 4.4
 -2 3 5 46.5 2.8
 2 3 -5 56.79 5.9
 2 3 -5 49.5 4.2
 2 3 -5 50.39 5.9
 2 -3 5 50.09 3.9
 -2 -3 -5 53.19 5.2
 2 -3 5 47.1 4.5
 -2 3 5 40.9 4.1
 -2 -3 -5 47 5
 -2 -3 -5 50.59 4.9
 2 3 -5 46.4 3.2
 2 -3 5 49.6 4.9
 2 -3 5 43.9 3
 2 4 5 640.44 25.3
 2 4 5 637.54 24.9
 -2 -4 5 637.34 25.2
 2 4 5 594.34 24.1
 2 -4 -5 618.04 24.2
 2 -4 -5 483.85 27.7
 2 4 5 612.54 23.8
 -2 4 -5 631.24 24.8
 2 -4 -5 630.74 24
 -2 4 -5 606.44 24.2
 -2 4 -5 628.44 24.2
 -2 -4 5 612.84 25.2
 -2 -4 5 640.74 24.5
 -2 -4 5 587.24 26.5
 -2 -4 -5 623.74 24.9
 -2 4 5 635.54 24.1
 -2 -4 -5 597.14 24.5
 2 4 -5 594.44 22.1
 2 -4 5 579.54 23.6
 -2 4 5 646.34 24.4
 2 4 -5 607.74 22.2
 2 -4 5 613.04 24.5
 2 4 -5 607.34 25.5
 -2 4 5 581.84 24.2
 2 4 -5 608.84 24.1
 2 -4 5 538.95 24.5
 2 -4 5 618.64 21.5
 -2 -4 -5 634.04 24.7
 2 -4 5 589.94 21.4
 2 -4 5 606.94 23.5
 2 4 -5 615.74 24.9
 -2 5 -5 153.08 9.1
 -2 -5 5 149.88 9.6
 -2 -5 5 154.78 9.6
 2 5 5 145.29 8.7
 2 5 5 147.69 9.5
 2 -5 -5 144.89 8.5
 -2 5 -5 152.38 8.9
 -2 -5 5 142.59 9.6
 -2 -5 5 149.09 9.2
 2 -5 -5 150.98 8.6
 2 5 5 142.49 7.9
 2 -5 -5 149.88 8.9
 2 5 5 154.58 9.8
 2 -5 5 157.38 8.4
 2 5 -5 139.29 6.1
 2 -5 5 150.78 9.2
 -2 -5 -5 149.59 9.2
 -2 5 5 141.39 8.7
 -2 -5 -5 147.89 9.2
 2 5 -5 146.59 6.4
 2 -5 5 154.28 8.6
 2 5 -5 142.99 8.7
 2 -5 5 149.69 9
 2 5 -5 137.19 9.2
 -2 -5 -5 149.29 9.4
 -2 5 5 150.28 9
 -2 5 5 149.09 8.9
 2 -6 -5 10.7 3.4
 2 6 5 13 3
 2 -6 -5 14.3 4.2
 -2 -6 5 14.8 4.7
 -2 6 -5 13 4
 -2 -6 5 14.3 4.6
 -2 -6 5 11 4.1
 2 6 5 16 4
 2 6 5 17.6 4.8
 -2 -6 5 7.5 4.3
 2 6 5 15.5 4.7
 2 -6 -5 8.6 3.4
 -2 6 -5 10.4 3.8
 2 -6 5 16.1 4.1
 -2 6 5 10.6 3.8
 -2 6 5 13.1 3.8
 2 6 -5 14 4.2
 -2 -6 -5 20.8 4.8
 -2 -6 -5 9.5 4.4
 2 -6 5 14.8 3.9
 -2 6 5 12.5 3.9
 2 -6 5 12.3 3.9
 2 6 -5 12.5 1.9
 2 -6 5 14.7 3.8
 2 6 -5 9.6 3.8
 -2 -6 -5 7 3.9
 2 6 -5 11 1.5
 -2 -7 5 1055.89 42.2
 2 7 5 1035 42.3
 -2 7 -5 1065.69 41.2
 -2 7 -5 996.9 41.3
 2 -7 -5 1054.59 47
 -2 -7 5 1044.8 43
 2 7 5 1056.39 42.7
 2 -7 -5 1067.19 40.8
 2 -7 -5 1016.3 41.7
 -2 -7 5 1033.2 44.5
 -2 -7 5 1036.4 42.3
 2 7 5 1072.09 40.7
 2 7 5 1033.8 38.7
 2 -7 5 1064.49 41.3
 2 -7 5 1035.7 42.1
 2 -7 5 1056.09 41.5
 -2 7 5 1005.8 41.3
 2 7 -5 1046.9 41.7
 2 -7 5 1085.09 41.1
 -2 7 5 1023.2 40.8
 -2 -7 -5 1061.09 42.3
 2 7 -5 1101.59 41.7
 -2 -7 -5 1027 41.2
 2 7 -5 1060.99 38.3
 -2 -7 -5 1069.79 42.5
 -2 7 5 1094.09 41.8
 2 7 -5 1031.2 36.9
 2 8 5 40.9 7.6
 2 -8 -5 48.8 6.6
 2 -8 -5 43.5 8.6
 -2 -8 5 39.5 7.2
 2 8 5 46.7 6.4
 -2 -8 5 36.3 7.2
 -2 -8 5 28.1 6.6
 -2 -8 5 66.99 8.6
 2 -8 -5 45.1 7.7
 -2 8 -5 48.3 6.9
 2 8 5 37.7 4.3
 2 -8 5 29 6.6
 -2 8 5 49.5 6.9
 -2 -8 -5 56.39 7.4
 2 -8 5 39.5 6.5
 2 8 -5 30.8 6.1
 2 -8 5 47 7.1
 2 -8 5 41.9 6.4
 2 8 -5 51.09 7.2
 -2 -8 -5 48.1 7.6
 -2 -8 -5 39.5 7.3
 -2 8 5 41.5 7
 -2 8 5 48.5 7.1
 -2 -9 5 80.19 10.3
 -2 -9 5 81.89 9.7
 -2 -9 5 73.59 9.8
 2 -9 -5 82.89 10
 2 9 5 69.79 5
 -2 -9 5 49.99 9.3
 2 -9 -5 72.59 8.1
 2 -9 -5 66.09 8.4
 -2 9 -5 69.99 8.1
 2 -9 5 87.89 9.2
 -2 -9 -5 63.29 9.4
 -2 9 5 64.69 8.5
 2 -9 5 79.39 9.5
 -2 -9 -5 85.39 9.2
 -2 9 5 66.09 9.5
 2 -9 5 57.09 8.7
 2 -9 5 61.99 8.4
 2 9 -5 68.39 8.2
 -2 -9 -5 66.29 12.6
 2 -10 -5 16.8 5.9
 -2 -10 5 10 5.5
 2 10 5 12.4 2.3
 2 -10 -5 11.1 6.4
 -2 -10 5 16.6 6.7
 2 -10 -5 22.3 5.4
 -2 10 -5 23 5.5
 2 10 5 14.5 5.8
 -2 -10 5 17 6.8
 -2 -10 5 11.6 6.4
 -2 -10 -5 10.2 6.5
 2 -10 5 4.7 5
 2 -10 5 12.9 6.4
 2 -10 5 3.8 4.4
 -2 10 5 11.1 5.2
 2 -10 5 9.2 5.5
 -2 -10 -5 10 5
 -2 -10 -5 17.8 6.3
 2 10 -5 12.3 5
 -2 11 -5 -1.7 3.9
 -2 -11 5 -13.9 4.8
 2 -11 -5 -8.2 5.1
 -2 -11 5 -0.8 5.1
 -2 -11 5 -2 5.6
 2 -11 -5 0.4 5.7
 2 11 5 -0.2 4.5
 -2 -11 5 -3.9 5.1
 -2 -11 -5 -3.2 5
 2 -11 5 5 4.5
 -2 11 5 20 5.9
 2 -11 5 -2.7 5.4
 2 -11 5 2 5
 -2 -11 -5 3.6 4.8
 -2 -11 -5 -8.3 5
 2 -11 5 -1.3 5.1
 2 -12 -5 31.7 8.3
 2 12 5 42 7.3
 -2 -12 5 23.8 8.4
 -2 -12 5 60.99 10.5
 -2 -12 -5 31.7 9
 2 12 -5 59.79 10.8
 -2 12 5 42.9 8.3
 -3 0 -5 2.7 2.1
 3 0 5 1.8 2.4
 3 0 5 1.3 1.7
 3 0 5 1.6 2.1
 -3 0 5 -0.7 1.8
 -3 0 5 0.8 0.6
 -3 0 -5 2 1.5
 -3 0 -5 0.5 2.5
 3 0 5 0.9 2.7
 -3 0 5 1.6 2.7
 -3 0 5 -0.1 2.7
 3 0 -5 -1.2 1.9
 3 0 -5 -0.6 2.4
 3 0 -5 0 2.6
 -3 0 5 0.9 0.7
 -3 -1 5 2621.54 89.79
 -3 -1 5 2457.65 89.59
 -3 1 -5 2487.85 88.59
 3 -1 -5 2534.25 87.79
 -3 -1 5 2565.44 88.29
 3 1 5 2526.45 89.89
 3 -1 -5 2672.73 89.49
 3 -1 -5 2575.04 89.19
 -3 1 -5 2510.05 89.29
 3 1 5 2473.55 90.19
 3 -1 -5 2733.03 89.99
 -3 1 -5 2508.35 89.39
 -3 -1 5 2448.85 90.19
 3 1 5 2646.24 90.49
 -3 1 -5 2623.54 90.69
 3 1 5 2546.25 89.49
 3 1 5 2496.05 89.49
 3 -1 5 2461.45 90.29
 3 1 -5 2552.84 89.89
 -3 -1 -5 2561.14 89.39
 3 1 -5 2617.74 90.39
 -3 1 5 2500.45 89.09
 -3 -1 -5 2492.95 89.99
 3 1 -5 2507.05 89.49
 3 -1 5 2565.14 89.29
 -3 1 5 2575.94 89.49
 -3 1 5 2404.06 88.39
 -3 1 5 2502.65 90.09
 3 -1 5 2506.65 88.59
 3 -1 5 2518.85 89.29
 3 2 5 1900.41 70.09
 3 2 5 1884.81 70.59
 -3 -2 5 1985.4 70.29
[truncated: 922,803 more chars]
