# Supplementary material for: Borylation Directed Borylation of Indoles Using Pyrazabole Electrophiles: A One‐Pot Route to C7‐Borylated‐Indolines
Source: Angew Chem Int Ed Engl. 2022 Jun 28;61(32):e202206230. doi: 10.1002/anie.202206230 (PMC9401042; doi:10.1002/anie.202206230)
Supplement: Supplementary file 3 — Supporting Information [file ANIE-61-0-s001.cif]

data_jp172_reprocess
_audit_creation_date               2021-10-06
_audit_creation_method
;
Olex2 1.3
(compiled 2020.11.12 svn.r5f609507 for OlexSys, GUI svn.r6408)
;
_shelx_SHELXL_version_number       '2016/6'
_audit_contact_author_address      ?
_audit_contact_author_email        ?
_audit_contact_author_name         ''
_audit_contact_author_phone        ?
_publ_contact_author_id_orcid      ?
_publ_section_references
;
Dolomanov, O.V., Bourhis, L.J., Gildea, R.J, Howard, J.A.K. & Puschmann, H.
 (2009), J. Appl. Cryst. 42, 339-341.

Sheldrick, G.M. (2015). Acta Cryst. C71, 3-8.
;
_chemical_name_common              ?
_chemical_name_systematic          ?
_chemical_formula_moiety           'C14 H16 B2 N5, C2 F6 N O4 S2'
_chemical_formula_sum              'C16 H16 B2 F6 N6 O4 S2'
_chemical_formula_weight           556.09
_chemical_melting_point            ?
loop_
  _atom_type_symbol
  _atom_type_description
  _atom_type_scat_dispersion_real
  _atom_type_scat_dispersion_imag
  _atom_type_scat_source
 'C' 'C' 0.0033 0.0016 'International Tables Vol C Tables 4.2.6.8 and 6.1.1.4'
 'H' 'H' 0.0000 0.0000 'International Tables Vol C Tables 4.2.6.8 and 6.1.1.4'
 'B' 'B' 0.0013 0.0007 'International Tables Vol C Tables 4.2.6.8 and 6.1.1.4'
 'F' 'F' 0.0171 0.0103 'International Tables Vol C Tables 4.2.6.8 and 6.1.1.4'
 'N' 'N' 0.0061 0.0033 'International Tables Vol C Tables 4.2.6.8 and 6.1.1.4'
 'O' 'O' 0.0106 0.0060 'International Tables Vol C Tables 4.2.6.8 and 6.1.1.4'
 'S' 'S' 0.1246 0.1234 'International Tables Vol C Tables 4.2.6.8 and 6.1.1.4'

_shelx_space_group_comment
;
The symmetry employed for this shelxl refinement is uniquely defined
by the following loop, which should always be used as a source of
symmetry information in preference to the above space-group names.
They are only intended as comments.
;
_space_group_crystal_system        'monoclinic'
_space_group_IT_number             14
_space_group_name_H-M_alt          'P 1 21/c 1'
_space_group_name_Hall             '-P 2ybc'
loop_
  _space_group_symop_operation_xyz
 'x, y, z'
 '-x, y+1/2, -z+1/2'
 '-x, -y, -z'
 'x, -y-1/2, z-1/2'

_cell_length_a                     13.7735(5)
_cell_length_b                     8.5800(2)
_cell_length_c                     24.2584(9)
_cell_angle_alpha                  90
_cell_angle_beta                   126.298(6)
_cell_angle_gamma                  90
_cell_volume                       2310.47(19)
_cell_formula_units_Z              4
_cell_measurement_reflns_used      8569
_cell_measurement_temperature      120.2(8)
_cell_measurement_theta_max        28.7300
_cell_measurement_theta_min        3.7810
_shelx_estimated_absorpt_T_max     ?
_shelx_estimated_absorpt_T_min     ?
_exptl_absorpt_coefficient_mu      0.316
_exptl_absorpt_correction_T_max    1.00000
_exptl_absorpt_correction_T_min    0.91588
_exptl_absorpt_correction_type     multi-scan
_exptl_absorpt_process_details
;
CrysAlisPro 1.171.40.53 (Rigaku Oxford Diffraction, 2019)
Empirical absorption correction using spherical harmonics,
 implemented in SCALE3 ABSPACK scaling algorithm.
;
_exptl_absorpt_special_details     ?
_exptl_crystal_colour              'clear colourless'
_exptl_crystal_colour_lustre       clear
_exptl_crystal_colour_primary      colourless
_exptl_crystal_density_diffrn      1.599
_exptl_crystal_density_meas        ?
_exptl_crystal_density_method      ?
_exptl_crystal_description         plate
_exptl_crystal_F_000               1128
loop_
  _exptl_crystal_face_index_h
  _exptl_crystal_face_index_k
  _exptl_crystal_face_index_l
  _exptl_crystal_face_perp_dist
 -5 -11 -1 0.0726
 16 -7 -23 0.1026
 -3 -11 13 0.0641
 18 -5 -19 0.1006
 9 -5 12 0.0741
 8 3 -33 0.0873
 19 -2 -21 0.1167
 12 2 9 0.0866
 6 -3 -31 0.0821
 -9 10 19 0.0747
 -13 -1 -7 0.0751
 10 10 -6 0.0822
 -9 0 34 0.0928

_exptl_crystal_size_max            0.223
_exptl_crystal_size_mid            0.185
_exptl_crystal_size_min            0.163
_exptl_transmission_factor_max     ?
_exptl_transmission_factor_min     ?
_diffrn_reflns_av_R_equivalents    0.0384
_diffrn_reflns_av_unetI/netI       0.0384
_diffrn_reflns_Laue_measured_fraction_full  0.998
_diffrn_reflns_Laue_measured_fraction_max  0.909
_diffrn_reflns_limit_h_max         18
_diffrn_reflns_limit_h_min         -19
_diffrn_reflns_limit_k_max         11
_diffrn_reflns_limit_k_min         -11
_diffrn_reflns_limit_l_max         31
_diffrn_reflns_limit_l_min         -32
_diffrn_reflns_number              30679
_diffrn_reflns_point_group_measured_fraction_full  0.998
_diffrn_reflns_point_group_measured_fraction_max  0.909
_diffrn_reflns_theta_full          25.242
_diffrn_reflns_theta_max           29.303
_diffrn_reflns_theta_min           3.418
_diffrn_ambient_temperature        293(2)
_diffrn_detector_area_resol_mean   16.1042
_diffrn_detector_type              Eos
_diffrn_measured_fraction_theta_full  0.998
_diffrn_measured_fraction_theta_max  0.909
_diffrn_measurement_details
;
List of Runs (angles in degrees, time in seconds):

  # Type    Start    End  Width  t~exp~   \w     \q     \k     \f   Frames
--------------------------------------------------------------------------
  1  \w    -55.00 -30.00   1.00   25.00    --  -16.31 118.00-159.00   25
  2  \w    -61.00 -36.00   1.00   25.00    --  -16.31 158.00  -5.00   25
  3  \w      7.00  33.00   1.00   25.00    --   18.03-118.00 114.00   26
  4  \w     33.00  58.00   1.00   25.00    --   18.03-158.00 -38.00   25
  5  \w    -85.00   2.00   1.00   25.00    --  -16.31 -57.00  60.00   87
  6  \w    -47.00 -19.00   1.00   25.00    --  -16.31 -57.00-180.00   28
  7  \w    -34.00  52.00   1.00   25.00    --  -16.31  57.00 -30.00   86
  8  \w    -84.00 -57.00   1.00   25.00    --  -16.31 -57.00-180.00   27
  9  \w     -4.00  89.00   1.00   25.00    --   18.03  38.00-120.00   93
 10  \w     -7.00  27.00   1.00   25.00    --   18.03  77.00 -90.00   34
 11  \w     -8.00  39.00   1.00   25.00    --   18.03  77.00  60.00   47
 12  \w    -18.00  59.00   1.00   25.00    --   18.03 -99.00 -90.00   77
 13  \w     43.00  92.00   1.00   25.00    --   18.03 178.00-180.00   49
;
_diffrn_measurement_device         'four-circle diffractometer'
_diffrn_measurement_device_type    'Xcalibur, Eos'
_diffrn_measurement_method         '\w scans'
_diffrn_radiation_type             MoK\a
_diffrn_radiation_wavelength       0.71073
_diffrn_source                     ?
_reflns_Friedel_coverage           0.000
_reflns_Friedel_fraction_full      .
_reflns_Friedel_fraction_max       .
_reflns_number_gt                  4101
_reflns_number_total               5739
_reflns_special_details
;
 Reflections were merged by SHELXL according to the crystal
 class for the calculation of statistics and refinement.
 
 _reflns_Friedel_fraction is defined as the number of unique
 Friedel pairs measured divided by the number that would be
 possible theoretically, ignoring centric projections and
 systematic absences.
;
_reflns_threshold_expression       'I > 2\s(I)'
_computing_cell_refinement         'CrysAlisPro 1.171.40.53 (Rigaku OD, 2019)'
_computing_data_collection         'CrysAlisPro 1.171.40.53 (Rigaku OD, 2019)'
_computing_data_reduction          'CrysAlisPro 1.171.40.53 (Rigaku OD, 2019)'
_computing_molecular_graphics      'Olex2 1.3 (Dolomanov et al., 2009)'
_computing_publication_material    'Olex2 1.3 (Dolomanov et al., 2009)'
_computing_structure_refinement    'SHELXL 2016/6 (Sheldrick, 2015)'
_computing_structure_solution      'SHELXT 2018/2 (Sheldrick, 2018)'
_refine_diff_density_max           0.515
_refine_diff_density_min           -0.339
_refine_diff_density_rms           0.070
_refine_ls_extinction_coef         .
_refine_ls_extinction_method       none
_refine_ls_goodness_of_fit_ref     1.027
_refine_ls_hydrogen_treatment      mixed
_refine_ls_matrix_type             full
_refine_ls_number_parameters       337
_refine_ls_number_reflns           5739
_refine_ls_number_restraints       36
_refine_ls_R_factor_all            0.0801
_refine_ls_R_factor_gt             0.0493
_refine_ls_restrained_S_all        1.045
_refine_ls_shift/su_max            0.000
_refine_ls_shift/su_mean           0.000
_refine_ls_structure_factor_coef   Fsqd
_refine_ls_weighting_details      
 'w=1/[\s^2^(Fo^2^)+(0.0550P)^2^+2.0286P] where P=(Fo^2^+2Fc^2^)/3'
_refine_ls_weighting_scheme        calc
_refine_ls_wR_factor_gt            0.1132
_refine_ls_wR_factor_ref           0.1308
_refine_special_details            ?
_olex2_refinement_description
;
1. Fixed Uiso
 At 1.2 times of:
  All C(H) groups, All C(H,H) groups
2. Rigid body (RIGU) restrains
 C15, F1, F2, F3, F5, C16, F6, F4
 with sigma for 1-2 distances of 0.001 and sigma for 1-3 distances of 0.001
3.a Secondary CH2 refined with riding coordinates:
 C7(H7A,H7B), C8(H8A,H8B)
3.b Aromatic/amide H refined with riding coordinates:
 C1(H1), C2(H2), C3(H3), C4(H4), C5(H5A), C6(H6), C10(H10), C11(H11), C12(H12)
;
_atom_sites_solution_hydrogens     mixed
_atom_sites_solution_primary       ?
_atom_sites_solution_secondary     ?
loop_
  _atom_site_label
  _atom_site_type_symbol
  _atom_site_fract_x
  _atom_site_fract_y
  _atom_site_fract_z
  _atom_site_U_iso_or_equiv
  _atom_site_adp_type
  _atom_site_occupancy
  _atom_site_site_symmetry_order
  _atom_site_calc_flag
  _atom_site_refinement_flags_posn
  _atom_site_refinement_flags_adp
  _atom_site_refinement_flags_occupancy
  _atom_site_disorder_assembly
  _atom_site_disorder_group
 N1 N 0.14053(17) 0.3912(2) 0.47259(9) 0.0257(4) Uani 1 1 d . . . . .
 N2 N 0.19654(16) 0.3441(2) 0.53895(9) 0.0228(4) Uani 1 1 d . . . . .
 N3 N 0.33055(18) 0.3769(2) 0.48452(9) 0.0276(4) Uani 1 1 d . . . . .
 N4 N 0.38463(16) 0.3138(2) 0.54836(9) 0.0258(4) Uani 1 1 d . . . . .
 N5 N 0.37555(18) 0.5277(2) 0.61398(9) 0.0241(4) Uani 1 1 d . . . . .
 C1 C 0.0236(2) 0.3594(3) 0.43824(12) 0.0298(5) Uani 1 1 d . . . . .
 H1 H -0.034845 0.381050 0.392222 0.036 Uiso 1 1 calc R U . . .
 C2 C 0.0027(2) 0.2893(3) 0.48155(12) 0.0318(5) Uani 1 1 d . . . . .
 H2 H -0.070697 0.254367 0.470621 0.038 Uiso 1 1 calc R U . . .
 C3 C 0.1134(2) 0.2821(3) 0.54435(12) 0.0269(5) Uani 1 1 d . . . . .
 H3 H 0.127885 0.240751 0.584047 0.032 Uiso 1 1 calc R U . . .
 C4 C 0.3925(2) 0.3298(3) 0.46126(13) 0.0352(6) Uani 1 1 d . . . . .
 H4 H 0.374785 0.356116 0.419023 0.042 Uiso 1 1 calc R U . . .
 C5 C 0.4872(2) 0.2356(3) 0.50967(14) 0.0373(6) Uani 1 1 d . . . . .
 H5A H 0.544145 0.187565 0.506449 0.045 Uiso 1 1 calc R U . . .
 C6 C 0.4791(2) 0.2282(3) 0.56340(13) 0.0314(5) Uani 1 1 d . . . . .
 H6 H 0.530827 0.172832 0.603726 0.038 Uiso 1 1 calc R U . . .
 C7 C 0.3759(2) 0.5794(3) 0.67342(12) 0.0303(5) Uani 1 1 d . . . . .
 H7A H 0.442683 0.533118 0.715800 0.036 Uiso 1 1 calc R U . . .
 H7B H 0.301168 0.551307 0.666441 0.036 Uiso 1 1 calc R U . . .
 C8 C 0.3897(2) 0.7561(3) 0.67453(13) 0.0340(6) Uani 1 1 d . . . . .
 H8A H 0.350506 0.807418 0.692131 0.041 Uiso 1 1 calc R U . . .
 H8B H 0.473893 0.786265 0.701901 0.041 Uiso 1 1 calc R U . . .
 C9 C 0.3281(2) 0.7932(3) 0.60050(13) 0.0292(5) Uani 1 1 d . . . . .
 C10 C 0.2801(2) 0.9293(3) 0.56415(15) 0.0389(6) Uani 1 1 d . . . . .
 H10 H 0.287759 1.021861 0.586357 0.047 Uiso 1 1 calc R U . . .
 C11 C 0.2199(2) 0.9265(3) 0.49357(15) 0.0404(7) Uani 1 1 d . . . . .
 H11 H 0.189056 1.018533 0.468698 0.049 Uiso 1 1 calc R U . . .
 C12 C 0.2053(2) 0.7887(3) 0.46009(14) 0.0347(6) Uani 1 1 d . . . . .
 H12 H 0.163113 0.790295 0.412788 0.042 Uiso 1 1 calc R U . . .
 C13 C 0.2519(2) 0.6456(3) 0.49473(12) 0.0271(5) Uani 1 1 d . . . . .
 C14 C 0.3148(2) 0.6578(3) 0.56472(12) 0.0251(5) Uani 1 1 d . . . . .
 B1 B 0.2175(2) 0.4827(3) 0.45500(13) 0.0284(6) Uani 1 1 d . . . . .
 H1A H 0.169(2) 0.494(3) 0.3997(13) 0.030(7) Uiso 1 1 d . . . . .
 B2 B 0.3350(2) 0.3544(3) 0.58900(13) 0.0241(5) Uani 1 1 d . . . . .
 H2A H 0.372(2) 0.281(3) 0.6330(11) 0.018(6) Uiso 1 1 d . . . . .
 S1 S 0.74319(6) 0.90461(7) 0.73478(3) 0.02977(16) Uani 1 1 d . . . . .
 S2 S 0.71058(5) 0.58677(7) 0.74297(3) 0.02568(15) Uani 1 1 d . . . . .
 F1 F 0.7419(2) 0.9704(3) 0.62933(11) 0.0761(6) Uani 1 1 d . . . . .
 F2 F 0.8761(2) 1.0919(2) 0.72239(12) 0.0726(6) Uani 1 1 d . . . . .
 F3 F 0.9009(2) 0.8513(2) 0.71022(13) 0.0786(6) Uani 1 1 d . . . . .
 F4 F 0.94532(13) 0.5915(2) 0.81655(9) 0.0591(5) Uani 1 1 d . . . . .
 F5 F 0.85903(15) 0.4749(2) 0.71991(9) 0.0569(5) Uani 1 1 d . . . . .
 F6 F 0.86795(17) 0.3644(2) 0.80212(9) 0.0601(5) Uani 1 1 d . . . . .
 O1 O 0.64594(18) 1.0122(2) 0.70574(10) 0.0429(5) Uani 1 1 d . . . . .
 O2 O 0.83323(17) 0.9084(2) 0.80708(9) 0.0413(5) Uani 1 1 d . . . . .
 O3 O 0.62589(15) 0.4739(2) 0.69387(9) 0.0362(4) Uani 1 1 d . . . . .
 O4 O 0.71730(17) 0.6093(2) 0.80312(9) 0.0380(4) Uani 1 1 d . . . . .
 N6 N 0.69590(18) 0.7367(2) 0.70225(10) 0.0309(5) Uani 1 1 d . . . . .
 C15 C 0.8209(3) 0.9567(4) 0.69709(18) 0.0523(7) Uani 1 1 d . . . . .
 C16 C 0.8549(2) 0.4992(3) 0.77199(13) 0.0379(5) Uani 1 1 d . . . . .
 H5 H 0.454(3) 0.534(3) 0.6310(14) 0.036(7) Uiso 1 1 d . . . . .

loop_
  _atom_site_aniso_label
  _atom_site_aniso_U_11
  _atom_site_aniso_U_22
  _atom_site_aniso_U_33
  _atom_site_aniso_U_23
  _atom_site_aniso_U_13
  _atom_site_aniso_U_12
 N1 0.0225(9) 0.0288(11) 0.0149(9) 0.0016(7) 0.0051(8) -0.0008(8)
 N2 0.0218(9) 0.0235(10) 0.0162(9) 0.0019(7) 0.0076(8) -0.0008(7)
 N3 0.0282(10) 0.0316(11) 0.0176(9) 0.0016(8) 0.0106(8) -0.0013(8)
 N4 0.0218(9) 0.0283(11) 0.0207(9) 0.0024(8) 0.0089(8) 0.0003(8)
 N5 0.0226(10) 0.0281(11) 0.0194(9) -0.0013(8) 0.0113(8) -0.0026(8)
 C1 0.0206(11) 0.0317(13) 0.0217(12) -0.0027(9) 0.0041(9) 0.0012(9)
 C2 0.0199(11) 0.0317(13) 0.0341(13) -0.0016(10) 0.0106(10) -0.0030(9)
 C3 0.0263(11) 0.0233(12) 0.0299(12) 0.0007(9) 0.0160(10) -0.0007(9)
 C4 0.0396(14) 0.0422(16) 0.0292(13) -0.0055(11) 0.0234(12) -0.0057(11)
 C5 0.0330(13) 0.0429(16) 0.0388(15) -0.0062(12) 0.0227(12) 0.0008(11)
 C6 0.0234(12) 0.0299(13) 0.0328(13) 0.0009(10) 0.0122(11) 0.0022(9)
 C7 0.0305(12) 0.0385(14) 0.0223(12) -0.0025(10) 0.0159(10) -0.0011(10)
 C8 0.0300(13) 0.0355(14) 0.0367(14) -0.0091(11) 0.0198(12) -0.0018(10)
 C9 0.0202(11) 0.0312(13) 0.0356(13) -0.0049(10) 0.0163(10) -0.0027(9)
 C10 0.0400(15) 0.0253(14) 0.0549(18) -0.0029(11) 0.0300(14) -0.0021(11)
 C11 0.0406(15) 0.0288(15) 0.0542(18) 0.0156(12) 0.0293(14) 0.0072(11)
 C12 0.0315(13) 0.0350(15) 0.0367(14) 0.0123(11) 0.0198(12) 0.0040(10)
 C13 0.0221(11) 0.0267(12) 0.0296(13) 0.0068(9) 0.0136(10) 0.0021(9)
 C14 0.0218(11) 0.0221(12) 0.0309(13) 0.0018(9) 0.0153(10) 0.0002(8)
 B1 0.0276(13) 0.0341(15) 0.0170(13) 0.0062(10) 0.0097(11) 0.0033(11)
 B2 0.0199(12) 0.0275(14) 0.0164(12) 0.0029(10) 0.0061(10) -0.0009(10)
 S1 0.0326(3) 0.0298(3) 0.0267(3) -0.0020(2) 0.0175(3) -0.0039(2)
 S2 0.0205(3) 0.0304(3) 0.0219(3) -0.0018(2) 0.0102(2) -0.0042(2)
 F1 0.1250(17) 0.0699(14) 0.0666(11) -0.0085(10) 0.0750(12) -0.0313(12)
 F2 0.0976(15) 0.0492(11) 0.1112(16) -0.0305(11) 0.0839(14) -0.0387(10)
 F3 0.0851(14) 0.0584(12) 0.1433(19) -0.0249(12) 0.0955(14) -0.0190(10)
 F4 0.0211(8) 0.0695(12) 0.0551(10) -0.0145(9) 0.0052(7) -0.0011(7)
 F5 0.0468(10) 0.0797(14) 0.0511(10) -0.0046(9) 0.0327(9) 0.0121(9)
 F6 0.0611(12) 0.0486(10) 0.0526(11) 0.0140(8) 0.0238(9) 0.0195(8)
 O1 0.0493(12) 0.0377(11) 0.0412(11) 0.0067(8) 0.0266(10) 0.0089(9)
 O2 0.0414(11) 0.0384(11) 0.0295(10) -0.0085(8) 0.0131(9) -0.0075(8)
 O3 0.0254(9) 0.0366(10) 0.0331(10) -0.0070(8) 0.0100(8) -0.0075(7)
 O4 0.0491(11) 0.0394(11) 0.0344(10) -0.0038(8) 0.0296(9) -0.0077(8)
 N6 0.0319(11) 0.0338(12) 0.0203(10) -0.0027(8) 0.0117(9) -0.0051(9)
 C15 0.0723(18) 0.0427(15) 0.0705(15) -0.0191(13) 0.0580(15) -0.0224(12)
 C16 0.0263(12) 0.0438(14) 0.0305(12) -0.0017(9) 0.0097(10) 0.0044(10)

_geom_special_details
;
 All esds (except the esd in the dihedral angle between two l.s. planes)
 are estimated using the full covariance matrix.  The cell esds are taken
 into account individually in the estimation of esds in distances, angles
 and torsion angles; correlations between esds in cell parameters are only
 used when they are defined by crystal symmetry.  An approximate (isotropic)
 treatment of cell esds is used for estimating esds involving l.s. planes.
;
loop_
  _geom_bond_atom_site_label_1
  _geom_bond_atom_site_label_2
  _geom_bond_distance
  _geom_bond_site_symmetry_2
  _geom_bond_publ_flag
 N1 N2 1.371(2) . ?
 N1 C1 1.331(3) . ?
 N1 B1 1.568(3) . ?
 N2 C3 1.338(3) . ?
 N2 B2 1.542(3) . ?
 N3 N4 1.371(3) . ?
 N3 C4 1.333(3) . ?
 N3 B1 1.563(3) . ?
 N4 C6 1.343(3) . ?
 N4 B2 1.535(3) . ?
 N5 C7 1.506(3) . ?
 N5 C14 1.480(3) . ?
 N5 B2 1.578(3) . ?
 N5 H5 0.90(3) . ?
 C1 H1 0.9300 . ?
 C1 C2 1.381(4) . ?
 C2 H2 0.9300 . ?
 C2 C3 1.378(3) . ?
 C3 H3 0.9300 . ?
 C4 H4 0.9300 . ?
 C4 C5 1.385(4) . ?
 C5 H5A 0.9300 . ?
 C5 C6 1.373(4) . ?
 C6 H6 0.9300 . ?
 C7 H7A 0.9700 . ?
 C7 H7B 0.9700 . ?
 C7 C8 1.526(4) . ?
 C8 H8A 0.9700 . ?
 C8 H8B 0.9700 . ?
 C8 C9 1.498(4) . ?
 C9 C10 1.374(4) . ?
 C9 C14 1.395(3) . ?
 C10 H10 0.9300 . ?
 C10 C11 1.392(4) . ?
 C11 H11 0.9300 . ?
 C11 C12 1.380(4) . ?
 C12 H12 0.9300 . ?
 C12 C13 1.409(3) . ?
 C13 C14 1.379(3) . ?
 C13 B1 1.602(4) . ?
 B1 H1A 1.09(2) . ?
 B2 H2A 1.07(2) . ?
 S1 O1 1.423(2) . ?
 S1 O2 1.4282(19) . ?
 S1 N6 1.585(2) . ?
 S1 C15 1.828(3) . ?
 S2 O3 1.4397(18) . ?
 S2 O4 1.4196(18) . ?
 S2 N6 1.561(2) . ?
 S2 C16 1.831(3) . ?
 F1 C15 1.335(4) . ?
 F2 C15 1.321(3) . ?
 F3 C15 1.311(4) . ?
 F4 C16 1.323(3) . ?
 F5 C16 1.314(3) . ?
 F6 C16 1.323(3) . ?

loop_
  _geom_angle_atom_site_label_1
  _geom_angle_atom_site_label_2
  _geom_angle_atom_site_label_3
  _geom_angle
  _geom_angle_site_symmetry_1
  _geom_angle_site_symmetry_3
  _geom_angle_publ_flag
 N2 N1 B1 117.77(17) . . ?
 C1 N1 N2 107.82(19) . . ?
 C1 N1 B1 134.0(2) . . ?
 N1 N2 B2 118.77(18) . . ?
 C3 N2 N1 108.23(18) . . ?
 C3 N2 B2 132.65(19) . . ?
 N4 N3 B1 118.34(18) . . ?
 C4 N3 N4 107.6(2) . . ?
 C4 N3 B1 134.1(2) . . ?
 N3 N4 B2 119.00(18) . . ?
 C6 N4 N3 108.28(19) . . ?
 C6 N4 B2 132.7(2) . . ?
 C7 N5 B2 116.46(18) . . ?
 C7 N5 H5 102.9(17) . . ?
 C14 N5 C7 103.35(18) . . ?
 C14 N5 B2 119.90(18) . . ?
 C14 N5 H5 106.1(18) . . ?
 B2 N5 H5 106.5(18) . . ?
 N1 C1 H1 125.3 . . ?
 N1 C1 C2 109.4(2) . . ?
 C2 C1 H1 125.3 . . ?
 C1 C2 H2 127.2 . . ?
 C3 C2 C1 105.6(2) . . ?
 C3 C2 H2 127.2 . . ?
 N2 C3 C2 108.9(2) . . ?
 N2 C3 H3 125.5 . . ?
 C2 C3 H3 125.5 . . ?
 N3 C4 H4 125.2 . . ?
 N3 C4 C5 109.6(2) . . ?
 C5 C4 H4 125.2 . . ?
 C4 C5 H5A 127.3 . . ?
 C6 C5 C4 105.5(2) . . ?
 C6 C5 H5A 127.3 . . ?
 N4 C6 C5 109.0(2) . . ?
 N4 C6 H6 125.5 . . ?
 C5 C6 H6 125.5 . . ?
 N5 C7 H7A 111.0 . . ?
 N5 C7 H7B 111.0 . . ?
 N5 C7 C8 103.86(19) . . ?
 H7A C7 H7B 109.0 . . ?
 C8 C7 H7A 111.0 . . ?
 C8 C7 H7B 111.0 . . ?
 C7 C8 H8A 111.3 . . ?
 C7 C8 H8B 111.3 . . ?
 H8A C8 H8B 109.2 . . ?
 C9 C8 C7 102.3(2) . . ?
 C9 C8 H8A 111.3 . . ?
 C9 C8 H8B 111.3 . . ?
 C10 C9 C8 131.8(2) . . ?
 C10 C9 C14 118.2(2) . . ?
 C14 C9 C8 110.0(2) . . ?
 C9 C10 H10 120.5 . . ?
 C9 C10 C11 119.0(2) . . ?
 C11 C10 H10 120.5 . . ?
 C10 C11 H11 119.6 . . ?
 C12 C11 C10 120.8(2) . . ?
 C12 C11 H11 119.6 . . ?
 C11 C12 H12 118.7 . . ?
 C11 C12 C13 122.6(2) . . ?
 C13 C12 H12 118.7 . . ?
 C12 C13 B1 122.2(2) . . ?
 C14 C13 C12 113.6(2) . . ?
 C14 C13 B1 123.6(2) . . ?
 C9 C14 N5 108.8(2) . . ?
 C13 C14 N5 125.4(2) . . ?
 C13 C14 C9 125.8(2) . . ?
 N1 B1 C13 106.26(19) . . ?
 N1 B1 H1A 110.7(13) . . ?
 N3 B1 N1 103.58(19) . . ?
 N3 B1 C13 111.8(2) . . ?
 N3 B1 H1A 109.8(13) . . ?
 C13 B1 H1A 114.2(14) . . ?
 N2 B2 N5 110.36(19) . . ?
 N2 B2 H2A 112.5(12) . . ?
 N4 B2 N2 107.13(18) . . ?
 N4 B2 N5 105.69(18) . . ?
 N4 B2 H2A 112.2(12) . . ?
 N5 B2 H2A 108.7(12) . . ?
 O1 S1 O2 118.16(12) . . ?
 O1 S1 N6 110.72(12) . . ?
 O1 S1 C15 104.60(15) . . ?
 O2 S1 N6 115.73(11) . . ?
 O2 S1 C15 105.59(15) . . ?
 N6 S1 C15 99.38(12) . . ?
 O3 S2 N6 107.04(11) . . ?
 O3 S2 C16 101.87(12) . . ?
 O4 S2 O3 118.03(11) . . ?
 O4 S2 N6 116.32(11) . . ?
 O4 S2 C16 105.39(12) . . ?
 N6 S2 C16 106.61(13) . . ?
 S2 N6 S1 124.95(13) . . ?
 F1 C15 S1 110.2(2) . . ?
 F2 C15 S1 109.2(2) . . ?
 F2 C15 F1 108.7(3) . . ?
 F3 C15 S1 111.5(2) . . ?
 F3 C15 F1 108.4(3) . . ?
 F3 C15 F2 108.9(3) . . ?
 F4 C16 S2 110.56(19) . . ?
 F5 C16 S2 110.50(17) . . ?
 F5 C16 F4 109.0(2) . . ?
 F5 C16 F6 108.9(2) . . ?
 F6 C16 S2 109.42(19) . . ?
 F6 C16 F4 108.5(2) . . ?

loop_
  _geom_torsion_atom_site_label_1
  _geom_torsion_atom_site_label_2
  _geom_torsion_atom_site_label_3
  _geom_torsion_atom_site_label_4
  _geom_torsion
  _geom_torsion_site_symmetry_1
  _geom_torsion_site_symmetry_2
  _geom_torsion_site_symmetry_3
  _geom_torsion_site_symmetry_4
  _geom_torsion_publ_flag
 N1 N2 C3 C2 -0.3(3) . . . . ?
 N1 N2 B2 N4 -36.4(3) . . . . ?
 N1 N2 B2 N5 78.1(2) . . . . ?
 N1 C1 C2 C3 0.7(3) . . . . ?
 N2 N1 C1 C2 -0.9(3) . . . . ?
 N2 N1 B1 N3 51.6(3) . . . . ?
 N2 N1 B1 C13 -66.4(2) . . . . ?
 N3 N4 C6 C5 0.2(3) . . . . ?
 N3 N4 B2 N2 44.0(3) . . . . ?
 N3 N4 B2 N5 -73.6(2) . . . . ?
 N3 C4 C5 C6 0.0(3) . . . . ?
 N4 N3 C4 C5 0.1(3) . . . . ?
 N4 N3 B1 N1 -44.1(3) . . . . ?
 N4 N3 B1 C13 69.9(3) . . . . ?
 N5 C7 C8 C9 30.7(2) . . . . ?
 C1 N1 N2 C3 0.8(3) . . . . ?
 C1 N1 N2 B2 174.8(2) . . . . ?
 C1 N1 B1 N3 -137.1(3) . . . . ?
 C1 N1 B1 C13 105.0(3) . . . . ?
 C1 C2 C3 N2 -0.2(3) . . . . ?
 C3 N2 B2 N4 135.9(2) . . . . ?
 C3 N2 B2 N5 -109.5(3) . . . . ?
 C4 N3 N4 C6 -0.2(3) . . . . ?
 C4 N3 N4 B2 177.4(2) . . . . ?
 C4 N3 B1 N1 136.3(3) . . . . ?
 C4 N3 B1 C13 -109.7(3) . . . . ?
 C4 C5 C6 N4 -0.1(3) . . . . ?
 C6 N4 B2 N2 -139.1(2) . . . . ?
 C6 N4 B2 N5 103.2(3) . . . . ?
 C7 N5 C14 C9 24.2(2) . . . . ?
 C7 N5 C14 C13 -153.7(2) . . . . ?
 C7 N5 B2 N2 84.3(2) . . . . ?
 C7 N5 B2 N4 -160.16(18) . . . . ?
 C7 C8 C9 C10 159.6(3) . . . . ?
 C7 C8 C9 C14 -16.6(3) . . . . ?
 C8 C9 C10 C11 -175.5(2) . . . . ?
 C8 C9 C14 N5 -4.6(3) . . . . ?
 C8 C9 C14 C13 173.3(2) . . . . ?
 C9 C10 C11 C12 1.8(4) . . . . ?
 C10 C9 C14 N5 178.6(2) . . . . ?
 C10 C9 C14 C13 -3.5(4) . . . . ?
 C10 C11 C12 C13 -1.4(4) . . . . ?
 C11 C12 C13 C14 -1.3(3) . . . . ?
 C11 C12 C13 B1 170.2(2) . . . . ?
 C12 C13 C14 N5 -178.7(2) . . . . ?
 C12 C13 C14 C9 3.8(3) . . . . ?
 C12 C13 B1 N1 -112.2(2) . . . . ?
 C12 C13 B1 N3 135.5(2) . . . . ?
 C14 N5 C7 C8 -33.7(2) . . . . ?
 C14 N5 B2 N2 -41.4(3) . . . . ?
 C14 N5 B2 N4 74.1(2) . . . . ?
 C14 C9 C10 C11 0.5(4) . . . . ?
 C14 C13 B1 N1 58.4(3) . . . . ?
 C14 C13 B1 N3 -53.9(3) . . . . ?
 B1 N1 N2 C3 174.2(2) . . . . ?
 B1 N1 N2 B2 -11.7(3) . . . . ?
 B1 N1 C1 C2 -172.8(2) . . . . ?
 B1 N3 N4 C6 -179.8(2) . . . . ?
 B1 N3 N4 B2 -2.2(3) . . . . ?
 B1 N3 C4 C5 179.7(2) . . . . ?
 B1 C13 C14 N5 10.0(3) . . . . ?
 B1 C13 C14 C9 -167.5(2) . . . . ?
 B2 N2 C3 C2 -173.3(2) . . . . ?
 B2 N4 C6 C5 -176.9(2) . . . . ?
 B2 N5 C7 C8 -167.41(19) . . . . ?
 B2 N5 C14 C9 155.8(2) . . . . ?
 B2 N5 C14 C13 -22.0(3) . . . . ?
 O1 S1 N6 S2 -119.43(16) . . . . ?
 O1 S1 C15 F1 -49.0(2) . . . . ?
 O1 S1 C15 F2 70.3(3) . . . . ?
 O1 S1 C15 F3 -169.4(2) . . . . ?
 O2 S1 N6 S2 18.5(2) . . . . ?
 O2 S1 C15 F1 -174.4(2) . . . . ?
 O2 S1 C15 F2 -55.1(3) . . . . ?
 O2 S1 C15 F3 65.2(3) . . . . ?
 O3 S2 N6 S1 162.69(15) . . . . ?
 O3 S2 C16 F4 177.72(19) . . . . ?
 O3 S2 C16 F5 57.0(2) . . . . ?
 O3 S2 C16 F6 -62.8(2) . . . . ?
 O4 S2 N6 S1 28.3(2) . . . . ?
 O4 S2 C16 F4 -58.5(2) . . . . ?
 O4 S2 C16 F5 -179.21(19) . . . . ?
 O4 S2 C16 F6 60.9(2) . . . . ?
 N6 S1 C15 F1 65.4(2) . . . . ?
 N6 S1 C15 F2 -175.3(2) . . . . ?
 N6 S1 C15 F3 -54.9(3) . . . . ?
 N6 S2 C16 F4 65.7(2) . . . . ?
 N6 S2 C16 F5 -55.0(2) . . . . ?
 N6 S2 C16 F6 -174.87(17) . . . . ?
 C15 S1 N6 S2 130.96(19) . . . . ?
 C16 S2 N6 S1 -88.90(18) . . . . ?

loop_
  _diffrn_refln_index_h
  _diffrn_refln_index_k
  _diffrn_refln_index_l
  _diffrn_refln_intensity_net
  _diffrn_refln_intensity_u
 0 0 4 9999 34.99
 0 0 -4 9714.02 35.04
 0 0 5 4.77 1.51
 0 0 5 1.49 0.92
 0 0 6 4.79 1.41
 0 0 -6 5.82 1.67
 0 0 6 6.66 1.07
 0 0 7 0.1 1.27
 0 0 7 -0.12 0.82
 0 0 -8 635.97 12.8
 0 0 8 649.18 10
 0 0 8 693.88 13.23
 0 0 -9 5.47 2.28
 0 0 9 3.74 1.25
 0 0 -10 253.52 9.24
 0 0 10 253.78 6.97
 0 0 -11 0.69 1.75
 0 0 11 -0.84 1.11
 0 0 -12 383.34 12.61
 0 0 12 365.35 9.16
 0 0 -12 350.48 10.82
 0 0 -13 0.02 2.13
 0 0 13 1.67 1.32
 0 0 -13 -0.38 1.42
 0 0 -14 137.29 8.36
 0 0 14 139.92 6.12
 0 0 -14 137.98 7.36
 0 0 -15 1.62 2.26
 0 0 15 0.66 1.1
 0 0 -15 3.01 2.3
 0 0 -16 144.6 9.13
 0 0 16 138.64 6.5
 0 0 -16 145.06 8.14
 0 0 -17 3.77 2.78
 0 0 -17 -1.05 1.76
 0 0 -18 22.99 4.43
 0 0 -18 26.56 4.03
 0 0 -19 3.28 2.66
 0 0 -19 -1.25 2.22
 0 0 -20 38.18 5.62
 0 0 -20 39.73 5.04
 0 0 -21 -1.61 2.54
 0 0 -21 3.2 1.88
 0 0 -22 0.41 2.34
 0 0 -22 0.59 2.4
 0 0 -23 0.02 3.37
 0 0 -23 5.45 2.89
 0 0 -24 5.19 3.29
 0 0 -24 1.18 2.22
 0 1 3 1859.44 13.86
 0 -1 3 1821.75 14.53
 0 -1 -3 1817.4 11.47
 0 -1 -3 1782.43 13.73
 0 -1 3 1775.51 11.47
 0 1 3 1797.33 12.25
 0 1 -3 1816.23 11.58
 0 -1 -3 1804.24 12.28
 0 -1 3 1815.1 13.55
 0 1 -3 1781.82 13.25
 0 1 4 403.23 7.44
 0 -1 -4 396.05 7.27
 0 -1 4 398.89 5.96
 0 1 4 382.79 6.05
 0 -1 -4 393.97 6.12
 0 1 -4 387.5 7.31
 0 -1 4 421.65 7.22
 0 1 -4 411.99 7.06
 0 -1 -5 272.56 6.8
 0 1 5 274.64 6.82
 0 -1 -5 274.3 5.3
 0 1 5 269.38 5.27
 0 1 -5 280.46 6.5
 0 1 -5 279.67 6.97
 0 -1 5 281.98 6.53
 0 1 -6 2.92 1.33
 0 1 6 4.84 1.33
 0 -1 -6 2.77 1.45
 0 -1 6 4.83 0.66
 0 -1 -6 5.13 1.06
 0 1 6 5.19 1.12
 0 -1 6 5.44 1.34
 0 1 -6 2.15 1.2
 0 -1 -7 175 6.45
 0 1 7 172.61 6.32
 0 -1 7 165.77 3.2
 0 1 7 171.95 4.78
 0 -1 -7 173.99 4.85
 0 1 -7 164.91 5.77
 0 1 -7 166.45 6.35
 0 -1 -8 134.35 6.03
 0 1 8 129.03 4.36
 0 -1 -8 142.63 4.68
 0 -1 8 130.69 3.09
 0 1 8 136.12 6.05
 0 1 -8 135.45 6.1
 0 1 -8 143.64 5.82
 0 -1 -9 213.05 8.08
 0 1 9 213.93 5.91
 0 -1 9 208.79 4.22
 0 1 -9 222.75 8.37
 0 1 -9 220.79 7.45
 0 -1 -10 56.25 4.53
 0 -1 -10 58.81 1.94
 0 1 10 57.47 3.3
 0 -1 10 58.2 2.4
 0 1 -10 57.21 4.73
 0 1 -10 56.68 4.14
 0 1 -11 1.44 1.83
 0 -1 -11 3.34 2.04
 0 1 11 0.96 0.93
 0 -1 11 0.9 0.72
 0 1 -11 3.2 1.63
 0 1 -12 4.9 2.04
 0 -1 -12 2.17 1.75
 0 1 12 2.64 1.16
 0 -1 12 2.13 0.84
 0 1 -12 -0.22 1.42
 0 -1 -13 61.16 5.43
 0 1 -13 60.17 5.55
 0 -1 13 58.42 2.73
 0 1 13 59.03 3.76
 0 1 -13 56.51 4.71
 0 1 -14 107.99 7.35
 0 -1 -14 118.4 7.82
 0 -1 14 105.8 5.84
 0 1 14 108.95 5.27
 0 -1 14 108.85 3.78
 0 1 -14 120.43 7.04
 0 1 -15 64.81 6.05
 0 -1 -15 65.21 5.98
 0 -1 15 48.04 4.12
 0 1 15 50.03 3.69
 0 -1 15 58 2.82
 0 1 -15 59.83 5.09
 0 1 -16 4.04 2.41
 0 -1 -16 -0.31 2.42
 0 -1 16 1.59 0.86
 0 1 16 2.41 1.58
 0 1 -16 0.37 1.7
 0 1 -17 -0.44 2.5
 0 -1 -17 -0.35 2.02
 0 1 -17 -3.48 2.22
 0 -1 -18 106.72 8.47
 0 1 -18 102.85 8.44
 0 1 -18 99.35 7.38
 0 -1 -18 88.46 6.99
 0 -1 -19 4.21 3.1
 0 1 -19 2.23 2.75
 0 1 -19 2.56 2.09
 0 -1 -19 1.94 2.12
 0 1 -20 -2.21 3.1
 0 -1 -20 3.24 2.57
 0 -1 -20 2.14 2.03
 0 1 -20 1.8 2.24
 0 1 -21 -4 3.39
 0 -1 -21 -3.51 2.77
 0 1 -21 -0.17 1.96
 0 -1 -21 -0.18 2.03
 0 -1 -22 17 4.77
 0 1 -22 15.22 4.27
 0 1 -22 16.19 3.52
 0 -1 -22 13.29 3.46
 0 -1 -23 3.35 3.4
 0 1 -23 -0.95 2.85
 0 -1 -23 -1.2 2.57
 0 1 -23 -6.49 3.29
 0 1 -24 43.12 6.68
 0 -1 -24 41.57 6.68
 0 1 -24 34.07 5.08
 0 -1 -24 42.4 5.81
 0 -2 0 717.07 9.11
 0 2 0 708.3 9.13
 0 2 0 708.96 8.83
 0 -2 0 700.46 9.52
 0 2 0 720.98 9.64
 0 -2 0 706.65 8.77
 0 2 1 10.03 1.31
 0 2 -1 8.2 1.38
 0 -2 -1 8.21 1.3
 0 -2 1 9.23 1.48
 0 2 1 7.56 1.17
 0 -2 -1 9.74 1.47
 0 -2 -1 11.33 1.45
 0 2 -1 10.2 1.26
 0 -2 1 9.93 1.23
 0 2 -1 11.14 1.54
 0 2 1 10.8 1.51
 0 -2 1 8.47 1.32
 0 2 -2 5145.86 27.37
 0 -2 -2 5145.19 25.12
 0 2 2 5270.24 25.36
 0 2 2 5195.07 24.07
 0 -2 -2 5249.36 24
 0 2 -2 5220.48 26.74
 0 -2 2 5076.59 26.73
 0 2 -2 5193.99 26.18
 0 -2 -2 5212.52 26.44
 0 2 -2 5147.23 21.54
 0 -2 2 5266.58 26.72
 0 2 3 89.16 3.24
 0 2 -3 87.84 3.96
 0 -2 -3 90.29 3.26
 0 -2 -3 91.38 3.73
 0 2 3 91.07 3.6
 0 -2 3 94.77 4.04
 0 2 -3 91.66 3.86
 0 2 -3 91.42 3.49
 0 -2 3 91.78 3.61
 0 -2 -3 89.3 4.02
 0 -2 3 95.07 3.87
 0 2 -3 87.43 3.72
 0 2 -3 88.15 2.91
 0 2 4 10.93 1.34
 0 2 4 11.79 1.58
 0 2 -4 14.39 2
 0 -2 4 11.38 1.83
 0 -2 -4 11.58 1.75
 0 2 -4 11.84 1.65
 0 -2 -4 13.98 1.53
 0 -2 4 11.23 1.52
 0 -2 -4 11.09 1.69
 0 2 -4 13.92 1.5
 0 -2 4 12.1 1.74
 0 2 -4 13.55 1.85
 0 -2 -5 63.69 3.62
 0 2 5 64.14 3.47
 0 -2 -5 58.4 2.85
 0 -2 5 61.47 3.81
 0 2 -5 63.76 3.6
 0 2 -5 57.95 2.91
 0 2 -5 58.13 2.41
 0 -2 -5 58.9 3.33
 0 -2 5 58.53 3.05
 0 -2 5 60.21 3.5
 0 2 -5 58.8 3.41
 0 -2 -6 88.42 3.65
 0 2 6 87.27 4.41
 0 -2 -6 82.8 4.37
 0 -2 6 81.31 4.57
 0 2 -6 90.16 4.37
 0 -2 -6 83.39 3.88
 0 2 -6 79.96 2.65
 0 2 6 80.25 3.86
 0 -2 6 84.23 3.66
 0 -2 6 83.97 4.28
 0 2 -6 80.91 4.1
 0 2 7 61.41 3.99
 0 -2 -7 60.63 3.21
 0 -2 -7 58.74 3.99
 0 -2 7 59.29 4.07
 0 2 -7 65.65 3.95
 0 2 -7 64.2 2.34
 0 -2 -7 63.72 3.44
 0 2 7 62.26 3.47
 0 -2 7 68.13 3.48
 0 2 -7 57.52 4.03
 0 2 -7 62.2 3.88
 0 -2 7 69.82 4.14
 0 -2 -8 217 7.77
 0 -2 8 210.9 8.01
 0 2 8 206.72 7.61
 0 -2 -8 209.07 6.15
 0 2 -8 207.37 7.18
 0 -2 8 203.39 6.14
 0 -2 -8 203.9 6.3
 0 2 8 186.64 5.99
 0 2 -8 204.61 7.13
 0 -2 8 211.56 7.51
 0 2 -8 202.85 7.64
 0 -2 -9 200.44 7.98
 0 -2 -9 189.26 6.1
 0 2 9 189.89 6.23
 0 -2 9 190.67 6.19
 0 2 -9 199.85 7.94
 0 2 -9 195.44 7.42
 0 -2 9 197.68 7.63
 0 2 -10 42.54 4.04
 0 -2 -10 50.14 4.38
 0 -2 -10 45.29 3.14
 0 -2 10 47.58 3.3
 0 2 10 42.54 3.08
 0 2 -10 51.58 4.04
 0 -2 -11 19.37 3.05
 0 2 -11 19.99 3.22
 0 -2 -11 14.98 2.01
 0 2 11 14.14 1.95
 0 2 -11 19.37 2.63
 0 -2 11 14.35 2.03
 0 -2 -12 -1.66 2.4
 0 2 -12 7.84 2.57
 0 2 12 4.8 1.28
 0 -2 -12 2.8 1.24
 0 -2 12 4.16 1.48
 0 2 -12 4.26 1.86
 0 -2 -13 171.74 8.89
 0 -2 -13 159.39 4.75
 0 -2 13 164.74 4.31
 0 -2 13 158.21 6.66
 0 2 13 151.58 6.01
 0 2 -13 158.55 7.85
 0 2 -13 166.48 8.77
 0 -2 -14 1.68 2.16
 0 2 -14 -0.15 1.96
 0 2 14 0.29 0.47
 0 -2 -14 0.47 0.72
 0 2 14 0.81 1.16
 0 -2 14 -2.17 1.72
 0 2 -14 -1.67 1.67
 0 2 -15 0.41 1.96
 0 -2 -15 3.67 2.56
 0 2 -15 3.09 0.62
 0 2 15 1.64 1.05
 0 2 -15 2.24 1.62
 0 -2 15 1.82 1.33
 0 -2 -16 30.78 4.65
 0 2 -16 29.58 4.61
 0 -2 16 33.6 3.57
 0 2 -16 33.05 4.15
 0 -2 -17 71.01 6.74
 0 2 -17 56.74 6.17
 0 -2 17 63.55 4.91
 0 2 -17 59.44 5.5
 0 2 -18 -0.92 2.64
 0 -2 -18 0.48 2.11
 0 -2 18 1.87 1.35
 0 2 -18 0.22 1.76
 0 -2 -19 24.76 4.64
 0 2 -19 20.37 4.48
 0 2 -19 20.98 3.75
 0 -2 19 23.35 3.33
 0 -2 -20 8.52 2.9
 0 2 -20 7.31 3.15
 0 2 -20 6.68 2.6
 0 -2 -21 41.68 6.12
 0 2 -21 41.34 6.34
 0 2 -21 26.29 4.44
 0 2 -22 8.14 3.87
 0 -2 -22 3.59 3.16
 0 -2 -22 3.53 2.77
 0 2 -22 -1.15 2.33
 0 2 -23 27.45 5.75
 0 -2 -23 30.11 5.7
 0 2 -23 21.13 4.26
 0 -2 -23 28.67 4.86
 0 2 -24 2.08 2.42
 0 -2 -24 -0.22 2.76
 0 2 -24 3.31 2.15
 0 -2 -24 -4.34 3.12
 0 -3 0 1.43 1.17
 0 3 0 1.71 1.13
 0 3 0 0.64 0.96
 0 3 0 1.12 1.22
 0 -3 0 -0.68 1.15
 0 -3 0 0.19 1
 0 3 -1 762.95 11.9
 0 -3 1 770.56 12.03
 0 -3 -1 780.84 11.48
 0 3 1 781.62 11.43
 0 3 1 776.7 11.63
 0 -3 -1 773.89 11.49
 0 -3 1 782.44 12.38
 0 3 -1 765.07 12.24
 0 -3 -1 788.71 12.39
 0 3 1 760.05 12.3
 0 -3 -1 791.92 11.83
 0 -3 1 763.84 10.79
 0 3 -1 765.19 10.81
 0 3 2 43.52 2.9
 0 -3 -2 40.59 3
 0 3 2 51.46 3.01
 0 -3 2 46.11 3.26
 0 3 -2 42.67 3.08
 0 -3 -2 44.4 2.88
 0 3 -2 44.91 3.15
 0 3 -2 45.6 2.66
 0 -3 2 44.04 2.67
 0 -3 2 44.92 3.13
 0 -3 -2 38.85 2.93
 0 3 -2 43.91 3.14
 0 3 3 1420.98 15.54
 0 3 -3 1395.46 17.62
 0 -3 -3 1403.8 15.3
 0 -3 -3 1396.33 16.27
 0 3 3 1419.17 16.35
 0 -3 3 1396.81 17.23
 0 3 -3 1411.14 17.35
 0 3 -3 1419.81 16.76
 0 3 -3 1383.23 13.77
 0 -3 3 1442.67 17.37
 0 -3 -3 1437.39 17.13
 0 3 -3 1386.54 16.93
 0 3 4 1391.16 15.53
 0 3 -4 1378.25 18.07
 0 3 4 1457.2 17.18
 0 -3 -4 1403.44 16.79
 0 -3 -4 1410.78 15.36
 0 3 -4 1448.32 18
 0 -3 4 1340.31 17.79
 0 -3 -4 1399.04 18.59
 0 3 -4 1447.94 16.71
 0 3 -4 1375.23 13.7
 0 -3 4 1414 17.81
 0 -3 -4 1415.77 17.49
 0 3 -4 1410.67 17.53
 0 -3 -5 26.52 2.36
 0 -3 -5 25.33 2.61
 0 3 -5 22.71 2.65
 0 3 5 24.65 2.42
 0 3 5 23.15 2.15
 0 3 -5 24.58 2.6
 0 -3 5 27.8 2.62
 0 -3 -5 20.7 2.72
 0 3 -5 21.8 2.21
 0 -3 5 21.24 2.42
 0 3 -5 23.06 2.61
 0 3 -5 24.98 2.02
 0 3 -6 0.12 1.46
 0 -3 6 0.73 1.36
 0 3 6 0.44 0.98
 0 -3 -6 1.54 1.58
 0 3 6 0.39 1.11
 0 -3 -6 0.81 1.23
 0 3 -6 -1.14 1.3
 0 -3 6 0.55 1.33
 0 -3 -6 1.46 1.43
 0 3 -6 2.32 1.45
 0 -3 6 0.28 1.13
 0 3 -6 -1.08 1.11
 0 -3 7 109.53 6.03
 0 -3 -7 115.44 5.71
 0 3 7 121.5 5.77
 0 -3 -7 123.11 4.93
 0 3 -7 120.08 5.03
 0 3 -7 110.16 3.99
 0 -3 7 115.93 5.1
 0 -3 -7 113.64 5.4
 0 3 -7 113.43 5.58
 0 -3 -8 101.91 5.64
 0 -3 -8 96.41 4.46
 0 -3 -8 98.01 5.18
 0 3 -8 86.89 3.47
 0 -3 8 91.4 4.66
 0 3 -8 92.05 5.27
 0 -3 -9 160.35 7.34
 0 -3 -9 152.14 5.76
 0 3 -9 154.23 4.4
 0 -3 -9 151.19 6.39
 0 -3 9 154.92 6.12
 0 3 -9 162.7 7.5
 0 3 -9 155.92 6.96
 0 -3 -10 221.64 7.16
 0 -3 -10 230.54 9.24
 0 3 -10 225.93 5.02
 0 -3 -10 222.2 7.78
 0 -3 10 225.01 7.52
 0 3 -10 211.5 9.11
 0 3 -10 208.2 8.43
 0 -3 -11 59.56 5.09
 0 -3 -11 58.16 3.87
 0 -3 -11 63.75 4.38
 0 -3 11 63.82 4.24
 0 3 -11 58.38 5.13
 0 3 -11 61.48 4.89
 0 -3 -12 410.64 13.31
 0 -3 -12 416.97 10.55
 0 -3 12 426.93 10.96
 0 -3 -12 399.09 10.85
 0 3 -12 431.59 12.91
 0 3 -12 412.54 13.63
 0 3 -13 23.11 3.78
 0 -3 -13 14.65 2.24
 0 -3 -13 15.57 3.03
 0 -3 -13 18.76 2.7
 0 -3 13 17.36 2.51
 0 3 -13 12.14 2.63
 0 -3 -14 112.77 7.74
 0 -3 -14 107.41 5.8
 0 -3 14 114.29 6.06
 0 -3 -14 105.2 5.74
 0 3 -14 125.29 8.21
 0 3 -14 106.18 7.06
 0 -3 -15 0.67 1.55
 0 3 -15 2.29 2.29
 0 -3 -15 1.99 2.58
 0 -3 15 1.12 0.95
 0 -3 -15 2.18 1.34
 0 -3 15 1.13 1.26
 0 3 -15 0.31 1.81
 0 -3 -16 223.51 11.5
 0 -3 -16 221.04 8.78
 0 -3 -16 206.93 6.54
 0 -3 16 219.92 8.85
 0 3 -16 213.45 10.35
 0 3 -16 224.88 11.59
 0 -3 -17 0.12 2.51
 0 3 -17 -2.52 2.72
 0 -3 -17 -0.35 1.35
 0 -3 17 -1.67 1.57
 0 3 -17 -0.65 1.97
 0 -3 -18 142.37 7.54
 0 -3 -18 128.33 9.4
 0 -3 18 135.19 7.32
 0 3 -18 137.18 9.69
 0 3 -18 120.08 8.22
 0 -3 -19 0.07 2.18
 0 3 -19 -0.67 2.09
 0 3 -20 28.67 5.39
 0 -3 -20 24.22 4.88
 0 3 -20 25.64 4.16
 0 -3 -21 0.15 2.74
 0 3 -21 4.2 2.49
 0 -3 -22 29.16 5.47
 0 3 -22 27.93 5.46
 0 3 -22 26.94 4.66
 0 -3 -23 8.98 3.96
 0 3 -23 5.77 2.53
 0 3 -23 5.39 2.8
 0 3 -24 23.2 4.58
 0 -4 0 313.13 8.68
 0 4 0 294.54 8.51
 0 4 0 295.73 8.18
 0 -4 0 292.21 8.07
 0 4 0 305.86 9.03
 0 -4 1 82.79 4.71
 0 4 -1 79.67 4.55
 0 -4 -1 77.93 4.37
 0 4 1 80.7 4.45
 0 4 1 83.23 4.36
 0 4 -1 76.09 4.32
 0 -4 1 78.01 4.13
 0 4 -1 76.6 4.64
 0 4 1 78.03 4.72
 0 -4 -1 75.24 4.36
 0 4 2 52.33 3.61
 0 -4 -2 53.86 3.74
 0 4 2 56.4 3.71
 0 -4 2 49.84 3.85
 0 -4 -2 50.06 3.45
 0 4 -2 53.48 3.97
 0 -4 -2 48.68 3.68
 0 4 -2 55.41 4.1
 0 -4 2 53.06 3.37
 0 4 -3 23.95 2.97
 0 4 3 22.71 2.56
 0 -4 -3 18.95 2.35
 0 -4 -3 20.96 2.43
 0 -4 3 22.78 2.88
 0 4 3 18.74 2.19
 0 4 -3 20.38 2.55
 0 4 -3 22.48 2.73
 0 4 -3 23.48 2.31
 0 4 4 611.95 12.43
 0 4 -4 593.38 13.26
 0 -4 -4 588.22 12.4
 0 4 4 590.9 11.72
 0 -4 -4 617.19 11.81
 0 -4 4 600.76 13.23
 0 -4 -4 571.25 13.8
 0 4 -4 633.66 13.01
 0 4 -4 612.69 10.7
 0 4 -4 604.25 13.01
 0 4 -5 1.8 1.57
 0 -4 -5 4.43 1.85
 0 4 5 -0.12 1.02
 0 -4 -5 0.79 1.17
 0 4 -5 2.35 1.13
 0 -4 -5 2.83 1.92
 0 4 -5 -0.65 1.17
 0 4 -5 3.67 1.63
 0 4 -6 18.81 2.87
 0 -4 -6 21.52 2.8
 0 4 6 14.35 2.04
 0 -4 -6 16.53 2.29
 0 -4 -6 17.68 2.81
 0 4 -6 19.31 2.72
 0 4 -6 19.1 2.06
 0 4 -6 20.04 2.48
 0 4 -7 14.68 2.52
 0 -4 -7 13.88 2.54
 0 4 7 13.65 2
 0 -4 -7 9.85 1.73
 0 -4 -7 12.82 2.58
 0 4 -7 13.88 2.12
 0 4 -7 15.91 2.67
 0 4 -7 17.66 2
 0 -4 -8 0.73 1.71
 0 -4 -8 1.9 1.39
 0 -4 -8 -0.69 1.53
 0 4 -8 0.88 0.99
 0 -4 8 0.83 1.28
 0 4 -8 0.13 1.42
 0 4 -8 2.15 1.29
 0 4 -8 1.55 0.89
 0 -4 -9 21.9 3.11
 0 -4 -9 22.64 2.57
 0 -4 9 25.88 3.02
 0 -4 -9 23.3 3.19
 0 4 -9 28.1 2.49
 0 4 -9 26.33 3.48
 0 4 -9 26.66 2.94
 0 -4 -10 16.9 2.89
 0 -4 -10 19.34 2.51
 0 -4 -10 21.63 3.15
 0 4 -10 20.29 2.05
 0 -4 10 22.1 2.86
 0 4 -10 17.74 2.71
 0 -4 -11 0.89 1.91
 0 -4 -11 3.17 1.44
 0 -4 11 3.28 1.61
 0 4 -11 4.28 1.29
 0 -4 -11 2.18 1.48
 0 4 -11 3.33 2.11
 0 4 -11 4.58 2.14
 0 -4 -12 155.54 6.8
 0 -4 -12 146.27 8.23
 0 -4 -12 154.56 7.49
 0 -4 12 145.81 7.01
 0 4 -12 153.35 8.72
 0 4 -12 147.03 7.93
 0 -4 -13 104.73 5.72
 0 -4 -13 112.6 7.69
 0 -4 13 105.39 6.06
 0 -4 -13 100.33 6.24
 0 4 -13 106.24 7.52
 0 4 -13 102.28 6.92
 0 -4 -14 22.57 3.99
 0 4 -14 22.03 3.96
 0 -4 -14 17.16 2.51
 0 -4 -14 19.81 3.05
 0 -4 14 22.14 3.04
 0 4 -14 19.08 3.26
 0 -4 -15 49.24 4.2
 0 4 -15 45.99 5.54
 0 -4 -15 44.39 5.47
 0 -4 15 44.1 4.2
 0 -4 -15 45.37 4.31
 0 4 -15 44.43 5.02
 0 -4 -16 16.34 3.67
 0 4 -16 19 3.9
 0 -4 -16 18.72 2.78
 0 -4 -16 25.5 3.27
 0 -4 16 15.46 2.75
 0 4 -16 14.83 3.08
 0 4 -17 14.42 3.85
 0 -4 -17 20.48 4.26
 0 -4 -17 17.71 2.89
 0 -4 17 15.78 2.68
 0 4 -17 16.95 3.53
 0 4 -18 50.58 6.31
 0 -4 -18 50.52 6.15
 0 4 -18 51.83 5.66
 0 -4 -19 16.8 4.16
 0 4 -19 27.64 4.82
 0 4 -19 21.56 4.08
 0 4 -20 -1.93 2.86
 0 -4 -20 1.6 2.69
 0 4 -20 -2.99 2.48
 0 -4 -21 -5.49 3.53
 0 4 -21 1.44 2.92
 0 4 -21 -1.17 1.98
 0 -4 -22 -1.6 2.88
 0 4 -22 2.57 2.64
 0 4 -22 -4.33 2.84
 0 -4 -23 4.16 3.38
 0 4 -23 2.61 2.13
 0 4 -24 9.53 3.77
 0 -5 0 2.27 1.47
 0 5 0 3.34 1.5
 0 -5 1 9.5 2.22
 0 -5 -1 10.39 2.15
 0 5 -1 6.4 1.9
 0 5 1 8.95 2.14
 0 -5 -2 7.92 1.89
 0 -5 2 5.82 1.89
 0 5 -2 7.58 1.82
 0 -5 2 9.61 1.88
 0 -5 -3 23.34 2.8
 0 -5 3 20.66 3.03
 0 -5 -3 19.99 2.65
 0 5 -3 21.89 3.11
 0 -5 -4 -0.22 1.3
 0 -5 4 0.53 1.57
 0 -5 -4 1.57 1.55
 0 5 -4 4.09 2.17
 0 5 -4 -1.25 1.63
 0 5 -4 1.1 1.16
 0 -5 -5 108.48 6.13
 0 5 -5 116.19 6.79
 0 -5 5 108.76 6.54
 0 -5 -5 112.63 5.74
 0 -5 -5 104.33 6.84
 0 5 -5 113.54 5.31
 0 5 -5 109.75 6.43
 0 5 -6 189.7 8.73
 0 -5 -6 188.79 7.44
 0 -5 -6 188.79 8.23
 0 -5 -6 177.11 8.83
 0 5 -6 179.72 6.53
 0 5 -6 205.2 8.79
 0 -5 -7 115.51 6.64
 0 5 -7 128.42 7.35
 0 -5 -7 122.57 6
 0 -5 -7 113.8 7.14
 0 5 -7 118.4 6.9
 0 5 -7 121.68 5.38
 0 5 -8 7.25 2.43
 0 -5 -8 1.73 1.6
 0 -5 -8 2.79 1.43
 0 -5 -8 2.65 1.85
 0 5 -8 7.18 2.26
 0 5 -8 6.3 1.56
 0 -5 -9 -1.26 1.66
 0 -5 -9 -0.64 1.41
 0 5 -9 -1.1 1.25
 0 -5 -9 0.91 1.8
 0 5 -9 -3.59 2.32
 0 5 -9 0.33 1.01
 0 -5 -10 4.3 2.11
 0 -5 -10 -0.92 1.51
 0 5 -10 1.22 1.03
 0 -5 -10 0.62 1.79
 0 5 -10 2.88 1.32
 0 5 -10 -0.03 1.83
 0 -5 -11 45.69 4.03
 0 -5 -11 47.35 4.93
 0 -5 -11 45.05 4.66
 0 5 -11 45.9 3.41
 0 5 -11 45.33 4.89
 0 5 -11 48.37 3.54
 0 -5 -12 7.41 2.62
 0 -5 -12 3.38 1.42
 0 5 -12 7.34 1.51
 0 -5 -12 4.46 1.93
 0 5 -12 7.13 2.6
 0 5 -12 7.73 1.62
 0 5 -12 9.95 2.79
 0 -5 -13 6.84 2.65
 0 -5 -13 8.26 2.04
 0 -5 -13 7.57 2.29
 0 -5 13 10.44 2.37
 0 5 -13 6.29 1.22
 0 5 -13 3.01 2.16
 0 5 -13 3.21 1.87
 0 5 -14 5.27 2.46
 0 -5 -14 0.71 2.06
 0 -5 -14 6.22 1.92
 0 -5 14 7 2.05
 0 -5 -14 8.65 2.53
 0 5 -14 4.89 2.53
 0 5 -15 1.65 2.52
 0 -5 -15 5.66 2.97
 0 -5 -15 -1 1.53
 0 -5 -15 3.5 2.16
 0 -5 15 -1.29 1.69
 0 5 -15 3.59 2.41
 0 -5 -16 42.42 4.03
 0 5 -16 34.66 5.31
 0 -5 -16 35.43 5.02
 0 -5 -16 41.44 4.41
 0 -5 16 33.76 4.01
 0 5 -16 37.24 5
 0 -5 -17 8.5 3.02
 0 5 -17 8.55 3.38
 0 5 -17 9.37 2.87
 0 -5 -18 1.72 2.3
 0 5 -18 -2.22 2.25
 0 5 -18 3.35 2.76
 0 -5 -19 -1.47 2.52
 0 5 -19 -0.77 2.75
 0 5 -19 1.62 2.32
 0 5 -20 28.11 5.42
 0 -5 -20 17.2 4.05
 0 5 -20 20.7 4.21
 0 5 -21 14.89 5.1
 0 -5 -21 16.62 4.41
 0 5 -21 3.73 2.6
 0 -5 -22 -3.66 3.29
 0 5 -22 3.66 2.46
 0 5 -23 -0.75 2.37
 0 5 -24 0.56 2.59
 0 -6 0 169.23 8.16
 0 6 0 183.6 8.81
 0 -6 1 5.32 2.12
 0 -6 -1 1.31 1.53
 0 6 1 1.1 2.06
 0 6 -1 1.11 1.78
 0 -6 2 405.68 12.79
 0 -6 -2 418.04 12.32
 0 6 -2 421.07 13.31
 0 -6 -3 9.58 2.22
 0 -6 3 9 2.6
 0 6 -3 12.93 2.69
 0 6 -4 190.12 9.22
 0 -6 -4 201.44 8.86
 0 -6 -4 199.14 8.38
 0 -6 4 189.98 9.04
 0 -6 -4 189.91 10.13
 0 6 -4 205.21 9.46
 0 6 -5 1.72 2
 0 -6 -5 0.53 1.58
 0 -6 -5 -1.59 1.67
 0 -6 5 0.02 1.69
 0 -6 -5 -1.24 2.25
 0 6 -5 -2.55 2.19
 0 6 -6 0.73 1.86
 0 -6 -6 5.33 2.18
 0 -6 -6 2.31 1.71
 0 -6 -6 6.29 2.89
 0 6 -6 2.77 1.36
 0 6 -6 3.4 1.81
 0 -6 -7 14.04 2.82
 0 6 -7 20.92 3.57
 0 -6 -7 17.42 2.74
 0 -6 -7 11.03 3.16
 0 6 -7 17.04 2.33
 0 6 -7 18.66 3.49
 0 -6 -8 79.77 6.12
 0 6 -8 67.81 5.98
 0 -6 -8 81.78 5.45
 0 -6 -8 72.13 6.43
 0 6 -8 73.95 6.09
 0 6 -8 67.43 4.42
 0 -6 -9 -3.49 2.26
 0 6 -9 0.97 2.15
 0 -6 -9 0.96 1.52
 0 -6 -9 -0.31 2.11
 0 6 -9 -3.15 2.47
 0 6 -9 3 1.41
 0 -6 -10 21.67 3.4
 0 -6 -10 19.17 2.82
 0 -6 -10 13.26 3.21
 0 6 -10 19.3 2.65
 0 6 -10 19.09 2.5
 0 6 -10 21.49 3.69
 0 -6 -11 -2.12 2.49
 0 -6 -11 1.81 1.47
 0 -6 -11 0.5 1.85
 0 6 -11 -1.35 1.36
 0 6 -11 4.19 2.49
 0 6 -11 -0.36 1.26
 0 -6 -12 242.94 9.55
 0 -6 -12 253.29 11.92
 0 6 -12 240.44 8.32
 0 -6 -12 240.56 11.49
 0 6 -12 251.37 8.46
 0 6 -12 239.67 11.61
 0 -6 -13 3.36 2
 0 -6 -13 8.51 2.07
 0 -6 -13 7.97 2.39
 0 6 -13 11.92 3.47
 0 6 -13 8.79 2.75
 0 6 -13 9.03 1.79
 0 -6 -14 46.24 4.36
 0 -6 -14 46.23 5.65
 0 -6 -14 39.32 4.81
 0 6 -14 44.94 5.41
 0 6 -14 41.02 5.66
 0 -6 -15 -1.01 2.15
 0 6 -15 -1.06 2.31
 0 -6 -15 -0.74 1.59
 0 -6 -15 -2.73 2.06
 0 6 -15 0.41 2.06
 0 6 -16 60.03 6.69
 0 -6 -16 62.21 6.84
 0 6 -16 57.4 6.42
 0 6 -17 1.05 2.7
 0 -6 -17 -0.09 2.44
 0 6 -17 0.71 1.93
 0 -6 -18 17.31 4.23
 0 6 -18 20.56 4.56
 0 6 -18 21.4 4.34
 0 -6 -19 -0.93 2.91
 0 6 -19 -2.21 2.57
 0 6 -20 -3.31 2.93
 0 -6 -20 -0.26 2.47
 0 6 -20 -0.12 2.69
 0 6 -21 -2.43 3.32
 0 -6 -21 1 2.62
 0 6 -21 0.73 2.44
 0 6 -22 -1.85 3.2
 0 -7 0 -4.95 2.54
 0 7 0 -1.48 2.01
 0 -7 -1 171.04 8.92
 0 -7 1 153.66 8.74
 0 7 -1 159.41 9.06
 0 -7 2 11.98 3.05
 0 -7 -2 7.82 2.41
 0 7 -2 7.62 2.61
 0 -7 -3 148.26 8.15
 0 -7 3 146.8 8.69
 0 7 -3 153.52 8.93
 0 7 -3 140.11 8.66
 0 7 -4 6.67 2.28
 0 -7 4 4.39 2.33
 0 -7 -4 7.31 2.2
 0 -7 -4 13.69 3.95
 0 7 -4 7.36 2.65
 0 7 -5 32.95 4.47
 0 -7 -5 34.12 4.15
 0 -7 -5 37.88 5.29
 0 7 -5 33.14 4.45
 0 -7 -6 49.86 5.29
 0 7 -6 59.85 5.94
 0 -7 -6 58.6 5.19
 0 -7 -6 50.21 6.03
 0 7 -6 46.9 5.2
 0 -7 -7 0.89 1.92
 0 7 -7 4.74 2.4
 0 -7 -7 0.21 1.48
 0 -7 -7 -0.25 2.55
 0 7 -7 -2.49 2.43
 0 -7 -8 0.39 1.7
 0 7 -8 4.77 2.57
 0 -7 -8 0.58 1.66
 0 -7 -8 0.05 2.21
 0 7 -8 1.64 1.92
 0 7 -9 2.14 2.03
 0 -7 -9 2.55 2.03
 0 -7 -9 3.66 1.79
 0 -7 -9 4.72 2.56
 0 7 -9 1.91 1.18
 0 7 -9 3.9 2.29
 0 -7 -10 29.98 4.36
 0 -7 -10 32.12 3.93
 0 7 -10 24.03 3.38
 0 -7 -10 29.04 4.73
 0 7 -10 30.73 4.73
 0 7 -10 32.73 3.4
 0 -7 -11 3.59 2.47
 0 -7 -11 0.95 1.43
 0 -7 -11 -1.48 2.17
 0 7 -11 -1.22 1.7
 0 7 -11 1.65 1.2
 0 7 -11 0.81 1.9
 0 -7 -12 14.84 3.43
 0 -7 -12 12.94 2.66
 0 -7 -12 14.3 3.3
 0 7 -12 16.44 3.69
 0 -7 -13 26.56 4.42
 0 -7 -13 22.81 3.42
 0 -7 -13 23.82 4.38
 0 7 -13 15.43 3.71
 0 -7 -14 93.35 8.09
 0 -7 -14 101.73 8.15
 0 7 -14 95.24 8.41
 0 7 -14 78.85 7.32
 0 -7 -15 1.12 2.29
 0 7 -15 2.35 2.46
 0 7 -15 -1.94 1.92
 0 -7 -16 18.16 4.15
 0 7 -16 18.52 4.28
 0 7 -16 17.19 4.05
 0 -7 -17 18.33 4.47
 0 7 -17 14.27 4.27
 0 7 -17 14.61 3.73
 0 7 -18 11.09 3.88
 0 -7 -18 12.23 4
 0 7 -18 2.75 2.49
 0 7 -19 5.12 3.17
 0 -7 -19 1.5 2.45
 0 7 -19 0.57 2.25
 0 7 -20 32.35 5.84
 0 -7 -20 33.53 5.83
 0 7 -20 21.66 4.98
 0 -8 0 31.82 4.55
 0 -8 -1 51.95 5.57
 0 -8 1 45.21 5.22
 0 8 -1 51.42 5.86
 0 -8 -2 8.58 2.57
 0 -8 2 9.91 2.84
 0 8 -2 7.93 2.83
 0 8 -3 33.75 4.86
 0 -8 -3 38.46 4.84
 0 -8 3 36.89 5.04
 0 -8 -3 34.25 5.64
 0 8 -3 34.9 4.86
 0 8 -4 1.7 2.37
 0 -8 -4 2.12 1.73
 0 -8 -4 -0.56 3.23
 0 8 -4 0.04 2.47
 0 8 -5 2.11 2.18
 0 -8 -5 -0.02 1.67
 0 -8 -5 -0.3 2.58
 0 8 -5 1.67 2.09
 0 8 -6 18.29 3.81
 0 -8 -6 14.79 3.29
 0 -8 -6 20.97 4.56
 0 8 -6 17.34 3.77
 0 8 -7 29.01 4.66
 0 -8 -7 21.1 3.56
 0 -8 -7 29.57 5.23
 0 8 -7 19.43 4.04
 0 8 -8 14.4 3.66
 0 -8 -8 10.16 2.99
 0 -8 -8 12.06 2.88
 0 -8 -8 6.38 3.21
 0 8 -8 8.33 2.77
 0 8 -9 0.69 2.09
 0 -8 -9 -2.11 2.54
 0 -8 -9 3.49 2.24
 0 -8 -9 1.38 2.55
 0 8 -9 2.02 2.45
 0 -8 -10 52.39 5.96
 0 -8 -10 47.38 4.96
 0 -8 -10 53.73 7.04
 0 8 -10 53.82 6.31
 0 -8 -11 15.02 3.78
 0 -8 -11 20.04 3.46
 0 -8 -11 16.64 4.09
 0 8 -11 19.02 4.07
 0 -8 -12 6.12 2.91
 0 -8 -12 5.69 2.07
 0 -8 -12 7.34 3.02
 0 8 -12 7.23 2.74
 0 -8 -13 22.8 4.23
 0 -8 -13 25.76 4.88
 0 8 -13 23.2 4.4
 0 -8 -14 7.35 2.96
 0 -8 -14 9.99 3.54
 0 8 -14 4.58 2.76
 0 8 -14 9.51 3.24
 0 -8 -15 4.97 2.63
 0 8 -15 6.62 3.11
 0 8 -15 8.25 3.08
 0 -8 -16 0.96 2.32
 0 8 -16 -0.27 2.14
 0 8 -16 0.78 3.22
 0 -8 -17 31.02 5.51
 0 8 -17 29.06 5.52
 0 8 -17 27.41 5.38
 0 8 -18 4.81 3.16
 0 -8 -18 0.9 2.7
 0 8 -18 1.98 2.9
 0 -9 0 3.05 2.25
 0 -9 -1 2.1 2.18
 0 -9 1 5.26 2.38
 0 9 -2 5.51 2.85
 0 -9 -2 10.61 3.25
 0 -9 2 10.65 3.16
 0 -9 -2 6.1 3.89
 0 9 -2 8.48 3.04
 0 9 -3 4.62 2.56
 0 -9 -3 6.34 2.67
 0 -9 -3 10.93 4.54
 0 9 -3 4.58 2.42
 0 9 -4 0.91 2.71
 0 -9 -4 3.24 2.78
 0 -9 -4 -0.27 3.5
 0 9 -4 6.08 3.18
 0 9 -5 2.44 2.31
 0 -9 -5 -1.29 2.11
 0 -9 -5 5.81 4.09
 0 9 -5 -2.86 2.84
 0 -9 -6 -1.69 2.15
 0 -9 -6 -0.18 3.16
 0 9 -6 -2.32 2.6
 0 9 -7 27.97 4.6
 0 -9 -7 29.41 4.54
 0 -9 -7 25.05 5.27
 0 9 -7 32.96 5.4
 0 9 -8 21.93 4.6
 0 -9 -8 24.56 4.15
 0 -9 -8 26.54 5.59
 0 9 -8 19.85 4.67
 0 9 -9 4.41 2.89
 0 -9 -9 -3.34 2.38
 0 -9 -9 -0.24 2.79
 0 9 -9 4.76 2.93
 0 -9 -10 5.66 3.07
 0 -9 -10 8.21 2.55
 0 -9 -10 6.6 3.19
 0 9 -10 4.63 2.25
 0 -9 -11 2.18 2.19
 0 -9 -11 2.09 3.11
 0 9 -11 5.73 2.5
 0 -9 -12 16.13 4.3
 0 -9 -12 15.86 4.26
 0 9 -12 15.24 4.13
 0 -9 -13 2.86 2.78
 0 -9 -13 -0.43 2.46
 0 9 -13 1.19 2.52
 0 -9 -14 89.47 8.65
 0 9 -14 88.41 8.88
 0 9 -14 99.98 9.35
 0 -9 -15 6.47 3.01
 0 9 -15 0.04 2.92
 0 -9 -16 1.07 2.74
 0 9 -16 0.33 2.65
 0 -10 0 28.25 4.98
 0 -10 -1 1.99 3.9
 0 -10 -1 2.73 2.41
 0 -10 1 5.46 3
 0 10 -2 55.63 6.87
 0 -10 -2 55.03 6.51
 0 -10 -2 64 8.88
 0 10 -3 20.53 4.63
 0 -10 -3 17.4 3.97
 0 -10 -3 24.12 5.99
 0 10 -3 33.91 5.75
 0 10 -4 37.39 5.98
 0 -10 -4 38.38 5.54
 0 -10 -4 41.24 7.01
 0 10 -4 33.21 5.69
 0 10 -5 8.32 3.23
 0 -10 -5 14.27 3.67
 0 -10 -5 4.54 3.83
 0 10 -5 4.56 2.7
 0 10 -6 14.71 3.63
 0 -10 -6 16 3.7
 0 -10 -6 24.76 5.82
 0 10 -6 19.23 4.74
 0 10 -7 11.92 3.96
 0 -10 -7 6.46 2.84
 0 -10 -7 5.78 3.76
 0 10 -7 4.82 2.93
 0 10 -8 31.58 5.57
 0 -10 -8 26.33 4.53
 0 -10 -8 28.92 6.31
 0 10 -8 31.23 5.67
 0 10 -9 -0.06 2.66
 0 -10 -9 1.66 2.91
 0 10 -9 -2.12 3.33
 0 -10 -10 11.76 3.97
 0 -10 -11 10.24 4.52
 0 -10 -13 19.44 4.49
 0 -10 -14 17.48 4.5
 0 -11 -1 1.91 2.79
 0 -11 -2 2.97 2.99
 0 -11 -3 -5.95 3.61
 0 -11 -4 15.21 5.43
 0 -11 -4 9.91 3.22
 0 -11 -5 0.74 3.25
 0 -11 -5 -3.92 3.25
 0 -11 -6 27.6 6.53
 0 -11 -6 17.3 4.05
 0 -11 -7 -2.84 3.75
 1 0 -25 5.43 3.13
 1 0 -24 11.21 3.52
 1 0 -24 12.35 3.34
 1 0 -23 -2.95 3.17
 1 0 -23 0.53 1.83
 1 0 -22 21.42 4.75
 1 0 -22 21.78 3.85
 1 0 -21 -1.84 2.31
 1 0 -21 -1.85 1.89
 1 0 -20 5.02 2.58
 1 0 -20 7.78 2.59
 1 0 -19 1.01 2.21
 1 0 -19 0.07 1.69
 1 0 -18 142.45 9.45
 1 0 -18 133.75 7.85
 1 0 -17 3.89 2.82
 1 0 -17 0 1.61
 1 0 -16 46.51 5.22
 -1 0 16 48.56 4.15
 1 0 -16 44.74 4.33
 -1 0 15 -0.23 1.17
 1 0 -15 0.49 1.65
 1 0 -14 303.54 11.62
 -1 0 14 284.43 9.22
 1 0 -14 307.25 9.9
 1 0 -13 -0.27 1.6
 -1 0 13 0.36 1.08
 1 0 -13 -1.24 1.52
 1 0 -12 18.54 3.12
 -1 0 12 21.35 2.52
 1 0 -12 26.39 2.81
 1 0 -11 5.67 2.49
 -1 0 11 0.77 1.3
 1 0 -11 2.27 1.51
 1 0 -10 2529.66 27.5
 -1 0 10 2489.13 23.27
 -1 0 10 2575.18 27.14
 -1 0 9 0.62 1.13
 1 0 -9 0.77 1.55
 -1 0 9 0.79 1.14
 -1 0 8 16.88 2.07
 1 0 -8 19.33 2.56
 -1 0 8 18.48 2
 1 0 -7 -1.85 1.49
 -1 0 7 0.5 1.02
 -1 0 7 0.23 0.95
 1 0 -6 553.29 9.55
 -1 0 6 551.63 8.79
 -1 0 6 586.89 9.46
 1 0 -5 1.96 1.26
 -1 0 5 0.94 1.03
 -1 0 5 -0.39 1.07
 -1 0 5 0.46 0.44
 -1 0 4 2626.54 16.12
 1 0 -4 2712.21 16.11
 -1 0 4 2647.74 10.84
 -1 0 4 2627.57 11.2
 -1 0 4 2628.42 10.8
 -1 0 4 2654.57 16.36
 -1 0 -2 940.09 6.49
 -1 0 -2 935.44 6.45
 1 0 2 993.67 10.04
 -1 0 -2 952.51 9.82
 -1 0 -3 1.5 0.53
 -1 0 -3 0.11 0.53
 -1 0 -3 0.92 1.18
 1 0 3 1.32 1.09
 -1 0 -4 2.55 1.44
 1 0 4 0.45 1.02
 -1 0 -5 -0.9 1.44
 1 0 5 0.72 1.22
 1 0 6 592.77 11.68
 -1 0 -6 589.74 11.71
 1 0 7 0.51 0.7
 1 0 7 -0.09 1.24
 1 0 8 239.93 5.47
 -1 0 -8 240.54 8.63
 -1 0 -9 1.86 1.87
 1 0 9 3.56 1.06
 -1 0 -10 1685.41 24.85
 1 0 10 1711.73 16.47
 -1 0 -11 8.17 2.59
 1 0 11 0.45 0.96
 -1 0 -12 439.83 13.87
 1 0 12 435.65 9.13
 -1 0 -12 428.55 12.81
 -1 0 -13 0.49 2.01
 1 0 13 1.96 1.18
 -1 0 -13 3.49 1.79
 -1 0 -14 314.02 12.88
 1 0 14 306.49 8.25
 -1 0 -14 313.86 11.86
 -1 0 -15 -0.42 2.14
 -1 0 -15 0.05 2
 -1 0 -16 40.54 5.38
 -1 0 -16 38.5 4.78
 -1 0 -17 1.37 2.05
 -1 0 -17 0.69 2.07
 -1 0 -18 47.72 5.89
 -1 0 -18 39.9 5.1
 -1 0 -19 0.9 2.88
 -1 0 -19 3.12 2.55
 -1 0 -20 78.76 8.07
 -1 0 -20 64.05 6.67
 -1 0 -21 0.42 2.31
 -1 0 -21 -0.44 2.23
 -1 0 -22 55.06 7.27
 -1 0 -22 55.15 6.64
 -1 0 -23 2.81 3.42
 -1 0 -23 -0.29 2.39
 -1 0 -24 63.13 7.27
 1 1 -25 15.98 4.21
 1 -1 -25 20.14 5.25
 1 -1 -24 -0.22 2.72
 1 1 -24 2.8 3.43
 1 -1 -24 7.32 2.69
 1 1 -24 6.55 2.89
 1 -1 -23 5.49 2.95
 1 1 -23 2.21 2.94
 1 1 -23 0.83 1.68
 1 -1 -23 0.63 1.67
 1 -1 -22 13.07 4.14
 1 1 -22 13.51 4.01
 1 -1 -22 12.6 2.97
 1 1 -22 8.35 2.64
 1 -1 -21 67.52 7.34
 1 1 -21 74.01 7.74
 1 -1 -21 74.79 6.69
 1 1 -21 70.3 6.28
 1 -1 -20 93.7 8.2
 1 1 -20 86.24 8.08
 1 1 -20 75.51 6.27
 1 -1 -20 76.95 6.54
 1 -1 -19 50.77 6.15
 1 1 -19 58.39 6.47
 1 -1 -19 60.61 5.67
 1 1 -19 54.37 5.14
 1 1 -18 59.46 6.29
 1 -1 -18 69.72 6.84
 1 1 -18 57.88 5.35
 1 -1 -17 111.2 8.16
 1 1 -17 110.73 8.02
 -1 -1 17 99.66 4.53
 -1 1 17 95.61 5.87
 1 1 -17 108.97 6.83
 1 -1 -16 76.4 6.61
 1 1 -16 73.3 6.46
 -1 1 16 72.73 4.98
 -1 -1 16 63.25 3.57
 1 1 -16 76.45 5.58
 1 -1 -15 3.52 2.4
 1 1 -15 3.36 2.21
 -1 1 15 3.32 1.62
 -1 -1 15 3.78 1.27
 1 1 -15 5.18 1.88
 1 -1 -14 115.68 7.33
 1 1 -14 116.48 7.39
 -1 -1 14 97.91 4.25
 -1 -1 14 101.88 5.89
 -1 1 14 112.67 5.74
 1 1 -14 110.59 6.07
 1 -1 -13 41.72 4.31
 1 1 -13 43.39 4.42
 -1 -1 13 38.38 2.64
 -1 1 13 42.04 3.51
 1 1 -13 40.04 3.63
 1 -1 -12 136.49 7.27
 1 1 -12 113.16 6.68
 -1 1 12 121.79 5.57
 -1 -1 12 115.82 4.35
 1 1 -12 120.46 5.77
 1 -1 -11 11.35 2.62
 1 -1 -11 9.25 0.82
 1 1 -11 11 0.92
 1 1 -11 9.24 0.91
 -1 -1 11 8.76 1.35
 -1 1 11 7.57 1.54
 1 1 -11 12.2 2.22
 1 -1 -10 56.27 4.31
 1 1 -10 58.59 2.11
 1 -1 -10 56.99 2.33
 1 1 -10 58.34 2.17
 -1 -1 10 60.8 3.01
 -1 1 10 55.14 3.59
 1 -1 -10 55.76 3.65
 -1 -1 10 60.32 4.32
 1 1 -10 52.55 4.15
 1 1 -10 56.6 3.66
 -1 1 9 1.91 1.2
 1 1 -9 5.21 1.8
 1 -1 -9 3.74 1.76
 1 -1 -9 4.82 0.95
 1 -1 -9 3.47 1.3
 -1 -1 9 3.06 0.92
 -1 1 9 3.76 1.35
 -1 -1 9 3.73 1.58
 1 1 -9 2.93 1.31
 -1 1 8 -0.44 1.2
 1 -1 -8 1.52 1.58
 1 1 -8 0 1.31
 1 -1 -8 0.63 0.72
 1 1 -8 0.79 0.94
 -1 1 8 1.45 1.02
 1 -1 -8 0.34 1.06
 -1 -1 8 0.52 0.81
 -1 -1 8 -0.24 0.92
 1 1 -8 -0.11 0.99
 -1 -1 8 1.07 1.27
 1 1 -7 26.51 2.54
 1 -1 -7 29.21 2.73
 -1 1 7 29.55 2.62
 1 -1 -7 29.01 1.83
 1 1 -7 24.22 2.05
 1 -1 -7 22.16 2.15
 -1 1 7 25.64 2.25
 -1 -1 7 26.55 1.79
 -1 -1 7 23.16 1.98
 1 1 -7 27.81 2.13
 -1 -1 7 28.25 2.49
 1 -1 -6 26.11 2.4
 -1 1 6 28.74 2.4
 1 1 -6 31.31 2.13
 -1 1 6 26.92 2.13
 1 -1 -6 28.6 2.26
 1 1 -6 29.15 1.8
 -1 -1 6 30.33 1.86
 -1 -1 6 32.51 2.11
 1 1 -6 30.02 2.03
 -1 -1 6 31.77 2.45
 1 1 -6 28.91 2.41
 -1 1 5 1212.37 13.12
 1 -1 -5 1168.34 7.66
 1 -1 -5 1159.34 13.04
 1 1 -5 1207.09 11.65
 -1 -1 5 1166.2 10.34
 -1 1 5 1182.94 12.59
 1 -1 -5 1152.03 12.53
 -1 -1 5 1176.37 12.16
 1 1 -5 1168.87 10.37
 1 1 -5 1191.93 10.8
 1 1 -5 1168.68 12.25
 -1 -1 5 1192.67 11.04
 1 -1 -4 1944.7 15.22
 -1 1 4 2050.6 15.44
 -1 -1 4 2004.26 13.83
 1 1 -4 1981.53 13.88
 -1 1 4 1992.43 15.56
 1 1 -4 1952.72 13.11
 1 -1 -4 1968.93 15.64
 -1 -1 4 1990.68 12.96
 -1 -1 4 1988.76 14.66
 -1 -1 4 2014.1 12.96
 1 1 -4 1983.81 12.68
 1 1 -4 1976.57 13.62
 -1 -1 3 1175.66 8.95
 -1 -1 3 1156.81 9.79
 1 1 -3 1148.04 9.79
 -1 -1 3 1149 10.53
 1 1 -3 1177.26 10.58
 1 -1 -3 1157.23 11.45
 -1 1 3 1143.23 11.47
 1 -1 -3 1172.99 10.47
 1 1 -3 1172.98 8.97
 -1 -1 -1 223.82 3.89
 -1 1 -1 220.56 5.17
 -1 -1 -1 225.58 4.69
 1 1 1 228.83 3.96
 1 1 1 224.18 4.63
 -1 1 -2 207.59 5.45
 1 -1 2 208.21 5.46
 1 1 2 204.82 4.55
 -1 -1 -2 210.97 4.56
 1 -1 2 215.42 5.21
 -1 1 -2 219.38 5.24
 1 1 3 210.59 5.24
 -1 -1 -3 200.42 5.15
 1 -1 3 208.42 5.92
 -1 -1 -3 212.77 3.49
 1 -1 3 209.43 3.32
 -1 1 -3 206.44 5.62
 1 -1 3 208.56 5.67
 -1 -1 -4 114.48 4.41
 1 -1 4 120.49 4.88
 1 -1 4 117.77 3.37
 1 -1 4 113.2 2.82
 -1 -1 -4 117.9 2.68
 1 -1 4 123.27 4.75
 1 1 4 123.53 4.55
 -1 1 -4 111.53 4.57
 -1 -1 -5 18.83 2.21
 1 1 5 25.06 2.4
 1 -1 5 28.61 1.73
 -1 -1 -5 25.94 1.43
 1 1 5 25.1 1.37
 -1 1 -5 25.68 2.54
 -1 1 -5 26.24 2.7
 -1 -1 -6 155.36 5.94
 1 -1 6 161.02 3.86
 1 1 6 154.47 3.51
 -1 -1 -6 161.77 3.6
 -1 1 -6 157.1 6.06
 -1 1 -6 157.09 6.24
 1 1 6 157.88 6.1
 -1 -1 -7 78.48 4.65
 1 1 7 81.82 2.52
 1 -1 7 85.7 2.75
 1 1 7 79.06 2.74
 -1 1 -7 81.87 4.66
 -1 1 -7 78.1 4.8
 1 1 7 82.13 4.72
 -1 1 -8 6.52 2.21
 -1 -1 -8 9.03 2.12
 1 1 8 4.29 0.74
 1 -1 8 5.38 0.75
 1 1 8 4.56 0.75
 1 1 8 4.5 0.95
 -1 1 -8 6.44 2.04
 -1 1 -9 0.35 1.81
 -1 -1 -9 -1.38 1.7
 1 1 9 0.2 0.43
 1 -1 9 1.02 0.49
 1 1 9 0.17 0.75
 -1 1 -9 2.35 1.5
 -1 -1 -10 160.01 7.67
 1 1 10 172.3 4.79
 -1 1 -10 161.74 7.95
 -1 1 -10 168.56 7.54
 -1 -1 -11 81.15 5.81
 1 1 11 77.91 3.41
 -1 1 -11 77.16 5.42
 -1 1 -11 79.36 5.93
 -1 -1 -12 12.65 3
 -1 1 -12 7.28 2.39
 1 1 12 7.61 1.26
 1 -1 12 8.8 0.83
 -1 1 -12 7.93 2.42
 -1 -1 -13 86.46 6.62
 1 1 13 86.45 3.92
 1 -1 13 76.34 2.14
 1 -1 13 84.43 4.88
 -1 1 -13 87.49 6.79
 -1 1 -13 85.2 6.13
 -1 -1 -14 43.97 5.19
 -1 1 -14 50.99 5.46
 1 1 14 39.03 2.75
 1 -1 14 40.11 3.53
 -1 1 -14 39.2 4.55
 -1 -1 -15 2.28 2.36
 -1 1 -15 2.03 2.45
 1 -1 15 -0.04 1.26
 -1 1 -15 1.06 1.99
 -1 -1 -16 51.28 6.03
 -1 1 -16 48.97 5.75
 -1 1 -16 43.88 5.15
 -1 -1 -17 0.28 2.5
 -1 1 -17 1.07 2.76
 -1 1 -17 1.02 1.77
 -1 1 -18 94.66 8.34
 -1 -1 -18 80.45 7.68
 -1 -1 -18 75.16 6.85
 -1 1 -18 81.26 7.1
 -1 -1 -19 4.41 2.36
 -1 1 -19 -0.27 2.73
 -1 -1 -19 6.27 2.55
 -1 1 -19 1.43 2.06
 -1 1 -20 2.99 2.83
 -1 -1 -20 0.78 2.8
 -1 -1 -20 3.89 2.24
 -1 1 -20 0.41 2.09
 -1 -1 -21 11.67 3.94
 -1 1 -21 7.57 3.15
 -1 -1 -21 10.58 3.34
 -1 1 -21 3.79 2.49
 -1 1 -22 3.83 3.22
 -1 -1 -22 1.78 2.95
 -1 1 -22 3.5 2.59
 -1 -1 -22 0.46 2.58
 -1 1 -23 0.99 2.5
 -1 -1 -23 -1.78 3.93
 -1 -1 -23 5.46 3
 -1 1 -23 -2.64 3.18
 -1 1 -24 -5.93 2.78
 -1 -1 -24 1.43 2.61
 1 -2 -25 3.42 3.71
 1 2 -25 0.98 2.53
 1 -2 -24 4.34 2.57
 1 2 -24 5.2 3.43
 1 -2 -24 1.88 2.31
 1 2 -24 6.68 2.81
 1 -2 -23 3.14 2.69
 1 2 -23 4.51 2.9
 1 -2 -23 6.84 2.79
 1 2 -23 13.72 3.36
 1 2 -22 0.85 2.59
 1 -2 -22 0.16 2.69
 1 -2 -22 2.21 2.21
 1 2 -22 -1.36 1.91
 1 -2 -21 0.91 2.65
 1 2 -21 -3.42 3.14
 -1 -2 21 1.67 1.79
 1 2 -21 0.4 1.94
 1 -2 -20 27.04 4.92
 1 2 -20 16.09 3.79
 -1 -2 20 13.31 2.78
 1 2 -20 16.98 3.36
 1 -2 -19 1.44 2.49
 1 2 -19 6.06 2.8
 1 2 -19 6.04 2.32
 -1 -2 19 1.77 1.52
 1 -2 -18 5.99 3.23
 1 2 -18 8.06 2.98
 -1 -2 18 2.9 1.7
 1 2 -18 4.04 1.92
 1 2 -17 100.82 7.89
 1 -2 -17 100.26 7.83
 -1 -2 17 103.96 6.42
 1 2 -17 104.75 6.82
 1 -2 -16 12.76 3.26
 1 2 -16 8.94 2.74
 -1 2 16 10.84 2.25
 1 2 -16 7.72 2.3
 -1 -2 16 5.59 1.79
 1 -2 -15 13.88 3.02
 1 2 -15 13.92 3
 1 2 -15 16.06 1.32
 1 -2 -15 15.8 1.27
 1 2 -15 15.07 1.4
 -1 -2 15 13.85 1.54
 -1 2 15 15.12 2.47
 -1 -2 15 8.56 1.9
 1 2 -15 14.3 2.6
 1 -2 -14 2.92 2.06
 1 2 -14 2.14 1.9
 1 -2 -14 5.32 1.24
 1 2 -14 5.56 0.93
 1 2 -14 5.82 1.08
 1 -2 -14 5.4 1.84
 -1 2 14 4.75 1.72
 -1 -2 14 4.44 1.02
 1 2 -14 5.82 1.97
 -1 -2 14 4.14 1.51
 1 -2 -13 69.17 5.54
 1 -2 -13 64.48 3.35
 -1 -2 13 63.74 2.98
 -1 -2 13 71.84 4.67
 1 -2 -13 69.35 4.64
 -1 2 13 68.82 4.6
 1 2 -13 67.35 5.38
 1 2 -13 70.4 4.81
 1 -2 -12 108.22 6.56
 1 -2 -12 112.44 4.49
 1 -2 -12 119.93 5.87
 -1 -2 12 109.57 3.85
 -1 -2 12 104.36 5.44
 -1 2 12 112.98 5.56
 1 2 -12 111.68 6.56
 1 2 -12 115.48 5.94
 1 -2 -11 64.69 4.92
 1 -2 -11 62.4 3.42
 -1 2 11 58.36 3.94
 1 -2 -11 57.32 4.01
 -1 -2 11 63.72 4.11
 -1 -2 11 59.74 4.35
 1 2 -11 61.84 4.88
 1 2 -11 62.91 4.18
 1 -2 -10 211.83 8.24
 1 -2 -10 200.18 5.58
 1 2 -10 202.43 7.29
 -1 2 10 199.56 7.02
 1 -2 -10 209.68 7.22
 -1 -2 10 212.28 7.12
 1 2 -10 210.16 7.18
 1 2 -10 202.06 7.85
 -1 -2 10 215.79 7.56
 1 -2 -9 30.05 2.14
 1 2 -9 32.47 3.17
 1 -2 -9 30.35 3.26
 1 2 -9 29.68 2.75
 1 2 -9 33.52 2.22
 -1 2 9 32.06 2.93
 1 -2 -9 32.22 3.01
 -1 -2 9 32.35 2.85
 -1 -2 9 30.61 2.89
 1 2 -9 27 2.64
 1 -2 -8 2.35 1.54
 1 2 -8 1.41 1.46
 -1 -2 8 0.17 1.22
 -1 2 8 -0.47 1.24
 1 -2 -8 0.38 0.81
 1 2 -8 0.94 0.98
 1 -2 -8 -0.64 1.36
 -1 2 8 1.48 1.54
 1 2 -8 1.66 0.86
 1 2 -8 -1.31 1.23
 -1 -2 8 -1.51 1.19
 -1 -2 8 -0.12 1.1
 1 -2 -7 9.93 1.93
 -1 2 7 13.7 1.98
 -1 -2 7 13.42 1.99
 1 2 -7 10.24 1.62
 1 -2 -7 11.9 1.31
 1 2 -7 10.67 1.4
 -1 2 7 9.91 1.72
 1 -2 -7 9.84 1.88
 -1 -2 7 11.05 1.78
 1 2 -7 12.03 1.78
 -1 -2 7 11.71 1.72
 1 2 -7 10.88 1.77
 1 -2 -6 206.49 6.57
 -1 2 6 228.27 6.74
 -1 -2 6 219.3 6.47
 1 -2 -6 222.64 4.61
 1 2 -6 220.62 6.4
 -1 -2 6 214.3 6.36
 1 2 -6 221.49 6.2
 -1 2 6 215.7 6.62
 1 2 -6 211.35 5.27
 1 -2 -6 212.5 6.63
 -1 -2 6 217.23 6.2
 1 2 -6 224.39 6.11
 -1 -2 6 224.6 6.2
 -1 2 5 8.84 1.53
 -1 -2 5 10.01 1.61
 -1 2 5 9.7 1.15
 1 -2 -5 8.79 1.64
 1 -2 -5 10.49 1.14
 -1 -2 5 10.56 1.7
 1 2 -5 8.58 1.48
 -1 -2 5 8.08 1.58
 -1 2 5 10.3 1.8
 1 -2 -5 9.6 1.85
 1 2 -5 8.65 1.3
 1 2 -5 9.68 0.87
 1 2 -5 10.65 1.54
 1 2 -5 7.69 1.27
 -1 -2 5 9.98 1.49
 -1 2 4 97.63 4.05
 1 -2 -4 95.95 2.92
 1 -2 -4 91.59 4
 1 2 -4 85.36 3.49
 -1 2 4 90.79 2.92
 -1 -2 4 89.63 3.64
 1 2 -4 96.18 3.91
 -1 -2 4 92.09 3.86
 1 2 -4 93.77 3.9
 -1 2 4 94.6 4.35
 1 -2 -4 90.81 4.27
 -1 -2 4 92.59 3.97
 -1 -2 4 93.95 3.68
 1 2 -4 92.94 2.39
 1 2 -4 88.27 3.64
 1 -2 -4 97.6 3.7
 1 2 -3 2097.32 15.71
 -1 2 3 2076.86 13.82
 -1 2 3 2105.54 17.45
 1 -2 -3 2061.6 17.4
 1 2 -3 2103.86 17.2
 -1 -2 3 2050.5 17.09
 1 -2 -3 2044.49 13.55
 -1 -2 3 2099.24 18.18
 1 2 -3 2090.83 17.91
 1 -2 -3 2084.82 19.65
 -1 2 3 2072.7 16.26
 -1 -2 3 2043.58 11.73
 -1 -2 3 2092.16 16.64
 1 -2 -3 2079.95 17.53
 1 -2 -3 2086.26 16.28
 1 2 -3 2070.12 16.59
 1 -2 -2 460.92 8
 -1 2 2 461.62 7.96
 1 2 -2 445.52 7.89
 1 -2 -2 439.56 6.62
 -1 -2 2 435.83 7.66
 -1 2 2 438.97 6.6
 1 2 -2 449.81 8.39
 1 -2 -2 446.97 9.12
 1 -2 -2 461.63 7.56
 1 2 -2 440.14 7.71
 -1 -2 2 433.08 5.96
 -1 2 2 458.04 7.61
 -1 2 2 456.87 7.89
 -1 -2 2 454.64 7.73
 1 -2 -2 443.13 7.81
 1 -2 -1 283.65 5.73
 -1 2 1 295.01 5.77
 -1 2 1 297.47 6.25
 1 2 -1 282.69 4.94
 1 2 -1 292 6.32
 -1 -2 1 288.32 6.25
 1 -2 -1 282.68 6.07
 -1 2 1 292.59 6.16
 1 2 -1 287.44 6.23
 -1 -2 1 284.95 6.21
 1 -2 -1 284.84 6.1
 -1 2 1 297.3 6.16
 -1 2 0 181.7 4.93
 1 -2 0 187.28 5.08
 -1 -2 0 197.11 5.17
 1 2 0 194.23 5.18
 1 2 0 183.01 4.08
 -1 -2 0 192.26 4.25
 -1 2 0 186.63 4.83
 -1 -2 0 186.02 5.12
 -1 2 0 182.18 5.03
 1 -2 0 191.42 5.14
 -1 2 -1 1427.04 14.32
 -1 -2 -1 1403.98 12.01
 -1 -2 -1 1405.17 13.87
 1 2 1 1442.7 12.04
 1 2 1 1393.87 13.91
 -1 2 -1 1404.18 13.08
 1 -2 1 1407.2 14.48
 -1 2 -1 1395.43 14.31
 -1 -2 -2 359.29 7.19
 1 2 2 367.35 6.67
 -1 -2 -2 355.03 6.63
 1 2 2 358.43 7.25
 -1 2 -2 351.29 8.45
 -1 2 -2 363.37 7.68
 -1 2 -2 354.96 6.25
 1 -2 2 371.7 7.81
 -1 2 -2 356.78 7.7
 -1 2 -3 237.38 7.17
 1 2 3 246.15 6.02
 -1 -2 -3 234.12 6.01
 1 2 3 230.85 6.08
 -1 -2 -3 236.44 5.95
 1 -2 3 241.49 7.4
 -1 2 -3 236.03 4.95
 1 -2 3 236.63 6.63
 -1 2 -3 228.28 6.49
 1 -2 4 7.62 1.67
 -1 -2 -4 10.93 1.69
 1 2 4 11.62 1.73
 -1 -2 -4 10.42 1.66
 -1 2 -4 11.64 2.06
 1 -2 4 7.95 1.18
 -1 -2 -4 11.15 1.52
 -1 2 -4 9.66 1.16
 -1 2 -4 6.03 1.54
 1 -2 4 7.53 1.42
 -1 -2 -5 2.44 1.4
 1 2 5 3.06 1.33
 1 -2 5 3.65 1.67
 -1 -2 -5 1.51 1.15
 -1 -2 -5 1.37 0.93
 1 -2 5 1.11 0.78
 1 -2 5 3.01 1.25
 -1 2 -5 2.19 1.53
 -1 -2 -6 127.9 5.6
 1 -2 6 129.69 6.22
 1 2 6 138.16 5.85
 -1 -2 -6 131.47 5.17
 1 -2 6 126.16 4.14
 -1 -2 -6 126.43 4.27
 -1 2 -6 127.44 5.69
 1 -2 6 133.94 5.98
 -1 -2 -7 -0.1 1.4
 1 2 7 1.14 1.21
 -1 -2 -7 -0.08 1.11
 -1 -2 -7 1.27 1.09
 -1 2 -7 2.58 1.81
 -1 2 -7 1.71 1.49
 1 -2 7 -1.08 1.27
 1 -2 7 0.25 0.86
 -1 -2 -8 48.5 4.13
 1 -2 8 52.77 2.94
 -1 -2 -8 51.86 2.93
 -1 2 -8 50.05 4.11
 -1 2 -8 52.44 4.34
 -1 -2 -9 51.71 4.18
 1 -2 9 47.77 2.84
 -1 -2 -9 49.06 2.91
 1 -2 9 44.05 2.84
 -1 2 -9 50.59 4.44
 -1 2 -9 45.3 4.08
 -1 -2 -10 69.27 5.17
 1 -2 10 67.55 3.28
 1 -2 10 68.33 3.71
 -1 -2 -10 67.89 3.45
 -1 2 -10 68.51 5.39
 -1 2 -10 66.17 4.96
 1 2 11 3.83 0.97
 1 -2 11 3.39 0.96
 -1 2 -11 6.12 2.42
 -1 -2 -11 2.06 1.91
 -1 2 -11 2.83 1.71
 1 -2 11 4.23 1.37
 1 2 12 2.67 0.75
 1 2 12 3.01 0.89
 -1 2 -12 5.46 2.48
 -1 -2 -12 5.59 2.45
 1 -2 12 3.56 1.45
 -1 2 -12 0.95 1.59
 -1 -2 -13 84.32 6.57
 1 -2 13 81.4 2.8
 1 2 13 88.41 2.92
 1 -2 13 80.2 4.62
 -1 2 -13 87.64 6.78
 -1 2 -13 80.54 6.09
 -1 -2 -14 26.88 1.66
 -1 -2 -14 31.31 4.42
 -1 2 -14 30.61 4.24
 -1 2 -14 28.06 3.94
 1 -2 14 29.88 2.96
 -1 2 -15 28.45 4.41
 -1 -2 -15 25.58 4.25
 1 -2 15 28.03 3
 -1 2 -15 29.51 4.13
 -1 -2 -16 15.02 3.56
 -1 2 -16 22.29 4.54
 1 -2 16 17.89 2.58
 -1 2 -16 19.43 3.41
 -1 -2 -17 34.21 5.05
 -1 2 -17 43.57 5.83
 1 -2 17 35.82 3.62
 -1 2 -17 39.2 4.89
 -1 -2 -18 12.56 3.68
 -1 2 -18 17.34 4.31
 -1 2 -18 20.03 3.86
 -1 -2 -19 3.71 2.46
 -1 2 -19 6.72 2.88
 -1 2 -20 41.28 6.4
 -1 -2 -20 27.81 4.94
 -1 2 -20 31.12 4.82
 -1 -2 -21 4.64 2.74
 -1 2 -21 9.38 3.64
 -1 -2 -21 7.47 3.24
 -1 2 -21 8.67 2.92
 -1 2 -22 35.07 6.16
 -1 -2 -22 42.5 6.59
 -1 -2 -22 31.7 5.29
 -1 2 -22 28.01 4.5
 -1 -2 -23 0.46 2.77
 -1 2 -23 -0.13 2.55
 -1 -2 -23 4.22 2.51
 -1 2 -24 0.5 2.24
 -1 -2 -24 -2.67 3.01
 1 3 -24 11.54 3.86
 1 -3 -24 8.63 3.79
 1 3 -24 12.27 3.44
 1 3 -23 2.37 2.79
 1 -3 -23 0.13 2.57
 1 3 -23 3.32 2.55
 1 3 -22 1.74 2.5
 1 -3 -22 6.02 3.11
 1 3 -22 3.52 1.99
 1 3 -21 57.81 7.18
 1 -3 -21 65.81 7.3
 1 3 -21 55.27 5.87
 1 3 -20 6.03 3.17
 1 -3 -20 1.38 2.4
 -1 -3 20 1.75 1.61
 1 3 -20 1.66 2.14
 1 -3 -19 14.5 3.44
 1 3 -19 19.97 4.31
 -1 -3 19 14.86 2.73
 1 3 -19 15.42 3.2
 1 -3 -18 393.58 15.89
 1 -3 -18 380.15 10.92
 -1 -3 18 393.26 12.92
 1 3 -18 379.27 13.62
 1 3 -18 368.61 15.15
 1 3 -17 16.56 3.58
 1 -3 -17 15.2 2.36
 1 -3 -17 12.96 3.29
 1 3 -17 14.36 1.79
 1 -3 -17 16.02 2.13
 1 3 -17 13.28 1.62
 1 -3 -17 18.44 2.97
 -1 -3 17 18.57 3.13
 1 3 -17 15.22 3.09
 1 3 -16 37.94 5
 1 -3 -16 44.7 5.41
 1 -3 -16 41.67 3.53
 1 -3 -16 37.77 3.14
 1 -3 -16 42.28 4.15
 -1 -3 16 39.44 4.01
 1 3 -16 45.89 4.62
 1 -3 -15 14.4 2.22
 1 3 -15 16.87 3.43
 1 -3 -15 13.48 3.23
 1 -3 -15 16.96 2.29
 1 -3 -15 13.21 2.57
 -1 -3 15 14.64 2.57
 1 3 -15 12.15 2.53
 1 -3 -14 495.76 10.83
 1 -3 -14 510.54 15.59
 1 -3 -14 511.11 13.33
 -1 -3 14 539.32 13.58
 1 3 -14 490.01 14.94
 1 3 -14 523.06 14.07
 1 -3 -13 19.17 2.17
 1 3 -13 15.51 3.28
 1 -3 -13 22.88 3.58
 1 -3 -13 18.32 2.85
 -1 3 13 19.99 2.89
 -1 -3 13 17.92 2.63
 1 3 -13 18.49 2.88
 1 -3 -12 133.52 5.23
 1 -3 -12 139.35 7.68
 -1 -3 12 141.5 6.62
 -1 3 12 126.18 6.42
 1 -3 -12 128.16 6.57
 1 3 -12 137.2 7.44
 1 3 -12 135.56 6.69
 1 -3 -11 91.91 4.21
 1 -3 -11 95.35 6.16
 1 -3 -11 83.87 5.26
 -1 3 11 86.12 5.3
 1 3 -11 93.38 4.02
 -1 -3 11 93.75 5.28
 1 3 -11 91.42 5.78
 1 3 -11 85.86 5.24
 1 -3 -10 240.54 6.5
 1 -3 -10 259.11 9.52
 -1 3 10 237.7 8.51
 -1 -3 10 240.89 8.2
 1 -3 -10 236.5 8.54
 1 3 -10 236.06 6.45
 1 3 -10 239.94 8.39
 1 3 -10 225.02 8.76
 1 -3 -9 -0.36 1.43
 1 -3 -9 1.39 0.97
 -1 3 9 -1.37 1.43
 -1 -3 9 -0.04 1.14
 1 3 -9 1.15 0.97
 1 -3 -9 0.19 1.37
 1 3 -9 -1.15 1.62
 1 3 -9 0.21 1.29
 1 -3 -8 184.87 5.4
 -1 -3 8 185.59 7.45
 1 -3 -8 165.76 6.95
 1 3 -8 174.56 5.59
 1 -3 -8 182.9 7.31
 -1 -3 8 174.92 6.69
 1 3 -8 188.66 6.79
 1 3 -8 177.79 6.75
 -1 -3 8 181.04 6.89
 1 -3 -7 249.27 8.22
 -1 3 7 241.97 6.18
 -1 -3 7 262.89 8.39
 1 -3 -7 256.96 6.16
 -1 3 7 258.97 8.27
 1 3 -7 262.92 8.26
 1 3 -7 257.8 6.8
 1 -3 -7 247 8.34
 -1 -3 7 256.45 7.88
 1 3 -7 268.14 7.86
 1 3 -7 245.77 5.16
 1 3 -7 264.23 7.92
 -1 -3 7 252.94 7.95
 1 -3 -6 245.81 5.96
 1 3 -6 243.37 7.6
 -1 3 6 248.91 6.09
 -1 3 6 243.35 7.76
 -1 -3 6 245.84 7.77
 1 -3 -6 242.43 7.69
 -1 -3 6 258.56 7.99
 1 3 -6 249.49 7.73
 1 3 -6 244.3 7.41
 -1 -3 6 242.39 7.61
 1 -3 -6 237.67 8.25
 1 3 -6 251.67 7.48
 1 -3 -6 239.79 7.21
 1 3 -6 256.41 5.12
 -1 -3 6 254.98 7.67
 -1 3 5 288.58 8.01
 1 3 -5 262.26 7.4
 1 -3 -5 271.16 7.87
 -1 3 5 279.16 6.43
 1 3 -5 273.49 7.94
 1 -3 -5 270.69 6.23
 -1 -3 5 271.1 7.93
 1 -3 -5 273.1 8.59
 1 3 -5 267.7 7.7
 -1 -3 5 257.53 7.94
 -1 -3 5 277.73 7.69
 1 3 -5 265.67 5.28
 1 3 -5 262.15 7.47
 1 -3 -5 270.11 7.44
 -1 3 4 303.97 7.95
 1 -3 -4 299.77 8.06
 -1 3 4 300.79 6.72
 1 3 -4 292.74 7.61
 1 -3 -4 296.2 6.54
 1 3 -4 297.62 8.04
 -1 -3 4 300.41 8.12
 1 3 -4 300.9 8.21
 1 -3 -4 294.42 8.91
 1 -3 -4 303.09 7.77
 1 -3 -4 298.63 8.22
 1 3 -4 301.15 7.87
 -1 -3 4 298.05 7.84
 -1 -3 4 297.72 5.83
 -1 3 3 60.84 3.58
 1 -3 -3 59.72 3.59
 -1 3 3 55.92 2.97
 1 3 -3 57.17 3.49
 -1 -3 3 61.25 3.74
 1 -3 -3 57.51 3.03
 1 3 -3 54.89 3.58
 1 -3 -3 58.98 4.13
 1 -3 -3 59.41 3.46
 1 3 -3 60.7 3.62
 1 -3 -3 54.74 3.48
 -1 3 3 57.57 3.48
 -1 -3 3 59.29 2.75
 -1 -3 3 56.12 3.46
 1 -3 -2 694.63 11.77
 -1 3 2 710.86 11.65
 1 3 -2 731.97 12.09
 1 -3 -2 696.32 10.61
 -1 -3 2 723.21 11.92
 -1 3 2 718.33 10.67
 1 3 -2 733.51 12.86
 -1 -3 2 714.31 9.87
 1 -3 -2 728.42 11.85
 -1 -3 2 704 11.78
 1 -3 -2 726.11 11.73
 -1 3 2 723.84 11.87
 1 3 -2 713.12 11.98
 1 3 -1 15.92 2.06
 1 -3 -1 14 1.8
 -1 -3 1 14.33 2.01
 -1 3 1 18.92 1.99
 -1 3 1 16.93 2.02
 1 3 -1 14.84 1.58
 1 -3 -1 15.01 1.8
 -1 3 1 15.64 1.98
 -1 -3 1 16.94 1.81
 -1 -3 1 15.92 2.04
 1 3 -1 20.38 2.35
 -1 3 1 17.02 2.05
 1 -3 -1 17.48 2.04
 -1 3 0 808.02 12.25
 1 -3 0 787.25 12.24
 1 3 0 828.51 10.75
 -1 -3 0 813.98 12.36
 1 3 0 823.36 12.73
 1 -3 0 823.59 12.84
 -1 3 0 796.5 11.93
 1 -3 0 820.75 12.03
 -1 -3 0 825.98 12.93
 -1 3 0 810.38 12.61
 -1 3 -1 13.28 1.91
 1 3 1 15.02 1.84
 -1 -3 -1 12.18 1.78
 1 -3 1 14.76 2.06
 -1 -3 -1 14.06 1.7
 1 3 1 17.4 1.78
 -1 -3 -1 15.05 2.06
 -1 3 -1 14.7 2.08
 -1 3 -1 17.17 2.03
 1 -3 1 13.92 1.95
 -1 -3 -2 312.44 7.25
 -1 -3 -2 325.76 7.93
 -1 3 -2 325.87 9.19
 1 3 2 333.17 8.09
 1 3 2 328.2 7.35
 -1 3 -2 338.06 8.52
 -1 3 -2 327.68 7.75
 -1 3 -2 314.05 7.33
 -1 3 -2 326.33 8.42
 -1 -3 -2 331.95 8.52
 1 -3 2 321.48 8.44
 1 3 3 13.51 1.77
 1 3 3 14.28 1.94
 -1 3 -3 11.17 2.27
 -1 -3 -3 14.55 1.93
 -1 -3 -3 14.28 2.03
 -1 3 -3 13.68 2.11
 -1 3 -3 16.37 1.89
 -1 3 -3 13.71 1.8
 1 -3 3 16.39 2.4
 -1 3 -3 10.56 1.91
 1 3 4 187.81 6.32
 1 3 4 187.57 6.22
 -1 3 -4 193.11 7.51
 -1 -3 -4 185.35 6.23
 -1 -3 -4 196.32 6.4
 -1 3 -4 187.26 6.95
 -1 3 -4 186.74 5.65
 1 -3 4 200.93 7.28
 -1 3 -4 190.61 6.93
 -1 -3 -5 957.59 14.77
 1 3 5 931.14 14.64
 -1 3 -5 935.84 16.71
 -1 -3 -5 938.88 14.18
 1 -3 5 912.6 17.25
 -1 3 -5 913.52 12.48
 -1 -3 -5 928.75 14.34
 -1 3 -5 926.23 15.77
 -1 -3 -6 97.64 4.83
 -1 -3 -6 90.17 5
 1 3 6 102.97 5.2
 -1 -3 -6 93.56 4.74
 1 -3 6 91.98 4.23
 -1 3 -6 99.16 4.17
 -1 3 -6 96.03 5.37
 -1 -3 -7 35.97 3.1
 -1 -3 -7 33.09 3.35
 -1 3 -7 28.72 1.78
 1 -3 7 30.97 2.59
 -1 -3 -7 30.83 2.8
 -1 3 -7 28.23 3.25
 -1 -3 -8 246.73 7.96
 -1 -3 -8 239.78 8.73
 -1 -3 -8 222.91 7.21
 1 -3 8 219.03 6.75
 -1 3 -8 229.46 4.19
 -1 3 -8 219.85 8.63
 -1 -3 -9 15.19 2.72
 -1 -3 -9 13.54 2.33
 -1 -3 -9 11.2 1.91
 1 -3 9 12.85 1.82
 -1 3 -9 15.97 2.96
 -1 3 -9 14.12 2.67
 -1 -3 -10 85.42 5.14
 -1 -3 -10 80.58 5.7
 -1 -3 -10 71.37 4.16
 1 -3 10 78.56 4.25
 -1 3 -10 79.05 5.63
 -1 3 -10 82.79 6.13
 -1 -3 -11 207.58 9.37
 -1 -3 -11 192.89 7.79
 -1 -3 -11 199.61 6.87
 1 -3 11 202.17 7.01
 -1 3 -11 200.73 9.74
 -1 3 -11 201.14 9.1
 -1 3 -12 44.42 4.89
 -1 -3 -12 43.28 3.94
 -1 -3 -12 42.56 4.62
 1 -3 12 49.57 3.52
 -1 -3 -12 44.68 3.36
 1 -3 12 46.78 3.61
 -1 3 -12 36.73 4.25
 -1 3 -13 10.21 3.06
 -1 -3 -13 10.22 2.28
 -1 -3 -13 13.41 3.27
 1 -3 13 6.55 1.64
 1 -3 13 8.84 1.89
 -1 -3 -13 7.81 1.59
 -1 3 -13 7.9 2.07
 -1 -3 -14 99.59 6.18
 -1 -3 -14 88.11 6.97
 1 3 14 105.81 4.35
 1 -3 14 99.84 4.55
 1 -3 14 90.94 5.22
 -1 3 -14 98.84 7.69
 -1 3 -14 87.56 6.75
 -1 -3 -15 3.85 1.89
 -1 -3 -15 2.9 2.39
 -1 3 -15 2.48 2.47
 -1 3 -15 4.14 2.69
 1 -3 15 0.16 1.13
 -1 3 -16 5.34 2.98
 -1 -3 -16 6.62 2.57
 -1 -3 -16 3.95 1.96
 1 -3 16 3.2 1.61
 -1 3 -16 1.03 2.14
 -1 -3 -17 125.42 9.27
 -1 -3 -17 131.99 7.77
 -1 3 -17 123.4 9.55
 -1 3 -17 123.7 8.67
 -1 -3 -18 0.32 1.66
 -1 3 -18 5.04 3.17
 -1 -3 -18 1.54 2.42
 -1 3 -18 1.38 2.05
 -1 -3 -19 0.47 2.64
 -1 3 -19 3.99 2.15
 -1 3 -20 7.47 3.88
 -1 -3 -20 2.69 2.74
 -1 3 -20 7.52 3.01
 -1 3 -21 22.9 5.24
 -1 -3 -21 21.96 5.12
 -1 3 -21 16.66 4.1
 -1 -3 -22 5.91 2.94
 -1 3 -22 0.55 3.49
 -1 3 -22 3.15 2.27
 -1 3 -23 23.71 4.76
 -1 3 -24 6.84 3.07
 -1 -3 -24 3.56 3.06
 1 -4 -24 -1.2 3.03
 1 4 -24 0.27 2.76
 1 4 -24 -0.83 2.18
 1 4 -23 8.32 3.57
 1 -4 -23 25.64 5.55
 1 4 -23 20 4.23
 1 4 -22 75.45 8.32
 1 -4 -22 61.42 7.66
 1 4 -22 56.16 6.25
 1 4 -21 6.41 3.34
 1 -4 -21 6.44 2.43
 1 4 -21 9.5 2.55
 1 4 -20 2.44 2.76
 1 -4 -20 -1.6 2.44
 1 4 -20 1.19 1.77
 1 -4 -19 1.5 2.41
 1 4 -19 -4.76 3.51
 -1 -4 19 -0.73 1.55
 1 4 -19 0.7 1.85
 1 -4 -18 178.72 10.98
 -1 -4 18 175.07 8.93
 1 -4 -18 177.58 8.96
 1 4 -18 170.44 9.62
 1 4 -18 172.56 10.56
 1 -4 -17 6.4 2.74
 1 4 -17 12.28 3.32
 1 -4 -17 11.84 2.14
 1 -4 -17 10.73 2.29
 1 -4 -17 8.52 2.41
 -1 -4 17 11.27 2.7
 1 4 -17 4.87 2.29
 1 -4 -16 320.98 9.51
 1 -4 -16 340.99 14.1
 1 -4 -16 302.25 10.49
 -1 -4 16 325.34 11.65
 1 -4 -16 317.23 11.57
 1 4 -16 301.91 12.07
 1 4 -16 315.8 13.4
 1 -4 -15 71.67 6.48
 1 -4 -15 68.07 4.34
 -1 -4 15 63.57 5.14
 1 -4 -15 67.7 5.43
 1 4 -15 67.64 6.21
 1 4 -15 75.4 5.96
 1 -4 -14 510.64 11.39
 1 -4 -14 505.51 15.96
 1 -4 -14 513.51 14.5
 -1 -4 14 497.25 13.76
 1 4 -14 519.09 15.9
 1 4 -14 491.06 14.48
 1 -4 -13 61.57 5.67
 1 -4 -13 64.93 4.05
 -1 -4 13 68.14 5.16
 1 4 -13 70.25 3.87
 1 -4 -13 61.15 5.17
 1 4 -13 68.32 5.47
 1 4 -13 71.35 5.98
 1 -4 -12 12.72 2.78
 1 -4 -12 10.82 1.84
 1 4 -12 10.96 1.73
 1 -4 -12 6.91 2.18
 -1 -4 12 7.95 1.91
 1 4 -12 5.42 1.99
 1 4 -12 9.74 2.54
 1 -4 -11 39.59 3.15
 1 -4 -11 44.89 4.55
 1 4 -11 44.33 3.29
 1 -4 -11 45.18 4.42
 -1 -4 11 49.89 4.3
 1 4 -11 45.19 4.5
 1 4 -11 44.87 4.21
 1 -4 -10 16.68 2.89
 1 -4 -10 11.12 1.69
 -1 -4 10 13.4 2.52
 1 4 -10 12.92 1.93
 1 -4 -10 8.03 2.38
 1 4 -10 12.98 2.49
 1 4 -10 13.58 1.62
 1 -4 -9 1.11 1.58
 1 -4 -9 2.54 1.16
 1 -4 -9 0.57 1.87
 -1 -4 9 0.2 1.56
 1 4 -9 0.35 1.21
 1 4 -9 1.87 0.95
 1 4 -9 3.25 1.77
 1 -4 -8 228.71 6.83
 -1 4 8 225.76 7.05
 1 -4 -8 219.35 8.65
 1 -4 -8 205.4 8.69
 -1 -4 8 220.77 8.53
 1 4 -8 215.52 7.19
 1 4 -8 216.83 8.24
 1 4 -8 227.91 5.79
 -1 4 7 94.51 4.49
 1 -4 -7 92.16 4.36
 1 4 -7 89.91 5.3
 1 -4 -7 90.25 5.38
 -1 -4 7 94.46 5.67
 1 4 -7 95.36 5.34
 -1 -4 7 94.41 5.62
 1 -4 -7 80.42 5.63
 1 4 -7 96.76 3.8
 1 4 -7 94.15 5.44
 1 -4 -6 348.31 10.15
 -1 4 6 347.35 8.55
 1 4 -6 342.33 9.89
 1 -4 -6 343.81 8.28
 -1 -4 6 350.62 10.34
 1 4 -6 354.03 10.23
 1 -4 -6 349.23 11.17
 1 4 -6 348.47 7.28
 1 4 -6 352.8 10.1
 1 -4 -5 17.7 2.65
 1 4 -5 19.76 2.63
 -1 4 5 16.32 1.99
 1 -4 -5 18.18 2.2
 -1 -4 5 18.42 2.74
 1 -4 -5 18.12 3
 1 4 -5 17.02 2.49
 1 4 -5 20.24 2.89
 -1 4 4 207.53 7.35
 1 -4 -4 223.66 7.85
 1 4 -4 214.52 7.46
 -1 4 4 216.07 6.8
 -1 -4 4 224.27 7.99
 1 -4 -4 215.55 6.74
 1 -4 -4 212.11 8.73
 1 4 -4 222.62 8.17
 -1 -4 4 217.58 6.09
 1 4 -4 223 7.9
 1 -4 -3 133.32 6.07
 -1 4 3 129.93 5.79
 -1 4 3 129.79 5.32
 -1 -4 3 141.79 6.29
 1 -4 -3 135.24 5.45
 1 4 -3 141.56 6.59
 -1 -4 3 130.78 4.86
 -1 4 3 132.6 6.03
 1 4 -3 141.59 6.23
 1 -4 -3 140.24 6.13
 1 4 -2 7.54 1.56
 -1 4 2 6.16 1.63
 -1 -4 2 7.42 2.1
 1 -4 -2 8.22 1.59
 -1 4 2 5.78 1.44
 1 4 -2 5.59 1.98
 1 -4 -2 5.54 1.59
 -1 4 2 5.89 1.63
 1 4 -2 8.93 1.9
 -1 -4 2 6.77 1.45
 -1 -4 1 115.55 5.47
 1 -4 -1 121.02 5.49
 -1 4 1 114.36 5.19
 1 4 -1 126.4 5.78
 -1 4 1 124.8 5.64
 1 4 -1 124.19 4.97
 1 -4 -1 116.89 5.39
 -1 4 1 123.18 5.81
 1 4 -1 124.22 5.92
 -1 -4 1 118.06 5.03
 -1 4 0 555.46 11.61
 1 -4 0 552.94 11.74
 -1 -4 0 550.61 11.73
 1 4 0 565.61 12
 -1 4 0 563.44 12.02
 1 4 0 549.08 10.51
 -1 4 0 566.45 12.38
 -1 4 0 535.19 11.18
 -1 -4 0 545.96 11.15
 1 -4 0 568.01 11.52
 1 -4 1 116.99 5.63
 -1 -4 -1 123.7 5.62
 -1 -4 -1 126.84 5.25
 1 4 1 127.14 5.78
 1 4 1 125.2 5.05
 -1 4 -1 117.63 5.8
 -1 4 -1 116.13 5.2
 -1 -4 -2 592.5 12.1
 -1 -4 -2 585.54 11.42
 1 4 2 606.13 12.39
 1 4 2 585.83 11.26
 -1 4 -2 584.96 12.31
 -1 4 -2 582.47 12.78
 -1 4 -2 568.28 11.16
 1 4 3 252.99 7.68
 1 4 3 243.62 7.98
 -1 4 -3 248.62 9.23
 -1 -4 -3 247.93 7.64
 -1 -4 -3 264.85 8.2
 -1 4 -3 260.11 8.16
 -1 4 -3 247.58 7.35
 -1 4 -3 242.61 8.42
 -1 4 -4 100.76 6.16
 1 4 4 95.84 5.09
 -1 -4 -4 96.54 5.07
 -1 -4 -4 100.72 5.18
 1 4 4 104.83 5.16
 -1 4 -4 103.42 5.07
 -1 4 -4 98.84 4.71
 -1 4 -4 98.41 5.62
 -1 4 -5 12.51 2.53
 1 4 5 9.62 1.78
 -1 -4 -5 11.27 2.19
 1 4 5 11.16 2.11
 -1 -4 -5 9.73 1.98
 -1 4 -5 10.82 1.83
 -1 -4 -5 11.02 2.24
 -1 4 -5 9.78 2.26
 -1 4 -5 10.37 1.74
 -1 4 -6 -1.52 1.85
 -1 -4 -6 -1.15 1.54
 1 4 6 0.42 1.08
 -1 -4 -6 1.5 1.37
 -1 -4 -6 2.74 1.56
 -1 4 -6 0.94 1.67
 -1 4 -6 1.43 0.94
 -1 -4 -7 0.91 1.48
 -1 4 -7 -0.29 2.08
 -1 -4 -7 0.52 1.19
 -1 -4 -7 1.82 1.81
 -1 4 -7 0.85 0.95
 -1 4 -7 0.28 1.42
 -1 -4 -8 100.81 5.5
 -1 -4 -8 110.08 6.29
 -1 -4 -8 100.98 5.68
 -1 4 -8 103.42 4.14
 -1 4 -8 108.86 5.23
 -1 4 -8 109.9 6.62
 -1 -4 -9 3.97 2.07
 -1 -4 -9 2.03 1.44
 -1 -4 -9 3.44 1.62
 -1 4 -9 4.13 1.16
 -1 4 -9 0.3 1.8
 -1 -4 -10 561.82 15.29
 -1 -4 -10 561.46 13.31
 1 -4 10 559.55 12.52
 -1 4 -10 571.73 7.82
 -1 -4 -10 551.82 13.06
 -1 4 -10 574.31 15.7
 -1 -4 -11 21.06 3.48
 -1 -4 -11 25.4 3.21
 1 -4 11 18.6 2.57
 -1 -4 -11 19.04 2.75
 -1 4 -11 21.3 3.49
 -1 4 -11 20.36 3.58
 -1 -4 -12 188.01 9.59
 -1 -4 -12 188.65 8.14
 -1 -4 -12 187.25 7.71
 1 -4 12 175.2 7.31
 -1 4 -12 194.24 9.73
 -1 4 -12 197.77 10.4
 -1 -4 -13 126.03 6.89
 -1 -4 -13 125 8.18
 1 -4 13 132.36 6.49
 -1 -4 -13 125 6.39
 -1 4 -13 130.52 8.25
 -1 4 -13 134.03 8.92
 -1 -4 -14 416.15 15.2
 -1 -4 -14 433.47 12.85
 1 -4 14 419.05 11.59
 1 -4 14 417.72 11.7
 -1 -4 -14 420.6 11.26
 -1 4 -14 430.44 16.18
 -1 4 -14 423.63 15.15
 -1 4 -15 29.1 4.76
 -1 -4 -15 32.31 4.69
 -1 -4 -15 35.64 3.89
 1 -4 15 33.01 3.41
 -1 4 -15 28.84 4.33
 -1 -4 -16 19.88 4.18
 -1 -4 -16 14.23 2.72
 -1 4 -16 19.87 4.24
 -1 4 -16 13.95 3.52
 -1 -4 -17 4.76 2.8
 -1 4 -17 6.31 2.93
 -1 -4 -17 7.11 2.3
 -1 4 -17 8.51 3.07
 -1 -4 -18 98.03 8.46
 -1 4 -18 118.55 8.98
 -1 4 -18 110.25 9.37
 -1 4 -19 0.12 3.03
 -1 -4 -19 2.72 2.95
 -1 4 -19 3.22 2.52
 -1 4 -20 1.98 3.08
 -1 -4 -20 -0.55 2.71
 -1 4 -20 4.26 2.78
 -1 -4 -21 3.79 2.82
 -1 4 -21 3.41 2.65
 -1 -4 -22 -0.96 3.46
 -1 4 -22 1.46 2.06
 -1 4 -23 -0.54 3.23
 -1 4 -24 11.03 3.86
 1 5 -24 -0.44 2.06
 1 -5 -23 23.62 5.22
 1 5 -23 22.48 5.15
 1 5 -23 35.68 5.47
 1 -5 -22 -1.12 2.6
 1 5 -22 3.33 2.12
 1 5 -21 20.72 4.38
 1 -5 -21 17.73 4.54
 1 5 -21 28.04 4.86
 1 -5 -20 16.18 4.25
 1 5 -20 14.52 4.32
 1 5 -20 14.32 3.52
 1 -5 -19 12.03 3.69
 1 5 -19 12.79 3.75
 1 5 -19 14.04 3.31
 1 -5 -18 11.31 3.59
 1 5 -18 4.64 2.88
 -1 -5 18 10.98 2.86
 1 5 -18 6.04 2.31
 1 -5 -17 60.85 6.54
 -1 -5 17 68.22 5.92
 1 -5 -17 62.66 5.72
 1 5 -17 67.99 6.72
 1 5 -17 65.61 6.26
 1 -5 -16 119.93 6.04
 1 -5 -16 115.82 8.79
 1 -5 -16 107.35 7.47
 -1 -5 16 123.9 7.86
 1 5 -16 135.31 9.05
 1 5 -16 117.23 8.1
 1 -5 -15 36.54 3.41
 1 -5 -15 33.65 4.65
 1 5 -15 34.32 4.77
 -1 -5 15 35.96 4.37
 1 -5 -15 39.67 4.65
 1 5 -15 35.15 2.93
 1 5 -15 36.16 4.51
 1 5 -14 17.04 3.65
 1 -5 -14 13.27 3.03
 1 -5 -14 14.13 2.13
 -1 -5 14 19.36 3.36
 1 5 -14 14.26 2.12
 1 -5 -14 14.08 3.02
 1 5 -14 15.56 3.11
 1 5 -14 13.81 1.82
 1 -5 -13 26.85 3.99
 1 -5 -13 20.1 2.58
 1 -5 -13 19.92 3.62
 -1 -5 13 16.65 2.93
 1 5 -13 23.62 2.71
 1 5 -13 23.18 2.23
 1 5 -13 23.36 3.67
 1 5 -13 23.38 4.11
 1 -5 -12 9.35 2.87
 1 -5 -12 8.75 1.92
 1 5 -12 7.58 1.65
 1 -5 -12 7.87 2.35
 -1 -5 12 3.72 2.01
 1 5 -12 8.64 2.57
 1 5 -12 7.57 2.6
 1 5 -12 6.57 1.31
 1 -5 -11 26.43 3.9
 1 -5 -11 32.11 3.05
 1 5 -11 31.19 3.19
 1 -5 -11 27.81 3.93
 -1 -5 11 27.76 3.63
 1 5 -11 27.03 2.38
 1 5 -11 23.6 3.35
 1 -5 -10 0.9 1.73
 1 -5 -10 -0.14 1.16
 1 5 -10 -0.34 1.28
 1 -5 -10 1.02 1.78
 1 5 -10 -0.16 1.71
 1 5 -10 -0.41 0.8
 1 -5 -9 119.3 7.06
 -1 5 9 117.78 5.81
 1 -5 -9 113.87 5.53
 1 -5 -9 119.91 7.52
 1 5 -9 118.76 6.06
 1 5 -9 104.8 4.53
 1 5 -9 128.16 7.15
 -1 5 8 127.49 5.99
 1 -5 -8 133.47 7.27
 1 5 -8 146.34 7.49
 1 -5 -8 132.6 5.9
 1 -5 -8 136.81 8.09
 1 5 -8 137.24 5.21
 1 5 -8 129.69 7.03
 -1 5 7 33.81 3.13
 1 -5 -7 32.66 3.73
 1 5 -7 44.09 4.23
 1 -5 -7 38.5 3.27
 -1 -5 7 36.04 4.13
 1 -5 -7 45.34 4.86
 1 5 -7 31.55 3.62
 1 5 -7 33.32 2.64
 1 -5 -6 20.39 3.04
 1 5 -6 13.16 2.46
 -1 -5 6 23.56 3.39
 1 -5 -6 20.31 2.58
 1 -5 -6 14.52 3.17
 1 5 -6 15.77 2.78
 1 5 -5 137.52 6.81
 1 -5 -5 130 6.67
 -1 -5 5 126.23 6.84
 1 -5 -5 126.5 5.86
 1 -5 -5 131.87 7.85
 1 5 -5 133.87 7.01
 1 5 -4 77.14 5.19
 1 -5 -4 74.69 5.04
 1 -5 -4 74.37 4.63
 -1 -5 4 74.01 5.19
 1 -5 -4 64.68 5.71
 1 5 -4 74.22 5.19
 -1 -5 4 69.15 4.01
 -1 -5 3 68.84 5.01
 1 -5 -3 69.4 4.6
 1 5 -3 63.84 4.29
 -1 5 3 67.47 4.83
 -1 -5 3 63.25 3.94
 1 5 -3 72.74 5.17
 1 -5 -2 327.72 9.84
 -1 -5 2 342.27 10.63
 1 5 -2 358.4 9.69
 -1 5 2 329.74 10.58
 -1 -5 2 354.71 9.46
 1 5 -2 340.45 10.78
 -1 -5 1 1.34 1.45
 1 -5 -1 3.37 1.64
 1 5 -1 1.15 1.1
 -1 -5 1 1.33 1.01
 1 5 -1 1.32 1.77
 -1 5 1 1.26 1.66
 1 -5 0 12.1 2.38
 -1 -5 0 16.54 2.5
 1 5 0 16.73 2.31
 -1 5 0 13.68 2.7
 1 -5 1 48.01 4.14
 -1 -5 -1 57.31 4.4
 1 5 1 47.8 3.67
 -1 5 -1 47.4 3.83
 -1 5 -1 56.56 4.56
 1 -5 2 -0.68 1.65
 -1 -5 -2 3.53 1.68
 -1 -5 -2 1.41 1.31
 -1 5 -2 3.85 1.75
 -1 5 -2 2.2 1.8
 -1 5 -3 211.56 9.24
 -1 -5 -3 206.55 7.79
 -1 -5 -3 202.99 8.03
 -1 5 -3 214.98 7.66
 -1 5 -3 196.17 8.55
 -1 -5 -4 49.99 4.11
 -1 5 -4 46.73 4.56
 -1 -5 -4 43.37 3.87
 -1 5 -4 48.85 3.74
 -1 5 -4 47.47 4.39
 -1 -5 -5 28.41 3.32
 -1 5 -5 26.4 3.75
 -1 -5 -5 22.15 2.93
 -1 -5 -5 28.92 3.9
 -1 5 -5 24.86 3.37
 -1 5 -5 24.29 2.84
 -1 -5 -6 -0.22 1.38
 -1 5 -6 1.64 2.24
 -1 -5 -6 1.47 1.61
 -1 -5 -6 -1.5 1.93
 -1 5 -6 -1.61 1.35
 -1 5 -6 -1.07 1.86
 -1 -5 -7 38.11 3.8
 -1 5 -7 38.29 4.45
 -1 -5 -7 42.45 4.22
 -1 -5 -7 41.84 4.44
 -1 5 -7 40.88 3.48
 -1 5 -7 37.64 4.11
 -1 -5 -8 4.35 1.95
 -1 5 -8 4.3 2.46
 -1 -5 -8 3.68 1.79
 -1 -5 -8 3.08 1.67
 -1 5 -8 2.44 1.3
 -1 5 -8 1.08 1.83
 -1 -5 -9 13.61 2.74
 -1 -5 -9 14.88 2.77
 -1 5 -9 15.14 2
 -1 -5 -9 14.85 3.04
 -1 5 -9 16.83 2.42
 -1 5 -9 12.69 2.6
 -1 -5 -10 7.22 2.49
 -1 -5 -10 11.96 2.47
 -1 5 -10 6.28 1.33
 -1 -5 -10 10.21 2.66
 -1 5 -10 9.2 2.43
 -1 -5 -11 3.79 2.12
 -1 -5 -11 9.52 2.46
 -1 5 -11 9.38 1.45
 -1 -5 -11 7 2.33
 -1 5 -11 7.47 2.75
 -1 -5 -12 3.29 2.13
 -1 -5 -12 1.77 1.44
 -1 -5 -12 0.58 1.52
 -1 5 -12 -1.44 2.16
 -1 5 -12 -1.2 2.03
 -1 -5 -13 9.56 2.98
 -1 -5 -13 8.01 2.19
 -1 -5 -13 5.65 1.98
 -1 5 -13 4.09 2.32
 -1 5 -13 2.09 2.41
 -1 5 -14 1.25 2.34
 -1 -5 -14 3.53 2.05
 -1 -5 -14 3.12 1.73
 -1 5 -14 3.06 1.89
 -1 -5 -15 18.28 3.11
 -1 5 -15 19.52 3.96
 -1 -5 -15 15.95 3.64
 -1 5 -15 17.41 3.76
 -1 -5 -16 7.37 2.19
 -1 5 -16 5.35 3.75
 -1 -5 -16 3.47 2.5
 -1 5 -16 5.56 2.99
 -1 5 -17 27.7 5.31
 -1 -5 -17 25.55 4.65
 -1 5 -17 24.38 4.29
 -1 5 -18 3.62 2.99
 -1 -5 -18 -0.72 2.65
 -1 5 -18 3.3 2.38
 -1 -5 -19 8.16 3.33
 -1 5 -19 7.56 2.99
 -1 -5 -20 4.73 3.44
 -1 5 -20 15.62 4.47
 -1 5 -20 9.34 3.75
 -1 5 -21 18.78 4.62
 -1 -5 -21 23.65 5.3
 -1 5 -21 9.06 3.33
 -1 5 -22 12.35 3.74
 1 6 -23 2.69 2.52
 1 6 -22 19.5 4.35
 1 -6 -22 15.26 4.44
 1 6 -22 17.1 4.12
 1 6 -21 21.61 4.62
 1 -6 -21 12.21 3.52
 1 6 -21 22.04 4.39
 1 6 -20 39.52 5.87
 1 -6 -20 32.34 5.58
 1 6 -20 47.3 6.15
 1 6 -19 1.57 2.2
 1 -6 -19 10.39 3.9
 1 6 -19 4.6 2.85
 1 6 -18 59.26 6.73
 1 -6 -18 64.89 7.21
 1 6 -18 53.52 6.01
 1 -6 -17 23.52 4.35
 1 6 -17 23.62 4.33
 1 -6 -17 15.48 3.27
 1 6 -17 22.2 4.24
 1 6 -16 36.74 5.27
 1 -6 -16 27.57 4.49
 1 -6 -16 26.99 4.41
 1 6 -16 38.36 5.04
 1 -6 -15 1.39 2.46
 1 6 -15 7.02 2.87
 1 -6 -15 2.34 1.2
 1 -6 -15 3.76 2.59
 1 6 -15 4.17 2.32
 1 -6 -14 185.7 10.76
 1 -6 -14 199.22 8.16
 1 -6 -14 180.99 10.25
 1 6 -14 211.53 11.18
 1 6 -14 211.46 10.93
 1 -6 -13 28.15 4.46
 1 -6 -13 25.85 3.1
 1 6 -13 29.24 3.3
 1 -6 -13 30.72 4.69
 1 6 -13 28.52 2.68
 1 6 -13 31.41 4.4
 1 6 -13 31.82 4.56
 1 -6 -12 45.46 5.24
 1 -6 -12 46.44 4.03
 1 -6 -12 41.84 5.37
 1 6 -12 39.08 3.91
 1 6 -12 39.47 3.16
 1 6 -12 33.99 4.4
 1 -6 -11 4.6 2.6
 1 -6 -11 2.59 1.63
 1 -6 -11 0.41 2.4
 1 6 -11 0.53 1.33
 1 6 -11 -0.98 1.89
 1 6 -11 0.64 1.07
 1 -6 -10 101.75 7.29
 1 -6 -10 102.38 5.82
 1 -6 -10 107.71 7.95
 1 6 -10 107.83 6.41
 1 6 -10 101.03 7.2
 1 6 -10 105.92 5.06
 1 -6 -9 11.65 2.97
 1 6 -9 14.73 3.07
 1 -6 -9 12.81 2.39
 1 -6 -9 11.12 3.32
 1 6 -9 11.99 3.01
 1 -6 -8 20.96 3.28
 1 6 -8 25.04 3.69
 1 -6 -8 19.18 2.84
 1 -6 -8 17.48 3.55
 1 6 -8 26.83 3.84
 1 6 -7 1.63 1.71
 1 -6 -7 0.69 1.58
 1 -6 -7 -0.48 1.3
 -1 -6 7 1.39 1.83
 1 -6 -7 3.16 2.58
 1 6 -7 4.08 2.33
 1 6 -6 4.29 2.29
 1 -6 -6 2.04 1.63
 1 -6 -6 0.95 1.32
 -1 -6 6 0.53 1.89
 1 -6 -6 5.57 2.64
 1 6 -6 2.03 1.72
 1 -6 -5 8.02 2.52
 1 6 -5 1.91 1.7
 1 -6 -5 6.77 2.03
 -1 -6 5 3.47 2.36
 1 -6 -5 2.18 2.63
 1 6 -5 2.48 1.97
 1 6 -4 65.92 5.27
 -1 -6 4 68.58 5.66
 1 -6 -4 74.09 5.18
 1 -6 -4 72.74 6.63
 1 6 -4 70.32 5.7
 1 -6 -3 7.42 2.07
 -1 -6 3 4.9 2.07
 -1 6 3 2.61 1.79
 1 6 -3 0.96 2.11
 -1 -6 2 22.85 3.32
 1 -6 -2 18.75 2.83
 -1 6 2 22.69 3.35
 1 6 -2 27.41 3.79
 -1 -6 1 -1.63 1.56
 1 -6 -1 -1.42 1.72
 1 6 -1 2.02 1.7
 -1 6 1 -0.58 1.84
 -1 -6 0 1.39 1.66
 1 -6 0 -0.95 1.68
 -1 6 0 1.6 1.89
 -1 -6 -1 -3.34 1.99
 1 -6 1 -0.96 1.81
 -1 6 -1 0.77 1.82
 -1 -6 -2 0.28 1.53
 -1 6 -2 1.84 1.92
 -1 -6 -3 79.24 5.58
 -1 6 -3 76.64 6.35
 -1 -6 -3 79.21 5.34
 -1 6 -3 81.91 6.13
 -1 6 -3 77.42 5.14
 -1 -6 -4 3.87 1.83
 -1 6 -4 7.1 2.67
 -1 -6 -4 4.02 1.91
 -1 6 -4 0.8 1.7
 -1 6 -4 2.49 1.46
 -1 6 -5 0.01 2.15
 -1 -6 -5 1.91 1.52
 -1 -6 -5 5.06 1.8
 -1 -6 -5 0.05 2.36
 -1 6 -5 5.38 2.34
 -1 6 -5 2.62 1.36
 -1 -6 -6 37.17 4.15
 -1 -6 -6 43.09 4.32
 -1 6 -6 46.07 5.21
 -1 -6 -6 36.68 4.63
 -1 6 -6 41.12 4.66
 -1 6 -6 34.15 3.51
 -1 6 -7 40.5 4.96
 -1 -6 -7 39.31 4.39
 -1 -6 -7 39.4 4.05
 -1 -6 -7 42.79 5.06
 -1 6 -7 45.32 5.04
 -1 6 -7 47.51 4.01
 -1 -6 -8 93.92 6.21
 -1 -6 -8 98.88 6.8
 -1 6 -8 107.54 7.96
 -1 -6 -8 83.48 6.66
 -1 6 -8 103.93 7.35
 -1 6 -8 98.73 5.7
 -1 -6 -9 1.85 1.76
 -1 -6 -9 3.2 1.5
 -1 -6 -9 6.17 2.36
 -1 6 -9 5.36 2.2
 -1 6 -9 6.75 1.89
 -1 -6 -10 208.93 9.34
 -1 -6 -10 236.28 11
 -1 6 -10 230.53 7.98
 -1 -6 -10 221.74 10.71
 -1 6 -10 227.55 8.74
 -1 6 -10 206.48 10.81
 -1 -6 -11 19.29 3.58
 -1 -6 -11 28 3.63
 -1 -6 -11 22.15 3.5
 -1 6 -11 20.11 3.98
 -1 6 -11 27.2 3.19
 -1 -6 -12 227.86 11.38
 -1 -6 -12 222.09 9.79
 -1 -6 -12 229.27 10.72
 -1 6 -12 216.98 8.77
 -1 6 -12 218.67 11.48
 -1 -6 -13 3.69 2.66
 -1 -6 -13 3.42 1.99
 -1 -6 -13 -0.57 1.96
 -1 6 -13 -1.01 1.28
 -1 6 -13 -2.8 2.91
 -1 6 -13 0.57 2.07
 -1 -6 -14 80.32 7.4
 -1 -6 -14 71.57 5.76
 -1 6 -14 73.6 7.09
 -1 6 -14 82.41 7.84
 -1 -6 -15 0.37 1.57
 -1 -6 -15 4.35 2.28
 -1 6 -15 4.54 3.29
 -1 6 -15 1.19 2.19
 -1 -6 -16 55.34 6.5
 -1 6 -16 56.51 6.88
 -1 6 -16 54.84 6.49
 -1 -6 -17 2.34 2.18
 -1 6 -17 -1.09 2.74
 -1 6 -17 4.38 2.39
 -1 6 -18 9.12 3.43
 -1 -6 -18 4.14 2.94
 -1 6 -18 12.56 3.69
 -1 -6 -19 28.18 5.43
 -1 6 -19 21.2 4.89
 -1 6 -19 28.44 5.09
 -1 -6 -20 4.35 3.1
 -1 6 -20 14.86 4.37
 -1 6 -20 10.88 3.81
 -1 6 -21 11.64 3.39
 1 7 -22 19.86 4.54
 1 7 -21 10.05 3.52
 1 7 -21 12.61 3.96
 1 7 -20 -0.33 3.17
 1 -7 -20 6.53 3.57
 1 7 -20 4.31 2.77
 1 -7 -19 8.16 3.54
 1 7 -19 7.12 3.33
 1 7 -19 10.33 3.05
 1 -7 -18 20.43 4.4
 1 7 -18 19.05 4.16
 1 7 -18 19.56 4.22
 1 7 -17 11.97 2.79
 1 -7 -17 13.7 4.12
 1 7 -17 16.55 4.17
 1 7 -16 22.84 4.48
 1 -7 -16 15.69 3.85
 1 -7 -16 20.89 4.57
 1 7 -16 16.01 3.59
 1 -7 -15 17.03 3.84
 1 -7 -15 12.37 3.36
 1 7 -15 22.78 4.34
 1 7 -15 14.51 3.54
 1 -7 -14 -1.18 2.23
 1 -7 -14 -1.72 2.12
 1 7 -14 1.86 2.72
 1 7 -14 -3.16 2.54
 1 -7 -13 5.62 3.02
 1 -7 -13 6.44 2.08
 1 -7 -13 6.07 3.33
 1 7 -13 7.47 2.71
 1 -7 -12 15.99 3.43
 1 -7 -12 12.32 2.26
 1 -7 -12 19.57 4.32
 1 7 -12 10.68 2.49
 1 7 -12 14.8 3.59
 1 -7 -11 39.24 4.96
 1 -7 -11 49.52 4.48
 1 -7 -11 44.54 6.09
 1 7 -11 49.53 4.74
 1 7 -11 50.79 5.55
 1 -7 -10 29.23 4.36
 1 -7 -10 27.31 3.48
 1 -7 -10 28.57 5.12
 1 7 -10 26.52 3.76
 1 7 -10 23.06 4.17
 1 -7 -9 21.66 3.74
 1 7 -9 18.34 3.5
 1 -7 -9 20.84 3.09
 1 -7 -9 24.8 4.37
 1 7 -9 18.83 3.83
 1 7 -8 61.36 5.76
 1 -7 -8 50.65 5.33
 1 -7 -8 56.91 4.91
 1 -7 -8 55.17 6.35
 1 7 -8 56.86 5.79
 1 7 -7 44.35 4.97
 1 -7 -7 54.84 5.45
 -1 -7 7 61 6
 1 -7 -7 51.76 4.65
 1 -7 -7 41.44 5.43
 1 7 -7 48.36 5.24
 1 7 -6 116.53 7.66
 1 -7 -6 118.56 7.03
 -1 -7 6 114.63 7.98
 1 -7 -6 118.18 9.26
 1 7 -6 116.14 8.05
 1 7 -5 1.9 2.05
 1 -7 -5 0.38 1.72
 -1 -7 5 3.64 2.42
 1 -7 -5 -4.14 2.98
 1 7 -5 1.08 1.99
 1 7 -4 399 13.77
 1 -7 -4 386.78 12.78
 -1 -7 4 397.94 14.26
 1 -7 -4 378.42 16.02
 1 7 -4 407.72 14.46
 -1 -7 3 3.85 2.56
 1 -7 -3 -2.87 2
 1 -7 -3 1.7 2.6
 1 7 -3 2.53 2.45
 1 -7 -2 225.51 10.02
 -1 -7 2 217.49 10.34
 1 7 -2 212.42 10.49
 -1 7 2 201.42 10.12
 1 -7 -1 12 2.86
 -1 -7 1 19 3.48
 -1 7 1 12.47 2.96
 -1 -7 0 206.08 9.84
 1 -7 0 227.93 10.43
 -1 7 0 218.29 10.54
 -1 -7 -1 28.65 4.03
 1 -7 1 25.02 3.96
 -1 7 -1 22.61 4
 -1 -7 -2 116.75 7.34
 -1 7 -2 112.94 7.74
 -1 -7 -3 24.31 3.64
 -1 7 -3 26.31 4.17
 -1 7 -3 29.4 4.14
 -1 -7 -4 16.55 3.16
 -1 7 -4 13.42 3.41
 -1 7 -4 11.09 3.24
 -1 7 -5 0.33 2.13
 -1 -7 -5 1.07 1.74
 -1 -7 -5 2.1 1.83
 -1 -7 -5 -0.58 2.48
 -1 7 -5 3.3 1.65
 -1 7 -5 2.12 2.07
 -1 7 -6 -3.42 2.81
 -1 -7 -6 3.23 1.83
 -1 -7 -6 2.95 1.91
 -1 -7 -6 3.02 2.64
 -1 7 -6 4.97 2.71
 -1 7 -6 3.97 1.74
 -1 -7 -7 51.06 5.31
 -1 7 -7 57.91 6.06
 -1 -7 -7 51.34 5
 -1 -7 -7 45.61 5.69
 -1 7 -7 51.56 4.55
 -1 7 -7 54.92 5.99
 -1 -7 -8 15.83 3.18
 -1 7 -8 17.03 3.87
 -1 -7 -8 16.47 3.18
 -1 -7 -8 16.78 3.89
 -1 7 -8 16.76 3.69
 -1 7 -8 15.85 2.62
 -1 -7 -9 -0.92 1.88
 -1 7 -9 0.73 2.33
 -1 -7 -9 -0.57 1.81
 -1 -7 -9 -1.42 2.25
 -1 7 -9 3.17 2.44
 -1 7 -9 0.32 1.25
 -1 -7 -10 -2.07 2.45
 -1 -7 -10 -1.45 1.67
 -1 -7 -10 -0.82 2.06
 -1 7 -10 -0.95 2.04
 -1 7 -10 1.2 1.4
 -1 -7 -11 11.44 3.2
 -1 -7 -11 8.4 2.55
 -1 -7 -11 4.59 2.72
 -1 7 -11 5.48 1.85
 -1 7 -11 7.69 2.81
 -1 -7 -12 16.37 3.41
 -1 -7 -12 22.11 3.52
 -1 -7 -12 18.04 3.8
 -1 7 -12 21.08 4.29
 -1 -7 -13 4.04 2.46
 -1 -7 -13 0.11 1.55
 -1 -7 -13 1.84 1.9
 -1 7 -13 1.64 2.07
 -1 7 -13 -1.2 2.53
 -1 -7 -14 4.94 2.7
 -1 7 -14 8.13 3.48
 -1 7 -14 3.81 3.03
 -1 -7 -15 -3.71 2.68
 -1 7 -15 -1.79 2.37
 -1 7 -15 -2 3.41
 -1 7 -16 2.65 2.74
 -1 -7 -16 13.7 3.86
 -1 7 -16 9.79 3.5
 -1 7 -17 -0.04 2.57
 -1 -7 -17 2.85 2.64
 -1 7 -17 5.41 2.77
 -1 7 -18 1.57 2.84
 -1 -7 -18 13.32 4
 -1 7 -18 12.26 3.75
 -1 -7 -19 3.29 2.77
 -1 7 -19 -0.01 2.81
 1 8 -20 -0.88 2.82
 1 -8 -19 6.34 3.45
 1 8 -19 9.1 3.68
 1 8 -19 5.87 3.1
 1 8 -18 2.26 3.11
 1 -8 -18 0.91 2.54
 1 8 -18 7.76 3.58
 1 -8 -17 -1.34 2.65
 1 8 -17 1.78 2.33
 1 8 -17 1.19 2.7
 1 -8 -16 10.13 3.71
 1 8 -16 4.9 2.83
 1 8 -16 6.42 3.27
 1 -8 -15 42.02 5.98
 1 -8 -15 32.86 5.31
 1 8 -15 36.12 5.54
 1 8 -15 42.39 5.88
 1 -8 -14 0.43 2.26
 1 -8 -14 0.3 2.48
 1 8 -14 -5.07 2.81
 1 8 -14 1.82 2.28
 1 -8 -13 5.77 2.55
 1 -8 -13 10.02 3.57
 1 8 -13 7.09 2.93
 1 -8 -12 3.26 2.36
 1 -8 -12 11.7 3.07
 1 -8 -12 8.56 3.39
 1 8 -12 6.62 2.85
 1 -8 -11 49.01 5.84
 1 -8 -11 61.4 5.51
 1 -8 -11 50.8 6.65
 1 8 -11 63.2 5.93
 1 8 -11 56.95 6.48
 1 -8 -10 15.16 3.69
 1 -8 -10 17.93 3.11
 1 -8 -10 13.09 3.95
 1 8 -10 17.64 3.49
 1 8 -10 11.53 3.56
 1 8 -9 17.39 3.72
 1 -8 -9 20.44 3.89
 1 -8 -9 12.23 2.79
 1 -8 -9 16.17 4.17
 1 8 -9 18.09 3.71
 1 8 -8 28.24 4.55
 1 -8 -8 27.5 4.02
 1 -8 -8 18.48 4.51
 1 8 -8 14.45 3.43
 1 8 -7 2.64 1.99
 1 -8 -7 1.49 1.72
 1 -8 -7 -1.55 2.67
 1 8 -7 5.63 2.81
 1 8 -6 29.01 4.56
 1 -8 -6 37.92 4.49
 -1 -8 6 28.92 4.56
 1 -8 -6 37 5.83
 1 8 -6 28.59 4.4
 1 8 -5 2.39 2.39
 1 -8 -5 0.43 1.93
 -1 -8 5 -0.44 2.19
 1 -8 -5 1.92 2.86
 1 8 -5 0.22 2.19
 1 8 -4 16.88 3.38
 -1 -8 4 12.61 3.09
 1 -8 -4 12.06 2.89
 1 -8 -4 10.66 3.88
 1 8 -4 12.84 3.44
 1 -8 -3 5.6 2.44
 -1 -8 3 4.74 2.19
 1 -8 -3 1.93 3.08
 1 8 -3 4.05 2.31
 1 -8 -2 7.48 2.55
 -1 -8 2 4.27 2.48
 1 -8 -2 4.23 3.23
 -1 -8 1 68.7 6.54
 1 -8 -1 58.56 5.82
 -1 8 1 54.63 5.87
 -1 -8 0 -2.91 2.22
 1 -8 0 1.03 2.03
 -1 8 0 1.21 1.98
 -1 -8 -1 14.98 3.31
 -1 8 -1 12.58 3.35
 -1 -8 -2 3.75 1.89
 -1 8 -2 3.21 2.42
 -1 8 -2 6.17 2.5
 -1 -8 -3 -1.57 1.73
 -1 8 -3 1.86 2.36
 -1 8 -3 0.47 2.18
 -1 8 -4 14.88 3.64
 -1 -8 -4 12.11 3.04
 -1 -8 -4 14.25 3.76
 -1 8 -4 9.87 2.85
 -1 8 -5 -0.5 2.84
 -1 -8 -5 -1.51 2.21
 -1 -8 -5 1.85 2.45
 -1 8 -5 5.73 2.65
 -1 8 -6 0.15 2.55
 -1 -8 -6 -1.47 2.05
 -1 -8 -6 -3.94 3.57
 -1 8 -6 -2.56 2.5
 -1 8 -7 7.95 3.1
 -1 -8 -7 -0.15 2.26
 -1 -8 -7 1.84 1.88
 -1 -8 -7 4.06 3
 -1 8 -7 2.2 2.39
 -1 -8 -8 5.69 2.87
 -1 8 -8 3.39 2.72
 -1 -8 -8 -2.28 2.08
 -1 -8 -8 -2.55 2.99
 -1 8 -8 3.15 2.66
 -1 -8 -9 -1.95 1.97
 -1 8 -9 -4.58 3.22
 -1 -8 -9 -0.98 1.93
 -1 -8 -9 -1.21 2.49
 -1 8 -9 1.48 2.21
 -1 -8 -10 8.63 3.13
 -1 -8 -10 8.24 2.66
 -1 -8 -10 13.51 3.87
 -1 8 -10 6.87 3.11
 -1 -8 -11 3.96 2.7
 -1 -8 -11 10.32 3.08
 -1 -8 -11 4.6 2.53
 -1 8 -11 5.43 2.88
 -1 -8 -12 -1.21 2.39
 -1 -8 -12 0.18 1.86
 -1 -8 -12 -0.53 2.78
 -1 8 -12 2.87 2.56
 -1 -8 -13 -0.44 2.42
 -1 8 -13 2.82 2.58
 -1 -8 -14 0.89 2.46
 -1 8 -14 9.24 3.43
 -1 8 -14 3.37 2.65
 -1 -8 -15 -1.21 2.38
 -1 8 -15 3.35 3.04
 -1 8 -15 0.44 2.31
 -1 8 -16 0.88 2.75
 -1 -8 -16 0.09 2.65
 -1 8 -16 -0.8 2.54
 -1 -8 -17 4.95 2.61
 -1 8 -17 3.49 2.83
 -1 -8 -18 -1.91 3.06
 1 -9 -17 -7.85 4.17
 1 -9 -16 21.12 5.05
 1 9 -16 27.71 5.28
 1 9 -16 30.12 5.4
 1 -9 -15 -2.88 3.07
 1 9 -15 -1.7 2.71
 1 9 -15 2.33 2.45
 1 -9 -14 8.92 3.49
 1 -9 -14 3.38 2.64
 1 9 -14 -0.91 2.33
 1 9 -14 5.36 3.01
 1 -9 -13 0.29 2.34
 1 -9 -13 0.03 3.11
 1 9 -13 7.33 3.29
 1 -9 -12 10.63 3.16
 1 -9 -12 7.91 3.86
 1 9 -12 12.96 3.97
 1 -9 -11 10.12 3.4
 1 -9 -11 10.81 4.04
 1 9 -11 8.97 3.33
 1 -9 -10 3.46 2.33
 1 -9 -10 1.73 3.17
 1 9 -10 -2.1 2.83
 1 9 -9 -4.69 2.85
 1 -9 -9 0.55 2.3
 1 -9 -9 -4.17 3.6
 1 9 -9 -1.57 2.15
 1 9 -8 62.46 6.79
 1 -9 -8 61.91 6.13
 1 -9 -8 43.12 6.67
 1 9 -8 65.17 7.21
 1 9 -7 13.37 3.66
 1 -9 -7 12.06 3.29
 1 -9 -7 9.99 4.1
 1 9 -7 7.01 3.15
 1 9 -6 89.35 7.81
 1 -9 -6 85.55 7.41
 1 -9 -6 79.72 8.98
 1 9 -6 73.55 7.64
 1 9 -5 5.32 2.67
 -1 -9 5 8.38 3.36
 1 -9 -5 6.18 2.79
 1 -9 -5 5.86 3.5
 1 9 -5 4.66 2.75
 1 9 -4 112.16 8.65
 1 -9 -4 120.55 8.6
 -1 -9 4 107.07 8.86
 1 -9 -4 106.91 10.42
 1 9 -4 125.89 9.54
 1 9 -3 -3.08 2.91
 -1 -9 3 6.21 3.59
 1 -9 -3 -1.4 2.7
 1 -9 -3 0.67 3.29
 1 -9 -2 226.82 11.94
 -1 -9 2 213.88 12.01
 1 -9 -2 199 13.81
 1 -9 -1 16.5 3.65
 -1 -9 1 13.21 3.47
 1 -9 -1 23.54 6.21
 -1 -9 0 34.39 5.04
 -1 9 0 41.03 5.81
 -1 -9 -1 45.69 5.82
 -1 9 -1 40.34 5.6
 -1 -9 -2 83.47 7.31
 -1 9 -2 69.77 7.56
 -1 9 -2 73.61 7.45
 -1 9 -3 24.85 4.64
 -1 -9 -3 30.46 4.72
 -1 -9 -3 17.55 4.77
 -1 9 -3 18.27 4.09
 -1 9 -4 19.22 4.29
 -1 -9 -4 18.43 3.77
 -1 -9 -4 16.97 4.65
 -1 9 -4 17.97 4.04
 -1 9 -5 0.33 2.31
 -1 -9 -5 -2.25 2.59
 -1 -9 -5 0.65 3.09
 -1 9 -5 -4.01 2.91
 -1 9 -6 0.23 2.37
 -1 -9 -6 1.04 2
 -1 -9 -6 3.7 3.07
 -1 9 -6 -3.94 3.33
 -1 9 -7 1.33 2.52
 -1 -9 -7 2.73 2.37
 -1 -9 -7 7.87 3.46
 -1 9 -7 4.25 2.44
 -1 9 -8 7.48 3.21
 -1 -9 -8 1.24 2.07
 -1 -9 -8 8.33 3.72
 -1 9 -8 5.1 2.8
 -1 -9 -9 10.21 2.92
 -1 9 -9 5.5 2.7
 -1 -9 -9 5.91 2.86
 -1 -9 -9 11.59 4.09
 -1 9 -9 4.18 2.72
 -1 -9 -10 24.79 4.37
 -1 -9 -10 26.25 4.33
 -1 -9 -10 29.16 5.28
 -1 9 -10 27.79 4.99
 -1 -9 -11 2.52 2.32
 -1 -9 -11 11.6 4.19
 -1 9 -11 8.64 2.94
 -1 -9 -12 7.28 2.62
 -1 9 -12 2.74 3.02
 -1 -9 -13 3.66 2.97
 -1 9 -13 1.22 2.74
 -1 -9 -14 4.73 2.55
 -1 9 -14 3.43 3.06
 -1 -9 -15 5.22 2.95
 -1 9 -15 0.44 2.7
 -1 -9 -16 20.37 4.85
 1 -10 -14 19.85 4.72
 1 -10 -13 -1.18 3.54
 1 -10 -12 31.59 6.43
 1 -10 -11 -1.06 3.2
 1 10 -11 2.01 2.91
 1 -10 -10 5.31 3.92
 1 10 -10 4.95 3.38
 1 -10 -9 4.91 3.09
 1 10 -9 3.1 2.68
 1 -10 -8 -0.32 2.02
 1 -10 -8 -1.39 3.42
 1 10 -8 -2.58 2.58
 1 10 -7 1.95 2.22
 1 -10 -7 0.87 2.55
 1 -10 -7 6.54 4.02
 1 10 -7 -1.9 2.75
 1 10 -6 -0.07 2.53
 1 -10 -6 8.14 2.83
 1 -10 -6 -2.84 3.78
 1 10 -6 2.75 2.49
 1 10 -5 0.63 2.36
 1 -10 -5 -3.88 3.44
 1 -10 -5 0.6 2.11
 1 10 -4 0.71 2.58
 1 -10 -4 5.11 3.66
 1 -10 -4 4.03 3.02
 -1 -10 4 -0.34 2.86
 1 10 -3 0.35 2.47
 1 -10 -3 1.92 3.33
 1 -10 -3 -1.13 2.32
 -1 -10 3 7.71 3.63
 1 10 -2 5.85 2.98
 -1 -10 2 5.82 3.3
 1 -10 -2 0.89 3.32
 -1 -10 1 4.71 3.07
 1 -10 -1 -0.74 3.6
 -1 -10 0 -3.17 2.34
 1 -10 0 6.2 4.19
 -1 10 -1 -5.58 3.54
 -1 -10 -1 -0.07 2.24
 -1 -10 -1 -0.96 3.75
 1 -10 1 1.43 4.03
 -1 10 -1 -0.72 2.61
 -1 10 -2 8.98 3.89
 -1 -10 -2 7.9 3.25
 -1 -10 -2 11.74 4.91
 -1 10 -2 5.92 3.45
 -1 10 -3 0.23 2.67
 -1 -10 -3 7.37 2.95
 -1 -10 -3 -0.61 3.26
 -1 10 -3 -0.85 2.9
 -1 10 -4 5.49 3.28
 -1 -10 -4 5.54 2.83
 -1 -10 -4 5.83 3.49
 -1 10 -4 8 3.53
 -1 10 -5 -0.72 2.61
 -1 -10 -5 -0.83 2.16
 -1 -10 -5 -2.2 3.32
 -1 10 -5 0.62 2.6
 -1 10 -6 26.5 5.2
 -1 -10 -6 22.27 4.41
 -1 -10 -6 34.34 6.61
 -1 10 -6 37.84 6.07
 -1 10 -7 0.08 2.58
 -1 -10 -7 -2.6 2.69
 -1 -10 -7 -0.17 2.99
 -1 10 -7 1.44 3.02
 -1 10 -8 3.52 3.25
 -1 -10 -8 2.16 2.26
 -1 -10 -8 -1.41 2.97
 -1 10 -8 8.01 4
 -1 10 -9 2.14 3.22
 -1 -10 -9 -1.89 2.97
 -1 -10 -10 21.2 5.23
 1 -11 -6 21.6 4.57
 -1 -11 2 15.99 4.36
 -1 -11 1 0.19 2.59
 -1 11 0 3.43 3.17
 -1 -11 0 -4.71 3.46
 -1 11 -1 8.68 3.82
 -1 -11 -1 1.74 2.7
 -1 11 -2 2.45 3.05
 -1 -11 -2 9.74 3.93
 -1 -11 -2 2.75 2.51
 -1 11 -3 -1.7 2.96
 -1 -11 -3 -7.59 5.18
 -1 -11 -3 4.83 2.86
 -1 11 -4 2.11 2.82
 -1 -11 -4 3.1 3.92
 -1 -11 -4 8.48 3.73
 -1 11 -5 5.53 3.22
 -1 -11 -5 -1.89 3.31
 -1 -11 -5 -1.71 3.02
 -1 11 -6 0.08 2.98
 -1 -11 -6 -5.33 3.94
 -1 -11 -6 2.38 2.3
 -1 -11 -7 8.55 4.61
 -1 -11 -8 6.23 4.18
 2 0 -26 5.89 3.41
 2 0 -25 -3.29 3.11
 2 0 -24 126.89 10.51
 2 0 -24 117.83 8.19
 2 0 -23 -7.91 3.9
 2 0 -23 1.18 1.84
 2 0 -22 34.04 5.63
 2 0 -22 28.12 3.9
 2 0 -21 1.75 2.46
 2 0 -21 -1.03 1.56
 2 0 -20 336.2 14.83
 2 0 -20 304.03 11.5
 2 0 -19 2.95 2.37
 2 0 -19 -1.41 1.48
 2 0 -18 122.5 8.44
 2 0 -18 109.99 6.47
 2 0 -17 -1.7 2.22
 2 0 -17 2.03 1.61
 2 0 -16 9.52 2.83
 2 0 -16 10.72 2.19
 2 0 -15 -3.3 2.26
 2 0 -15 -0.06 1.21
 2 0 -14 8.54 2.36
 -2 0 14 6.72 1.78
 2 0 -14 5.63 1.61
 2 0 -13 0.18 1.87
 -2 0 13 -0.18 1.25
 2 0 -13 0.92 1.11
 2 0 -12 250.72 9.21
 -2 0 12 233.16 8.21
 2 0 -12 243.51 7.11
 2 0 -11 1.51 1.58
 -2 0 11 1.22 1.54
 -2 0 11 0.66 0.64
 -2 0 11 0.58 1.34
 2 0 -11 0.11 0.93
 -2 0 10 11.78 2.05
 2 0 -10 14.93 2.47
 2 0 -10 12.18 1.4
 -2 0 10 13.14 1.31
 -2 0 10 11.62 1.11
 -2 0 10 11.57 1.1
 -2 0 10 12.52 2.11
 2 0 -10 12.34 1.62
 2 0 -9 0.06 1.34
 -2 0 9 0.61 0.63
 -2 0 9 0.1 0.54
 -2 0 9 -0.68 0.69
 2 0 -9 -0.45 0.71
 -2 0 9 -0.06 1.13
 2 0 -9 -0.32 0.76
 2 0 -8 126.46 5.16
 -2 0 8 132.14 5.12
 -2 0 8 124.33 3.47
 -2 0 8 124.46 3.37
 -2 0 8 128.78 3.38
 2 0 -8 130.67 3.36
 -2 0 8 132.16 5.24
 2 0 -8 124.47 3.53
 2 0 -7 -0.49 1.24
 -2 0 7 3.38 1.15
 2 0 -7 1.62 0.6
 -2 0 7 1.08 0.69
 -2 0 7 1.41 0.82
 -2 0 7 1.3 0.75
 -2 0 7 1.56 1.38
 2 0 -7 0.4 0.59
 -2 0 6 1431.71 14.1
 2 0 -6 1477.64 13.97
 -2 0 6 1495.3 8.8
 -2 0 6 1450.31 11.4
 2 0 -6 1501.9 8.68
 -2 0 6 1450.35 11.83
 -2 0 6 1437.31 11.35
 -2 0 6 1460.2 15.49
 2 0 -6 1427.02 8.1
 2 0 -6 1473.48 10.9
 2 0 -5 0.69 0.96
 -2 0 5 1.24 0.89
 -2 0 5 0.78 0.44
 2 0 -5 1.41 0.52
 -2 0 5 0.44 0.73
 2 0 -5 -1.43 1.27
 -2 0 5 0.36 1.1
 2 0 -5 1.5 0.69
 -2 0 5 0.93 0.57
 -2 0 4 4428.76 13.98
 2 0 -4 4433.94 18.25
 -2 0 4 4380.02 19.85
 -2 0 4 4490.25 23.79
 -2 0 4 4414.48 22.93
 2 0 -4 4446.16 23.89
 -2 0 4 4435.3 16.27
 2 0 0 7461.83 26.35
 -2 0 0 7363.01 25.82
 2 0 0 7402.02 25.18
 2 0 0 7292.41 20.78
 2 0 0 7299.67 18.09
 -2 0 0 7305.7 21.01
 2 0 1 -0.23 1.04
 -2 0 -1 -0.02 0.67
 -2 0 -1 -0.06 0.66
 2 0 1 -0.17 0.78
 -2 0 -2 2411.94 14.63
 -2 0 -2 2438.14 14.6
 2 0 2 2445.39 14.18
 -2 0 -2 2395.14 18.68
 -2 0 -3 0.37 0.68
 -2 0 -3 -1.03 0.74
 -2 0 -3 -0.65 0.81
 -2 0 -3 -1.31 1.35
 -2 0 -4 40.9 1.98
 -2 0 -4 45.03 2.01
 -2 0 -4 44.03 2.13
 -2 0 -4 41.78 3.26
 -2 0 -5 0.39 0.64
 -2 0 -5 0.03 0.63
 -2 0 -5 0.14 0.61
 -2 0 -5 -0.81 1.69
 -2 0 -6 28.03 1.75
 -2 0 -6 29.89 1.66
 -2 0 -6 30.71 3.26
 2 0 6 28.03 2.91
 -2 0 -7 0.26 1.8
 -2 0 -7 0.51 0.67
 2 0 7 0.78 0.61
 -2 0 -8 325.24 5.12
 2 0 8 333.72 5.49
 -2 0 -8 334 10.69
 -2 0 -9 0.12 1.77
 2 0 9 1.58 0.74
 2 0 10 17.18 1.53
 -2 0 -11 -0.8 2.24
 2 0 11 -0.85 0.69
 -2 0 -12 36.61 4.52
 2 0 12 41.47 2.45
 -2 0 -12 43.24 4.51
 -2 0 -13 0.43 2.07
 2 0 13 -0.29 0.8
 -2 0 -13 -0.67 1.93
 -2 0 -14 121.9 8.55
 -2 0 -14 116.42 7.97
 -2 0 -15 0.81 2.28
 -2 0 -15 -1.17 2.44
 -2 0 -16 58.18 6.51
 -2 0 -16 64.27 6.33
 -2 0 -17 -1.95 2.45
 -2 0 -17 -2.15 2.52
 -2 0 -18 35.96 5.67
 -2 0 -18 31.09 4.85
 -2 0 -19 -0.29 2.58
 -2 0 -19 3.23 2.64
 -2 0 -20 6.12 3.42
 -2 0 -20 0.37 2.2
 -2 0 -21 -2.05 3.31
 -2 0 -21 -0.37 2.31
 -2 0 -22 43.28 6.8
 -2 0 -22 52.34 6.82
 -2 0 -23 -2.82 2.96
 -2 0 -24 6.61 3.5
 2 -1 -26 12.33 4.6
 2 1 -26 -0.06 2.6
 2 1 -25 -2.23 2.79
 2 -1 -25 1.89 2.96
 2 1 -24 1.88 3.35
 2 -1 -24 0.85 2.65
 2 -1 -24 1.88 1.96
 2 1 -24 -0.02 1.59
 2 1 -23 1.59 2.81
 2 -1 -23 0.63 2.63
 2 -1 -23 1.09 1.96
 2 1 -23 1.16 1.88
 2 1 -22 37.87 5.79
 2 -1 -22 38.67 5.71
 2 -1 -22 34.47 4.34
 2 1 -22 35.93 4.46
 2 -1 -21 13.32 3.82
 2 1 -21 14.71 3.89
 2 1 -21 11.84 3.02
 2 -1 -21 9.62 2.58
 2 -1 -20 8.17 3.49
 2 1 -20 15.3 3.61
 2 1 -20 15.29 2.98
 2 -1 -20 10.21 2.42
 2 1 -19 120.59 8.86
 2 -1 -19 114.3 8.59
 2 -1 -19 104.01 6.59
 2 1 -19 122.85 7.05
 2 1 -18 35.63 4.73
 2 -1 -18 36.08 4.74
 -2 -1 18 38.22 3.33
 2 1 -18 37.02 3.94
 2 -1 -17 160.43 9.17
 2 1 -17 151.45 9.12
 -2 -1 17 136.37 5.93
 2 1 -17 157.13 7.45
 2 1 -16 28.17 4.06
 2 -1 -16 33.02 4.36
 -2 -1 16 29.22 2.91
 2 1 -16 28.05 3.09
 2 1 -15 6.62 2
 2 -1 -15 11.59 2.83
 -2 1 15 8.52 0.79
 -2 1 15 8.77 2.09
 -2 -1 15 10.46 1.74
 2 1 -15 9.03 2.01
 2 1 -14 155.79 8.11
 2 -1 -14 146.71 7.83
 -2 1 14 148.28 3.37
 2 1 -14 148.32 6.18
 -2 1 14 154.37 3.59
 -2 -1 14 152.27 3.43
 -2 1 14 143.53 6.81
 -2 -1 14 142.21 5.72
 2 1 -14 157.52 6.52
 2 1 -13 63.73 5.13
 2 -1 -13 55.81 4.73
 -2 -1 13 62.5 2.43
 2 1 -13 62.24 3.8
 -2 1 13 63.95 4.49
 -2 -1 13 60.23 3.64
 -2 -1 13 61.12 4.62
 2 1 -13 62.23 3.99
 2 1 -12 204.09 8.37
 2 -1 -12 213.81 8.54
 2 1 -12 226.91 6.87
 2 -1 -12 216.43 4.63
 -2 -1 12 219.89 6.7
 -2 1 12 208.82 7.75
 2 -1 -12 211.99 7.86
 2 1 -12 217.87 6.86
 2 -1 -11 151.25 6.82
 2 1 -11 145.78 6.71
 2 1 -11 141.16 4.12
 2 1 -11 144.58 5.27
 2 -1 -11 143.04 3.89
 2 1 -11 139.39 3.89
 -2 1 11 146.28 6.28
 2 -1 -11 147.89 6.42
 -2 -1 11 136.78 5.12
 2 1 -11 149.95 5.39
 -2 -1 11 148.8 6.56
 2 1 -10 2.74 1.68
 -2 1 10 2 1.13
 -2 -1 10 0.93 1.11
 2 -1 -10 3.18 1.72
 2 1 -10 1.66 0.85
 2 1 -10 4.23 1.23
 2 -1 -10 2.45 0.78
 2 1 -10 2.63 0.98
 -2 -1 10 0.7 0.95
 -2 1 10 1.66 1.38
 2 -1 -10 2.11 1.56
 2 1 -10 2.41 0.95
 2 -1 -9 129.1 5.78
 2 1 -9 127.42 5.51
 -2 1 9 124.17 5.53
 2 -1 -9 126.23 3.76
 2 1 -9 127.3 4.48
 2 1 -9 125.54 3.97
 2 1 -9 120.56 3.75
 2 -1 -9 126.72 5.55
 -2 1 9 118.46 5.28
 -2 -1 9 124.38 4.58
 -2 -1 9 118.73 5.08
 -2 -1 9 124.6 4.36
 2 1 -9 127.74 4.24
 2 1 -8 9.03 1.73
 -2 -1 8 8.67 1.59
 2 -1 -8 8.7 1.81
 -2 1 8 9.09 1.77
 2 1 -8 12.61 1.45
 2 1 -8 7.7 1.19
 2 -1 -8 8.56 1.4
 2 1 -8 7.55 1.14
 -2 1 8 7.07 1.65
 2 -1 -8 8.91 1.71
 -2 -1 8 11.19 1.56
 2 1 -8 9.14 1.29
 -2 -1 8 8.76 1.24
 -2 1 7 2.25 1.07
 2 -1 -7 2.5 1.26
 -2 -1 7 2.25 1.15
 -2 -1 7 4.05 1.13
 2 1 -7 2.47 0.89
 2 1 -7 3.31 1.08
 2 1 -7 3.66 0.99
 2 -1 -7 3.33 1.17
 -2 1 7 2.21 1.32
 2 -1 -7 3.97 1.43
 -2 -1 7 2.6 1.2
 2 1 -7 3.42 1.31
 2 1 -7 3.92 0.93
 -2 -1 7 3.74 0.93
 2 -1 -6 155.83 5.09
 -2 1 6 161.6 5.13
 2 1 -6 152.9 4.17
 2 1 -6 155.45 4.41
 2 -1 -6 149.64 4.66
 -2 -1 6 150.75 4.19
 -2 -1 6 156.16 4.79
 -2 -1 6 158.84 5.17
 2 1 -6 154.35 4.81
 -2 1 6 152.94 5.42
 2 -1 -6 145.78 5.25
 -2 -1 6 158.76 3.71
 2 -1 -6 160.46 4.72
 -2 -1 6 150.85 4.31
 2 1 -6 159.44 3.61
 -2 1 5 9.98 1.48
 -2 -1 5 7.59 1.06
 2 -1 -5 10.61 1.59
 2 1 -5 7.91 1.14
 -2 -1 5 6.77 1.16
 -2 1 5 9.77 1.53
 2 -1 -5 8.87 1.62
 2 1 -5 10.5 1.62
 2 -1 -5 7.96 1.75
 -2 -1 5 7.6 1.37
 -2 1 5 6.79 1.53
 -2 1 5 10.02 1.41
 -2 -1 5 9.53 1.5
 -2 -1 5 10.31 1.04
 2 1 -5 8.85 1
 2 -1 -5 7.39 1.29
 2 -1 -5 9.42 0.89
 2 -1 -4 177.73 4.65
 -2 1 4 175.52 4.6
 2 1 -4 179.33 4.32
 -2 -1 4 181.06 4.26
 2 -1 -4 182.85 5.23
 -2 1 4 177.06 5.12
 -2 1 4 166.14 5.19
 -2 -1 4 170.76 4.83
 2 1 -4 171.76 4.81
 2 -1 -4 173.36 5.37
 2 1 -4 176.02 4.83
 -2 -1 4 172.75 4.84
 2 -1 -4 179.32 3.21
 -2 1 4 186.72 4.61
 -2 1 4 187.64 3.29
 -2 -1 4 173.72 3.09
 2 1 -4 183.2 3.59
 2 -1 -4 181.55 4.58
 -2 -1 4 181.77 3.57
 2 -1 -3 702.35 8.64
 -2 -1 3 664.25 8.24
 -2 1 3 691.52 8.57
 2 1 -3 698.82 8.44
 -2 1 3 668.62 9.71
 2 -1 -3 686.48 9.78
 2 1 -3 673.97 9.25
 -2 -1 3 683.7 9.03
 2 -1 -3 669.46 9.76
 -2 -1 3 700.42 9.33
 -2 1 3 704.67 9.93
 2 1 -3 681.59 8.94
 2 -1 -3 659.89 8.49
 -2 -1 3 683.57 7.12
 -2 1 3 687.89 6.62
 -2 1 3 673.8 8.46
 2 -1 -3 686.5 6.72
 2 1 -2 63.36 2.68
 -2 -1 2 61.62 2.66
 -2 1 2 63.21 2.61
 -2 1 2 69.29 3.26
 2 -1 -2 63.57 3.13
 2 -1 -2 60.52 3.02
 -2 1 2 60.46 2.94
 -2 -1 2 61.62 2.81
 2 1 -2 60.72 2.93
 2 1 -2 58.9 2.7
 -2 1 2 63.81 2.3
 2 -1 -2 59.93 2.29
 2 1 -1 2.01 1.07
 -2 -1 1 2.01 1.16
 -2 1 1 0.66 1.08
 2 -1 -1 2.04 1.16
 2 1 -1 1.27 0.84
 -2 -1 1 1.74 0.99
 2 -1 -1 0.31 1.02
 -2 1 1 1.45 0.95
 -2 1 1 2.83 0.98
 2 -1 -1 1.81 0.92
 -2 1 0 7.87 1.68
 -2 -1 0 6.04 1.32
 2 1 0 5.76 0.88
 -2 -1 0 4.3 0.81
 2 -1 0 3.63 1.29
 -2 1 0 5.9 1.36
 2 -1 0 5.27 1.29
 -2 1 0 5.07 1.25
 2 -1 0 3.62 1.12
 -2 -1 -1 120.38 3.39
 2 -1 1 118.78 4.61
 -2 1 -1 121.11 4.57
 2 -1 1 114.6 4.06
 -2 1 -1 116.75 4.11
 2 1 1 111.57 3.73
 2 -1 1 119.73 3.88
 2 1 1 116.28 3.53
 -2 1 -1 120.67 4.38
 2 -1 1 122.44 4.4
 -2 1 -2 34.37 2.8
 2 -1 2 32.13 2.67
 -2 -1 -2 34.55 2.23
 2 1 2 33.28 2.15
 2 -1 2 34.33 2.36
 -2 1 -2 34.44 1.46
 2 1 2 34.32 2.31
 2 -1 2 36.63 2.78
 -2 1 -2 36.78 2.83
 2 -1 3 0.67 0.97
 2 1 3 0.3 0.82
 2 1 3 0.84 0.88
 2 1 3 1.67 1.09
 -2 -1 -3 -0.15 1.06
 2 -1 3 1.13 1.15
 -2 1 -3 0.16 1.45
 2 1 4 358.51 6.5
 2 1 4 356.15 6.4
 2 -1 4 377.78 9.66
 -2 -1 -4 350.76 8.22
 -2 1 -4 370.06 9.24
 2 1 4 364.88 8.65
 2 1 5 96.49 3.39
 2 -1 5 94.51 3.26
 2 1 5 93.57 3.33
 2 -1 5 101.72 5.42
 -2 -1 -5 99.68 4.81
 2 1 5 90.01 4.72
 -2 1 -5 94.38 5.12
 -2 1 -5 93.56 4.99
 2 -1 6 42.24 2.29
 2 1 6 43.86 2.32
 2 1 6 45.26 2.27
 -2 -1 -6 45.11 3.68
 2 -1 6 50.4 4.22
 -2 1 -6 50.04 3.97
 -2 1 -6 45.92 3.88
 2 1 6 44.03 3.62
 2 1 7 53.39 2.45
 2 -1 7 49.95 2.39
 -2 -1 -7 53.89 4.26
 -2 1 -7 48.18 4.32
 -2 1 -7 51.9 4.15
 2 -1 8 357.67 6.08
 -2 -1 -8 357.86 10.8
 -2 1 -8 344.66 10.84
 -2 1 -8 349.85 11.2
 -2 -1 -9 34.7 1.83
 -2 1 -9 35.06 4.03
 -2 -1 -9 33.92 3.76
 -2 1 -9 37.04 3.83
 -2 1 -10 4.35 0.71
 -2 -1 -10 4.99 0.8
 -2 1 -10 3.12 2.37
 -2 -1 -10 1.9 2.03
 -2 1 -10 1.71 1.59
 -2 1 -11 16.15 1.09
 -2 1 -11 12.33 2.86
 -2 -1 -11 12.06 2.68
 -2 1 -11 16.67 3.17
 -2 -1 -12 45.76 4.92
 -2 1 -12 42.68 4.82
 -2 1 -12 46.34 4.82
 -2 -1 -13 1.55 2.34
 -2 1 -13 -0.31 2.06
 2 -1 13 2.31 1.16
 -2 1 -13 -2 2.08
 -2 -1 -14 -0.22 2.41
 -2 1 -14 -0.35 1.75
 -2 1 -15 24 4.29
 -2 -1 -15 30.97 4.88
 -2 1 -15 22.59 3.94
 -2 -1 -16 16.13 3.38
 -2 1 -16 18.92 4.27
 -2 1 -16 12.01 3.19
 -2 -1 -17 21.02 4.4
 -2 1 -17 25.68 4.65
 -2 -1 -17 24.08 4.49
 -2 1 -17 29.17 4.6
 -2 -1 -18 80.62 7.9
 -2 1 -18 70.45 7.46
 -2 -1 -18 73.16 7.19
 -2 1 -18 77.9 7.41
 -2 -1 -19 32.27 5.39
 -2 1 -19 40.49 6.09
 -2 -1 -19 40.67 5.89
 -2 1 -19 37.92 5.45
 -2 1 -20 20.5 4.69
 -2 -1 -20 24.96 5.05
 -2 1 -20 29.43 4.96
 -2 -1 -20 26.82 4.92
 -2 -1 -21 24.41 5.43
 -2 1 -21 20.08 4.39
 -2 1 -21 32.63 5.33
 -2 -1 -21 23.71 4.82
 -2 1 -22 23.4 5.58
 -2 -1 -22 28.79 5.61
 -2 1 -22 17.43 4.07
 -2 -1 -22 28.9 5.51
 -2 1 -23 2.15 2.44
 -2 -1 -23 2.6 2.7
 -2 -1 -24 35.87 6.06
 -2 1 -24 21.85 4.81
 2 2 -26 5.33 3.47
 2 -2 -25 24.29 5.08
 2 2 -25 13.51 4.16
 2 2 -24 2.15 2.6
 2 -2 -24 -1.22 3.18
 2 2 -24 5.54 2.5
 2 2 -23 14.9 4.15
 2 -2 -23 21.07 4.64
 -2 -2 23 14.6 3.3
 2 2 -23 20 3.7
 2 -2 -23 15.65 3.65
 2 -2 -22 25.87 5.03
 2 2 -22 28.88 5.08
 -2 -2 22 27.3 4.02
 2 2 -22 30.37 4.23
 2 2 -21 98.27 8.72
 2 -2 -21 93.01 8.42
 -2 -2 21 80.32 6.54
 2 2 -21 76.62 6.18
 2 2 -20 5.02 2.6
 2 -2 -20 12.53 3.35
 2 2 -20 7.39 2.34
 -2 -2 20 9.71 2.81
 2 2 -19 20.47 3.98
 2 -2 -19 23.81 4.34
 -2 -2 19 19.21 3.21
 2 2 -19 20.43 3.14
 2 2 -18 21.96 4.18
 2 -2 -18 15.35 3.31
 2 2 -18 16.94 2.87
 -2 -2 18 17.4 3.22
 2 -2 -17 32.41 4.55
 2 2 -17 29.17 4.38
 -2 -2 17 23.99 2.45
 2 2 -17 25.14 3.27
 -2 -2 17 24.61 3.33
 2 2 -16 41.91 4.83
 2 -2 -16 48.99 5.32
 2 2 -16 46.93 2.52
 2 2 -16 43.67 2.58
 2 -2 -16 45.55 2.44
 -2 -2 16 38.74 2.95
 -2 -2 16 43.72 4.29
 2 2 -16 52.82 4.31
 2 2 -15 21.97 3.57
 2 -2 -15 21.02 3.53
 2 -2 -15 19.41 1.72
 2 2 -15 16.74 1.7
 2 2 -15 16.44 1.8
 2 -2 -15 19.47 3.05
 -2 -2 15 21.04 2.22
 2 2 -15 16.1 2.55
 -2 -2 15 19.41 2.87
 2 -2 -14 19.46 3.14
 2 2 -14 17.86 1.96
 2 -2 -14 16.93 2.06
 2 2 -14 17.52 1.77
 -2 2 14 13.25 2.34
 -2 -2 14 13.7 1.85
 2 -2 -14 16.11 2.56
 2 2 -14 18.38 2.59
 -2 -2 14 17.34 2.69
 2 -2 -13 158.34 4.9
 2 -2 -13 169.07 8.19
 2 -2 -13 154.19 5.66
 2 2 -13 160.06 5.08
 2 2 -13 154.06 5.26
 -2 -2 13 152.05 5.46
 -2 -2 13 156.55 7.03
 -2 2 13 151.99 7.11
 2 -2 -13 154.59 7.22
 2 2 -13 174.29 8
 -2 -2 13 165.75 6.97
 2 2 -13 159.26 6.56
 2 -2 -12 2.65 0.87
 2 2 -12 5.36 1.98
 2 -2 -12 3.52 1.73
 2 -2 -12 2.08 1.19
 -2 2 12 2.08 1.41
 -2 -2 12 2.78 1.1
 2 -2 -12 2.05 1.47
 -2 -2 12 2.31 1.28
 -2 -2 12 2.03 1.16
 2 2 -12 2.03 1.31
 2 -2 -11 1.55 1.62
 2 2 -11 -1.31 1.43
 2 -2 -11 0.82 0.65
 2 2 -11 2.03 1.26
 2 -2 -11 -0.75 1.13
 2 -2 -11 -2.26 1.6
 -2 2 11 -0.13 1.21
 -2 -2 11 -0.69 1.06
 -2 -2 11 2.47 1.38
 2 2 -11 -0.39 1.08
 -2 -2 11 -0.73 1.33
 2 -2 -10 32.76 3.48
 2 -2 -10 31.38 1.77
 2 2 -10 30.55 3.11
 2 -2 -10 29.09 2.64
 2 2 -10 36.32 3
 -2 -2 10 32.74 2.59
 2 2 -10 30.66 2.63
 -2 2 10 27.79 3.03
 2 -2 -10 31.82 3.28
 -2 -2 10 33.57 2.87
 2 2 -10 29.04 2.54
 -2 -2 10 30.41 2.98
 2 -2 -9 56.07 2.11
 2 -2 -9 60.51 4.27
 -2 2 9 49.6 3.71
 2 -2 -9 49.83 3.45
 2 2 -9 60.9 3.63
 2 2 -9 56.85 3.36
 2 -2 -9 51.55 3.94
 -2 -2 9 53.49 3.2
 -2 2 9 50.43 3.82
 -2 -2 9 59.17 3.92
 2 2 -9 57.77 3.34
 2 2 -9 51.57 3.55
 -2 -2 9 55.81 3.39
 -2 2 8 302.2 8.57
 2 -2 -8 302.12 4.45
 2 -2 -8 290 8.53
 2 2 -8 282.72 7.36
 -2 -2 8 304.7 7.75
 -2 -2 8 283.05 6.99
 2 -2 -8 281.42 8.52
 2 2 -8 293.45 7.3
 -2 -2 8 292.8 8.1
 -2 2 8 291.73 8.52
 -2 -2 8 305.62 7.27
 2 2 -8 286.67 6.9
 2 2 -8 293.02 7.53
 -2 -2 7 1.09 1.05
 2 -2 -7 2.38 1.43
 -2 2 7 2.82 0.61
 2 2 -7 2.18 1.28
 -2 2 7 1.42 1.21
 2 -2 -7 2.79 0.61
 -2 -2 7 4.34 1.44
 2 2 -7 3.74 1.08
 2 2 -7 3.96 1.38
 2 -2 -7 3.63 1.65
 -2 2 7 2.73 1.32
 2 -2 -7 3.01 0.97
 2 2 -7 3.64 1.33
 -2 -2 7 6.43 1.63
 2 -2 -7 3.19 1.39
 2 2 -7 2.85 1.05
 -2 -2 7 3.68 1.04
 2 -2 -6 50.61 3.34
 -2 2 6 57.82 3.47
 -2 -2 6 54.17 2.88
 -2 2 6 53.78 1.96
 2 -2 -6 55.5 1.9
 -2 -2 6 53.66 3.18
 2 2 -6 52.41 3.04
 2 2 -6 54.82 3.38
 -2 2 6 56.11 3.73
 -2 -2 6 57.75 3.61
 2 -2 -6 54.79 3.76
 2 2 -6 52.3 3.21
 2 2 -6 53.71 2.77
 2 -2 -6 56.68 2.76
 -2 -2 6 60.37 3
 2 2 -6 53.06 2.84
 2 -2 -6 57.61 3.48
 2 2 -5 274.48 6.68
 -2 2 5 269.76 7.07
 -2 -2 5 271.55 5.6
 2 -2 -5 266.11 7.05
 -2 2 5 263.16 4.41
 -2 -2 5 268.53 6.62
 2 -2 -5 261.24 4.38
 2 2 -5 276.32 7.16
 -2 2 5 266.18 7.7
 -2 -2 5 260.19 7.09
 2 -2 -5 262.05 7.72
 2 2 -5 266.46 6.91
 -2 2 5 265.46 5.79
 2 2 -5 261.58 5.99
 2 -2 -5 266.87 5.75
 2 -2 -5 272.48 7
 -2 -2 5 269.55 6.01
 2 2 -4 1077.72 13.13
 2 2 -4 1060.41 9.57
 2 -2 -4 1076.83 13.57
 -2 2 4 1089.31 13.49
 -2 2 4 1077.95 9.48
 -2 -2 4 1057.35 12.74
 2 -2 -4 1068.73 9.69
 -2 2 4 1105.15 15.3
 2 -2 -4 1084.26 15.38
 2 2 -4 1068.93 13.74
 -2 -2 4 1056.65 13.97
 2 2 -4 1053.2 13.45
 -2 -2 4 1078.97 12
 -2 2 4 1075.01 11.5
 2 -2 -4 1105.88 13.51
 2 -2 -4 1081.99 11.5
 -2 2 4 1082.36 13.44
 2 2 -4 1063.19 11.89
 -2 2 3 29.89 2.41
 2 -2 -3 27.91 2.45
 2 2 -3 31.06 2.39
 -2 2 3 28.89 1.84
 -2 -2 3 27.11 2.33
 -2 2 3 29.31 2.73
 2 2 -3 26.93 2.36
 2 -2 -3 27.95 2.79
 -2 -2 3 25.64 2.51
 2 -2 -3 29.81 2.36
 -2 2 3 29.65 2.08
 -2 2 3 30.33 2.35
 -2 -2 3 24.95 2
 2 2 -3 32.12 2.3
 2 -2 -3 32.68 2.15
 2 2 -2 12.81 0.96
 -2 2 2 12.61 1.65
 -2 2 2 13.06 1.47
 -2 -2 2 11.42 1.71
 2 2 -2 14.96 1.88
 2 -2 -2 9.44 2
 2 2 -2 11.41 1.75
 -2 -2 2 12.07 1.56
 2 -2 -2 11.09 1.55
 -2 2 2 26.07 2.26
 -2 2 2 12.14 1.61
 2 2 -1 241.64 3.95
 -2 -2 1 238.3 6.15
 -2 -2 1 229.46 3.95
 2 2 -1 222.54 6.03
 2 2 -1 230.98 6.51
 2 -2 -1 226.53 6.99
 -2 2 1 228.86 5.99
 -2 2 1 232.3 5.87
 2 -2 -1 230.25 5.9
 -2 -2 0 1791.32 12.12
 2 2 0 1780.87 17.31
 -2 -2 0 1822.59 17.32
 2 2 0 1797.39 12.24
 -2 2 0 1818.74 17.14
 2 -2 0 1794.92 17.28
 2 2 1 34.97 2.06
 -2 -2 -1 31.97 2.01
 -2 2 -1 34.37 3.16
 -2 -2 -1 35.28 2.74
 2 2 1 35.12 2.66
 2 -2 1 35.14 2.71
 -2 2 -1 37.87 2.86
 -2 -2 -2 41.2 3.07
 -2 2 -2 39.29 3.45
 -2 -2 -2 40.56 2.49
 2 2 2 44.31 2.57
 -2 2 -2 40.83 1.89
 2 -2 2 47.91 3.32
 -2 2 -2 44.66 3.23
 -2 -2 -3 323.38 8.14
 -2 -2 -3 313.51 7.28
 2 2 3 319.61 7.37
 -2 2 -3 315.87 9.03
 2 -2 3 314.84 9.21
 -2 2 -3 319.4 4.95
 -2 2 -3 320.05 8.55
 2 -2 3 325.47 8.72
 2 2 4 23.73 2.34
 -2 -2 -4 24.47 2.5
 -2 2 -4 23.04 2.84
 -2 -2 -4 22.39 2.51
 2 -2 4 27.62 2.98
 2 -2 4 21.94 2.36
 -2 -2 -4 24.63 1.85
 2 -2 4 28.66 2.86
 -2 2 -4 23.89 2.84
 2 -2 5 92.21 5.55
 -2 -2 -5 93.62 4.67
 -2 -2 -5 106.28 5.14
 2 -2 5 86.52 4.31
 -2 -2 -5 94.06 3.29
 2 -2 5 91.14 2.95
 -2 2 -5 92.65 5.18
 2 -2 5 93.94 5.26
 2 2 5 86.7 4.65
 -2 -2 -6 -0.92 1.61
 2 2 6 -0.21 1.14
 2 -2 6 -0.49 1.19
 2 -2 6 1.69 0.76
 -2 -2 -6 -0.61 0.7
 -2 2 -6 1.8 1.65
 -2 -2 -7 31.43 3.35
 2 -2 7 31.79 2.69
 2 -2 7 29.64 1.91
 -2 -2 -7 33.06 1.94
 -2 2 -7 27.34 3.38
 -2 2 -7 30.81 3.5
 -2 -2 -8 50.58 4.27
 2 -2 8 47.64 3.1
 2 2 8 45.1 2.92
 -2 -2 -8 46.76 2.25
 2 -2 8 47.37 2.6
 -2 2 -8 45.81 4.42
 -2 2 -8 49.6 4.38
 2 2 9 1.45 0.84
 2 2 9 1.63 1
 2 -2 9 0.05 0.91
 -2 -2 -9 -2.37 1.94
 -2 2 -9 -1.93 2.03
 2 -2 9 0.02 0.79
 -2 2 -9 0.02 1.52
 -2 -2 -10 200.9 9.03
 2 -2 10 196.56 5.51
 2 2 10 204.16 5.56
 2 2 10 209.22 5.7
 2 -2 10 209.55 5.98
 -2 2 -10 208.12 9.26
 -2 2 -10 198.54 9.47
 2 2 11 -0.09 0.85
 2 2 11 1.39 0.82
 2 -2 11 0.42 0.7
 -2 -2 -11 -0.88 2.17
 -2 2 -11 -2.23 2.42
 2 -2 11 -0.58 0.81
 -2 2 -11 0.23 1.91
 2 -2 12 9.66 1.25
 2 2 12 10.63 1.23
 -2 2 -12 12.66 3.05
 -2 -2 -12 13.7 3.2
 -2 2 -12 12.83 3
 2 -2 12 11.87 1.73
 -2 -2 -13 26.69 1.7
 -2 2 -13 34.73 4.77
 -2 -2 -13 28.03 4.26
 2 -2 13 25.25 2.51
 -2 2 -13 29.83 4.31
 -2 2 -14 -4.27 2.73
 -2 -2 -14 -0.51 1.87
 2 -2 14 1.27 1.11
 -2 2 -14 -0.11 1.98
 -2 -2 -15 6.38 2.48
 -2 2 -15 7.3 2.9
 -2 2 -15 8 2.55
 2 -2 15 7.04 1.56
 -2 -2 -16 36.52 5.24
 -2 2 -16 42.5 5.79
 -2 2 -16 39.4 5.17
 -2 -2 -17 5.77 2.74
 -2 2 -17 4.2 2.44
 -2 -2 -18 10.51 3.37
 -2 2 -18 8.82 3.52
 -2 2 -18 8.69 2.89
 -2 -2 -19 22.19 4.69
 -2 2 -19 22.7 4.86
 -2 2 -19 23.01 4.43
 -2 -2 -20 11.3 3.85
 -2 2 -20 5.97 3.09
 -2 2 -20 5.03 2.84
 -2 2 -21 1.94 2.96
 -2 -2 -21 -0.27 2.37
 -2 2 -21 2.65 2.81
 -2 -2 -21 6.5 3.34
 -2 -2 -22 9.57 4.06
 -2 -2 -22 11.68 3.54
 -2 2 -22 4.94 2.93
 -2 2 -23 32.36 5.5
 -2 -2 -23 45.09 6.84
 -2 2 -24 -1.18 2.73
 -2 -2 -24 -1.28 3.12
 2 3 -25 1.4 2.92
 2 -3 -25 -4.91 3.23
 2 -3 -24 22.82 4.93
 2 3 -24 17 4.59
 2 3 -24 13.88 3.43
 2 -3 -23 12.95 4.18
 2 3 -23 10.79 3.86
 2 3 -23 8.56 2.7
 2 3 -22 39.49 5.79
 2 -3 -22 32.36 5.27
 -2 -3 22 33.98 4.4
 2 3 -22 45.11 5.26
 2 -3 -21 -0.7 2.22
 2 3 -21 -0.14 2.48
 -2 -3 21 1.14 1.94
 2 3 -21 -0.55 1.91
 2 3 -20 103.92 8.79
 2 -3 -20 103.36 8.72
 -2 -3 20 103.1 7.25
 2 3 -20 97.45 6.95
 2 3 -19 8.96 3.04
 2 -3 -19 10.55 3.51
 2 3 -19 10.91 2.64
 -2 -3 19 10.4 2.49
 2 -3 -18 210.93 11.4
 2 -3 -18 200.65 6.84
 2 3 -18 208.96 11.37
 2 3 -18 205.32 6.54
 2 -3 -18 198.59 6
 2 3 -18 193.07 5.99
 2 -3 -18 189.79 9.24
 -2 -3 18 195.3 9.36
 2 3 -18 201.96 9.32
 2 -3 -17 94.31 4.58
 2 -3 -17 89.11 7.34
 2 3 -17 93.63 4.64
 2 3 -17 92.62 4.42
 2 -3 -17 95.85 5.08
 2 -3 -17 95.83 6.56
 -2 -3 17 92.88 6.34
 2 3 -17 93.7 6.24
 2 3 -17 99.5 7.37
 2 -3 -16 299.52 7.75
 2 -3 -16 292.52 12.43
 2 -3 -16 314.43 9.43
 2 -3 -16 307.93 11.38
 -2 -3 16 312.86 11.19
 2 3 -16 298.84 10.7
 2 3 -16 322.68 12.57
 2 3 -15 15.97 3.27
 2 -3 -15 10.49 2.83
 2 -3 -15 10.95 2.01
 2 -3 -15 14.09 1.81
 2 -3 -15 8.03 2.25
 2 3 -15 17.05 2.86
 -2 -3 15 15.65 2.98
 2 -3 -14 273.58 11.22
 2 -3 -14 278.77 6.89
 2 -3 -14 277.43 9.12
 -2 -3 14 284.92 10.26
 2 -3 -14 271.33 10.33
 2 3 -14 290.93 9.78
 2 3 -14 284.61 10.85
 2 3 -13 20.44 3.27
 2 -3 -13 18.17 3.06
 2 -3 -13 19.46 1.84
 2 -3 -13 17.71 2.58
 2 -3 -13 17.07 2.8
 -2 -3 13 22.77 3.09
 2 3 -13 17.68 2.73
 2 3 -12 7.05 2.17
 2 -3 -12 5.74 2.07
 2 -3 -12 7.44 1.14
 2 3 -12 8.9 1.71
 2 -3 -12 3.26 1.78
 -2 -3 12 8.39 2.17
 2 3 -12 7.59 1.91
 2 -3 -11 120.72 4.02
 2 -3 -11 111.32 6.47
 -2 -3 11 125.6 6.35
 2 3 -11 107.54 5.06
 2 -3 -11 116.23 6.53
 2 3 -11 122.77 6.22
 2 3 -11 113.9 5.6
 -2 -3 10 70.45 4.69
 2 -3 -10 73.34 5.11
 2 -3 -10 75.73 3.08
 2 -3 -10 83.33 5.42
 2 3 -10 79.67 4.3
 -2 -3 10 71.52 4.77
 -2 3 10 74.06 5.06
 -2 -3 10 68.98 4.44
 2 3 -10 78.85 4.82
 2 3 -10 76.44 4.46
 -2 -3 9 6.8 1.7
 2 -3 -9 7.07 2.12
 -2 -3 9 7.98 1.88
 2 -3 -9 7.6 1.09
 2 -3 -9 6.59 2.09
 2 3 -9 5.43 1.6
 -2 -3 9 8.88 2.05
 -2 3 9 9.43 2.18
 2 3 -9 6.48 1.71
 2 3 -9 9.06 1.94
 2 3 -9 8.53 1.74
 2 3 -9 6.71 0.78
 -2 -3 9 9.02 1.76
 2 -3 -9 6.28 1.42
 -2 3 8 460.28 7.62
 -2 -3 8 479.4 10.77
 2 -3 -8 481.13 11.63
 -2 -3 8 479.23 11.15
 2 -3 -8 472.43 7.38
 2 3 -8 471.39 11
 2 3 -8 480.08 11.29
 -2 3 8 459.59 12.2
 -2 -3 8 462.84 11.29
 2 3 -8 475.94 10.28
 2 -3 -8 471.65 12.19
 2 3 -8 471.75 5.44
 -2 -3 8 479.1 10.55
 2 -3 -8 475.26 10.06
 2 3 -8 473.25 10.33
 2 -3 -7 187.78 7.09
 -2 -3 7 187.03 6.37
 -2 3 7 195.43 7.27
 -2 3 7 182.92 4.78
 2 -3 -7 189.83 4.77
 2 3 -7 187.29 6.81
 -2 -3 7 201.95 7.02
 2 -3 -7 183.23 7.62
 -2 -3 7 185.88 7.04
 -2 3 7 191.6 7.66
 2 3 -7 181.19 6.37
 2 3 -7 189.07 6.93
 2 -3 -7 183.4 6.13
 2 3 -7 190.26 6.4
 -2 -3 7 189.8 6.41
 2 -3 -7 196.86 7.3
 2 -3 -6 196.07 7.01
 -2 3 6 208.97 5.21
 -2 3 6 195.43 6.9
 2 3 -6 202.7 6.06
 2 -3 -6 204.01 5.05
 2 3 -6 216.67 7.13
 -2 -3 6 204.81 6.95
 2 3 -6 198.2 6.77
 -2 -3 6 201.6 7.25
 2 -3 -6 198.52 7.84
 -2 3 6 205.26 7.94
 2 3 -6 210.44 7.28
 2 3 -6 201.31 6.5
 2 -3 -6 204.47 7.24
 2 -3 -6 207.19 6.36
 -2 -3 6 202.77 6.54
 2 3 -5 35.99 2.97
 2 3 -5 35.34 2.63
 2 -3 -5 35.07 3.04
 -2 3 5 40.61 3.2
 -2 3 5 33.68 2.18
 2 -3 -5 39.07 2.4
 -2 -3 5 37.68 3.13
 2 -3 -5 36.81 3.69
 2 3 -5 29.65 2.78
 -2 -3 5 37.82 3.49
 -2 -3 5 34.85 1.87
 2 3 -5 30.43 2.7
 2 -3 -5 40.18 3.31
 2 -3 -5 37.35 2.8
 -2 3 5 37.7 2.91
 -2 -3 5 34.87 2.75
 2 3 -4 104.07 4
 2 -3 -4 102.88 4.98
 -2 3 4 108.94 4.97
 2 3 -4 99.22 4.79
 -2 -3 4 92.9 4.59
 -2 3 4 98.72 3.76
 2 -3 -4 109.1 4.05
 2 3 -4 102.72 5.05
 2 -3 -4 96.91 5.46
 -2 -3 4 97.37 5.06
 -2 3 4 96.47 4.78
 2 -3 -4 109.22 5.04
 -2 3 4 101.94 4.44
 2 3 -4 110.68 4.79
 -2 -3 4 98.53 4.46
 -2 -3 4 95.93 3.28
 2 -3 -4 105.67 4.51
 2 3 -3 45.98 3.32
 -2 3 3 47.57 3.33
 2 -3 -3 46.74 2.95
 -2 -3 3 40.83 3.14
 -2 3 3 43.64 2.7
 2 3 -3 47.15 3.55
 2 -3 -3 39.32 3.7
 2 3 -3 42.94 3.11
 -2 3 3 43.17 3.22
 -2 3 3 47.11 3.09
 2 -3 -3 51.19 3.45
 -2 -3 3 44.79 3.14
 2 -3 -3 43.64 3.03
 2 3 -2 33.23 2.81
 2 3 -2 29.65 1.96
 -2 -3 2 32.78 2.94
 -2 3 2 30.67 2.85
 -2 3 2 31.32 2.43
 2 -3 -2 32.69 3.46
 2 3 -2 33.16 3.1
 2 -3 -2 29.36 2.57
 -2 3 2 32.92 2.7
 -2 3 2 31.16 2.73
 -2 -3 2 32.3 2.67
 2 -3 -2 32.37 2.76
 -2 -3 1 76.28 4.11
 2 3 -1 70.39 2.89
 2 3 -1 73.91 4.11
 -2 3 1 71.97 3.77
 2 3 -1 72.3 4.46
 -2 -3 1 73.21 4.1
 -2 3 1 77.39 4.11
 2 -3 -1 73.49 3.97
 -2 3 1 74.43 3.97
 -2 -3 0 12 1.99
 2 3 0 15.33 2.16
 -2 3 0 11.68 1.78
 -2 -3 0 14.09 1.52
 2 3 0 10.96 1.28
 -2 3 0 15.63 2.12
 -2 3 0 17.47 2.28
 2 -3 0 13.09 1.88
 -2 -3 0 15.25 2.07
 -2 3 -1 743.77 12.81
 2 3 1 727.8 12.8
 -2 -3 -1 740.8 10.38
 2 3 1 726.03 10.26
 -2 -3 -1 745.93 12.8
 2 -3 1 722 13.17
 -2 3 -1 735.43 12.27
 -2 3 -1 725.18 12.95
 2 3 2 76.56 4.31
 -2 -3 -2 80.76 3.76
 -2 3 -2 73.76 4.95
 -2 -3 -2 84.14 4.52
 2 3 2 81.86 3.75
 -2 3 -2 75.03 4.38
 -2 3 -2 81.63 3.67
 2 -3 2 83.41 4.7
 -2 3 -2 72.47 4.35
 -2 -3 -3 48.71 3.25
 -2 3 -3 52.49 4.33
 2 3 3 55.35 3.8
 -2 -3 -3 49.72 3.66
 2 3 3 52.6 3.29
 -2 3 -3 48.88 3.78
 -2 3 -3 52.58 2.86
 -2 3 -3 59.83 4.19
 2 3 4 131.48 5.41
 -2 -3 -4 123.37 5.64
 -2 3 -4 136.37 6.81
 -2 -3 -4 123.83 5.27
 -2 3 -4 122.06 4.16
 -2 3 -4 128.32 6.14
 -2 3 -5 97.24 5.94
 -2 -3 -5 95.88 4.91
 2 3 5 101.25 5.14
 -2 -3 -5 94.11 5.08
 -2 3 -5 97.27 3.75
 -2 -3 -5 99.34 4.62
 -2 3 -5 90.27 5.44
 -2 -3 -6 234.3 8.13
 -2 -3 -6 240.71 8.19
 2 3 6 252.52 8.43
 -2 -3 -6 225.22 6.77
 -2 3 -6 226.62 8.78
 -2 -3 -7 -0.36 1.5
 -2 -3 -7 3.25 1.78
 -2 -3 -7 -1.5 1.25
 -2 3 -7 -0.2 1.63
 -2 -3 -8 236.41 8.96
 -2 -3 -8 234.96 8.67
 2 -3 8 220.78 7.87
 2 -3 8 218.05 6.19
 -2 -3 -8 218.36 6.47
 -2 3 -8 226.7 9.39
 -2 -3 -9 161.34 7.42
 -2 -3 -9 137.48 7.28
 2 -3 9 140.1 6.33
 -2 -3 -9 156.4 5.43
 2 -3 9 151.01 5.3
 -2 3 -9 156.65 8.08
 -2 3 -9 145.32 8.14
 -2 -3 -10 225.44 9.68
 -2 -3 -10 203.32 8.56
 2 -3 10 198.35 7.48
 2 -3 10 207.4 6.36
 -2 -3 -10 208.4 6.09
 -2 3 -10 202.6 9.5
 -2 3 -10 204.2 10.08
 -2 -3 -11 120.71 6.82
 -2 -3 -11 131.59 7.78
 2 -3 11 133.27 5.86
 2 -3 11 125.39 5.15
 -2 -3 -11 131.54 4.79
 -2 3 -11 117.58 7.6
 -2 3 -11 130.44 8.27
 -2 -3 -12 324.72 11.38
 -2 -3 -12 343.76 13.09
 2 -3 12 347.08 9.21
 2 3 12 322.36 8.29
 2 -3 12 338.31 8.62
 -2 -3 -12 336.75 7.37
 -2 3 -12 326.37 12.7
 -2 3 -12 333.78 13.61
 -2 -3 -13 1.08 1.56
 -2 3 -13 0.91 2.37
 -2 -3 -13 3.67 2.55
 2 3 13 2.77 1.05
 2 3 13 3.27 1.22
 2 -3 13 1.9 0.96
 -2 3 -13 2.91 2.42
 -2 -3 -14 117.78 7.3
 -2 -3 -14 123 8.5
 2 -3 14 116.28 4.67
 2 -3 14 114.66 5.4
 -2 3 -14 139.22 8.9
 -2 3 -14 115.68 8.66
 -2 -3 -15 34.03 4.25
 -2 3 -15 43.15 5.8
 -2 -3 -15 31.74 4.88
 -2 3 -15 26.88 4.33
 -2 -3 -16 126.68 8.09
 -2 -3 -16 122.61 9.18
 -2 3 -16 121.1 9.5
 -2 3 -16 116.28 8.69
 -2 3 -17 37.89 5.77
 -2 -3 -17 37.18 4.66
 -2 -3 -17 37.37 5.6
 -2 3 -17 38.47 5.33
 -2 3 -18 64.7 7.44
 -2 -3 -18 69.62 7.43
 -2 -3 -18 63.68 5.99
 -2 3 -18 70.03 7.23
 -2 -3 -19 -0.24 2.51
 -2 3 -19 2.13 2.62
 -2 -3 -20 94.78 9.15
 -2 3 -20 90.3 9.36
 -2 3 -20 82.82 7.93
 -2 -3 -21 8.57 3.95
 -2 3 -21 0.32 3.31
 -2 3 -21 4.78 2.56
 -2 3 -22 -1 2.44
 -2 -3 -23 0.46 2.87
 -2 3 -23 -3.95 3.46
 2 4 -25 20.11 4.88
 2 4 -24 3.96 2.64
 2 -4 -24 5.99 3.4
 2 4 -24 2.58 2.01
 2 4 -23 11.32 3.43
 2 -4 -23 13.98 4.08
 2 4 -23 13.1 3.15
 2 -4 -22 2.12 2.38
 2 4 -22 5.35 2.39
 2 4 -21 27.12 5.04
 2 -4 -21 23.41 4.56
 -2 -4 21 24.49 4.06
 2 4 -21 32.05 4.5
 2 -4 -20 -1.32 2.43
 2 -4 -20 2.49 2.06
 -2 -4 20 3.76 2.08
 2 4 -20 0.2 1.86
 2 4 -19 28.17 4.82
 2 -4 -19 23.53 4.53
 2 -4 -19 30.59 4.36
 -2 -4 19 24.59 3.86
 2 4 -19 28.79 4.15
 2 -4 -18 46.44 5.74
 2 4 -18 53.07 5.9
 2 -4 -18 48.26 4.26
 2 -4 -18 47.1 5.06
 -2 -4 18 43.44 4.83
 2 4 -18 45.88 4.81
 2 4 -17 12.69 2.97
 2 -4 -17 10.01 3.26
 2 -4 -17 8.31 2.14
 2 -4 -17 10.41 1.63
 2 -4 -17 7.32 2.35
 -2 -4 17 10.83 2.89
 2 4 -17 9.16 2.61
 2 -4 -16 118.54 8.27
 2 -4 -16 114.09 4.97
 2 -4 -16 123.63 6.96
 2 -4 -16 118.66 7.58
 -2 -4 16 115.24 7.23
 2 4 -16 111.03 7.65
 2 4 -16 115.82 7.24
 2 4 -15 4.22 2.21
 2 -4 -15 6.97 2.68
 2 -4 -15 6.69 2.23
 2 -4 -15 6.82 1.39
 -2 -4 15 6.54 2.25
 2 -4 -15 4.11 2.12
 2 4 -15 3.27 1.83
 2 4 -14 5.5 2.13
 2 -4 -14 1.6 2
 2 -4 -14 7.91 1.45
 2 4 -14 10.24 1.96
 -2 -4 14 8.36 2.27
 2 -4 -14 9.93 2.78
 2 4 -14 6.12 2
 2 -4 -13 256.13 6.9
 2 -4 -13 249.03 10.74
 2 -4 -13 223.58 10.1
 2 4 -13 252.29 8.34
 -2 -4 13 259.08 10.11
 2 4 -13 244.9 10.07
 2 4 -13 246.91 5.56
 2 4 -13 249.75 9.48
 2 -4 -12 74.3 5.84
 2 -4 -12 86.14 4.01
 -2 -4 12 77.72 5.72
 2 4 -12 79.65 4.78
 2 -4 -12 74.55 5.88
 2 4 -12 78.77 5.3
 2 4 -12 78.12 3.04
 2 4 -12 81.16 5.67
 2 -4 -11 23.34 3.37
 2 -4 -11 16.81 1.81
 2 -4 -11 21.3 3.58
 2 4 -11 16.74 2.24
 -2 -4 11 21.17 3.11
 2 4 -11 22.48 1.6
 2 4 -11 22.31 2.94
 2 4 -11 15.19 2.6
 2 -4 -10 5.05 1.97
 -2 4 10 2.47 1
 2 -4 -10 4.31 1.11
 -2 -4 10 0.44 1.8
 2 4 -10 6.05 1.86
 2 -4 -10 5.56 2.27
 2 4 -10 5.39 0.91
 2 4 -10 6.69 1.96
 2 4 -10 5.03 1.65
 -2 4 9 5.53 1.21
 2 -4 -9 5.71 1.9
 -2 -4 9 9.39 2.39
 2 -4 -9 8.94 1.49
 -2 -4 9 8.56 2.19
 2 4 -9 7 1.68
 2 -4 -9 7.67 2.24
 2 4 -9 6 1.96
 2 -4 -8 29.67 3.47
 -2 4 8 29.42 2.42
 2 -4 -8 33.47 2.52
 -2 -4 8 39.86 3.77
 2 4 -8 30.48 3.1
 2 -4 -8 28.61 3.71
 -2 -4 8 32.43 3.66
 2 4 -8 32.03 3.19
 2 4 -7 4.49 1.53
 2 -4 -7 4.38 1.98
 -2 4 7 2.9 1.01
 -2 -4 7 2.72 1.7
 2 -4 -7 4.02 1.3
 -2 -4 7 6.4 2.09
 2 -4 -7 3.1 1.69
 2 4 -7 3.86 1.52
 2 4 -6 60.2 3.83
 -2 4 6 49.54 3.16
 2 -4 -6 50.12 4.08
 2 -4 -6 52.66 3.21
 -2 -4 6 53.26 4.31
 2 -4 -6 52.39 4.9
 -2 -4 6 58.76 2.83
 2 4 -6 56.18 4.08
 2 4 -5 13.45 2.08
 2 -4 -5 15.22 2.59
 -2 -4 5 13.36 2.41
 2 -4 -5 17.72 2.08
 -2 4 5 15.64 1.94
 2 -4 -5 18.2 3.34
 -2 4 5 15.46 2.39
 2 4 -5 16.93 2.52
 -2 -4 5 13.48 1.59
 2 -4 -4 535.13 12.39
 -2 4 4 523.9 10.33
 -2 -4 4 541.69 12.22
 2 -4 -4 527.36 10.45
 2 -4 -4 519.63 13.94
 2 4 -4 507.12 11.76
 -2 -4 4 508.84 9.15
 -2 4 4 521.18 11.68
 2 4 -3 142.01 5
 -2 4 3 136.38 5.45
 -2 -4 3 136.58 6.23
 2 -4 -3 138.67 5.61
 2 -4 -3 134.28 7.3
 -2 4 3 137.42 6.14
 -2 4 3 130.94 5.94
 2 4 -3 135.83 6.21
 -2 -4 3 141.12 5.1
 2 -4 -2 0.7 1.21
 -2 -4 2 -0.8 1.43
 -2 4 2 0.6 1
 2 4 -2 0.6 0.75
 -2 4 2 -0.21 1.26
 -2 4 2 -1.49 1.55
 2 -4 -2 0.19 1.18
 -2 4 1 282.98 8.31
 -2 -4 1 273.15 8.67
 2 4 -1 288.71 7.11
 -2 4 1 283.9 8.56
 -2 4 1 292.85 8.89
 2 4 0 371.37 8.15
 -2 -4 0 355.81 8.07
 -2 -4 0 370.35 10.03
 -2 4 0 352.64 9.44
 -2 4 0 355.98 10.01
 -2 -4 -1 0.36 1.35
 -2 -4 -1 0.21 1.09
 2 4 1 2.12 1.21
 -2 4 -1 0.83 1.28
 -2 4 -1 0.68 1.49
 -2 4 -2 10.36 2.61
 -2 -4 -2 9.13 1.68
 2 4 2 8.51 1.45
 -2 -4 -2 7.57 1.85
 -2 4 -2 6.4 1.55
 -2 4 -2 8.15 2.03
 -2 4 -2 5.93 1.67
 -2 4 -3 3.62 1.95
 -2 -4 -3 3.68 1.34
 2 4 3 5.83 1.52
 -2 -4 -3 3.72 1.6
 -2 4 -3 3.45 1.29
 -2 4 -3 2.24 1.26
 -2 4 -3 2.54 1.42
 -2 -4 -4 545.26 12.69
 2 4 4 566.21 11.96
 -2 4 -4 594.59 15.26
 -2 -4 -4 554.05 11.83
 -2 4 -4 565.74 10.94
 -2 4 -4 564.28 13.85
 -2 4 -5 45.3 4.56
 -2 -4 -5 50.74 3.86
 -2 -4 -5 54.99 4.22
 -2 4 -5 47.79 3.24
 -2 -4 -5 52.74 4.15
 -2 4 -5 47.52 4.31
 -2 -4 -6 83.5 5.43
 -2 4 -6 87.1 6.24
 -2 -4 -6 87.78 5.29
 -2 4 -6 94.18 4.43
 -2 -4 -6 77.3 4.85
 -2 4 -6 83.3 5.83
 -2 -4 -7 0.32 1.35
 -2 -4 -7 -0.93 1.52
 -2 -4 -7 0.63 1.28
 -2 4 -7 0.91 1.01
 -2 4 -7 -0.44 1.79
 -2 -4 -8 250.79 9.6
 -2 -4 -8 246.62 9.23
 -2 4 -8 233.27 5.01
 -2 -4 -8 246.15 8.4
 -2 4 -8 255.8 10.54
 -2 -4 -9 72.44 5.26
 -2 -4 -9 69.26 5.45
 -2 -4 -9 68.84 4.47
 -2 4 -9 79.28 6.12
 -2 -4 -10 3.48 1.88
 -2 -4 -10 5.46 2.08
 2 -4 10 8.53 2.41
 -2 -4 -10 6.98 1.91
 -2 4 -10 9.96 2.82
 -2 4 -10 7.45 2.94
 -2 -4 -11 17.81 2.93
 -2 -4 -11 10.84 2.79
 2 -4 11 14.14 2.73
 -2 -4 -11 13.32 2.16
 -2 4 -11 15.94 3.43
 -2 4 -11 12.16 3.44
 -2 -4 -12 208.57 9.27
 -2 -4 -12 204.04 10.13
 2 -4 12 193.63 8.27
 -2 -4 -12 209.86 7.29
 -2 4 -12 214.39 10.81
 -2 4 -12 210.1 11.17
 -2 4 -13 4.8 2.62
 -2 -4 -13 6.69 2.34
 -2 -4 -13 9.69 3.18
 2 -4 13 8.97 2.15
 2 -4 13 8.13 1.7
 -2 -4 -13 6.76 1.62
 -2 4 -13 3.94 2.66
 2 4 14 1.15 1.23
 -2 -4 -14 3.14 2.16
 -2 4 -14 -1.88 2.7
 -2 -4 -14 5.09 2.38
 -2 4 -14 -1.14 2
 -2 4 -15 4.98 3.06
 -2 -4 -15 8.79 2.6
 -2 -4 -15 1.6 2.12
 -2 4 -15 2.33 2.4
 -2 -4 -16 1.29 1.54
 -2 4 -16 1.57 2.6
 -2 -4 -16 0.17 2.77
 -2 4 -16 4.85 2.17
 -2 4 -17 0.54 2.71
 -2 -4 -17 4.99 2.14
 -2 -4 -17 -1.21 2.62
 -2 4 -17 5.49 3.08
 -2 4 -18 4.26 2.9
 -2 -4 -18 0.46 2.52
 -2 4 -18 2.33 2.55
 -2 4 -19 1.29 3.08
 -2 -4 -19 4.88 3.43
 -2 4 -19 0.17 3.12
 -2 4 -20 3.12 2.64
 -2 -4 -20 0.98 2.59
 -2 4 -20 0.68 2.18
 -2 -4 -21 18.68 4.7
 -2 4 -21 23.08 4.77
 -2 4 -22 -5.99 3.63
 2 5 -24 6.68 3.23
 2 5 -24 8.21 3.24
 2 5 -23 3.34 3.38
 2 -5 -23 -4.41 3.56
 2 5 -23 1.33 2.22
 2 5 -22 1.76 2.99
 2 -5 -22 -0.88 2.86
 2 5 -22 2.82 2.16
 2 5 -21 32.04 5.28
 2 -5 -21 25.63 4.82
 2 5 -21 24.34 4.2
 2 -5 -20 8.36 3.6
 2 5 -20 6.69 2.99
 -2 -5 20 16 3.39
 2 5 -20 11.36 3.35
 2 -5 -19 14.06 3.84
 2 5 -19 13.74 3.63
 2 -5 -19 23.51 4.04
 -2 -5 19 15.66 3.42
 2 5 -19 17.85 3.42
 2 -5 -18 7.29 3.07
 2 5 -18 8.29 3.02
 2 -5 -18 8.42 2.45
 2 -5 -18 5.82 2.84
 -2 -5 18 6.31 2.71
 2 5 -18 6.03 2.52
 2 -5 -17 33.95 5.03
 2 5 -17 40.22 5.35
 2 -5 -17 27.19 4.03
 -2 -5 17 32.25 4.43
 2 -5 -17 41.05 5.04
 2 5 -17 33.84 4.35
 2 5 -16 6.7 2.49
 2 -5 -16 8.48 3.21
 2 -5 -16 6.94 1.54
 -2 -5 16 8.46 2.44
 2 -5 -16 8.57 2.8
 2 5 -16 10.42 2.74
 2 5 -15 13.05 3.27
 2 -5 -15 8.84 2.95
 2 -5 -15 12.52 2.01
 2 5 -15 12.75 2.22
 2 -5 -15 12.03 3.28
 -2 -5 15 8.61 2.52
 2 5 -15 10.88 2.94
 2 -5 -14 2.59 2.03
 2 5 -14 9.56 2.89
 2 -5 -14 8.66 1.66
 -2 -5 14 7.9 2.46
 2 -5 -14 10.38 3.04
 2 5 -14 8.69 2.14
 2 5 -14 6.71 2.27
 2 5 -14 7.73 1.23
 2 -5 -13 -0.47 0.94
 2 5 -13 0.46 1.41
 -2 -5 13 -0.94 1.91
 2 -5 -13 -1.35 2.42
 2 5 -13 0.47 1.65
 2 5 -13 -0.07 0.64
 2 5 -13 1.37 2.01
 2 -5 -12 3.83 2.62
 2 -5 -12 6.4 1.46
 -2 -5 12 5.96 2.06
 2 -5 -12 8.11 2.83
 2 5 -12 5.69 1.85
 2 5 -12 2.01 1.76
 2 5 -12 5.45 1.01
 2 5 -12 3.48 2.03
 -2 5 11 13.43 2.1
 2 -5 -11 13.62 2.87
 2 -5 -11 12.35 1.86
 2 -5 -11 15.47 3.45
 2 5 -11 11.02 2.37
 -2 -5 11 12.78 2.93
 2 5 -11 12.77 2.71
 -2 5 10 30.93 2.94
 2 -5 -10 30.02 4.01
 -2 -5 10 37.43 4.24
 2 -5 -10 41.14 3.2
 2 -5 -10 38.43 4.65
 2 5 -10 31.83 3.56
 -2 -5 10 37.96 4.36
 2 5 -10 40.96 4.33
 -2 5 9 9.59 1.83
 2 -5 -9 9.68 2.21
 2 -5 -9 8.68 1.72
 -2 -5 9 6.79 2.12
 2 5 -9 8.45 2.28
 2 -5 -9 9.94 3.03
 2 5 -9 8.93 2.47
 2 5 -8 54.32 4.41
 -2 5 8 57.58 3.86
 2 -5 -8 56.06 4.76
 -2 -5 8 47.3 4.51
 2 -5 -8 54.85 3.67
 2 -5 -8 56.72 5.46
 2 5 -8 50.26 4.45
 -2 5 7 449.26 10.71
 2 5 -7 457.57 11.91
 2 -5 -7 449.48 13.09
 2 -5 -7 468.18 10.76
 -2 -5 7 461.63 13.26
 2 -5 -7 439.49 14.53
 2 5 -7 453.87 12.73
 2 -5 -6 3.78 1.65
 2 5 -6 3.6 1.6
 -2 5 6 0.47 1
 -2 -5 6 3.7 2.12
 2 -5 -6 2.57 1.37
 2 -5 -6 0.71 2.1
 -2 -5 6 2.91 1.02
 2 5 -6 3.46 1.73
 2 5 -5 84.13 5.01
 2 -5 -5 79.8 5.52
 2 -5 -5 77.3 4.64
 -2 -5 5 81.02 5.58
 2 -5 -5 79.24 6.52
 -2 -5 5 85.36 4.25
 2 5 -5 80.07 5.39
 -2 5 5 85.35 5.57
 2 5 -4 111.84 5.29
 -2 -5 4 111.14 6.37
 2 -5 -4 106.17 5.54
 2 -5 -4 107.6 7.51
 -2 -5 4 112.63 5.01
 2 5 -4 108.69 6.27
 -2 5 4 102.15 5.87
 2 5 -3 137.45 5.67
 -2 -5 3 142.12 7.02
 2 -5 -3 141.91 6.44
 2 -5 -3 155.71 8.75
 -2 -5 3 144.99 5.97
 2 5 -3 133.99 6.96
 -2 5 3 143.79 7.04
 -2 -5 2 127.28 6.63
 2 -5 -2 118.75 5.99
 2 5 -2 117.4 5.25
 -2 5 2 123.32 6.53
 -2 5 2 124.49 6.51
 -2 -5 2 120.04 5.64
 -2 -5 1 83.11 5.38
 2 5 -1 75 4.18
 -2 5 1 76.25 5.17
 -2 5 1 74.43 5
 -2 -5 0 98.12 5.88
 2 5 0 96.39 4.82
 -2 5 0 98 5.66
 -2 5 0 100.79 6.06
 -2 -5 -1 154.4 7.23
 2 5 1 154.11 6.16
 -2 -5 -1 147.57 6.24
 -2 5 -1 157.61 6.98
 -2 5 -1 147.56 7.38
 -2 5 -2 101.75 6.7
 2 5 2 109.65 5.43
 -2 -5 -2 101.37 5.94
 -2 -5 -2 114.74 5.57
 -2 5 -2 117.04 6.67
 -2 5 -2 113.71 5.94
 -2 -5 -3 161.99 7.55
 -2 5 -3 145.64 8.24
 -2 -5 -3 156.97 6.78
 -2 5 -3 142.87 6.65
 -2 5 -3 141.86 6.53
 -2 5 -3 150.09 7.66
 -2 -5 -4 30.36 3.27
 -2 5 -4 33.21 4.23
 -2 -5 -4 29.17 3.39
 -2 5 -4 27.79 3.04
 -2 5 -4 31.71 3.28
 -2 5 -4 31.67 3.93
 -2 -5 -5 35.54 3.55
 -2 5 -5 40.26 4.76
 -2 -5 -5 41.19 4.02
 -2 5 -5 33.63 3.18
 -2 -5 -5 32.21 3.88
 -2 5 -5 36.08 4.17
 -2 5 -5 31.53 3.25
 -2 -5 -6 189.66 8.41
 -2 -5 -6 190.49 8.17
 -2 5 -6 183.12 9.55
 -2 5 -6 173.97 6.97
 -2 -5 -6 183.26 8.53
 -2 5 -6 189.29 7.82
 -2 5 -6 185.22 9.06
 -2 -5 -7 17.88 2.95
 -2 5 -7 11.37 2.93
 -2 -5 -7 12.82 2.61
 -2 -5 -7 9.64 2.5
 -2 5 -7 12.5 2.24
 -2 5 -7 9.8 2.47
 -2 5 -7 9.99 1.82
 -2 -5 -8 71.58 5.58
 -2 -5 -8 77.27 5.74
 -2 5 -8 67.08 4.34
 -2 -5 -8 62.46 5.03
 -2 5 -8 62.16 5.58
 -2 -5 -9 2.61 2.02
 -2 -5 -9 2.89 1.99
 -2 5 -9 2.34 0.94
 -2 -5 -9 1.51 1.54
 -2 5 -9 3.33 2.08
 -2 -5 -10 68.53 5.82
 -2 -5 -10 68.55 5.42
 -2 5 -10 65.7 2.85
 -2 -5 -10 71.26 5.19
 -2 5 -10 74.61 6.5
 -2 -5 -11 10.79 2.87
 -2 -5 -11 12.39 2.7
 -2 -5 -11 16.53 2.78
 -2 5 -11 13.49 3.37
 -2 -5 -12 21.78 3.79
 2 -5 12 15.32 3.08
 -2 -5 -12 20.9 3.37
 -2 -5 -12 17.21 2.76
 -2 5 -12 23.4 4.33
 -2 5 -12 15 3.52
 2 -5 13 86.28 6.5
 -2 -5 -13 92.18 7.47
 -2 -5 -13 94.22 6.68
 -2 5 -13 91.92 8.13
 -2 5 -13 102.16 8.06
 -2 -5 -14 31.03 4.08
 -2 5 -14 37.22 5.64
 -2 -5 -14 28.62 4.54
 -2 5 -14 24.35 4.42
 -2 -5 -15 0.18 1.64
 -2 -5 -15 0.98 2.06
 -2 5 -15 0.36 2.17
 -2 5 -15 -1.24 2.28
 -2 -5 -16 -2.38 2.39
 -2 5 -16 -1.95 2.52
 -2 -5 -16 1.93 2.12
 -2 5 -16 5.12 2.69
 -2 5 -17 -1.6 2.59
 -2 -5 -17 0.51 2.31
 -2 5 -17 2.47 2.54
 -2 -5 -18 3.66 2.93
 -2 5 -18 7.13 3.52
 -2 5 -18 -1.35 2.12
 -2 5 -19 1.04 2.86
 -2 -5 -19 -2.34 2.46
 -2 5 -19 -0.73 2.54
 -2 -5 -20 1.89 3.42
 -2 5 -20 0.97 2.54
 -2 5 -21 9.07 3.52
 2 6 -23 -0.97 2.07
 2 -6 -22 59.6 7.63
 2 6 -22 55.7 7.04
 2 6 -22 51.84 6.06
 2 6 -21 4.85 2.78
 2 -6 -21 11.13 3.54
 2 6 -21 10.6 3.26
 2 -6 -20 10.56 3.81
 2 6 -20 16.85 4.38
 2 6 -20 14.55 3.42
 2 -6 -19 4.19 2.75
 2 6 -19 4.89 2.67
 -2 -6 19 1.15 1.97
 2 6 -19 2.39 2.59
 2 -6 -18 16.46 4.11
 2 6 -18 21.23 4.42
 2 -6 -18 23.47 4.27
 2 -6 -18 25.52 4.35
 -2 -6 18 24.32 3.98
 2 6 -18 25.31 4.26
 2 6 -17 54.44 6.06
 2 -6 -17 64.67 6.97
 -2 -6 17 52.95 5.77
 2 -6 -17 63.34 6.56
 2 6 -17 65.83 6.34
 2 6 -16 21.1 4.08
 2 -6 -16 26.05 4.67
 -2 -6 16 24.23 4.05
 2 -6 -16 24.22 4.42
 2 6 -16 20.48 3.79
 2 -6 -15 2.99 2.3
 2 6 -15 9.97 2.82
 2 -6 -15 3.93 1.31
 -2 -6 15 2.2 2.03
 2 -6 -15 4.24 2.32
 2 6 -15 4.47 2.25
 2 -6 -14 3.76 2.48
 2 -6 -14 1.77 1.23
 2 6 -14 5.56 1.93
 2 -6 -14 5.71 2.74
 2 6 -14 -1.34 2.57
 2 6 -14 3.27 2.29
 2 -6 -13 6.83 2.85
 2 -6 -13 1.09 1.34
 2 -6 -13 2.28 2.21
 2 6 -13 0.6 1.5
 2 6 -13 3.61 2.2
 2 6 -13 2 1.83
 2 -6 -12 61.84 6.09
 2 -6 -12 71.87 4.65
 2 -6 -12 65.41 6.46
 2 6 -12 70.01 5.53
 2 6 -12 69.6 6.16
 2 -6 -11 43.5 5.05
 2 -6 -11 45.63 3.75
 2 6 -11 46.15 4.52
 2 -6 -11 50.65 6.02
 2 6 -11 47.81 4.92
 2 -6 -10 17.53 3.43
 2 -6 -10 20.18 2.68
 -2 -6 10 22.64 3.7
 2 6 -10 19.14 3.16
 2 -6 -10 27.39 4.42
 2 6 -10 21.76 3.51
 2 -6 -9 2.5 2.12
 2 6 -9 -0.66 1.6
 -2 -6 9 -0.15 2
 2 -6 -9 1.91 1.45
 2 -6 -9 -1.33 2.19
 2 6 -9 -1.9 1.96
 2 6 -9 0.49 1.73
 2 -6 -8 165.52 8.83
 2 6 -8 177.06 8.35
 -2 -6 8 175.09 9.18
 2 -6 -8 170.29 7.31
 2 -6 -8 178.28 10.23
 2 6 -8 179.89 9.04
 2 6 -7 52.58 4.63
 2 -6 -7 52.08 5.04
 -2 -6 7 51.99 5.17
 2 -6 -7 52.99 4.25
 2 -6 -7 47.06 5.5
 2 6 -7 46.81 4.79
 2 6 -6 84.63 5.64
 -2 -6 6 84.07 6.23
 2 -6 -6 91.73 5.64
 2 -6 -6 81.86 7.15
 2 6 -6 96.81 6.61
 2 6 -5 108.02 6.37
 -2 -6 5 119.55 7.37
 2 -6 -5 107.14 6.19
 2 -6 -5 99.3 7.68
 -2 6 5 102.36 6.57
 2 6 -5 114.21 7.13
 -2 -6 5 100.78 5.28
 -2 -6 4 76.07 5.92
 2 -6 -4 75.77 5.22
 2 -6 -4 78.31 6.86
 -2 6 4 74.71 5.58
 2 6 -4 74.08 5.89
 -2 -6 3 41.07 4.41
 2 -6 -3 48.61 4.39
 2 -6 -3 43.38 5.52
 -2 6 3 46.63 4.52
 2 6 -3 47.98 4.75
 -2 -6 2 338.52 11.75
 2 -6 -2 325.84 11.06
 -2 6 2 332.9 11.81
 -2 -6 1 4.9 2.14
 -2 6 1 3.55 2.15
 -2 -6 0 93.97 6.24
 -2 6 0 91.57 6.33
 -2 6 0 91.23 5.92
 -2 -6 -1 1.86 1.61
 -2 6 -1 1.05 2.02
 -2 6 -1 1.07 1.49
 -2 -6 -2 332.06 11.55
 -2 6 -2 323.94 12.9
 -2 6 -2 337.54 12.26
 -2 6 -2 330.09 10.91
 -2 -6 -3 1.62 1.67
 -2 -6 -3 4.29 2.05
 -2 6 -3 0.96 2.12
 -2 6 -3 1.07 1.89
 -2 6 -3 0.28 1.41
 -2 -6 -4 252.18 10.19
 -2 -6 -4 257.42 9.73
 -2 6 -4 263.26 11.88
 -2 6 -4 256.1 9.61
 -2 6 -4 265.82 11.21
 -2 6 -5 1.28 2.27
 -2 -6 -5 1.8 1.57
 -2 -6 -5 4.76 1.95
 -2 -6 -5 2.7 2.49
 -2 6 -5 1.97 1.87
 -2 6 -5 1.14 1.66
 -2 -6 -6 196.87 9
 -2 -6 -6 203.11 9.36
 -2 6 -6 217.32 11.09
 -2 -6 -6 204.02 10.23
 -2 6 -6 214.22 8.79
 -2 6 -6 205.8 10.17
 -2 6 -7 19.53 4.04
 -2 -6 -7 26.66 3.68
 -2 -6 -7 24.18 3.43
 -2 -6 -7 19.5 3.51
 -2 6 -7 18.36 3.65
 -2 6 -7 17.49 2.86
 -2 6 -8 14.1 3.37
 -2 -6 -8 17.1 3.2
 -2 -6 -8 13.84 2.82
 -2 -6 -8 17.77 3.22
 -2 6 -8 14.98 3.27
 -2 6 -8 17.19 2.81
 -2 -6 -9 0.01 1.64
 -2 -6 -9 -0.74 1.68
 -2 -6 -9 0.43 1.79
 -2 6 -9 2.42 2.27
 -2 6 -9 -0.39 1.48
 -2 -6 -10 46.01 5
 -2 -6 -10 48.61 4.89
 -2 -6 -10 43.36 4.68
 -2 6 -10 54.14 4.77
 -2 6 -10 52.43 5.86
 -2 -6 -11 7.58 2.84
 -2 -6 -11 6.2 2.27
 -2 -6 -11 4.08 1.97
 -2 6 -11 6.72 2.86
 -2 6 -11 5.2 2.06
 -2 -6 -12 8.37 2.94
 -2 -6 -12 3.4 2.07
 -2 -6 -12 -0.42 1.69
 -2 6 -12 8.64 2.78
 -2 6 -12 2.26 1.56
 -2 6 -12 9.76 3.28
 -2 -6 -13 -1.48 1.78
 2 -6 13 -0.41 1.97
 -2 -6 -13 -1.69 2.35
 -2 6 -13 -0.81 2.42
 -2 6 -13 -0.97 2.57
 -2 6 -13 -1.72 1.64
 -2 -6 -14 17.2 3.38
 -2 -6 -14 18.54 3.7
 -2 6 -14 17.76 3.93
 -2 6 -14 22.66 4.98
 -2 -6 -15 7.89 2.44
 -2 6 -15 13.15 4.04
 -2 -6 -15 8.09 2.92
 -2 6 -15 12.35 3.69
 -2 6 -16 10.01 3.32
 -2 -6 -16 14.99 4.05
 -2 6 -16 13.91 4.09
 -2 6 -17 1.65 2.59
 -2 -6 -17 1.19 2.53
 -2 6 -17 1.97 2.68
 -2 6 -18 10.17 3.89
 -2 -6 -18 3 2.47
 -2 6 -18 8.39 3.46
 -2 -6 -19 2 2.85
 -2 6 -19 4.03 2.55
 2 7 -23 5.27 2.85
 2 7 -22 2.02 2.4
 2 7 -22 -1.52 2.32
 2 7 -21 16.32 3.88
 2 -7 -21 20.52 4.87
 2 7 -21 10.18 3.34
 2 -7 -20 6.29 3.51
 2 7 -20 2.99 2.49
 2 7 -20 -1.03 2.59
 2 7 -19 3.5 2.61
 2 -7 -19 4.1 2.83
 2 7 -19 0.5 2.13
 2 -7 -18 21.86 4.59
 2 7 -18 12.61 3.83
 2 -7 -18 17.47 4.08
 2 7 -18 12.15 3.41
 2 -7 -17 1.11 2.48
 2 7 -17 1.65 2.24
 2 -7 -17 0.62 2.32
 2 7 -17 -0.87 1.91
 2 -7 -16 2.93 2.19
 2 7 -16 2.6 2.17
 2 -7 -16 8.46 3.31
 2 7 -16 2.09 1.86
 2 -7 -15 17.95 4.32
 2 -7 -15 13.17 4.04
 2 7 -15 10.37 3.1
 2 7 -15 9.08 2.93
 2 -7 -14 156.23 10.32
 2 -7 -14 145.35 10.34
 2 7 -14 160.12 9.61
 2 7 -14 160.28 10
 2 -7 -13 6.73 2.66
 2 -7 -13 1.93 1.33
 2 7 -13 4.82 1.97
 2 -7 -13 2.69 2.29
 2 7 -13 4.14 2.5
 2 -7 -12 38.71 5.03
 2 -7 -12 35.13 3.74
 2 7 -12 36.8 4.31
 2 -7 -12 40.13 5.89
 2 7 -12 41.6 5.02
 2 -7 -11 0.06 1.94
 2 -7 -11 2.36 1.59
 2 -7 -11 3.74 3.11
 2 7 -11 0.5 1.79
 2 7 -11 -1.19 2.18
 2 -7 -10 160.35 9.61
 2 -7 -10 153.63 7.65
 2 7 -10 144.59 8.66
 2 -7 -10 159.92 10.87
 2 7 -10 170.63 9.74
 2 -7 -9 0.64 2.25
 2 7 -9 -3.01 1.97
 -2 -7 9 -2.51 2.02
 2 -7 -9 3.57 1.76
 2 -7 -9 3.63 2.5
 2 7 -9 2.29 2.16
 2 7 -8 1.13 1.71
 2 -7 -8 3.03 2.25
 -2 -7 8 3.07 2.36
 2 -7 -8 -0.95 1.61
 2 -7 -8 -2.2 2.81
 2 7 -8 -1.09 2.1
 2 7 -7 5.72 2.33
 2 -7 -7 3.23 1.85
 -2 -7 7 1.04 1.9
 2 -7 -7 4 2.75
 2 7 -7 2.41 2.43
 2 7 -6 8.52 2.62
 2 -7 -6 2.8 1.71
 -2 -7 6 2.06 2.36
 2 -7 -6 4.13 3.28
 2 7 -6 2.85 2.39
 2 7 -5 89.97 6.49
 2 -7 -5 86.91 6.11
 -2 -7 5 91.19 7.05
 2 -7 -5 92.89 8.25
 2 7 -5 88.23 6.83
 2 -7 -4 2.55 2.16
 -2 -7 4 4.52 2.42
 2 -7 -4 1.5 2.65
 -2 7 4 0.81 1.93
 2 7 -4 -0.3 2.15
 2 -7 -3 76.13 5.99
 -2 -7 3 72 6.24
 2 -7 -3 63.49 7.05
 -2 7 3 62.44 5.82
 -2 -7 2 66.43 5.91
 2 -7 -2 71.87 7.33
 -2 7 2 60.43 5.69
 -2 -7 1 320.2 12.43
 -2 7 1 324.93 12.85
 -2 -7 0 43.7 4.88
 -2 7 0 37.68 4.73
 -2 -7 -1 6.75 2.55
 -2 7 -1 3.64 2.3
 -2 -7 -2 32.08 4.28
 -2 7 -2 32.74 4.66
 -2 7 -2 32 4.37
 -2 7 -2 32.6 4.04
 -2 -7 -3 103.54 7.07
 -2 7 -3 88.28 7.4
 -2 7 -3 101.95 7.67
 -2 7 -3 87.65 6.2
 -2 -7 -4 8.35 2.54
 -2 -7 -4 10.25 2.6
 -2 7 -4 12.47 3.21
 -2 7 -4 7.29 2.23
 -2 7 -4 7.67 2.64
 -2 7 -5 32.72 4.84
 -2 -7 -5 35.62 4.17
 -2 -7 -5 29.16 4.05
 -2 -7 -5 29.11 4.82
 -2 7 -5 29.39 3.82
 -2 7 -5 25.95 4.13
 -2 7 -6 68.27 6.83
 -2 -7 -6 79.93 6.56
 -2 -7 -6 72.51 6.05
 -2 -7 -6 78.53 7.09
 -2 7 -6 70.25 5.56
 -2 7 -6 77.06 6.98
 -2 7 -7 43.05 5.31
 -2 -7 -7 41.28 4.74
 -2 -7 -7 43.27 4.83
 -2 -7 -7 50.89 5.85
 -2 7 -7 36.57 5
 -2 7 -7 43.85 4.47
 -2 7 -8 39.11 5.44
 -2 -7 -8 37.53 4.66
 -2 -7 -8 32.9 4.29
 -2 -7 -8 37 5
 -2 7 -8 37.92 5.3
 -2 7 -8 36.55 4.09
 -2 -7 -9 11.64 3.01
 -2 -7 -9 14.48 3.01
 -2 -7 -9 18.3 3.95
 -2 7 -9 12.45 3.3
 -2 7 -9 13.96 2.89
 -2 -7 -10 1.82 1.74
 -2 -7 -10 3.77 2.05
 -2 -7 -10 5.99 2.54
 -2 7 -10 3.48 1.68
 -2 7 -10 7.48 3.01
 -2 -7 -11 4.06 2.24
 -2 -7 -11 3.87 1.98
 -2 -7 -11 -1.39 2.17
 -2 7 -11 1.26 1.44
 -2 7 -11 -0.96 2.51
 -2 -7 -12 18.73 3.42
 -2 -7 -12 12.44 3.49
 -2 7 -12 10.21 3.31
 -2 -7 -13 9.12 2.64
 -2 -7 -13 9.31 3.07
 -2 7 -13 3.58 2.46
 -2 7 -13 7.79 3.32
 -2 -7 -14 17.21 3.91
 -2 7 -14 28.4 5.25
 -2 7 -14 28.48 5.19
 -2 -7 -15 3.92 2.91
 -2 7 -15 5.14 2.91
 -2 7 -15 4.77 3.32
 -2 -7 -16 36.73 5.65
 -2 7 -16 35.45 6.23
 -2 7 -16 41.39 6.4
 -2 -7 -17 -3.67 2.55
 -2 7 -17 -4.09 3.9
 -2 7 -17 4.9 3.13
 -2 -7 -18 15.83 4.33
 2 8 -21 -3.54 3.15
 2 8 -20 2.77 2.68
 2 8 -20 -1.76 2.75
 2 -8 -19 30.98 5.87
 2 8 -19 19.86 4.67
 2 8 -19 24.51 4.85
 2 -8 -18 2.34 2.49
 2 8 -18 1.85 2.45
 2 8 -18 2.27 2.6
 2 -8 -17 28.74 5.56
 2 8 -17 30.43 5.1
 2 -8 -17 21.78 4.67
 2 8 -17 16.77 4
 2 -8 -16 8.61 3
 2 -8 -16 15.09 4.45
 2 8 -16 14.74 3.93
 2 8 -16 9.86 3.01
 2 -8 -15 0.6 2.71
 2 -8 -15 0.67 2.5
 2 8 -15 4.16 2.69
 2 8 -15 -0.78 2.36
 2 -8 -14 1.19 2.6
 2 -8 -14 2.5 2.62
 2 8 -14 2.54 2.78
 2 8 -14 1.63 2.55
 2 -8 -13 3.97 2.52
 2 -8 -13 -0.75 2.62
 2 8 -13 5.69 3.25
 2 -8 -12 13 3.42
 2 -8 -12 7.76 1.95
 2 -8 -12 6.5 3.64
 2 8 -12 6.03 2.39
 2 8 -12 14.7 3.56
 2 -8 -11 13.38 3.51
 2 -8 -11 10.3 2.32
 2 8 -11 10.34 2.96
 2 -8 -11 11.3 3.83
 2 8 -11 12.23 3.61
 2 -8 -10 4.24 2.61
 2 -8 -10 5.87 2.02
 2 -8 -10 3.85 2.69
 2 8 -10 3.85 2.33
 2 8 -10 -1.63 2.09
 2 8 -9 3.01 2.14
 2 -8 -9 3.52 1.93
 -2 -8 9 6.57 3.05
 2 -8 -9 5.37 3.48
 2 8 -9 2.07 1.96
 2 8 -8 -1.48 2.18
 -2 -8 8 1.05 2.02
 2 -8 -8 -0.44 1.73
 2 -8 -8 2.62 2.96
 2 8 -8 2.87 2.43
 2 8 -7 14.35 3.23
 2 -8 -7 15.11 3.1
 -2 -8 7 10.9 3.62
 2 -8 -7 14.69 4.21
 2 8 -7 15.1 3.55
 2 8 -6 1.49 2.18
 -2 -8 6 3.26 2.49
 2 -8 -6 0.58 1.66
 2 -8 -6 -0.48 3.1
 2 8 -6 -0.24 2.45
 2 8 -5 44.33 4.98
 -2 -8 5 40.69 5.35
 2 -8 -5 51.85 5.36
 2 -8 -5 41.41 6.11
 2 8 -5 39.3 5.06
 2 8 -4 7.96 2.76
 2 -8 -4 7.36 2.63
 -2 -8 4 8.87 3
 2 -8 -4 6.36 3.27
 2 -8 -3 3.66 2.33
 -2 -8 3 2.15 2.51
 2 -8 -3 4.49 3.28
 -2 8 3 2.1 2.71
 -2 -8 2 18.71 3.96
 2 -8 -2 16.87 4.49
 -2 8 2 15.33 3.35
 -2 -8 1 1.28 1.94
 2 -8 -1 -1.83 3.46
 -2 8 1 5.25 2.57
 -2 -8 0 -1.84 2.17
 -2 8 0 0.27 2.14
 -2 -8 -1 3.39 1.97
 -2 8 -1 0.28 1.9
 -2 -8 -2 2.42 1.99
 -2 8 -2 2.56 2.57
 -2 8 -2 0.57 2.09
 -2 -8 -3 3.63 2.27
 -2 8 -3 3.69 2.64
 -2 8 -3 5.5 2.79
 -2 8 -4 1.53 2.35
 -2 -8 -4 3.56 2.17
 -2 -8 -4 5.03 2.9
 -2 8 -4 1.21 2.15
 -2 8 -5 13.81 3.72
 -2 -8 -5 7.74 2.7
 -2 -8 -5 18.27 4.26
 -2 8 -5 15.03 3.73
 -2 8 -5 18.68 3.5
 -2 8 -6 35.22 5.36
 -2 -8 -6 31.48 4.39
 -2 -8 -6 32.9 4.64
 -2 -8 -6 34.24 5.24
 -2 8 -6 34.03 4.24
 -2 8 -6 29.44 4.94
 -2 8 -7 2.23 2.8
 -2 -8 -7 0.72 1.76
 -2 -8 -7 2.06 1.88
 -2 -8 -7 2.28 2.66
 -2 8 -7 4.63 2.08
 -2 8 -7 4.49 3.17
 -2 8 -8 0.77 2.92
 -2 -8 -8 3.75 2.41
 -2 -8 -8 6.54 2.63
 -2 -8 -8 6 2.97
 -2 8 -8 1.64 1.74
 -2 8 -8 5.23 2.88
 -2 -8 -9 3.53 2.47
 -2 -8 -9 2.16 2.19
 -2 -8 -9 7.14 3.15
 -2 8 -9 4.57 2.69
 -2 -8 -10 1.91 2.1
 -2 -8 -10 8.18 2.73
 -2 -8 -10 11.98 3.6
 -2 8 -10 8.91 3.52
 -2 -8 -11 0.82 1.9
 -2 -8 -11 -2.84 2.15
 -2 8 -11 -1.34 2.7
 -2 -8 -12 7.38 2.8
 -2 -8 -12 1.35 2.16
 -2 8 -12 8.01 3.35
 -2 -8 -13 -1.03 2.86
 -2 8 -13 2.94 2.45
 -2 8 -13 1.93 2.94
 -2 -8 -14 -0.52 2.37
 -2 8 -14 3.36 2.57
 -2 8 -14 -1.15 2.75
 -2 -8 -15 8.81 3.19
 -2 8 -15 3.47 3.32
 -2 -8 -16 2.74 2.33
 -2 -8 -17 -3.43 2.9
 2 -9 -17 -0.17 2.86
 2 9 -17 2.35 2.81
 2 -9 -16 11.04 3.91
 2 -9 -16 10.76 4.52
 2 9 -16 7.2 2.55
 2 -9 -15 30.43 5.81
 2 -9 -15 21.64 5.38
 2 9 -15 26.3 4.8
 2 -9 -14 4.51 2.91
 2 -9 -14 8.81 3.79
 2 9 -14 7.92 3.26
 2 -9 -13 -2.61 2.84
 2 -9 -13 -4.22 3.5
 2 9 -13 0.85 2.28
 2 -9 -12 67.45 7.44
 2 -9 -12 79.75 8.89
 2 9 -12 62.7 7.19
 2 9 -11 25.42 4.4
 2 -9 -11 26.86 5.69
 2 9 -11 22.32 4.61
 2 -9 -10 9.25 2.82
 2 -9 -10 11.59 3.99
 2 9 -10 9.18 3.19
 2 9 -10 12.37 3.65
 2 9 -9 -3.87 2.85
 2 -9 -9 -2.89 2.22
 2 -9 -9 -1.4 2.96
 2 9 -9 -2.72 2.77
 2 9 -8 11.48 3.18
 2 -9 -8 16.17 3.51
 -2 -9 8 12.23 3.54
 2 -9 -8 13.62 4.36
 2 9 -8 12.91 3.62
 2 9 -7 4.27 2.2
 -2 -9 7 5.66 3.27
 2 -9 -7 -0.1 1.95
 2 -9 -7 1.22 3.4
 2 9 -7 -1.05 2.15
 2 9 -6 -0.03 2.09
 -2 -9 6 1.79 2.72
 2 -9 -6 0.2 2.24
 2 -9 -6 -3.44 3.55
 2 9 -6 2.89 3.01
 2 9 -5 2.01 2.42
 2 -9 -5 -0.9 4.14
 2 -9 -5 0.11 1.93
 -2 -9 5 4.37 2.77
 2 9 -4 15.92 3.52
 -2 -9 4 7.34 3.15
 2 -9 -4 7.98 4.04
 -2 -9 3 0.98 2.22
 2 -9 -3 -1.07 3.14
 -2 -9 2 2.26 2.39
 2 -9 -2 -1.79 3.45
 -2 9 2 1.32 2.7
 -2 -9 1 -0.67 2.24
 2 -9 -1 1.87 3.05
 -2 9 1 1.9 2.15
 -2 -9 0 17.05 3.99
 2 -9 0 15.35 4.79
 -2 9 0 20.85 3.93
 -2 9 -1 1.32 2.57
 -2 -9 -1 -0.13 2.22
 2 -9 1 -1.29 3.7
 -2 9 -1 2.73 2.82
 -2 -9 -2 10.38 3.4
 -2 9 -2 8.57 3.74
 -2 9 -2 8.59 3.22
 -2 9 -3 12.49 3.96
 -2 -9 -3 6.97 2.62
 -2 -9 -3 4.63 3.51
 -2 9 -3 11.32 3.23
 -2 9 -4 18.25 4.39
 -2 -9 -4 13.19 3.56
 -2 -9 -4 25.86 5.53
 -2 9 -4 16.74 4.11
 -2 9 -5 1.26 2.92
 -2 -9 -5 0.15 2.23
 -2 -9 -5 -0.96 2.79
 -2 9 -5 -1.69 2.74
 -2 9 -6 25.47 5.04
 -2 -9 -6 13.78 3.5
 -2 -9 -6 23.21 5.14
 -2 9 -6 15.5 3.85
 -2 9 -7 4.69 3.42
 -2 -9 -7 -0.12 1.99
 -2 -9 -7 0.76 2.68
 -2 9 -7 2.92 2.57
 -2 -9 -8 40.38 5.37
 -2 9 -8 49.44 6.75
 -2 -9 -8 38.25 5.1
 -2 -9 -8 46.82 6.57
 -2 9 -8 43.4 6.36
 -2 -9 -9 20.43 4.27
 -2 -9 -9 9.12 3.17
 -2 -9 -9 20 4.71
 -2 9 -9 16.68 4.39
 -2 -9 -10 34.37 5.13
 -2 -9 -10 21.57 4.46
 -2 9 -10 31.35 5.54
 -2 -9 -11 0.32 2.15
 -2 9 -11 0.02 2.5
 -2 -9 -12 19.71 4.32
 2 -10 -15 -3.34 3.51
 2 -10 -14 18.64 5.25
 2 -10 -13 5.05 3.56
 2 -10 -12 13.67 4.82
 2 10 -12 11.66 4.08
 2 -10 -11 38.5 6.84
 2 10 -11 39.62 6.21
 2 -10 -10 5.36 3.82
 2 10 -10 3.17 3.1
 2 -10 -9 2.67 3.58
 2 10 -9 1.17 2.94
 2 10 -9 -0.81 2.28
 2 -10 -8 38.21 5.31
 2 -10 -8 41.72 7.14
 2 10 -8 32.98 5.38
 -2 -10 7 23.84 4.97
 2 -10 -7 29.86 6.46
 -2 -10 6 33.71 5.66
 2 -10 -6 37.17 6.76
 -2 -10 5 6.74 3.26
 2 -10 -5 -0.47 3.29
 -2 -10 4 40.7 6.08
 2 -10 -4 42.38 7.19
 -2 -10 3 1.46 2.27
 2 -10 -3 -2.4 4.4
 -2 -10 2 75.61 7.95
 2 -10 -2 92.16 10.36
 -2 -10 1 11.14 3.51
 2 -10 -1 4.44 3.39
 -2 10 1 6.67 3.27
 -2 10 0 12.19 4.1
 -2 -10 0 19.41 4.28
 2 -10 0 22.14 6.04
 -2 10 0 22.68 4.97
 -2 10 -1 -0.84 3.01
 -2 -10 -1 5.25 3.08
 2 -10 1 -0.14 3.88
 -2 10 -1 4.96 3.3
 -2 10 -2 23.6 5.35
 -2 -10 -2 26.52 4.96
 2 -10 2 35.45 7.22
 -2 -10 -2 38.37 6.75
 -2 10 -2 28.25 5.24
 -2 10 -3 -0.78 3.23
 -2 -10 -3 7.2 3.32
 2 -10 3 4.68 4.58
 -2 -10 -3 7.09 3.02
 -2 10 -3 8.96 2.99
 -2 10 -4 3.55 3.03
 -2 -10 -4 1.95 2.35
 -2 -10 -4 -1.52 3.02
 -2 10 -4 1.79 2.53
 -2 10 -5 3.67 3.37
 -2 -10 -5 4.38 2.93
 -2 -10 -5 0.79 3.08
 -2 10 -5 0.95 2.26
 -2 10 -6 23.06 5.37
 -2 -10 -6 28.56 4.92
 -2 -10 -6 24.47 6.02
 -2 10 -6 38.21 6.42
 -2 10 -7 4.18 3.43
 -2 -10 -7 6.73 4.04
 -2 -10 -7 0.16 2.38
 -2 10 -8 1.7 2.88
 -2 -10 -8 1.09 2.2
 -2 11 1 -6.35 4.41
 -2 -11 1 6.89 3.46
 -2 11 0 -2.89 3.76
 -2 -11 0 -2.47 4.24
 -2 -11 0 2.3 2.7
 -2 11 -1 2.02 3.28
 -2 -11 -1 -3.3 3.71
 -2 -11 -1 3.77 3.26
 -2 11 -2 -1.7 2.7
 -2 -11 -2 -2.9 3.37
 -2 -11 -2 -0.47 2.47
 -2 11 -3 -1.41 2.8
 -2 -11 -3 6.42 4.74
 -2 -11 -3 3.46 3.02
 -2 11 -4 0.94 2.92
 -2 -11 -4 -2.16 3.43
 -2 -11 -4 -0.17 2.59
 -2 11 -5 3.58 3.13
 -2 -11 -5 -0.66 3.26
 -2 -11 -5 6.96 2.99
 -2 -11 -6 0.38 3.52
 -2 -11 -6 7.22 3.12
 -2 -11 -7 1.02 3.39
 3 0 -27 -6.35 3.86
 3 0 -26 7.85 3.84
 3 0 -25 0.56 2.47
 3 0 -24 2.76 2.86
 3 0 -23 0.3 2.54
 3 0 -23 0.72 1.38
 3 0 -22 5.07 3.11
 3 0 -22 0.79 1.41
 3 0 -21 0.26 2.03
 3 0 -21 -1.29 1.56
 3 0 -20 33.28 4.84
 3 0 -20 41.28 4.07
 3 0 -19 -2.86 2.23
 3 0 -19 1.76 1.58
 3 0 -18 182.69 6.68
 3 0 -18 205.94 10.45
 3 0 -18 194.46 7.78
 3 0 -17 0.83 0.87
 3 0 -17 -0.75 2.12
 3 0 -17 -1.56 1.37
 3 0 -16 40.65 2.91
 3 0 -16 48.24 4.85
 3 0 -16 50.07 3.6
 3 0 -15 -0.1 0.9
 3 0 -15 -1.83 1.9
 3 0 -15 -0.43 0.95
 3 0 -14 4.44 1.1
 -3 0 14 2.87 0.83
 3 0 -14 0.64 1.62
 3 0 -14 3.12 1.19
 3 0 -13 -0.32 1.68
 -3 0 13 -0.07 0.77
 3 0 -13 -0.73 0.8
 -3 0 13 -3.36 1.62
 3 0 -13 -0.25 0.94
 3 0 -12 231.41 8.4
 3 0 -12 235.57 5.46
 -3 0 12 239.73 5.63
 -3 0 12 235.42 5.62
 -3 0 12 233.15 6.09
 -3 0 12 237.41 8.58
 3 0 -12 229.38 5.8
 3 0 -11 0.3 1.57
 -3 0 11 -0.8 1.54
 -3 0 11 -0.68 0.87
 3 0 -11 0.17 0.69
 -3 0 11 0.36 0.72
 -3 0 11 -0.8 0.85
 -3 0 11 -0.15 1.31
 3 0 -11 -0.37 0.78
 -3 0 10 169.58 6.29
 3 0 -10 154.68 6.15
 -3 0 10 161.44 4.84
 3 0 -10 160.6 3.79
 -3 0 10 156.49 4.57
 -3 0 10 155.86 4.6
 -3 0 10 148.18 6.41
 3 0 -10 155.98 4.64
 3 0 -10 155.74 3.79
 -3 0 9 0.08 0.98
 3 0 -9 -0.43 1.22
 -3 0 9 1.08 0.88
 3 0 -9 1.37 0.64
 -3 0 9 1.08 0.87
 -3 0 9 1.62 1.02
 -3 0 9 0.05 1.33
 3 0 -9 1.2 0.58
 3 0 -9 1.52 0.86
 -3 0 8 204.62 5.99
 3 0 -8 211.2 6.05
 3 0 -8 203.32 3.8
 -3 0 8 200.5 5.46
 -3 0 8 204.89 5.33
 -3 0 8 197.79 5.2
 -3 0 8 202.23 3.71
 -3 0 8 205.01 7.01
 3 0 -8 206.29 4.76
 -3 0 7 2.07 1.03
 3 0 -7 1.11 1.05
 -3 0 7 0.39 0.52
 -3 0 7 0.9 0.93
 -3 0 7 -1.05 0.92
 -3 0 7 1.08 0.92
 3 0 -7 0.97 0.62
 3 0 -7 0.49 1.68
 -3 0 7 -0.38 1.46
 -3 0 7 -0.31 0.62
 3 0 -7 1.38 0.78
 -3 0 6 481.45 5.64
 -3 0 6 476.64 7.49
 3 0 -6 464.93 5.76
 3 0 -6 466.88 7.49
 -3 0 6 478.43 8.05
 3 0 -6 472.87 9.69
 -3 0 6 466.45 9.56
 -3 0 6 467 9.27
 -3 0 6 483.09 6.57
 3 0 -5 1.43 0.82
 -3 0 5 0.7 0.73
 -3 0 5 2.11 0.78
 -3 0 5 1.64 1.21
 -3 0 5 -0.91 1.28
 3 0 -5 1.75 1.42
 -3 0 5 0.94 0.88
 -3 0 4 1032.66 8.99
 3 0 -4 1072.82 9.11
 -3 0 4 1042.03 9.87
 3 0 -4 1033.38 12.93
 3 0 -4 1027.72 12.72
 -3 0 4 1019.84 12.62
 -3 0 4 1031.44 12.75
 -3 0 4 1025.56 11.7
 -3 0 3 1.69 0.61
 -3 0 3 0.9 0.95
 3 0 -3 2.87 1.33
 -3 0 3 2.58 1.16
 3 0 -3 1.64 1.19
 -3 0 3 0.61 1
 -3 0 2 353.2 6
 -3 0 2 346.55 6.88
 -3 0 2 352.48 7.02
 -3 0 2 352.67 5.58
 3 0 -2 347.1 7.17
 3 0 -2 336.43 6.47
 -3 0 2 350.1 6.58
 -3 0 1 0.47 1.03
 3 0 -1 -0.7 1.01
 -3 0 1 -0.45 0.92
 -3 0 1 0.14 0.68
 3 0 -1 1.13 1.13
 -3 0 1 -0.77 1.13
 3 0 -1 1.68 1.02
 -3 0 1 0.31 0.86
 3 0 -1 0.94 0.68
 3 0 0 334.87 7.04
 3 0 0 327.92 5.45
 -3 0 0 331.91 4.83
 -3 0 0 336.45 6.48
 3 0 0 335.11 4.78
 3 0 0 335.37 6.65
 -3 0 0 333.72 5.53
 -3 0 0 325.41 6.65
 -3 0 0 327.94 6.69
 3 0 1 -0.91 1.22
 -3 0 -1 0.69 0.88
 -3 0 -1 1.33 0.94
 -3 0 -1 -1.06 0.71
 -3 0 -1 1.59 0.96
 3 0 1 -0.03 0.66
 3 0 1 0.22 0.54
 3 0 1 -0.28 0.91
 3 0 2 551.33 10.52
 -3 0 -2 519.12 8.78
 -3 0 -2 529.93 8.4
 -3 0 -2 509.28 8.27
 3 0 2 535.29 5.68
 3 0 2 544.19 8.16
 -3 0 -2 518.22 9.94
 -3 0 -3 -0.21 1.28
 -3 0 -3 -0.35 0.78
 -3 0 -3 -0.87 0.86
 -3 0 -3 -0.18 0.71
 3 0 3 0.58 0.84
 -3 0 -4 96.04 3.62
 -3 0 -4 103.19 3.68
 -3 0 -4 108.21 3.95
 3 0 4 97.33 3.55
 -3 0 -4 99.48 5.07
 -3 0 -5 0.45 1.81
 3 0 5 1.69 0.94
 -3 0 -5 -0.01 0.79
 -3 0 -5 0.05 0.77
 -3 0 -5 0.23 0.73
 -3 0 -6 34.34 3.41
 3 0 6 41.6 2.46
 -3 0 -6 37.35 2.22
 -3 0 -6 40.61 2.62
 -3 0 -6 43.36 2.52
 -3 0 -7 -0.12 1.7
 3 0 7 0.01 0.82
 -3 0 -7 0.48 0.78
 -3 0 -7 -0.4 0.68
 -3 0 -8 1.27 1.69
 3 0 8 1.04 0.92
 -3 0 -8 2.58 0.85
 -3 0 -9 -0.05 0.7
 -3 0 -9 4.8 2.35
 -3 0 -10 35.79 4.35
 -3 0 -11 0.27 2.01
 3 0 11 -0.31 1.01
 -3 0 -11 -1.11 1.94
 -3 0 -12 285.19 12.33
 3 0 12 293.43 6.73
 -3 0 -12 283.18 12.19
 -3 0 -13 1.08 2.33
 3 0 13 0.85 1.03
 -3 0 -13 0.29 2.2
 -3 0 -14 119.85 8.74
 -3 0 -14 127.32 8.76
 -3 0 -15 0.09 2.15
 -3 0 -15 1.68 2.31
 -3 0 -16 517.42 19.14
 -3 0 -16 502.94 18.22
 -3 0 -17 4.51 3
 -3 0 -17 5.87 2.83
 -3 0 -18 129.56 10.32
 -3 0 -18 139.98 10.23
 -3 0 -19 0.42 2.89
 -3 0 -19 2.49 2.89
 -3 0 -20 53.42 7.22
 -3 0 -20 56.44 7.2
 -3 0 -21 -0.2 3.09
 -3 0 -21 -3.06 3.37
 -3 0 -22 105.01 9.85
 3 -1 -27 33.14 5.97
 3 1 -27 32.35 6.16
 3 1 -26 4.31 3.57
 3 -1 -26 -3.37 3.6
 3 1 -25 56.05 7.46
 3 -1 -25 51.52 7.07
 3 1 -24 0.46 2.56
 3 -1 -24 -1.74 2.35
 3 1 -23 88.71 8.46
 3 -1 -23 91.84 8.6
 3 1 -23 86.73 6.3
 3 -1 -23 83.61 6.28
 3 -1 -22 43.74 5.94
 3 1 -22 43.72 6.02
 3 1 -22 43.7 4.37
 3 -1 -22 51.18 4.84
 3 1 -21 130.62 9.46
 3 -1 -21 121.01 9.08
 3 1 -21 119.26 6.9
 3 -1 -21 118.82 6.98
 3 -1 -20 27.67 4.48
 3 1 -20 35.87 5.15
 3 -1 -20 27.32 3.47
 3 1 -20 35.7 3.73
 3 -1 -19 31.08 4.58
 3 1 -19 26.86 4.38
 -3 -1 19 23.24 2.96
 3 1 -19 25.49 3.08
 3 -1 -19 27.74 3.27
 3 1 -18 132.57 8.43
 3 -1 -18 149.14 9.12
 3 -1 -18 137.9 5.25
 -3 -1 18 142.63 6.74
 3 1 -18 142.8 6.69
 3 -1 -18 138.68 6.7
 3 -1 -17 57.87 5.55
 3 1 -17 55.66 5.49
 3 -1 -17 52.12 3.1
 -3 1 17 54.08 2.4
 -3 -1 17 55.45 2.58
 -3 -1 17 55.34 4.2
 3 1 -17 56.66 4.08
 3 -1 -16 42.43 4.59
 3 1 -16 37.9 4.36
 -3 1 16 37.5 2.19
 3 -1 -16 36.07 2.42
 -3 -1 16 37.49 2.16
 -3 1 16 35.87 2.15
 3 1 -16 37.21 3.14
 -3 -1 16 36.32 3.34
 3 1 -16 36.68 3.19
 3 1 -15 23.18 3.4
 3 -1 -15 26.19 3.72
 -3 1 15 22.43 1.88
 3 1 -15 23.02 2.39
 -3 -1 15 22.36 1.83
 3 -1 -15 23.66 1.88
 -3 1 15 25.47 1.92
 -3 -1 15 23.26 2.69
 3 1 -15 24.29 2.51
 3 -1 -14 132.32 7.23
 3 1 -14 127.32 7.08
 3 1 -14 132.14 5.4
 -3 -1 14 129.31 4.25
 3 -1 -14 127.45 3.89
 -3 -1 14 127.56 5.88
 3 1 -14 130.12 5.18
 3 1 -13 122.79 6.46
 3 -1 -13 123.62 6.69
 3 -1 -13 124.46 3.47
 3 1 -13 126.72 5.04
 3 -1 -13 121.5 4.21
 -3 1 13 121.94 6.44
 3 -1 -13 130.91 6.78
 -3 -1 13 122.4 5.57
 3 1 -13 131.06 4.91
 3 -1 -12 66.4 4.76
 3 1 -12 62.9 4.53
 3 -1 -12 67.75 3.22
 3 1 -12 66.33 3.51
 3 -1 -12 67.77 2.25
 3 -1 -12 76.69 5.11
 -3 -1 12 57.08 3.82
 -3 1 12 68.24 4.74
 -3 -1 12 66.08 4.81
 -3 -1 12 66.86 4.44
 3 1 -12 64.04 3.24
 3 1 -11 4.06 1.83
 3 -1 -11 0.87 1.62
 -3 -1 11 1.62 1.24
 3 -1 -11 1.26 0.92
 3 -1 -11 1.62 0.47
 3 1 -11 1.46 0.82
 3 1 -11 1.06 0.91
 3 1 -11 1.04 0.95
 3 -1 -11 1.5 1.66
 -3 -1 11 2.18 1.4
 -3 1 11 2.22 1.48
 3 1 -11 1.89 0.9
 3 -1 -10 3.91 1.66
 -3 -1 10 6.19 1.5
 3 1 -10 7.86 1.88
 -3 1 10 5.67 1.56
 3 1 -10 8.37 1.27
 3 -1 -10 5.28 1.16
 -3 1 10 4.04 1.24
 3 1 -10 7.03 1.37
 3 1 -10 7.42 1.54
 -3 -1 10 7.41 1.31
 3 -1 -10 7.17 1.99
 -3 1 10 6.03 1.95
 -3 -1 10 7.05 1.62
 3 1 -10 6.93 0.93
 3 -1 -10 10.7 1.69
 3 1 -10 5.33 0.96
 -3 -1 10 7.04 1.23
 -3 1 9 0.16 1.05
 3 1 -9 0.11 1.13
 -3 -1 9 1.41 0.87
 3 -1 -9 4.88 1.74
 -3 1 9 1.87 1.18
 -3 -1 9 0.4 0.93
 3 1 -9 -0.66 1.22
 3 1 -9 -0.93 0.87
 3 1 -9 -0.26 0.94
 3 -1 -9 -0.23 0.98
 -3 1 9 1.06 1.35
 -3 -1 9 0.78 1.18
 3 -1 -9 1.49 1.63
 3 1 -9 0.26 0.48
 3 -1 -9 0.8 0.95
 -3 -1 9 0.19 0.64
 3 1 -9 2.07 0.72
 -3 -1 8 21 1.84
 3 1 -8 19.82 2.08
 -3 1 8 18.64 2.09
 3 -1 -8 20.57 2.31
 -3 1 8 15.93 2.03
 3 1 -8 19.13 1.63
 -3 -1 8 24.83 1.96
 3 1 -8 20.62 1.97
 3 1 -8 18.71 1.98
 3 -1 -8 17.8 1.93
 3 1 -8 19.31 2.29
 -3 -1 8 22.68 2.38
 -3 1 8 21.43 2.6
 3 -1 -8 17.19 2.55
 3 -1 -8 20.49 1.24
 3 1 -8 20.73 1.07
 3 -1 -8 17.11 1.8
 -3 -1 8 22.34 1.51
 3 1 -8 23.76 1.46
 -3 -1 7 14.89 1.45
 -3 1 7 17.36 1.85
 3 1 -7 15.41 1.58
 3 -1 -7 13.82 1.88
 3 1 -7 15.3 1.57
 3 1 -7 15.17 1.94
 -3 -1 7 16.49 1.65
 3 -1 -7 16.78 1.88
 3 1 -7 18.03 1.95
 -3 1 7 15.4 1.98
 -3 -1 7 17.92 2.13
 -3 1 7 17.59 2.36
 3 -1 -7 12.94 2.19
 3 1 -7 15.71 2.1
 3 -1 -7 17.46 1.06
 -3 -1 7 18.64 2.26
 3 -1 -7 17.79 1.86
 3 1 -7 18.26 1.26
 -3 1 7 17.84 1.9
 -3 -1 7 17.41 1.22
 3 1 -6 939.77 11.03
 3 -1 -6 950.96 12.05
 3 1 -6 932.75 9.62
 -3 1 6 937.17 12.12
 -3 -1 6 933.46 10.58
 3 1 -6 942.27 12.38
 -3 1 6 953.24 13.37
 3 1 -6 927.93 12.19
 3 -1 -6 966.5 12.19
 3 -1 -6 917.15 13.93
 -3 1 6 942.75 14.01
 -3 -1 6 955.75 13.01
 -3 -1 6 972.28 13.24
 3 1 -6 944.05 13.31
 -3 1 6 958.16 11.68
 3 1 -6 945.94 8.3
 -3 -1 6 943.27 8.74
 -3 -1 6 976.29 8.21
 -3 1 6 953.4 7.15
 3 -1 -6 933.62 7.11
 3 -1 -6 958.86 11.76
 3 1 -5 52.34 1.92
 -3 -1 5 56.08 2.77
 -3 1 5 59.9 3.01
 3 -1 -5 57.62 3.04
 3 1 -5 57.76 2.82
 3 1 -5 53.86 3.12
 -3 1 5 55.27 3.44
 3 -1 -5 55.1 3.16
 3 -1 -5 57.65 3.51
 3 1 -5 57.96 3.32
 -3 -1 5 59.89 3.44
 -3 1 5 51.29 3.42
 -3 -1 5 63.77 3.4
 3 -1 -5 51.38 3.54
 3 1 -5 57.36 3.57
 -3 1 5 58.96 3.01
 -3 1 5 59.81 1.96
 -3 -1 5 55.84 2.13
 3 -1 -5 55.67 1.96
 -3 1 4 856.74 10.49
 3 1 -4 855.12 10.61
 3 -1 -4 846.56 10.47
 -3 -1 4 861.67 10.47
 3 1 -4 839.86 11.38
 3 -1 -4 848.11 11.39
 -3 1 4 862.76 12.63
 3 1 -4 856.94 11.79
 3 -1 -4 818.89 12.58
 3 1 -4 820.87 12.11
 3 -1 -4 845.41 12.45
 -3 -1 4 841.42 11.34
 -3 1 4 820.44 12.27
 3 1 -4 850.77 11.29
 -3 -1 4 846.73 12.06
 -3 1 4 848.49 8.14
 -3 1 4 852.8 10.86
 3 -1 -4 823.03 8.32
 -3 -1 3 26.3 2.18
 -3 1 3 28.68 2.12
 3 1 -3 23.95 2.1
 3 -1 -3 24.43 2.52
 3 1 -3 29.5 2.59
 3 1 -3 24.98 2.37
 -3 1 3 25.65 2.47
 -3 -1 3 27.02 2.22
 -3 1 3 24.95 2.35
 -3 -1 3 21.16 2.12
 3 1 -3 24.34 2.36
 3 -1 -3 27.63 2.64
 3 1 -3 29.63 2.21
 3 -1 -3 26.08 1.85
 -3 1 3 27.81 1.82
 -3 -1 2 6462.57 31.2
 3 1 -2 6215.94 17.85
 3 1 -2 6190.65 31.49
 3 1 -2 6322.6 31.09
 -3 1 2 6415.38 34.29
 3 -1 -2 6456.37 34.27
 3 -1 -2 6309.91 30.91
 -3 1 2 6341.68 32.23
 3 1 -2 6252.71 28.95
 -3 -1 2 6220.33 29.28
 -3 -1 2 6428.64 32.72
 3 -1 -2 6265.08 32.3
 3 1 -2 6328.76 32.56
 3 -1 -2 6400.02 28.71
 -3 1 2 6238.45 27.63
 -3 1 1 45.26 3.06
 -3 -1 1 45.51 3.04
 3 1 -1 42.44 2.9
 3 -1 -1 42.94 2.81
 -3 1 1 43.11 3.08
 3 1 -1 43.06 2.86
 -3 1 1 44.6 2.89
 3 1 -1 44.01 2.59
 3 1 -1 40.69 2.88
 -3 -1 1 46.53 2.71
 3 -1 -1 43.98 2.85
 -3 -1 1 44.5 2
 3 -1 -1 43.73 2.77
 -3 1 1 46.03 2.86
 -3 1 0 8.76 1.86
 -3 -1 0 9.27 1.25
 3 -1 0 9.9 1.6
 3 1 0 10.17 1.68
 3 1 0 7.56 1.58
 -3 1 0 8.18 1.53
 -3 1 0 11.09 1.62
 -3 1 0 10.09 1.28
 3 1 0 10.72 1.8
 3 1 0 12.54 1.55
 3 -1 0 12.46 1.63
 -3 1 0 10.63 1.84
 -3 1 -1 232.89 7.11
 3 -1 1 239.87 7.24
 3 -1 1 233.45 6.04
 -3 1 -1 230.26 6.51
 3 1 1 223.6 5.91
 3 1 1 228.82 6.19
 -3 1 -1 238.49 5.02
 3 -1 1 239.27 5.81
 3 1 1 236.42 5.84
 -3 -1 -1 230.15 5.73
 -3 1 -1 242.46 7.05
 -3 1 -2 511.5 10.81
 3 -1 2 506.44 11.15
 3 1 2 502.32 9.07
 3 1 2 479.17 8.62
 -3 1 -2 497.74 9.54
 3 -1 2 489.9 8.69
 -3 -1 -2 487.15 5.08
 3 -1 2 497.82 8.23
 -3 1 -2 495.75 6.76
 3 1 2 488.51 9.24
 -3 -1 -2 489 9.17
 -3 1 -2 492.68 10.66
 3 -1 3 0.77 1.44
 -3 -1 -3 0.86 1.2
 -3 1 -3 0.69 1.07
 3 -1 3 -0.02 0.93
 3 1 3 0.04 1
 3 1 3 0.04 0.98
 3 -1 3 2.4 1.13
 -3 1 -3 0.4 0.65
 3 1 3 1.85 1.17
 -3 1 -3 1.09 1.32
 -3 -1 -4 410.58 9.54
 3 -1 4 401.02 10.97
 -3 1 -4 398.51 8.51
 3 -1 4 401.8 7.87
 3 1 4 388.9 7.7
 3 1 4 394.9 8.1
 3 -1 4 403.52 7.53
 3 1 4 402.98 9.82
 -3 1 -4 401.63 10.62
 3 -1 5 43.27 2.72
 3 1 5 37.02 2.53
 -3 -1 -5 39.78 3.45
 -3 1 -5 33.2 3.44
 -3 1 -5 35.2 3.43
 3 1 5 41.54 3.48
 3 -1 6 66.73 3.3
 -3 -1 -6 65.69 4.6
 -3 1 -6 60.38 4.69
 -3 1 -6 64.11 4.86
 -3 -1 -7 51.47 2.79
 -3 -1 -7 54.93 4.42
 -3 1 -7 45.75 4.27
 -3 1 -7 57 4.72
 -3 -1 -8 151.05 4.61
 -3 -1 -8 156.43 7.71
 -3 1 -8 145 7.73
 -3 1 -8 145.43 7.7
 -3 1 -9 13.91 1.41
 -3 -1 -9 16.71 1.57
 -3 1 -9 17.22 3.01
 -3 -1 -9 13.69 2.85
 -3 1 -9 16.75 3.04
 -3 1 -10 45 2.29
 -3 1 -10 43.2 2.45
 -3 -1 -10 43.76 2.31
 -3 1 -10 44.48 4.88
 -3 -1 -10 42.54 4.56
 -3 1 -10 44.17 4.67
 -3 1 -11 23.84 1.71
 -3 -1 -11 24.47 1.82
 -3 1 -11 28.99 4.22
 -3 -1 -11 21.9 3.57
 -3 1 -11 30.43 4.24
 -3 1 -12 14.66 3.42
 -3 -1 -12 4.19 2.18
 -3 -1 -12 10.16 1.04
 3 -1 12 10.15 1.61
 -3 1 -12 6.98 2.39
 -3 -1 -13 30.96 4.76
 -3 1 -13 30.39 4.89
 -3 1 -13 25.89 4.08
 -3 1 -14 -0.48 2.4
 -3 -1 -14 -0.22 2.04
 -3 1 -14 -0.66 2.12
 -3 -1 -15 13.08 3.58
 -3 1 -15 6 2.99
 -3 1 -15 11.2 3.47
 -3 -1 -16 -0.71 2.4
 -3 1 -16 1.13 2.64
 -3 -1 -16 3.24 2.65
 -3 1 -16 4.05 2.74
 -3 1 -17 33.92 5.77
 -3 -1 -17 38.65 5.68
 -3 -1 -17 33.99 5.4
 -3 1 -17 36.54 5.37
 -3 -1 -18 3.56 2.57
 -3 1 -18 -1.36 2.98
 -3 1 -18 3.97 2.4
 -3 -1 -18 1.75 2.41
 -3 1 -19 -1.72 2.73
 -3 -1 -19 -5 3.27
 -3 -1 -19 1.99 2.7
 -3 1 -19 -1.48 2.32
 -3 -1 -20 7.77 3.91
 -3 1 -20 8.21 3.94
 -3 -1 -20 4.24 2.82
 -3 1 -20 2.06 2.29
 -3 1 -21 6.67 3.28
 -3 -1 -21 10.72 3.6
 -3 1 -21 15.43 3.64
 -3 -1 -21 15.51 4.25
 -3 1 -22 1.7 2.62
 -3 -1 -22 3.22 3.48
 3 2 -27 -3.75 3.21
 3 2 -26 3.22 2.83
 3 -2 -26 8.98 3.85
 3 2 -25 1.47 2.46
 3 -2 -25 2.74 3.02
 -3 -2 25 3.59 2.42
 3 2 -24 -6.28 3.36
 3 -2 -24 -1.8 2.98
 -3 -2 24 -0.11 1.9
 3 2 -24 3.4 2.13
 3 2 -23 11.37 3.77
 3 -2 -23 14.72 3.98
 -3 -2 23 13.13 3.23
 3 2 -23 11.23 2.58
 3 -2 -23 13.75 2.83
 3 -2 -22 12.72 3.74
 3 2 -22 5.83 3.24
 -3 -2 22 1.66 2.17
 3 2 -22 8.43 2.22
 3 -2 -21 110.65 8.81
 3 2 -21 101.72 8.3
 -3 -2 21 108.64 7.71
 3 2 -21 106.81 6.68
 3 -2 -20 4.93 2.87
 3 2 -20 2.82 2.57
 3 2 -20 6.74 1.95
 -3 -2 20 4.69 2.31
 3 -2 -19 13.09 1.81
 3 2 -19 14.67 3.54
 3 -2 -19 10.08 3.22
 -3 -2 19 19.47 3.49
 3 2 -19 18.06 2.81
 3 2 -18 38.01 4.92
 3 -2 -18 39.38 2.74
 3 -2 -18 39.94 5.06
 -3 -2 18 32.32 2.29
 -3 -2 18 33.64 3.23
 -3 -2 18 32.87 4.15
 3 2 -18 40.85 3.78
 3 -2 -17 145.22 8.69
 3 2 -17 151.1 8.72
 3 -2 -17 127.64 4.51
 3 -2 -17 139.87 4.87
 -3 -2 17 149.92 8.16
 -3 -2 17 127.41 5.97
 3 -2 -17 132.5 7.74
 3 2 -17 131.72 6.46
 3 -2 -16 0.44 1.74
 3 -2 -16 2.01 0.76
 3 2 -16 2.21 1.93
 3 2 -16 3.45 1.34
 3 -2 -16 3.92 1.14
 3 2 -16 2.57 1.04
 3 -2 -16 4.5 2.12
 -3 -2 16 2.72 1.2
 3 2 -16 3.5 1.42
 -3 -2 16 1.54 1.67
 3 2 -15 98.58 6.61
 3 -2 -15 90.24 3.24
 3 -2 -15 104.39 6.92
 3 -2 -15 96.65 4.26
 3 2 -15 93.05 4.44
 3 2 -15 93.03 4.26
 -3 -2 15 100.28 6.27
 -3 -2 15 88.9 4.89
 3 -2 -15 89.06 6.07
 3 2 -15 97.15 5.09
 3 -2 -14 2.24 1.66
 3 2 -14 -0.39 1.65
 3 -2 -14 3.41 0.72
 3 -2 -14 3.04 1.15
 3 2 -14 1.69 1.13
 3 2 -14 4.31 1.35
 -3 -2 14 0.37 1.08
 3 -2 -14 3.01 2.1
 3 2 -14 2.58 1.22
 -3 -2 14 4.71 1.54
 -3 -2 14 2.25 1.58
 3 -2 -13 10.96 0.95
 3 -2 -13 11.94 2.77
 3 2 -13 9.34 2.04
 3 2 -13 13.43 1.92
 3 2 -13 11.68 1.72
 3 2 -13 13.72 2.18
 3 -2 -13 16.41 2.3
 -3 -2 13 11.14 1.93
 3 -2 -13 12.47 2.57
 -3 -2 13 12.36 1.89
 -3 -2 13 13.65 2.51
 3 2 -13 13.3 1.77
 3 -2 -12 1.56 1.83
 3 2 -12 0.71 1.05
 3 -2 -12 1.68 1.27
 3 2 -12 0.55 1.05
 3 2 -12 0.38 1.14
 3 -2 -12 0.57 0.37
 -3 2 12 0.79 1.44
 -3 -2 12 0.13 1.1
 3 -2 -12 1.58 1.76
 -3 -2 12 0.93 1.46
 3 2 -12 1.59 1
 -3 -2 12 1.61 1.24
 3 -2 -11 52.96 4.33
 -3 -2 11 58.13 3.66
 3 -2 -11 54.65 3.8
 3 2 -11 53.65 3.56
 3 2 -11 59.54 3.68
 3 2 -11 48.26 3.26
 -3 -2 11 54.76 3.68
 3 2 -11 54.83 3.83
 3 -2 -11 60.83 4.7
 -3 -2 11 56.78 4.17
 -3 2 11 51.53 4.29
 -3 -2 11 53.42 3.37
 3 2 -11 59.4 3.35
 3 -2 -10 79.48 4.94
 3 -2 -10 70.89 4.33
 -3 -2 10 73.58 4.04
 3 2 -10 77.02 4.12
 -3 -2 10 69.96 4.54
 3 2 -10 77.75 4.43
 -3 2 10 76.08 4.99
 -3 -2 10 71.04 4.15
 3 -2 -10 69.46 4.82
 3 -2 -10 78.83 4.58
 3 2 -10 68.77 3.49
 -3 -2 10 71.68 3.59
 3 -2 -10 70.83 3.27
 3 2 -10 68.59 3.89
 3 -2 -9 0.49 1.49
 3 2 -9 1.15 1
 -3 2 9 2.1 1.45
 -3 -2 9 1.1 1.19
 3 2 -9 -1.03 1.14
 3 -2 -9 -0.39 1.37
 -3 -2 9 0.24 1.13
 3 2 -9 -1.39 1.64
 3 -2 -9 1.37 1.73
 -3 2 9 1.86 1.69
 -3 -2 9 -0.56 1.52
 -3 -2 9 -0.2 0.82
 3 -2 -9 1.21 1.24
 3 2 -9 2.37 1.13
 3 -2 -9 1.3 0.71
 3 -2 -8 2.69 1.6
 3 2 -8 -0.55 0.99
 -3 2 8 0.66 1.07
 3 2 -8 1.6 1.19
 -3 -2 8 0.72 1.18
 3 -2 -8 1.98 1.55
 -3 -2 8 -0.8 1.16
 3 -2 -8 -1.02 1.72
 3 2 -8 1.19 1.34
 -3 2 8 0.29 1.38
 -3 -2 8 0.17 1.4
 3 -2 -8 2.5 1.37
 3 2 -8 1.22 1.05
 -3 -2 8 0.46 0.82
 3 -2 -8 0.83 0.76
 -3 2 7 198.25 3.27
 3 -2 -7 195.09 6.59
 -3 -2 7 189.42 4.86
 3 2 -7 197.25 6.15
 -3 2 7 201.66 6.68
 3 -2 -7 205.41 7.24
 -3 -2 7 187.97 5.88
 -3 2 7 192.93 7.44
 -3 -2 7 208.14 6.78
 3 2 -7 199.9 6.82
 -3 -2 7 188.21 6.83
 3 2 -7 195.62 6.67
 3 -2 -7 187.68 7.44
 3 -2 -7 194.32 6.42
 3 2 -7 199.11 4.83
 3 2 -7 195.14 5.25
 3 -2 -7 190.1 4.75
 -3 -2 7 199.6 5.26
 -3 2 6 505.74 10.16
 -3 -2 6 475.98 6.6
 3 -2 -6 495.67 10.12
 3 2 -6 512.77 9.67
 3 -2 -6 490.35 11.01
 -3 2 6 493.44 5.96
 -3 -2 6 491.67 9.38
 3 2 -6 491.81 10.48
 3 2 -6 500.34 10.43
 -3 2 6 475.95 11.11
 -3 -2 6 491.48 10.43
 3 -2 -6 508.95 11.71
 -3 2 6 494.88 9.87
 3 -2 -6 507.5 10.07
 3 2 -6 500.73 8.31
 -3 -2 6 513.38 8.31
 3 -2 -6 504.08 7.71
 3 2 -6 487.98 6.43
 -3 2 6 497.22 7.75
 3 2 -5 142.4 5.12
 -3 2 5 149.09 5.38
 3 -2 -5 143.08 5.46
 -3 -2 5 137 5.01
 -3 2 5 138.72 3.62
 3 -2 -5 137.8 6.01
 -3 -2 5 138.62 5.56
 -3 2 5 137.07 5.96
 3 2 -5 143 5.55
 3 2 -5 133.26 5.55
 3 -2 -5 138.52 6.06
 -3 -2 5 137.08 4.4
 3 -2 -5 133.19 5.12
 -3 2 5 142.29 5.3
 3 2 -5 133.29 2.77
 -3 2 5 142.23 4.23
 3 -2 -5 150.75 4.37
 3 -2 -4 14.51 2
 -3 2 4 15.42 1.95
 3 2 -4 13.54 1.84
 3 -2 -4 14.59 2.31
 -3 -2 4 11.64 1.91
 -3 -2 4 14.45 2.14
 3 2 -4 12.67 2.19
 -3 2 4 14.52 2.29
 3 -2 -4 15.29 2.43
 -3 -2 4 14.18 1.59
 -3 2 4 11.91 1.96
 -3 2 4 15.56 1.61
 3 2 -4 9.02 1.58
 3 -2 -4 12.81 1.49
 -3 -2 3 99.16 4.4
 3 2 -3 104.81 4.5
 -3 2 3 103.84 4.39
 3 -2 -3 102.99 5.21
 3 -2 -3 103.15 5.19
 -3 -2 3 101.83 4.75
 3 2 -3 107.51 4.7
 3 2 -3 100.24 4.81
 -3 2 3 104.01 5.04
 -3 2 3 104.26 4.52
 3 -2 -3 100.56 3.94
 -3 2 3 105.96 4.02
 3 2 -2 28.35 1.17
 -3 -2 2 32.04 1.2
 3 2 -2 29.7 2.48
 -3 -2 2 30.05 2.74
 3 -2 -2 27.8 2.93
 3 2 -2 30.14 2.68
 -3 2 2 31.74 2.95
 3 -2 -2 29.12 2.9
 -3 2 2 30.19 2.4
 3 -2 -2 32.66 2.5
 3 2 -1 1540.82 10.49
 3 2 -1 1602.29 17.91
 -3 -2 1 1579.7 17.76
 -3 -2 1 1555.14 10.03
 3 -2 -1 1562.33 19.32
 3 -2 -1 1575.29 18.74
 3 2 -1 1621.49 18.12
 3 -2 -1 1604.8 17.22
 -3 2 1 1577.28 16.81
 -3 -2 0 0.73 1.5
 -3 -2 0 2.3 0.72
 -3 2 0 0.65 1.56
 3 2 0 2.52 0.84
 3 -2 0 2.27 1.42
 3 -2 0 2.76 1.56
 3 2 0 2.48 1.27
 3 -2 0 1.01 1.2
 -3 2 0 3.62 1.42
 -3 2 -1 432.27 10.84
 -3 -2 -1 431.32 10.04
 -3 -2 -1 415.25 7.3
 3 -2 1 433.16 10.27
 3 -2 1 421.82 9.79
 -3 2 -1 445.89 10.08
 3 2 1 446.73 8.06
 3 -2 1 445.57 10.28
 -3 2 -2 17.4 2.65
 -3 -2 -2 21.3 2.69
 3 2 2 16.91 1.95
 -3 -2 -2 15.92 1.75
 3 -2 2 19.36 2.76
 3 -2 2 15.96 2.34
 -3 2 -2 17.86 1.01
 3 -2 2 16.48 2.36
 -3 2 -2 14.58 2.31
 3 -2 3 358.93 9.22
 -3 -2 -3 362.84 8.3
 3 -2 3 357.61 10.77
 -3 -2 -3 359.88 9.79
 -3 2 -3 368.57 10.62
 3 -2 3 369.64 10.32
 -3 2 -3 361.1 10.07
 3 2 3 372.22 8.89
 -3 -2 -4 21.31 2.66
 3 2 4 24.55 2.64
 -3 -2 -4 28.2 2.69
 3 -2 4 26.28 2.7
 3 2 4 27.75 2.57
 -3 2 -4 25.18 1.39
 -3 2 -4 23.05 2.91
 3 2 5 -0.72 1.31
 -3 -2 -5 -0.03 1.23
 3 2 5 1.78 1.21
 3 -2 5 -0.48 1.19
 3 2 5 1.92 1.3
 -3 -2 -5 0.12 0.61
 -3 2 -5 0.72 1.63
 -3 -2 -6 207.65 7.82
 3 2 6 205.71 6.58
 3 2 6 201.88 6.35
 3 -2 6 206.83 7.04
 -3 -2 -6 212.78 3.53
 -3 2 -6 211.17 8.8
 -3 -2 -7 268.47 9.43
 3 2 7 249.95 7.05
 3 2 7 251.46 7.29
 3 -2 7 254.68 4.53
 -3 2 -7 246.97 10.01
 -3 2 -7 251.81 9.77
 -3 -2 -8 3.26 1.76
 3 2 8 4.92 1.32
 3 2 8 1.35 1.07
 3 -2 8 5.31 1.42
 3 -2 8 2.24 0.72
 -3 2 -8 0.56 2.07
 -3 2 -8 2.82 1.82
 -3 -2 -9 68.81 5.39
 3 -2 9 56.2 3.3
 3 2 9 65.48 3.73
 3 2 9 66.82 3.62
 3 -2 9 62.68 2.74
 -3 2 -9 64.98 5.58
 -3 2 -9 65.77 5.71
 -3 -2 -10 112.15 7.14
 3 2 10 98.3 4.22
 3 -2 10 104.42 4.39
 3 -2 10 97.05 3.66
 -3 2 -10 95.87 7.02
 -3 2 -10 95.06 6.94
 -3 -2 -11 57.69 5.42
 -3 2 -11 59.42 5.91
 3 -2 11 56.89 3.16
 3 -2 11 59.19 3.1
 -3 2 -11 60.67 5.68
 -3 2 -12 24.7 4.1
 -3 -2 -12 24.98 4.07
 3 -2 12 22.82 2.13
 -3 2 -12 19.91 3.75
 -3 2 -13 2.97 2.51
 -3 -2 -13 2.84 2.08
 3 -2 13 3.71 1.17
 -3 2 -13 5.89 2.73
 -3 -2 -14 63.7 6.42
 -3 2 -14 61.99 6.29
 -3 2 -14 69.12 6.93
 -3 -2 -15 45 5.69
 -3 2 -15 37.22 5.48
 -3 2 -15 38.85 5.17
 -3 -2 -16 114.69 9.01
 -3 2 -16 124.67 9.24
 -3 2 -16 121.21 9.65
 -3 -2 -17 33.72 5.29
 -3 2 -17 40.32 5.6
 -3 -2 -18 26.37 5
 -3 2 -18 33.37 5.78
 -3 2 -18 28.44 4.93
 -3 -2 -19 4.86 3.05
 -3 2 -19 -2.69 3.56
 -3 2 -19 0.22 2.82
 -3 2 -20 14.94 4.52
 -3 -2 -20 16.83 4.62
 -3 2 -20 16.52 3.9
 -3 -2 -20 9.38 3.02
 -3 -2 -21 10.56 4.39
 -3 -2 -21 3.05 2.75
 -3 2 -21 5.51 3.36
 -3 2 -22 0.77 2.52
 -3 -2 -22 6.87 3.72
 3 3 -26 -3.44 3.43
 3 -3 -26 4.39 2.78
 3 3 -25 -0.56 2.91
 3 -3 -25 2.82 2.98
 3 3 -24 5.99 3.21
 3 -3 -24 6.12 3.41
 3 3 -24 4.32 1.91
 -3 -3 24 1.92 1.78
 3 3 -23 22.46 4.74
 3 -3 -23 25.36 5.09
 3 3 -23 13.24 2.94
 -3 -3 23 14.55 3.47
 3 3 -22 -1.1 2.33
 3 -3 -22 -0.38 2.61
 -3 -3 22 0.78 1.97
 3 3 -22 0.77 1.46
 3 3 -21 4.08 2.6
 3 -3 -21 7.13 3.2
 -3 -3 21 7.57 2.63
 3 3 -21 0.38 1.58
 3 3 -20 18.59 3.91
 3 -3 -20 18.64 4.16
 -3 -3 20 15.08 3.26
 3 3 -20 21.2 3.14
 3 3 -19 27.94 4.49
 3 -3 -19 27.07 4.56
 3 3 -19 28.54 2.73
 3 -3 -19 25.73 2.49
 3 3 -19 26.93 2.6
 3 -3 -19 22.77 3.81
 3 3 -19 25.21 3.35
 -3 -3 19 19.71 3.46
 3 -3 -18 141.52 9.19
 3 3 -18 145.08 9.07
 3 -3 -18 140.14 4.57
 3 3 -18 136.06 5.67
 3 -3 -18 132.44 5.56
 3 3 -18 136.13 6.03
 3 -3 -18 143.8 8.48
 -3 -3 18 138.79 8.12
 3 3 -18 136.21 7.23
 3 -3 -17 0.76 2.26
 3 3 -17 5.31 2.64
 3 3 -17 1.59 1.18
 3 -3 -17 2.06 0.81
 3 3 -17 0.64 1.16
 3 -3 -17 1.23 1.41
 3 -3 -17 3.4 2.19
 -3 -3 17 2.51 1.77
 3 3 -17 0.76 1.59
 3 -3 -16 159.02 9.09
 3 -3 -16 161.37 4.43
 3 3 -16 148.73 6.15
 3 3 -16 151.68 6.45
 3 -3 -16 157.86 7.07
 3 -3 -16 145.21 8.2
 -3 -3 16 166.87 8.47
 3 3 -16 147.81 7.04
 3 -3 -15 178.43 9.24
 3 -3 -15 159.09 4.15
 3 -3 -15 144.55 6.9
 -3 -3 15 169.48 8.35
 3 -3 -15 165.75 8.68
 3 3 -15 159.4 8
 3 3 -15 162.02 7.1
 3 -3 -14 282.61 5.17
 3 -3 -14 282.98 11.3
 3 -3 -14 271.99 9.42
 3 -3 -14 275.51 10.9
 -3 -3 14 261.55 10.04
 3 3 -14 266.52 8.86
 3 3 -14 285.95 10.2
 3 3 -13 2.01 1.45
 3 -3 -13 4.22 2.17
 3 -3 -13 3.72 0.77
 3 -3 -13 3.24 1.6
 3 -3 -13 4.72 2.14
 3 3 -13 6.33 1.7
 -3 -3 13 3.59 1.86
 3 3 -13 3.71 1.36
 3 -3 -12 167.27 8.03
 3 -3 -12 150.89 7.11
 3 -3 -12 161.17 3.59
 3 3 -12 162.82 6.82
 -3 -3 12 173.55 7.84
 3 -3 -12 158.75 7.97
 3 3 -12 163.81 7.1
 -3 -3 12 172.39 6.9
 3 -3 -12 170.35 6.3
 3 3 -12 156.93 6.35
 3 -3 -11 1.59 1.43
 -3 -3 11 1.5 1.22
 3 3 -11 -0.3 1.25
 3 -3 -11 0.05 0.51
 3 -3 -11 0.55 1.72
 -3 -3 11 3.29 1.72
 3 -3 -11 -0.93 1.74
 3 3 -11 1.68 1.22
 3 3 -11 0.06 1.13
 -3 -3 11 2.64 1.81
 -3 -3 11 2.08 1.34
 3 -3 -11 0.31 0.81
 3 -3 -10 463.17 12.36
 -3 -3 10 472.03 10.79
 -3 -3 10 480.58 11.53
 3 -3 -10 471.31 6.33
 3 -3 -10 456.08 12.23
 3 -3 -10 461.59 13
 3 3 -10 479.74 11.36
 -3 -3 10 474.18 12.47
 3 3 -10 489.21 10.57
 -3 -3 10 472.01 10.56
 3 -3 -10 470.96 9.85
 3 3 -10 473.26 10.39
 -3 -3 9 11.07 1.87
 3 -3 -9 6.02 2.03
 3 3 -9 7.29 1.45
 -3 3 9 8.1 1.02
 -3 -3 9 6.72 1.67
 3 -3 -9 6.78 0.98
 3 -3 -9 5.58 1.62
 -3 -3 9 6.42 1.88
 3 -3 -9 7.05 2.31
 3 3 -9 6.9 1.72
 3 3 -9 8.73 1.78
 -3 -3 9 6.11 1.45
 3 -3 -9 7.35 1.54
 3 -3 -8 543.23 12.45
 -3 3 8 517.22 7.41
 -3 -3 8 523.13 9.94
 3 3 -8 538.15 11.77
 3 -3 -8 509.85 7.38
 -3 -3 8 517.07 11.36
 -3 -3 8 534.97 12.68
 3 3 -8 545.9 12.52
 3 -3 -8 535.25 13.64
 -3 3 8 544.92 13.56
 3 3 -8 531.92 11.8
 3 3 -8 529.89 10.54
 3 -3 -8 532.25 10.03
 3 3 -8 521.91 9.38
 -3 -3 8 541.84 10.63
 -3 3 7 364.49 9.84
 3 3 -7 348.28 9.39
 3 -3 -7 343.94 9.68
 -3 3 7 347.8 6.3
 -3 -3 7 338.23 9.1
 -3 -3 7 351.05 10.08
 -3 3 7 347.11 10.76
 3 3 -7 339.56 9.42
 3 -3 -7 355.43 11.14
 3 3 -7 361.56 10.05
 3 3 -7 338.95 8.45
 -3 -3 7 340.44 4.45
 3 -3 -7 344.73 7.95
 -3 3 7 356.81 8.22
 -3 -3 7 337.53 8.34
 3 -3 -7 344.98 9.55
 3 3 -6 331.01 8.99
 -3 3 6 322.65 9.1
 3 -3 -6 309.44 9.02
 -3 3 6 302.52 6.14
 -3 -3 6 315.37 8.64
 -3 3 6 319.06 10.23
 3 3 -6 359.85 9.95
 -3 -3 6 343.4 9.95
 3 -3 -6 302.15 10.33
 3 3 -6 327.81 9.58
 3 -3 -6 309.92 8.91
 -3 -3 6 323.63 5.19
 -3 3 6 315.61 7.71
 3 3 -6 336.18 8.37
 -3 3 6 313.44 9.01
 3 -3 -6 306.09 7.52
 -3 -3 6 319.39 8.11
 3 -3 -5 5.61 1.89
 3 3 -5 4.95 0.96
 -3 3 5 3.98 1.48
 -3 -3 5 4.51 1.61
 3 3 -5 5.02 1.55
 -3 3 5 4.42 1.02
 3 3 -5 5.52 1.93
 -3 3 5 5.41 1.98
 3 -3 -5 4.41 2.26
 -3 -3 5 2.03 1.64
 3 3 -5 2.53 1.6
 -3 -3 5 4.9 1.38
 3 -3 -5 3.66 1.24
 3 -3 -5 5.13 1.36
 -3 3 5 5.95 1.5
 3 3 -5 6.7 1.67
 -3 3 5 5.54 1.67
 3 3 -4 358.2 9.37
 -3 -3 4 359.1 9.19
 -3 3 4 354.64 9.27
 3 3 -4 365.86 5.85
 -3 3 4 346.78 7.48
 3 -3 -4 364.42 10.78
 -3 -3 4 364.73 10.14
 3 3 -4 360.98 9.8
 -3 -3 4 357.37 8.66
 3 -3 -4 370.08 9.47
 -3 3 4 355.61 9.25
 -3 3 4 347.81 8.18
 3 -3 -4 353.03 8.36
 3 3 -3 31.03 1.74
 -3 3 3 31.27 2.81
 3 3 -3 30.95 2.97
 -3 3 3 34.83 2.59
 -3 -3 3 29.95 2.95
 3 -3 -3 24.99 3.19
 3 3 -3 30.19 3.04
 3 -3 -3 33.36 2.78
 -3 3 3 29.9 2.62
 -3 3 3 35.36 3.08
 -3 -3 3 33.45 2.81
 3 3 -2 319.49 5.39
 -3 -3 2 314.26 8.73
 3 3 -2 327.53 8.96
 -3 3 2 324.96 8.95
 -3 3 2 329.04 8.08
 3 -3 -2 322.54 10.01
 3 3 -2 330.38 9.5
 3 -3 -2 327.44 8.54
 -3 -3 2 329.71 8.6
 -3 3 2 320.03 8.34
 -3 3 2 321.91 8.73
 -3 -3 1 597.19 8.1
 3 3 -1 619.07 8.11
 3 3 -1 624.84 12.42
 -3 -3 1 615.51 12.41
 -3 3 1 619.35 11.73
 3 3 -1 632.52 13.24
 3 -3 -1 619.28 13.78
 -3 3 1 611.85 12.11
 3 -3 -1 629.38 12.24
 -3 3 1 637.31 12.1
 3 3 0 786.92 10.02
 -3 -3 0 789.23 10.02
 3 3 0 818.37 14.49
 -3 -3 0 815.69 14.4
 3 -3 0 800.57 15.63
 3 -3 0 823.46 14.53
 -3 3 0 808.44 14.08
 3 3 1 88.8 3.74
 -3 -3 -1 84.95 3.62
 3 3 1 83.12 4.87
 -3 3 -1 72.59 5.07
 -3 -3 -1 88.8 5
 -3 3 -1 81.14 4.81
 3 3 2 1053.94 13.86
 -3 -3 -2 1002.32 13.26
 -3 -3 -2 1036.58 17
 -3 3 -2 1038.8 19.05
 3 -3 2 1003.85 17.73
 -3 3 -2 1021.91 11.71
 -3 3 -2 1031.17 17.26
 3 3 3 213.39 6.82
 -3 -3 -3 214.42 6.66
 -3 3 -3 222.49 9.1
 -3 -3 -3 214.24 7.9
 3 -3 3 207.86 8.19
 -3 3 -3 210.85 4.96
 -3 3 -3 217.43 8.33
 3 3 4 208.45 7.11
 -3 3 -4 210.32 9.01
 -3 -3 -4 212.21 7.12
 -3 -3 -4 214.73 8.21
 3 -3 4 207.19 8.16
 -3 3 -4 206.9 4.72
 -3 3 -4 204.67 8.35
 -3 3 -5 140.5 7.7
 -3 -3 -5 128.95 6.5
 -3 -3 -5 130.43 5.95
 3 -3 5 124.17 6.33
 -3 -3 -5 132.59 4.93
 -3 3 -5 134.86 7.08
 -3 -3 -6 707.06 14.59
 -3 -3 -6 705.59 15.45
 3 -3 6 689.75 14.72
 -3 3 -6 679.56 6.16
 -3 -3 -6 702.84 10.82
 -3 3 -6 722.08 16.65
 -3 -3 -7 46.77 4.39
 -3 -3 -7 45.08 4.2
 3 -3 7 45.89 3.87
 -3 -3 -7 44.71 2.75
 -3 3 -7 44.48 4.35
 -3 -3 -8 66.62 5.18
 -3 -3 -8 57.42 4.78
 3 3 8 58.41 4.01
 3 -3 8 66.39 4.6
 -3 -3 -8 62.55 3.03
 -3 3 -8 70.21 5.73
 -3 -3 -9 4.47 1.89
 -3 -3 -9 5.33 2.2
 3 -3 9 5.58 1.75
 3 3 9 2.46 1.24
 -3 -3 -9 7.07 1.11
 -3 3 -9 1.61 1.92
 -3 3 -9 6.37 2.59
 -3 -3 -10 78.82 6.08
 -3 -3 -10 74.55 5.74
 3 -3 10 75.4 4.69
 3 3 10 72.83 4.45
 3 3 10 82.12 4.54
 -3 -3 -10 78.26 2.74
 -3 3 -10 75.62 6.31
 -3 3 -10 73.17 6.52
 -3 3 -11 13.81 3.45
 -3 -3 -11 21.81 3.5
 -3 -3 -11 15.9 3.21
 3 3 11 15.43 2.16
 3 3 11 18.09 2.37
 3 -3 11 13.46 2.02
 3 -3 11 15.44 1.72
 -3 3 -11 17.62 3.49
 -3 -3 -12 78.86 6.23
 -3 -3 -12 81.81 6.78
 3 3 12 79.34 4.3
 3 -3 12 75.7 4.31
 3 3 12 75.48 4.27
 3 -3 12 75.72 3.64
 -3 3 -12 65.02 6.69
 -3 3 -12 66.72 6.42
 3 -3 13 33.63 2.8
 -3 -3 -13 26.45 4.05
 -3 3 -13 28.16 4.82
 -3 -3 -13 30.59 4.13
 -3 3 -13 26.02 4.34
 -3 -3 -14 5.52 2.67
 -3 3 -14 4.3 2.95
 -3 -3 -14 6.11 2.63
 -3 3 -14 0.43 2.22
 -3 3 -15 3.95 2.89
 -3 -3 -15 9.92 3.03
 -3 -3 -15 7.09 3.07
 -3 3 -15 6.96 2.94
 -3 -3 -16 21.64 3.8
 -3 -3 -16 14.18 3.35
 -3 3 -16 12.9 3.99
 -3 3 -16 13.62 3.44
 -3 -3 -17 8.13 2.85
 -3 3 -17 8.33 3.5
 -3 -3 -17 5.42 2.65
 -3 3 -17 12.35 3.56
 -3 -3 -18 20.14 4.54
 -3 3 -18 16.58 4.89
 -3 -3 -18 20.89 3.89
 -3 3 -18 14 3.73
 -3 -3 -19 2.32 3.49
 -3 3 -19 7.58 3.8
 -3 -3 -20 1.8 3
 -3 3 -20 0.37 2.84
 -3 3 -21 7.48 3.26
 3 4 -26 -0.69 2.64
 3 -4 -25 -1.76 2.84
 3 4 -25 2.5 2.93
 3 4 -24 10.34 3.31
 3 -4 -24 13.46 4.17
 3 4 -23 -1.84 3.3
 -3 -4 23 4.3 2.29
 3 4 -23 1.54 2.32
 3 4 -22 134.83 10.17
 3 -4 -22 117.95 9.88
 -3 -4 22 112.34 8.32
 3 4 -22 121.45 8.08
 3 4 -21 0.13 2.45
 3 -4 -21 0.16 2.65
 3 -4 -21 4.62 2.78
 -3 -4 21 1.87 2.03
 3 4 -21 0.33 1.61
 3 -4 -20 29.09 5
 3 4 -20 19.75 3.95
 3 -4 -20 19.39 3.65
 3 4 -20 27.51 4.1
 -3 -4 20 32.41 4.68
 3 -4 -19 58 6.48
 3 -4 -19 56.44 4.84
 3 4 -19 58.06 4.53
 3 4 -19 57.95 4.32
 -3 -4 19 57.72 5.73
 3 -4 -19 62.61 6.2
 3 4 -19 61.99 5.44
 3 -4 -18 193.96 11.02
 3 4 -18 194.85 7.88
 3 -4 -18 182.91 8.62
 3 4 -18 193.83 8.19
 3 -4 -18 190.19 10.25
 -3 -4 18 191.82 9.91
 3 4 -18 202.17 9.29
 3 4 -18 185.64 10.11
 3 4 -17 18.78 3.63
 3 -4 -17 18.61 3.79
 3 -4 -17 17.42 1.63
 3 -4 -17 18.86 3.09
 3 -4 -17 15.64 3.45
 -3 -4 17 19.39 3.54
 3 4 -17 17.21 2.92
 3 4 -16 2.79 1.93
 3 -4 -16 1.29 2.2
 3 -4 -16 1.96 1.91
 3 -4 -16 0.6 0.73
 3 -4 -16 2.34 2.16
 -3 -4 16 1.78 1.87
 3 4 -16 0.99 0.47
 3 4 -16 0.41 1.42
 3 -4 -15 71.38 6.26
 3 -4 -15 67.8 5.48
 3 -4 -15 63.12 2.94
 3 -4 -15 63.98 5.98
 -3 -4 15 64.17 5.56
 3 4 -15 68.28 4.75
 3 4 -15 56.36 1.82
 3 4 -15 69.54 5.14
 3 4 -15 66.05 5.36
 3 -4 -14 263.42 11.29
 3 -4 -14 264.41 5.92
 3 -4 -14 263.65 10.58
 -3 -4 14 269.37 10.8
 3 -4 -14 257.28 11.21
 3 4 -14 280.26 9.5
 3 4 -14 273.05 10.33
 3 4 -14 264.75 9.64
 3 -4 -13 129.08 7.74
 3 -4 -13 127.71 7.41
 3 -4 -13 132.51 4.23
 3 4 -13 116.47 6.19
 3 -4 -13 126.03 7.92
 -3 -4 13 127.59 7.52
 3 4 -13 136.93 7.01
 3 4 -13 132.08 6.69
 3 -4 -12 138.38 7.82
 -3 -4 12 124.69 6.94
 3 -4 -12 136.92 4.36
 3 4 -12 135.05 6.64
 3 -4 -12 150.53 8.42
 -3 -4 12 127.01 7.32
 3 4 -12 134.31 6.59
 3 4 -12 138.88 6.72
 -3 -4 11 93.05 5.62
 -3 4 11 84.85 3.7
 3 -4 -11 89.9 6.1
 3 -4 -11 93.28 3.69
 -3 -4 11 89.5 5.85
 3 4 -11 91.14 5.47
 -3 -4 11 94.85 6.32
 3 -4 -11 88.77 6.55
 3 4 -11 92.35 5.44
 3 4 -11 96.11 5.44
 -3 -4 10 309.33 9.55
 3 -4 -10 293.25 10.5
 -3 4 10 303.02 6.91
 3 -4 -10 313.45 6.86
 -3 -4 10 305.27 10.17
 3 -4 -10 302.13 11.71
 -3 -4 10 325.37 11.18
 3 4 -10 302.51 9.8
 3 4 -10 311.56 9.7
 3 4 -10 310.62 8.99
 -3 4 9 46.71 2.77
 3 -4 -9 44.26 4.21
 3 -4 -9 46.06 2.76
 -3 -4 9 47.41 4.05
 3 4 -9 41.86 4
 -3 -4 9 45.41 4.27
 3 -4 -9 38.31 4.35
 3 4 -9 46.46 3.79
 3 -4 -8 14.26 2.57
 -3 -4 8 16.36 2.73
 -3 4 8 14.67 1.75
 3 -4 -8 13.15 1.7
 3 -4 -8 12.62 2.97
 -3 -4 8 17.75 2.98
 3 4 -8 16.42 2.65
 3 4 -8 12.28 2.1
 3 -4 -7 133.12 6.7
 -3 4 7 136.4 4.95
 3 4 -7 137.7 5.26
 3 -4 -7 130.02 4.94
 -3 -4 7 129.19 6.42
 3 4 -7 138.84 6.79
 -3 -4 7 145.14 7.39
 3 -4 -7 130.12 7.5
 -3 -4 7 134.8 3.97
 -3 4 7 136.47 6
 3 4 -7 133.29 6.09
 -3 4 6 313.13 7.66
 3 4 -6 302.28 7.47
 3 -4 -6 331.4 10.35
 -3 -4 6 306.31 9.67
 3 -4 -6 323.76 11.54
 -3 -4 6 313.29 6.51
 3 4 -6 317.95 9.45
 -3 4 6 301.13 8.78
 3 4 -5 39.01 2.69
 -3 4 5 35.16 2.77
 -3 -4 5 40.51 3.61
 3 -4 -5 35.45 4.18
 -3 -4 5 33.03 2.41
 -3 4 5 34.35 3.57
 3 4 -5 39.12 3.49
 -3 4 5 34.35 3.17
 3 4 -4 28.16 2.11
 -3 -4 4 29 3.12
 -3 4 4 25.28 2.45
 3 -4 -4 26 3.68
 -3 4 4 26.86 2.98
 -3 4 4 28.3 3.18
 -3 -4 3 209.8 7.88
 3 4 -3 203.12 5.44
 -3 4 3 219.44 7.12
 3 -4 -3 227.86 9.71
 -3 4 3 206.37 7.78
 -3 4 3 202.34 7.43
 3 4 -2 2.34 0.88
 -3 4 2 2.41 1.41
 -3 -4 2 0.8 1.65
 3 -4 -2 2.55 2.48
 -3 4 2 1.67 1.36
 -3 4 2 2.33 1.57
 3 4 -1 6.32 1.24
 -3 -4 1 5.6 1.74
 3 -4 -1 3.42 2.36
 -3 4 1 7.29 2.28
 -3 4 1 5.38 1.76
 -3 -4 0 20.28 2.81
 3 4 0 18.53 1.87
 -3 -4 0 24.1 2.2
 -3 4 0 14.39 2.46
 -3 4 0 14.83 2.35
 3 4 1 580.77 10.49
 -3 -4 -1 589.05 10.57
 -3 4 -1 577 15.02
 -3 -4 -1 563.9 13.32
 -3 4 -1 576.4 12.93
 -3 4 -1 578.33 13.6
 -3 -4 -2 399.16 11.27
 3 4 2 420.36 9.45
 -3 4 -2 417.89 12.99
 -3 -4 -2 411.58 9.32
 -3 4 -2 408.87 9.25
 -3 4 -2 403.65 10.88
 -3 4 -2 434.14 12.16
 -3 4 -3 1.96 2.18
 -3 -4 -3 2.12 1.24
 3 4 3 1.58 1.01
 -3 -4 -3 0.3 1.53
 -3 4 -3 0.4 0.87
 -3 4 -3 0.69 1.73
 3 4 4 339.74 9.59
 -3 4 -4 352.8 12.38
 -3 -4 -4 340.39 9.47
 -3 -4 -4 350.14 10.93
 -3 4 -4 351.44 7.92
 -3 4 -4 348.95 11.49
 -3 4 -5 6.53 2.48
 -3 -4 -5 7.82 1.98
 -3 -4 -5 7.92 2.17
 -3 -4 -5 9.56 2.25
 -3 4 -5 9.51 1.45
 -3 4 -5 10.39 2.7
 -3 -4 -6 130.11 6.52
 -3 -4 -6 129.04 7.05
 -3 4 -6 118.48 7.67
 3 -4 6 120.59 7.16
 -3 4 -6 126.28 4.65
 -3 -4 -6 109.36 5.53
 -3 4 -6 120.37 7.25
 -3 -4 -7 27.68 3.64
 -3 -4 -7 27.42 3.31
 3 -4 7 26.46 3.59
 -3 -4 -7 25.46 2.86
 -3 4 -7 25.32 3.68
 -3 -4 -8 134.72 7.29
 -3 -4 -8 142.59 7.68
 3 -4 8 144.98 7.69
 -3 -4 -8 127.5 5.73
 -3 4 -8 126.77 8.02
 -3 -4 -9 105.18 6.78
 -3 -4 -9 115.16 7.02
 3 -4 9 94.7 6.28
 -3 -4 -9 104.48 4.96
 -3 4 -9 95.42 7.19
 -3 -4 -10 137.84 8.04
 -3 -4 -10 128.2 7.56
 3 -4 10 133.77 7.3
 -3 -4 -10 126.11 5.27
 -3 4 -10 129.04 8.41
 -3 4 -10 131.11 8.83
 -3 -4 -11 1.82 1.86
 -3 -4 -11 7.64 2.58
 3 4 11 3.49 1.79
 3 -4 11 4.35 1.79
 -3 -4 -11 4.33 1.26
 -3 4 -11 3.84 2.04
 -3 4 -11 7.33 2.64
 3 4 12 136.59 6.64
 3 -4 12 130.37 6.96
 3 4 12 136.13 6.65
 -3 -4 -12 132.15 8.53
 -3 -4 -12 142.19 8.32
 -3 4 -12 135.59 9.11
 -3 4 -12 134.71 9.63
 -3 4 -13 6.82 3.3
 -3 -4 -13 6.45 2.55
 -3 -4 -13 8.48 2.82
 -3 4 -13 5.3 2.75
 -3 -4 -14 29.75 4.26
 -3 -4 -14 28.47 4.66
 -3 4 -14 25.76 4.94
 -3 4 -14 34.08 5.06
 -3 -4 -15 4.49 2.62
 -3 -4 -15 6.29 2.38
 -3 4 -15 2.32 2.4
 -3 4 -15 -1.06 2.36
 -3 4 -16 14.79 4.08
 -3 -4 -16 10.67 3.03
 -3 -4 -16 11.55 3.39
 -3 4 -16 14.98 3.71
 -3 -4 -17 15.19 2.89
 -3 4 -17 12.3 4.28
 -3 -4 -17 13.33 3.59
 -3 4 -17 13.63 3.96
 -3 4 -18 -1.02 3.49
 -3 -4 -18 6.71 3.02
 -3 4 -18 3.76 2.63
 -3 4 -19 -2.43 3.34
 -3 -4 -19 4.31 3.15
 -3 4 -19 0.47 2.33
 -3 -4 -20 13.67 4.43
 -3 4 -20 -0.57 2.93
 3 5 -25 1.11 2.71
 3 5 -24 3.83 3.28
 3 -5 -24 -1.89 3.16
 3 5 -23 2.43 2.51
 3 -5 -23 1.33 2.72
 3 5 -23 8.14 2.92
 3 5 -22 2.33 2.66
 3 -5 -22 -3.7 2.78
 -3 -5 22 -0.63 1.97
 3 5 -22 -2.39 2.23
 3 -5 -21 10.79 3.48
 -3 -5 21 10.54 3.2
 3 -5 -21 8.79 3.2
 3 5 -21 7.62 2.76
 3 -5 -20 -1.29 2.14
 3 5 -20 2.69 2.56
 -3 -5 20 3.77 1.95
 3 -5 -20 -1.64 2.74
 3 5 -20 -0.95 1.94
 3 -5 -19 4.64 3.05
 3 5 -19 5.09 2.72
 3 -5 -19 6.07 2.36
 3 -5 -19 0.17 2.08
 -3 -5 19 3.88 2.44
 3 5 -19 4.65 2.49
 3 -5 -18 -1.88 2.17
 3 5 -18 1.69 1.93
 3 -5 -18 3.09 2.54
 3 -5 -18 -0.51 2.12
 -3 -5 18 -1.26 2.02
 3 5 -18 0.2 1.85
 3 -5 -17 26.16 4.36
 3 5 -17 45.3 5.07
 3 -5 -17 37.13 4.53
 3 5 -17 34.88 3.73
 -3 -5 17 31.28 4.53
 3 -5 -17 27.46 4.26
 3 5 -17 31.44 4.08
 3 5 -16 9.92 2.76
 3 -5 -16 15.5 3.48
 3 -5 -16 11.76 3.06
 3 -5 -16 10.81 1.56
 3 5 -16 16.96 2.78
 3 -5 -16 12.99 3.42
 -3 -5 16 9.14 2.95
 3 5 -16 14.17 2.66
 3 5 -15 15.51 3.03
 3 -5 -15 16.13 3.75
 3 -5 -15 16.14 3.27
 3 -5 -15 18.42 2
 -3 -5 15 15.54 3.41
 3 5 -15 18.57 2.91
 3 -5 -15 12.65 3.13
 3 5 -15 11.84 2.66
 3 -5 -14 23.82 3.88
 3 5 -14 25.43 3.45
 3 -5 -14 21.54 2.22
 3 5 -14 26.46 3.44
 3 -5 -14 25.69 4.25
 -3 -5 14 30.06 4.27
 3 5 -14 21.13 3.2
 3 -5 -13 61.66 5.83
 3 -5 -13 59.92 3.5
 -3 -5 13 70.49 6
 3 -5 -13 65.05 6.22
 3 5 -13 64.53 5.06
 3 5 -13 60.66 5.03
 3 5 -13 60.59 5.09
 -3 5 12 9.91 1.71
 3 -5 -12 9.78 2.49
 3 -5 -12 12.41 1.77
 -3 -5 12 13.06 2.95
 3 -5 -12 13.4 3.43
 -3 -5 12 11.95 2.89
 3 5 -12 11.97 2.61
 3 5 -12 10.51 2.33
 3 5 -12 15.33 2.79
 3 -5 -11 15.5 3.16
 -3 5 11 14.63 1.96
 3 -5 -11 14.08 1.94
 -3 -5 11 11.79 2.67
 -3 -5 11 12.72 2.97
 3 -5 -11 13.87 3.34
 3 5 -11 13.82 2.82
 3 5 -11 17.63 2.7
 3 5 -11 12.59 2.52
 3 -5 -10 5.27 2.36
 -3 5 10 3.8 1.29
 -3 -5 10 6.67 2.44
 3 -5 -10 2.75 1.08
 3 5 -10 2.67 1.62
 3 -5 -10 1.14 1.93
 -3 -5 10 4.9 2.37
 3 5 -10 3.09 1.68
 -3 5 9 36.96 2.98
 3 -5 -9 32.34 3.98
 -3 -5 9 39.79 4.23
 3 -5 -9 31.76 2.82
 -3 -5 9 41.64 4.59
 3 5 -9 36.61 4.05
 3 -5 -9 33.18 4.53
 3 5 -9 33.15 3.7
 -3 5 8 134.89 5.71
 3 5 -8 143.05 6.33
 3 -5 -8 137.34 7.64
 3 -5 -8 142.68 5.83
 -3 -5 8 143.27 7.61
 3 -5 -8 124.77 8.21
 3 5 -8 125.74 7.18
 3 5 -8 157.46 7.57
 3 5 -7 3.42 1.57
 3 -5 -7 4.67 2.2
 -3 -5 7 5.25 2.08
 3 -5 -7 5.24 1.56
 -3 5 7 4.35 1.41
 3 -5 -7 4.07 2.36
 -3 -5 7 3.4 1.15
 -3 5 7 1.24 1.48
 3 5 -7 1.55 1.57
 3 -5 -6 15.81 2.77
 3 5 -6 13.78 2
 3 -5 -6 15.26 2.21
 -3 -5 6 14.65 2.79
 -3 5 6 14.85 2.15
 3 -5 -6 20.43 3.82
 -3 5 6 16.47 2.71
 -3 -5 6 12.83 1.72
 3 5 -6 14.91 2.64
 3 5 -5 51.14 3.64
 3 5 -5 46.62 3.27
 -3 -5 5 44.8 4.27
 3 -5 -5 42.13 4.88
 -3 -5 5 46.96 3.27
 3 5 -5 50.01 4.41
 -3 5 5 47.27 4.13
 3 5 -4 99.16 4.53
 -3 -5 4 107.8 6.3
 3 -5 -4 97.76 7.19
 -3 5 4 103.7 6.2
 -3 -5 4 106.71 5.05
 -3 5 4 106.79 6.02
 3 5 -3 41.11 2.96
 -3 -5 3 45.73 4.16
 3 -5 -3 51.8 5.44
 -3 5 3 44.26 4.05
 -3 5 3 47.59 4.25
 -3 -5 2 295.69 10.29
 3 5 -2 270.81 7.46
 3 -5 -2 285.48 11.86
 -3 5 2 285.16 9.98
 -3 5 2 286.57 10.03
 3 5 -1 9.61 1.69
 -3 -5 1 6.87 2.26
 3 -5 -1 9.63 3.05
 -3 5 1 9.79 2.42
 -3 5 1 10.58 2.21
 3 5 0 322.95 8.53
 -3 -5 0 337.48 11.12
 -3 5 0 343.36 10.86
 -3 5 0 327.69 11.05
 -3 -5 -1 36.33 3.99
 3 5 1 37.02 3.06
 -3 5 -1 37.11 4.49
 -3 -5 -1 38.89 3.21
 -3 5 -1 35.28 4.03
 -3 5 -1 38.11 3.84
 -3 -5 -2 20.73 2.58
 3 5 2 21.55 2.41
 -3 5 -2 23.55 3.82
 -3 -5 -2 29.37 3.64
 -3 5 -2 24.43 2.85
 -3 5 -2 22.8 3
 -3 5 -2 23.21 3.32
 -3 5 -3 -0.54 1.99
 -3 -5 -3 0.08 1.36
 -3 -5 -3 -1.63 1.94
 -3 5 -3 0.33 1.23
 -3 5 -3 1.62 1.56
 -3 5 -3 0.92 1.38
 -3 5 -4 3.49 2.57
 -3 -5 -4 -0.37 1.23
 -3 -5 -4 3.77 2.03
 -3 5 -4 2.05 1.24
 -3 5 -4 1.96 1.81
 -3 5 -4 2.34 1.42
 -3 -5 -5 3.61 1.9
 -3 5 -5 3.88 2.5
 -3 -5 -5 1.64 1.51
 -3 5 -5 1.4 1.17
 -3 5 -5 0.19 1.66
 -3 5 -5 -0.49 1.47
 -3 5 -6 0.17 2.25
 -3 -5 -6 6.17 2.02
 -3 -5 -6 4.95 2.18
 -3 -5 -6 6.16 2.11
 -3 5 -6 3.43 1.23
 -3 5 -6 2.96 2.31
 -3 5 -7 -1.18 2.56
 -3 -5 -7 1.09 1.76
 -3 -5 -7 -1.55 1.81
 -3 -5 -7 1.13 1.49
 -3 5 -7 -0.37 0.93
 -3 5 -7 1.04 1.86
 -3 -5 -8 6.3 2.21
 -3 -5 -8 8.6 2.48
 3 -5 8 9.22 2.57
 -3 -5 -8 6.71 1.9
 -3 5 -8 9.42 2.89
 -3 -5 -9 33.87 4.07
 -3 -5 -9 32.71 4.12
 3 -5 9 33.13 4.29
 -3 -5 -9 34.46 3.69
 -3 5 -9 31.63 4.44
 -3 -5 -10 2.07 2.15
 3 -5 10 0.73 1.69
 -3 -5 -10 -0.13 1.74
 -3 -5 -10 -1.61 1.44
 -3 5 -10 1.23 1.97
 3 -5 11 1.82 1.94
 -3 -5 -11 -1.62 2.36
 -3 -5 -11 -4.92 2.51
 -3 5 -11 0.15 2.63
 -3 5 -11 4.45 2.92
 3 -5 12 4.42 2.2
 -3 -5 -12 3.49 2.04
 -3 -5 -12 10 2.8
 -3 5 -12 3.11 1.98
 -3 5 -12 4.42 2.59
 -3 -5 -13 18.3 3.47
 -3 -5 -13 11.64 2.95
 -3 5 -13 21.8 4.63
 -3 5 -13 17.27 4
 -3 -5 -14 -2.29 1.64
 -3 5 -14 0.55 2.51
 -3 -5 -14 -0.82 2.21
 -3 5 -14 2.67 2.89
 -3 -5 -15 8.35 2.6
 -3 5 -15 10.56 3.77
 -3 -5 -15 12.88 3.45
 -3 5 -15 3.94 2.38
 -3 -5 -16 5.4 2.34
 -3 5 -16 4.24 2.99
 -3 -5 -16 7.91 3.18
 -3 5 -16 10.23 3.24
 -3 5 -17 2.61 2.72
 -3 -5 -17 3.57 2.95
 -3 5 -17 5.05 3.06
 -3 5 -18 -2.86 3.47
 -3 -5 -18 -4.05 2.89
 -3 5 -18 2.31 2.94
 -3 -5 -19 7.38 3.55
 -3 5 -19 6.9 3.19
 3 6 -24 -2.44 3.28
 3 6 -23 1.61 2.63
 3 -6 -23 2.34 2.74
 3 6 -23 -3.34 2.6
 3 -6 -22 15.68 4.46
 3 6 -22 17.69 4.1
 3 6 -21 31.26 5.1
 3 -6 -21 20.73 4.99
 -3 -6 21 16.67 3.77
 3 6 -21 21.95 4.04
 3 -6 -20 36.32 5.79
 3 6 -20 48.59 5.96
 -3 -6 20 40.83 5.59
 3 -6 -20 46.34 6.01
 3 6 -20 44.52 5.41
 3 6 -19 -0.33 2.46
 3 -6 -19 -0.74 2.45
 3 -6 -19 4.54 2.67
 -3 -6 19 2.2 2.45
 3 -6 -19 2.84 2.3
 3 6 -19 0.53 1.92
 3 -6 -18 23.05 4.47
 3 6 -18 25.19 4.12
 3 -6 -18 28.33 4.68
 3 -6 -18 25.05 4.7
 -3 -6 18 26.93 4.54
 3 6 -18 23.69 4
 3 6 -17 31.21 4.55
 3 -6 -17 26.76 4.61
 3 -6 -17 35.54 5.12
 -3 -6 17 34.97 5.12
 3 -6 -17 24.45 4.64
 3 6 -17 30.65 4.47
 3 -6 -16 65.56 6.71
 3 -6 -16 64.61 6.72
 3 -6 -16 67.04 6.99
 -3 -6 16 65.13 6.43
 3 6 -16 70.54 5.61
 3 6 -16 75.9 6.48
 3 6 -16 65.76 6.05
 3 -6 -15 21.84 4.08
 3 6 -15 20.42 3.6
 3 -6 -15 22.93 4.42
 3 6 -15 20.48 3.27
 -3 -6 15 20.35 3.95
 3 6 -15 15.97 3.31
 3 -6 -14 -0.51 2.13
 3 -6 -14 -0.14 0.98
 3 6 -14 -0.35 1.57
 3 -6 -14 -1.24 2.21
 -3 -6 14 0.01 2.37
 3 6 -14 -0.11 1.94
 3 6 -14 3.01 2.03
 3 -6 -13 3.03 2.01
 3 -6 -13 4.51 1.55
 3 -6 -13 8.15 3.09
 3 6 -13 2.02 1.93
 3 6 -13 0.51 1.83
 3 6 -13 4.54 1.86
 3 -6 -12 -1.33 2.33
 3 -6 -12 2.53 1.34
 -3 -6 12 -0.12 2.21
 3 6 -12 -0.95 1.87
 3 -6 -12 -3.21 2.81
 3 6 -12 -1.03 1.61
 3 -6 -11 2.72 2.06
 -3 -6 11 -1.59 1.97
 3 -6 -11 -0.24 1.09
 3 6 -11 0.06 1.72
 3 6 -11 0.85 1.67
 3 -6 -10 13.45 3.16
 3 -6 -10 12.57 1.99
 -3 -6 10 10.26 2.81
 3 -6 -10 9.69 3.06
 3 6 -10 8.28 2.29
 3 6 -10 18.17 3.44
 3 6 -9 6.47 1.89
 3 -6 -9 5.14 2.38
 3 -6 -9 5.14 1.72
 -3 -6 9 7.19 2.72
 3 6 -9 7.44 2.55
 3 -6 -9 3.16 2.66
 3 6 -9 3.22 2.01
 3 6 -8 1.86 1.47
 3 -6 -8 4.33 2.11
 -3 -6 8 5.3 2.33
 3 -6 -8 2.01 1.38
 3 -6 -8 5.42 2.88
 3 6 -8 0.35 1.77
 3 6 -7 0.34 1.45
 -3 -6 7 0.32 1.9
 3 -6 -7 -0.49 1.21
 3 -6 -7 -0.29 2.78
 -3 -6 7 1.46 1.09
 3 6 -7 0.64 1.92
 3 6 -6 74.05 5.03
 -3 -6 6 70.38 5.85
 3 -6 -6 63.95 4.69
 3 -6 -6 64.14 6.6
 -3 -6 6 65.46 4.13
 -3 6 6 65.99 5.31
 3 6 -6 68.94 5.75
 3 6 -5 84.86 5.31
 -3 -6 5 90 6.42
 3 -6 -5 83 7.34
 -3 6 5 92.33 6.29
 -3 -6 5 78.33 4.69
 3 6 -4 10.79 1.79
 -3 -6 4 11.75 2.77
 3 -6 -4 15.65 3.88
 -3 6 4 16.16 2.89
 3 6 -3 17.64 2.29
 -3 -6 3 20.62 3.36
 3 -6 -3 18.59 4.12
 -3 6 3 23.27 3.51
 -3 6 3 28.23 3.82
 3 6 -2 52.46 3.8
 -3 -6 2 63.2 5.42
 3 -6 -2 55.47 6.17
 -3 6 2 49.5 4.71
 -3 6 2 57.74 5.15
 -3 -6 1 59.85 5.28
 3 -6 -1 57.43 6.41
 -3 6 1 54.52 4.86
 -3 6 1 54.31 4.98
 -3 -6 0 2.09 2.02
 -3 6 0 0.87 1.99
 -3 6 0 1.3 1.83
 -3 -6 -1 0.46 1.79
 -3 6 -1 4.6 2.95
 -3 6 -1 1.09 1.9
 -3 6 -1 1.54 1.89
 -3 -6 -2 296.64 9.68
 -3 -6 -2 311.37 11.65
 -3 6 -2 291.05 12.74
 -3 6 -2 295.83 11.8
 -3 6 -2 307.07 10.98
 -3 -6 -3 15.93 3.01
 -3 -6 -3 25.03 3.17
 -3 6 -3 27.71 4.24
 -3 6 -3 26.51 4.06
 -3 6 -3 31.83 3.75
 -3 -6 -4 153.46 8.47
 -3 6 -4 159.46 9.77
 -3 -6 -4 144.98 7.32
 -3 6 -4 142.75 7.65
 -3 6 -4 143.8 8.61
 -3 -6 -5 5.24 2.07
 -3 6 -5 3.95 2.61
 -3 -6 -5 9.93 2.7
 -3 -6 -5 10.92 2.98
 -3 6 -5 4.31 2.21
 -3 6 -5 5.79 2.37
 -3 6 -6 127.92 9.03
 -3 -6 -6 122.14 7.08
 -3 -6 -6 127.76 7.87
 -3 -6 -6 132.12 8.05
 -3 6 -6 121.3 7.19
 -3 6 -6 117.11 8.1
 -3 -6 -7 58.57 5.15
 -3 6 -7 59.61 6.46
 -3 -6 -7 53.93 5.28
 -3 -6 -7 62.82 5.54
 -3 6 -7 50.56 4.79
 -3 6 -7 54.27 5.91
 -3 -6 -8 56.54 5.54
 -3 -6 -8 54.23 5.07
 -3 -6 -8 49.47 4.97
 -3 6 -8 62.34 5.43
 -3 6 -8 53.12 5.93
 -3 -6 -9 33.31 4.31
 -3 -6 -9 30.51 4.12
 3 -6 9 34.15 4.87
 -3 -6 -9 38.35 4.34
 -3 6 -9 35.53 4.91
 -3 6 -9 32.52 4.11
 -3 -6 -10 41.76 5.02
 -3 -6 -10 51.84 5.36
 3 -6 10 40.04 5.27
 -3 -6 -10 45.15 4.51
 -3 6 -10 46.74 4.76
 -3 6 -10 42 5.51
 -3 -6 -11 11.29 2.73
 3 -6 11 13.12 3.02
 -3 -6 -11 19.06 3.55
 -3 6 -11 11.42 3.37
 -3 -6 -12 33.71 4.83
 3 -6 12 32.39 4.79
 -3 -6 -12 40.37 5.17
 -3 6 -12 39.1 5.6
 -3 6 -12 35.32 5.57
 -3 -6 -13 4.14 2.31
 -3 -6 -13 0.95 2.05
 -3 6 -13 3.4 2.9
 -3 6 -13 1.09 2.21
 -3 -6 -14 104.49 8
 -3 -6 -14 107.98 8.64
 -3 6 -14 122.95 10.17
 -3 6 -14 114.08 9.58
 -3 6 -15 27.16 5.35
 -3 -6 -15 21.58 4.48
 -3 6 -15 23.18 4.74
 -3 6 -16 30.97 5.7
 -3 -6 -16 27.54 5
 -3 6 -16 27.6 5.37
 -3 6 -17 -0.7 2.91
 -3 -6 -17 -0.84 2.52
 -3 6 -17 -2.12 2.55
 -3 -6 -18 25.41 5
 -3 -6 -19 -3.43 3.14
 3 7 -23 0.41 2.04
 3 7 -22 4.59 2.8
 3 7 -22 8.41 3.09
 3 7 -21 1.55 2.77
 3 -7 -21 -2.01 3.27
 3 7 -21 2.32 2.55
 3 -7 -20 1.24 2.58
 3 7 -20 5.28 2.77
 3 7 -20 -1.32 2.64
 3 -7 -19 5.33 2.64
 3 7 -19 10.06 3.18
 3 -7 -19 11.31 3.31
 3 7 -19 7.36 2.86
 3 -7 -18 2.56 3.16
 3 7 -18 0.41 2.13
 3 -7 -18 5.27 2.75
 3 -7 -18 4.1 2.39
 3 7 -18 5.6 2.67
 3 7 -17 -0.17 1.98
 3 -7 -17 1.22 1.98
 3 -7 -17 -3.56 2.93
 3 -7 -17 3.07 2.89
 3 7 -17 -1.32 1.94
 3 -7 -16 -2.49 2.91
 3 7 -16 -3.01 2.07
 3 -7 -16 0.38 2.43
 3 7 -16 4.06 2.7
 3 -7 -15 48.69 6.11
 3 7 -15 43.88 4.84
 3 -7 -15 43.1 6.04
 3 7 -15 36.85 4.93
 3 7 -15 47.28 5.36
 3 -7 -14 6.93 2.8
 3 7 -14 3.77 2.41
 3 -7 -14 6.72 3.09
 3 7 -14 6.2 2.46
 3 7 -14 3.96 1.86
 3 -7 -13 6.02 2.61
 3 -7 -13 1.87 1.45
 3 7 -13 0.88 1.81
 3 -7 -13 0.05 2.41
 3 7 -13 -2.14 2.48
 3 7 -13 0.84 1.88
 3 -7 -12 46.78 5.84
 3 -7 -12 48.9 4.26
 -3 -7 12 35.6 5.06
 3 7 -12 43.39 5.09
 3 -7 -12 41.75 5.95
 3 7 -12 50.41 5.66
 3 -7 -11 72.05 6.75
 3 -7 -11 72.89 5.14
 -3 -7 11 70.74 6.61
 3 -7 -11 81.39 7.89
 3 7 -11 74.91 6.42
 3 7 -11 77.96 6.6
 3 -7 -10 26.7 4.45
 -3 -7 10 28.92 4.48
 3 -7 -10 21.57 2.99
 3 -7 -10 18.74 4.38
 3 7 -10 23.91 3.76
 3 7 -10 27.31 4.18
 3 -7 -9 10.62 3.16
 3 7 -9 8.3 2.27
 3 -7 -9 5.71 1.72
 -3 -7 9 7.9 2.82
 3 7 -9 7.76 2.69
 3 -7 -9 6.55 3.1
 3 7 -9 8.89 2.76
 3 7 -8 31.58 3.74
 3 -7 -8 20 2.96
 -3 -7 8 33.48 4.71
 3 -7 -8 25.66 4.73
 3 7 -8 25.8 4.22
 3 7 -7 14.73 2.8
 -3 -7 7 16.27 3.45
 3 -7 -7 16.54 3.03
 3 -7 -7 14.98 4.19
 3 7 -7 17.86 3.55
 3 7 -6 189.85 8.66
 -3 -7 6 192.26 10.16
 3 -7 -6 183.67 11.49
 -3 7 6 199.16 10.06
 3 7 -5 95.41 6.26
 -3 -7 5 97.66 7.31
 3 -7 -5 90.52 8.24
 -3 7 5 92.84 6.98
 -3 -7 4 306.34 12.46
 3 -7 -4 297.83 14.53
 -3 7 4 316.4 12.63
 -3 -7 3 24.83 4.07
 3 -7 -3 24.22 4.91
 -3 7 3 28.79 4.22
 -3 -7 2 145.33 8.64
 3 -7 -2 129.85 9.94
 -3 7 2 144.54 8.7
 -3 -7 1 6.9 2.65
 3 -7 -1 9.43 3.85
 -3 7 1 10.01 3.02
 -3 7 1 10.1 2.47
 -3 -7 0 64.75 5.9
 3 -7 0 57.66 6.87
 -3 7 0 66.43 5.75
 -3 7 0 57.52 5.64
 -3 -7 -1 14.32 3.18
 -3 7 -1 13.58 3.67
 -3 7 -1 17.27 3.44
 -3 7 -1 12.5 2.74
 -3 -7 -2 46.5 4.99
 -3 7 -2 40.74 5.59
 -3 7 -2 52.75 5.06
 -3 7 -2 50.86 5.61
 -3 -7 -3 4.49 2.36
 -3 -7 -3 5.2 2.08
 -3 7 -3 8.59 3.29
 -3 7 -3 6.84 2.68
 -3 7 -3 3.77 2.01
 -3 -7 -4 20.81 3.76
 -3 7 -4 24.25 4.37
 -3 -7 -4 23.73 3.56
 -3 7 -4 18.08 3.14
 -3 7 -4 14.02 3.55
 -3 -7 -5 1.85 1.7
 -3 7 -5 -3.19 2.47
 -3 -7 -5 2.04 2.23
 -3 -7 -5 3.28 2.62
 -3 7 -5 0.24 1.85
 -3 7 -5 0.65 1.65
 -3 7 -6 0.85 2.61
 -3 -7 -6 -1.3 2
 -3 -7 -6 1.36 2.01
 -3 -7 -6 -1.74 2.74
 -3 7 -6 -0.6 1.71
 -3 7 -6 1.81 1.96
 -3 -7 -7 11.56 2.78
 -3 7 -7 9.2 3.39
 -3 -7 -7 9.86 2.63
 -3 -7 -7 12.66 3.35
 -3 7 -7 17.47 3.66
 -3 7 -7 14.84 3.03
 -3 -7 -8 0.68 1.85
 -3 7 -8 5.05 3.75
 -3 -7 -8 1.1 1.98
 -3 -7 -8 1.63 2.27
 -3 7 -8 -1.08 1.69
 -3 7 -8 0.56 2.44
 -3 -7 -9 -0.89 2.01
 -3 -7 -9 -0.23 1.86
 -3 -7 -9 6.09 2.67
 -3 7 -9 0.24 2.44
 -3 7 -9 0.04 1.8
 3 -7 10 30.69 5
 -3 -7 -10 28.72 4.49
 -3 -7 -10 27.37 4.16
 -3 7 -10 37.36 5.58
 -3 7 -10 36.17 4.42
 -3 -7 -11 -0.49 1.85
 3 -7 11 1.6 2.62
 -3 -7 -11 -1.44 2.31
 -3 7 -11 0.34 2.12
 -3 7 -11 2.61 1.85
 3 -7 12 9.05 2.85
 -3 -7 -12 8.84 3.09
 -3 -7 -12 9.41 3.27
 -3 7 -12 13.94 4.22
 -3 -7 -13 5.06 2.77
 -3 -7 -13 -0.97 2.36
 -3 7 -13 0.4 2.41
 -3 7 -13 5.01 3.41
 -3 -7 -14 3.98 2.87
 -3 7 -14 5.47 2.95
 -3 -7 -15 9.91 3.52
 -3 7 -15 1.5 2.91
 -3 7 -15 4.19 3.13
 -3 -7 -16 0.74 2.46
 -3 -7 -17 7.5 3.68
 -3 -7 -18 0.56 2.77
 3 8 -22 5.05 3.09
 3 8 -21 -5.59 3.23
 3 -8 -20 2 3.39
 3 8 -20 -0.69 2.31
 3 -8 -19 39.13 6.33
 3 8 -19 33.61 5.66
 3 -8 -18 4 3.01
 3 -8 -18 2.04 2.76
 3 -8 -18 -1.13 2.47
 3 8 -18 1.39 2.34
 3 -8 -17 20.56 4.62
 3 8 -17 20.02 4.13
 3 -8 -17 30.08 5.4
 3 -8 -17 25.06 5.18
 3 8 -17 30.75 4.95
 3 8 -16 2.11 2.02
 3 -8 -16 -4.43 3.13
 3 -8 -16 -0.52 2.39
 3 8 -16 0.61 1.98
 3 -8 -15 75.63 7.84
 3 -8 -15 73.9 8.27
 3 8 -15 58.14 6.06
 3 8 -15 55.03 6.46
 3 -8 -14 9.24 3.6
 3 8 -14 12.23 3.21
 3 -8 -14 6.68 3.46
 3 8 -14 9.55 2.91
 3 8 -14 10.04 3.81
 3 -8 -13 22.18 4.52
 3 8 -13 31.24 4.75
 3 -8 -13 26.38 5.54
 3 8 -13 24.2 4.51
 3 -8 -12 6.59 2.65
 3 -8 -12 3.64 1.83
 3 -8 -12 2.54 2.75
 3 8 -12 2.69 2.2
 3 8 -12 5.3 2.92
 3 -8 -11 72.19 7.16
 -3 -8 11 62.73 6.78
 3 -8 -11 70.98 5.64
 3 8 -11 76.83 6.97
 3 -8 -11 63.53 7.59
 3 8 -11 68.29 6.87
 3 -8 -10 25.98 3.68
 -3 -8 10 16.56 3.95
 3 -8 -10 19.5 4.71
 3 8 -10 21.31 3.9
 3 8 -10 23.77 4.3
 3 8 -9 12.19 2.53
 3 -8 -9 11.3 2.68
 -3 -8 9 13.52 3.71
 3 8 -9 13.87 3.52
 3 -8 -9 19.04 4.9
 3 8 -9 15.46 3.56
 3 8 -8 -0.76 1.74
 -3 -8 8 2.93 2.18
 3 8 -8 -0.27 2.02
 3 8 -7 45.57 4.76
 3 -8 -7 53.87 7.17
 -3 -8 7 51.23 5.88
 3 8 -6 4.06 1.7
 -3 -8 6 8.09 3.17
 3 -8 -6 4.4 2.84
 3 8 -5 -3.04 2.18
 -3 -8 5 -0.53 2.22
 3 -8 -5 6.81 3.93
 -3 8 5 7.02 2.83
 -3 -8 4 1.42 2.23
 3 -8 -4 2.36 2.94
 -3 8 4 2.46 2.53
 -3 -8 3 100.66 7.88
 3 -8 -3 107.52 9.64
 -3 8 3 86.96 7.4
 -3 -8 2 -1.29 2.56
 3 -8 -2 -4.2 3.85
 -3 8 2 -2.56 2.57
 -3 -8 1 -2.53 2.54
 3 -8 -1 -0.1 2.93
 -3 8 1 -3.64 2.03
 -3 -8 0 4.68 2.27
 3 -8 0 3.43 3.26
 -3 8 0 3.99 2.85
 -3 -8 -1 2.7 2.17
 -3 8 -1 1.66 2.18
 -3 -8 -2 1.06 2.1
 -3 8 -2 1.95 2.35
 -3 8 -2 -2.5 2.52
 -3 8 -2 -1.92 2.13
 -3 -8 -3 15.03 3.39
 -3 8 -3 10.38 3.54
 -3 8 -3 11.67 2.9
 -3 8 -3 13.11 3.45
 -3 8 -4 4.89 3.01
 -3 -8 -4 5.3 2.62
 -3 -8 -4 5.72 3.1
 -3 8 -4 1.73 2.06
 -3 8 -4 7.9 2.43
 -3 8 -5 25.12 4.76
 -3 -8 -5 20.87 3.51
 -3 -8 -5 20.53 3.98
 -3 -8 -5 19.05 4.21
 -3 8 -5 20.62 3.41
 -3 8 -5 26.83 4.9
 -3 -8 -6 8.71 2.39
 -3 8 -6 8.8 3.56
 -3 -8 -6 9.68 3.01
 -3 -8 -6 9.73 3.29
 -3 8 -6 6.37 2.28
 -3 8 -6 3.97 2.71
 -3 8 -7 -1.45 2.6
 -3 -8 -7 2.23 2.05
 -3 -8 -7 -0.04 1.95
 -3 -8 -7 1.81 2.24
 -3 8 -7 1.79 1.93
 -3 8 -7 3.24 2.78
 -3 8 -8 -4.03 2.95
 -3 -8 -8 -1.28 1.96
 -3 -8 -8 -0.79 2.13
 -3 -8 -8 0.53 2.27
 -3 8 -8 -0.68 1.67
 -3 8 -8 -5.88 3.55
 -3 -8 -9 7.6 3.24
 -3 -8 -9 5.52 2.58
 -3 8 -9 9.19 3.43
 -3 -8 -10 15.74 3.48
 -3 -8 -10 13.63 3.5
 -3 8 -10 27.49 5.15
 3 -8 11 3.89 3.02
 -3 -8 -11 1.82 2.02
 -3 -8 -11 7.63 2.8
 -3 8 -11 2.45 2.92
 -3 -8 -12 -0.13 2.37
 -3 8 -12 -2.12 2.88
 -3 -8 -13 25.18 4.74
 -3 8 -13 29.41 5.43
 -3 8 -13 29.96 5.84
 -3 -8 -14 5.54 3
 3 -9 -18 -1.74 3.21
 3 9 -18 1.07 2.34
 3 -9 -17 0.08 2.58
 3 -9 -17 6.25 3.43
 3 -9 -17 4.83 3.73
 3 9 -17 5.37 2.88
 3 -9 -16 5.01 3.34
 3 -9 -16 -0.86 3.4
 3 9 -16 -0.93 2.26
 3 -9 -15 -5.95 3.92
 3 -9 -15 -1.77 3.05
 3 9 -15 3.83 2.91
 3 -9 -14 1.4 2.31
 3 9 -14 4.94 2.98
 3 -9 -13 3.9 3.61
 3 9 -13 1.26 2.23
 3 -9 -12 32.16 6.16
 3 9 -12 39.44 5.67
 3 9 -12 47.37 6.33
 3 -9 -11 -3.86 3.49
 3 9 -11 2.5 2.43
 3 9 -11 1.29 2.24
 -3 -9 10 28.45 5.07
 3 9 -10 19.61 4.22
 3 -9 -10 11.06 4.32
 3 9 -10 25.07 4.59
 -3 -9 9 0.74 2.98
 3 9 -9 -3.89 3.66
 3 -9 -9 3.88 3.12
 3 9 -9 0.18 2.33
 3 -9 -8 135.3 11.48
 -3 -9 8 157.92 10.85
 3 -9 -7 22.24 5.43
 -3 -9 7 30.53 5.13
 3 9 -6 98.2 7.42
 3 -9 -6 106.68 10.49
 -3 -9 6 96.78 8.58
 3 9 -5 3.4 2.68
 -3 -9 5 0.27 2.52
 3 -9 -5 0.66 3.82
 3 9 -4 136.99 8.82
 -3 -9 4 135.41 9.8
 3 -9 -4 142.9 11.98
 -3 9 4 144.83 10.17
 -3 -9 3 24.31 4.72
 3 -9 -3 34.97 6.75
 -3 9 3 30.17 5.16
 -3 -9 2 85.42 7.9
 3 -9 -2 100.33 10.2
 -3 9 2 99.91 8.56
 -3 -9 1 8.96 3.24
 3 -9 -1 9.76 4.52
 -3 9 1 7.48 3.1
 -3 9 0 2.62 3.07
 -3 -9 0 -0.01 2.07
 3 -9 0 5.04 3.14
 -3 9 0 3.7 2.58
 -3 9 -1 4.12 3.07
 -3 -9 -1 13.45 3.65
 3 -9 1 -1.54 3.85
 -3 9 -1 7.96 3.25
 -3 9 -2 28.09 5.48
 -3 -9 -2 26.5 4.56
 3 -9 2 36.95 6.92
 -3 9 -2 24.02 4.52
 -3 9 -3 -1.01 2.68
 -3 -9 -3 0.89 2.12
 3 -9 3 -4.67 4.23
 -3 9 -3 -0.23 2.28
 -3 9 -4 9.29 3.14
 -3 -9 -4 8.51 3.18
 3 -9 4 9.13 4.58
 -3 -9 -4 9.56 3.78
 -3 9 -4 10.64 3.75
 -3 9 -5 8.53 3.46
 -3 -9 -5 2.34 2.2
 -3 -9 -5 9.01 3.82
 -3 9 -5 7.98 3.7
 -3 9 -6 8.98 3.75
 -3 -9 -6 6.32 2.81
 -3 -9 -6 17.33 4.46
 -3 9 -6 8.54 3.07
 -3 9 -6 10.43 2.93
 -3 -9 -7 -1.18 2.28
 -3 -9 -7 -3.88 3.23
 -3 9 -7 1.98 2.64
 -3 -9 -8 13.43 3.56
 -3 9 -8 4.3 2.99
 -3 9 -8 8.3 3.37
 -3 -9 -9 8.94 3.24
 -3 9 -9 4.8 3.01
 -3 -9 -10 5.93 2.39
 3 -9 10 5.78 3.59
 3 -9 11 18.9 4.96
 3 -10 -16 24.24 5.79
 3 -10 -15 12.35 4.3
 3 -10 -14 7.43 3.96
 3 -10 -13 -9.39 4.83
 3 10 -13 -5.02 3.23
 3 -10 -12 15.72 5.29
 3 10 -12 32.54 5.83
 3 -10 -11 42.58 7.35
 3 10 -11 31.74 5.43
 3 10 -11 29.9 5.4
 3 10 -10 12.54 4.2
 3 -10 -10 14.86 4.75
 -3 -10 9 5.88 2.84
 3 10 -9 -1.47 2.87
 3 -10 -9 5.63 3.24
 -3 -10 8 1.38 2.46
 3 -10 -8 5.53 3.11
 -3 -10 7 -0.07 3.36
 3 -10 -7 -5.03 4.17
 -3 -10 6 11.45 3.98
 3 -10 -6 19.38 5.81
 -3 -10 5 -0.59 2.52
 3 -10 -5 0.38 3.59
 -3 -10 4 23.63 5.24
 3 -10 -4 17.71 4.74
 -3 -10 3 -2.35 2.99
 3 -10 -3 -2.99 3.93
 -3 10 3 -2.04 2.64
 -3 -10 2 5.81 2.62
 3 -10 -2 7.56 4.58
 -3 10 2 -1.06 2.48
 -3 10 1 -1.13 3.14
 -3 -10 1 0.75 2.45
 3 -10 -1 -2.38 3.89
 -3 10 1 -0.27 2.54
 -3 10 0 1.31 2.81
 3 -10 0 6.89 4.18
 -3 10 0 4.59 2.81
 -3 10 -1 0.15 2.67
 -3 -10 -1 0.28 2.34
 3 -10 1 -1.83 4.22
 -3 10 -1 4.14 2.68
 -3 10 -2 4.8 3.19
 -3 -10 -2 26.65 5.1
 -3 -10 -2 18.9 5.09
 3 -10 2 15.06 5.21
 -3 10 -2 8.72 4.05
 -3 10 -3 -1.85 3.09
 -3 -10 -3 4.14 2.97
 -3 -10 -3 -2.81 4.14
 3 -10 3 1.93 3.38
 -3 10 -3 -2.29 2.49
 -3 10 -4 0.23 2.84
 -3 -10 -4 -4.3 3.07
 -3 -10 -4 -2.07 3.47
 3 -10 4 -0.63 3.56
 -3 10 -4 -3.55 2.59
 -3 10 -5 11.67 4.37
 3 -10 5 6.09 5.12
 -3 -10 -5 7.61 4.02
 -3 -10 -5 3.7 2.49
 -3 10 -6 12.43 4.21
 3 -10 6 21.1 6.13
 -3 -10 -6 6.64 3.39
 -3 -10 -6 14.08 3.85
 -3 10 -7 3.56 3.37
 -3 -10 -7 1.14 2.43
 -3 10 -8 16.39 4.79
 -3 -10 -8 16.47 4.06
 3 -10 10 4.9 3.36
 3 11 -9 0.44 2.67
 3 11 -8 3.25 3.23
 -3 11 2 0.95 3.43
 -3 11 1 12.35 4.76
 -3 11 0 8.14 3.68
 -3 11 -1 6.33 3.86
 -3 -11 -1 16.31 5.39
 -3 11 -2 0.28 3.02
 -3 -11 -2 2.07 3.75
 -3 -11 -3 -0.55 3.7
 -3 -11 -4 3.51 4
 -3 -11 -5 1.32 3.06
 4 0 -28 0.84 2.26
 4 0 -27 2.58 2.69
 4 0 -26 25.79 5.23
 4 0 -25 -5.71 3.54
 4 0 -24 4.94 2.8
 4 0 -23 1.51 2.51
 4 0 -23 -0.99 1.45
 4 0 -22 45.49 5.77
 4 0 -22 35.51 3.54
 4 0 -21 2.74 2.64
 4 0 -21 -0.99 1.4
 4 0 -20 10.64 3.27
 4 0 -20 8.61 2.03
 4 0 -19 -0.21 0.83
 4 0 -19 0.97 2.26
 4 0 -19 0.92 1.18
 4 0 -18 102.56 4.59
 4 0 -18 114.55 7.61
 4 0 -18 116.52 5.23
 4 0 -17 0.1 0.78
 -4 0 17 0.18 0.85
 4 0 -17 -0.29 1.82
 4 0 -17 0.63 0.96
 -4 0 16 493.15 9.98
 4 0 -16 492.56 8.82
 4 0 -16 468.14 13.78
 4 0 -16 469.38 9.28
 -4 0 15 2.07 1.09
 4 0 -15 0.05 0.67
 -4 0 15 2.27 1.18
 -4 0 15 0.05 0.74
 4 0 -15 0.79 1.69
 4 0 -15 -0.37 0.89
 4 0 -15 0.65 0.82
 -4 0 14 15.44 1.77
 4 0 -14 14.79 1.48
 -4 0 14 15.44 1.86
 -4 0 14 17.83 2.08
 4 0 -14 15.19 2.75
 4 0 -14 14.82 1.87
 4 0 -14 13.64 1.47
 -4 0 13 0.4 0.86
 4 0 -13 0.62 0.68
 -4 0 13 0.8 0.97
 -4 0 13 0.86 0.89
 4 0 -13 -0.29 1.71
 4 0 -13 0.99 1
 4 0 -13 1.03 0.67
 -4 0 12 2055.92 23.56
 4 0 -12 1948.43 23.4
 4 0 -12 1932.04 14.17
 -4 0 12 2004.11 18.93
 -4 0 12 1959.22 18.6
 -4 0 12 1939.27 19.35
 -4 0 12 1907.98 25.47
 4 0 -12 1942.69 12.09
 4 0 -12 1921.89 17.79
 -4 0 11 -0.36 1.41
 4 0 -11 1.22 1.45
 4 0 -11 1.47 0.77
 -4 0 11 0.98 0.92
 -4 0 11 1.91 1.17
 -4 0 11 1.6 0.89
 -4 0 11 -0.45 1.51
 4 0 -11 5.01 1.1
 4 0 -11 2.06 0.5
 -4 0 10 2378.4 22.47
 4 0 -10 2375.37 22.38
 4 0 -10 2294.83 14.58
 -4 0 10 2332.41 13.96
 -4 0 10 2343.09 20.55
 -4 0 10 2380.6 20.7
 -4 0 10 2354.69 21.25
 -4 0 10 2382.43 26.43
 -4 0 10 2344.66 25.25
 4 0 -10 2394.07 18.1
 4 0 -9 1.9 1.19
 -4 0 9 2.82 1.18
 4 0 -9 2.59 0.76
 -4 0 9 3.12 1.24
 -4 0 9 1.72 1.23
 -4 0 9 1.64 0.6
 -4 0 9 2.95 1.16
 -4 0 9 2.09 1.6
 4 0 -9 -0.3 1.64
 -4 0 9 1.33 1.36
 -4 0 9 1.07 0.74
 4 0 -9 0.75 0.72
 -4 0 8 2941.46 21.26
 4 0 -8 2830.92 20.96
 -4 0 8 2832.68 15.85
 4 0 -8 2830.3 16.43
 -4 0 8 2903.07 22.78
 -4 0 8 2876.18 22.62
 -4 0 8 2881.46 23.63
 -4 0 8 2886 26.43
 -4 0 8 2934.51 27.71
 4 0 -8 2911.47 27.59
 -4 0 8 2894.68 18.52
 -4 0 7 2.04 0.88
 4 0 -7 0.69 0.88
 -4 0 7 0.89 0.77
 -4 0 7 0.52 1.16
 -4 0 7 0.56 1.06
 -4 0 7 -0.22 1.12
 -4 0 7 1.12 1.42
 -4 0 7 -1.51 1.41
 4 0 -7 1.94 1.73
 -4 0 7 1.68 1.02
 -4 0 6 449.2 7.22
 4 0 -6 455.96 7.17
 -4 0 6 457.53 7.2
 4 0 -6 456.86 10.18
 -4 0 6 447.49 9.93
 -4 0 6 465.7 10.16
 -4 0 6 460.41 9.09
 -4 0 6 451.85 9.03
 -4 0 5 -0.3 0.59
 4 0 -5 -0.05 0.81
 -4 0 5 0.98 1.14
 4 0 -5 1.46 1.61
 -4 0 5 0.27 1.13
 4 0 -5 0.25 1.53
 -4 0 5 -0.18 0.9
 -4 0 4 1042.29 9.98
 -4 0 4 1045.38 13.72
 -4 0 4 1053.33 14.08
 4 0 -4 1024.25 13.89
 4 0 -4 1059.66 14.76
 -4 0 4 1086 14.54
 -4 0 3 0.32 1
 -4 0 3 1.08 1.13
 -4 0 3 0.51 1.09
 4 0 -3 0.23 1.51
 -4 0 3 0.77 1.22
 4 0 -3 0.12 1.28
 -4 0 3 0.94 1.06
 -4 0 2 1804.06 16.09
 -4 0 2 1836.91 18.07
 -4 0 2 1816.61 18.05
 4 0 -2 1847.67 18.62
 -4 0 2 1855.72 18.24
 -4 0 2 1848.2 14.14
 4 0 -2 1824.62 16.69
 -4 0 2 1839.2 16.81
 -4 0 1 1.33 1.19
 4 0 -1 -0.77 1.05
 -4 0 1 -0.91 1.08
 -4 0 1 0.71 1.05
 4 0 -1 0.08 0.92
 -4 0 1 0.34 0.71
 -4 0 1 -0.55 1.07
 4 0 -1 -0.83 1.26
 -4 0 1 -0.09 0.91
 4 0 -1 -0.29 0.68
 4 0 0 486.51 9.81
 -4 0 0 478.74 8.91
 4 0 0 474.57 7.61
 4 0 0 487.77 9.27
 -4 0 0 487.69 7.68
 4 0 0 471.98 6.53
 -4 0 0 493.32 9.91
 -4 0 0 503.09 9.56
 -4 0 0 483.06 9.42
 4 0 1 0.2 1.33
 -4 0 -1 3.04 1.37
 -4 0 -1 0.85 0.98
 -4 0 -1 0.89 1.1
 4 0 1 -0.04 0.78
 4 0 1 0.48 1.1
 4 0 1 0.33 0.58
 -4 0 -1 0.4 0.72
 4 0 2 171.11 6.61
 -4 0 -2 164.4 5.73
 -4 0 -2 170.34 5.56
 -4 0 -2 167.94 5.55
 4 0 2 168.89 3.83
 4 0 2 167.07 3.89
 4 0 2 167.06 5.36
 -4 0 -2 163.49 6.24
 4 0 3 -0.17 1.36
 -4 0 -3 0.57 1.41
 4 0 3 0.63 0.61
 4 0 3 1.48 0.98
 4 0 3 -0.38 0.54
 -4 0 -3 0.85 0.99
 -4 0 -3 0.94 1.21
 -4 0 -3 -0.86 0.93
 -4 0 -4 4.04 1.87
 4 0 4 4.25 1.26
 -4 0 -4 2.35 1.14
 -4 0 -4 2.59 1
 -4 0 -4 3.66 1.06
 -4 0 -5 0.55 1.5
 4 0 5 0.8 0.9
 -4 0 -5 0.47 0.76
 -4 0 -5 -1.05 0.91
 -4 0 -5 -0.17 0.89
 -4 0 -6 15.41 2.86
 4 0 6 15.98 1.81
 -4 0 -6 14.04 1.79
 -4 0 -6 11.53 1.71
 -4 0 -6 13.28 1.65
 -4 0 -7 3.1 2.1
 -4 0 -7 1.22 0.92
 -4 0 -7 2.11 1.09
 4 0 7 0 0.95
 -4 0 -8 338.89 8.12
 4 0 8 344.31 7.7
 -4 0 -8 353.25 12.46
 -4 0 -9 -3.32 2.31
 -4 0 -9 -0.37 0.94
 4 0 9 -0.29 0.99
 -4 0 -10 13.67 3.33
 4 0 10 19.38 1.95
 -4 0 -10 26.88 4.17
 -4 0 -11 0.63 2.12
 4 0 11 -0.7 1.06
 -4 0 -11 -1.88 2.23
 -4 0 -12 80.91 7.04
 4 0 12 83.11 3.69
 -4 0 -12 91.37 7.46
 -4 0 -13 1.26 2.24
 -4 0 -13 4.58 2.26
 -4 0 -14 33.23 5.12
 -4 0 -14 45.71 5.96
 -4 0 -15 -2.04 2.85
 -4 0 -15 -0.65 2.62
 -4 0 -16 65.47 7.35
 -4 0 -16 61.42 7.11
 -4 0 -17 2.26 2.85
 -4 0 -17 -4.37 2.79
 -4 0 -18 21.15 4.63
 -4 0 -18 20.92 4.78
 -4 0 -19 1.3 2.71
 -4 0 -19 4.31 3.02
 -4 0 -20 -0.15 2.63
 -4 0 -20 4.57 3.19
 -4 0 -21 -1.5 2.67
 4 1 -28 15.11 4.63
 4 1 -27 1.29 2.83
 4 -1 -27 2.73 2.68
 4 1 -26 2.48 2.3
 4 -1 -26 3.46 2.88
 4 1 -25 -3.57 3.32
 4 -1 -25 -0.78 2.66
 4 1 -24 6.07 2.83
 4 -1 -24 6.73 3.22
 4 1 -23 2.02 2.47
 4 -1 -23 2.23 2.43
 4 1 -23 3.12 1.4
 4 -1 -23 2.36 1.59
 4 1 -22 8.37 2.9
 4 -1 -22 13.26 4.11
 4 1 -22 9.41 2.05
 4 -1 -22 10.22 2.14
 4 -1 -21 38.76 5.31
 4 1 -21 44.55 5.4
 4 1 -21 45.86 3.91
 4 -1 -21 47.39 4.11
 4 1 -20 14.84 3.58
 4 -1 -20 23.36 4.21
 4 1 -20 18.32 2.49
 4 -1 -20 20.03 2.61
 4 -1 -19 217.99 5.82
 4 -1 -19 231.6 11.29
 4 1 -19 230.61 11.14
 4 -1 -19 221.67 7.84
 4 1 -19 228.68 7.83
 -4 -1 18 4.74 1.11
 4 1 -18 6.78 1.68
 -4 1 18 5.51 1.28
 4 -1 -18 7.34 1.19
 -4 1 18 6.89 1.27
 4 -1 -18 6.6 2.46
 4 1 -18 1.24 1.93
 4 1 -18 4.41 1.29
 4 -1 -18 2.35 1.24
 -4 1 17 452 9.16
 -4 -1 17 443.82 8.76
 4 -1 -17 456.41 7.27
 4 1 -17 441.41 10.36
 -4 1 17 432.95 8.83
 4 1 -17 456.13 14.36
 4 -1 -17 476.27 14.85
 4 -1 -17 453.17 10.01
 4 1 -17 446.63 9.89
 4 -1 -16 40.91 4.49
 4 1 -16 43.41 4.39
 4 -1 -16 41.46 2.03
 4 1 -16 45.04 3.17
 -4 1 16 43.68 3.07
 -4 1 16 40.32 2.83
 -4 -1 16 43.98 2.87
 -4 -1 16 37.67 3.7
 4 1 -16 41.71 2.95
 4 -1 -15 237.88 9.75
 4 1 -15 239.63 9.45
 4 -1 -15 235.09 4.21
 -4 -1 15 227.72 6.53
 4 1 -15 229.93 6.86
 -4 -1 15 218.35 8.33
 4 1 -15 224.44 6.21
 4 1 -15 234.03 6.12
 4 -1 -14 12.03 0.9
 4 -1 -14 12.53 2.61
 4 1 -14 13.93 2.48
 -4 -1 14 12.59 1.7
 4 1 -14 14.04 1.76
 4 -1 -14 13.45 2.64
 -4 -1 14 14.25 2.36
 4 -1 -14 16.44 2.22
 4 1 -14 13.46 1.5
 4 1 -14 14.06 1.57
 -4 -1 13 24.32 2.78
 4 -1 -13 26.09 3.35
 4 1 -13 18.81 2.66
 4 1 -13 21.07 2.06
 -4 1 13 23.69 2.58
 4 -1 -13 22.82 2.26
 4 -1 -13 21.49 3.26
 -4 -1 13 21.12 2.69
 4 1 -13 23.97 1.79
 4 -1 -13 22.28 2.41
 4 1 -13 24.38 1.85
 4 1 -12 415.34 10.55
 4 1 -12 426.03 8.47
 4 -1 -12 438.72 11.47
 4 -1 -12 421.23 9.12
 -4 -1 12 404.75 8.25
 -4 1 12 418.64 10.06
 4 -1 -12 406.85 11.93
 -4 -1 12 417.06 10.94
 4 -1 -12 422.38 9.68
 4 1 -12 418.37 6.53
 -4 -1 12 418.56 10.02
 4 1 -12 427.44 6.78
 -4 -1 11 0.63 0.95
 -4 1 11 2.54 1.49
 4 1 -11 2.81 1.39
 4 -1 -11 -0.58 1.33
 4 1 -11 1.64 1.5
 -4 1 11 0.7 1.16
 -4 -1 11 2.23 1.04
 4 -1 -11 2.78 1.21
 4 1 -11 2.45 1.03
 4 1 -11 -0.07 1.22
 -4 -1 11 1.07 1.32
 -4 1 11 2.26 1.7
 -4 -1 11 -0.31 1.43
 4 -1 -11 0.54 1.84
 4 1 -11 2.34 0.68
 4 -1 -11 1.76 0.53
 4 -1 -11 1.3 1.08
 4 1 -11 0.91 0.59
 -4 -1 11 1.65 0.74
 -4 1 10 358.35 9.3
 4 1 -10 375.17 7.6
 4 -1 -10 352.92 9.27
 4 1 -10 353.45 8.31
 -4 -1 10 342.75 7.11
 4 -1 -10 358.7 8.36
 -4 1 10 358.02 9.28
 4 1 -10 335.08 8.67
 4 1 -10 356.2 8.51
 -4 -1 10 345.33 10.43
 -4 -1 10 343.01 9.47
 4 -1 -10 360.06 10.59
 -4 1 10 355.79 10.49
 4 -1 -10 348.11 8.23
 4 -1 -10 353.51 4.29
 4 1 -10 343.78 5.24
 -4 -1 10 360.42 7.99
 -4 -1 10 356.6 5.56
 4 1 -9 4.83 1.34
 -4 1 9 4.4 1.4
 4 -1 -9 4.78 1.57
 4 -1 -9 3.21 1.29
 -4 -1 9 4.7 1.23
 4 1 -9 3.07 1.42
 4 1 -9 4.48 1.1
 -4 1 9 4.5 1.56
 4 1 -9 4.92 1.54
 -4 1 9 2.42 1.54
 4 1 -9 4.91 1.75
 4 -1 -9 3.33 1.94
 -4 -1 9 6.96 2.01
 -4 -1 9 4.41 0.75
 4 -1 -9 4.89 0.57
 4 -1 -9 4.19 1.24
 -4 1 9 4.32 1.38
 4 1 -9 3.95 0.75
 -4 -1 9 4.83 0.75
 -4 -1 8 55.64 2.82
 4 1 -8 62.06 2.93
 -4 1 8 59.93 1.75
 4 -1 -8 60.61 3.56
 -4 1 8 66.31 3.68
 4 1 -8 59.01 3.05
 -4 -1 8 61.04 3.02
 -4 1 8 63.85 4.09
 4 1 -8 61.18 3.93
 -4 -1 8 61.13 3.69
 4 1 -8 58.94 3.55
 4 -1 -8 56.92 3.55
 -4 -1 8 59.1 3.96
 4 -1 -8 49.56 3.9
 -4 1 8 56.71 4.09
 4 1 -8 54.72 4.02
 -4 -1 8 55.06 3.83
 4 -1 -8 64.43 3.48
 4 -1 -8 63.7 1.78
 -4 1 8 66.3 3.49
 -4 -1 8 59.37 2.11
 -4 -1 8 57.01 2.06
 4 1 -7 555.44 7.52
 -4 -1 7 550.01 7.54
 -4 -1 7 564.98 8.99
 4 -1 -7 547.13 9.82
 4 1 -7 559.63 9.19
 -4 1 7 568.62 10.07
 4 1 -7 554.13 11.04
 -4 -1 7 574.18 10.6
 4 1 -7 541.91 10.42
 -4 -1 7 572.71 10.83
 -4 1 7 540.11 11.35
 4 -1 -7 545.64 10.45
 4 1 -7 534.45 11.35
 -4 -1 7 566.88 10.99
 -4 -1 7 570.12 11.61
 -4 1 7 537.61 11.74
 4 -1 -7 536.03 11.77
 -4 1 7 555.15 9.74
 -4 1 7 552.63 5.58
 -4 -1 7 551.73 6.61
 4 -1 -7 539.61 5.86
 -4 1 6 5.06 1.17
 -4 -1 6 5.55 0.81
 4 -1 -6 5.96 1.52
 4 1 -6 4.12 0.75
 4 1 -6 7.56 1.36
 -4 -1 6 5.97 1.49
 4 1 -6 4.67 1.67
 4 -1 -6 5.42 1.72
 -4 -1 6 4.13 1.32
 -4 1 6 6.62 1.81
 4 1 -6 6.57 1.7
 -4 -1 6 6.78 1.37
 -4 1 6 6.57 1.79
 4 -1 -6 6.38 1.83
 4 1 -6 5.35 1.72
 -4 -1 6 6.36 1.83
 -4 -1 6 6.59 1.56
 4 -1 -6 5.39 0.86
 -4 1 6 5.74 1.45
 -4 1 6 5.21 0.81
 4 1 -5 3.54 0.58
 -4 1 5 3.13 1.11
 4 -1 -5 3.43 1.15
 4 1 -5 3.51 1.1
 -4 -1 5 2.36 0.54
 4 1 -5 5.28 1.67
 -4 -1 5 1.91 1
 4 1 -5 1.38 1.48
 -4 -1 5 5.7 1.45
 -4 -1 5 1.62 0.98
 -4 1 5 2.43 1.22
 4 -1 -5 4.13 1.61
 4 1 -5 1.16 1.52
 -4 -1 5 3.46 1.35
 4 -1 -5 3.7 1.75
 -4 1 5 4.25 1.52
 4 -1 -5 3.33 0.92
 -4 -1 5 1.38 1.18
 4 1 -5 1.55 1.07
 -4 1 5 2.67 0.84
 -4 -1 4 710.56 5.98
 -4 -1 4 739.63 11.32
 -4 1 4 721.42 10.44
 4 1 -4 698.65 12.55
 -4 -1 4 714.68 11.86
 -4 1 4 739.49 13.21
 -4 -1 4 713.82 12.15
 4 1 -4 707.22 11.93
 4 -1 -4 715.32 11.93
 -4 -1 4 748.61 12.66
 -4 1 4 738.42 12.52
 -4 -1 4 714.48 11.2
 4 -1 -4 723.96 12.5
 4 1 -4 712.69 12.59
 4 1 -4 711.44 11.12
 4 -1 -4 721.92 9.85
 -4 1 4 709.1 9.31
 -4 -1 3 189.23 6.11
 -4 1 3 184.13 6.66
 -4 -1 3 184.84 6.29
 4 -1 -3 177.18 6.16
 -4 -1 3 179.94 6.01
 4 1 -3 186 6.25
 4 1 -3 190.71 6.47
 -4 -1 3 184.86 5.82
 4 1 -3 178.76 6.43
 -4 -1 3 183.64 6.21
 4 -1 -3 174.9 6.14
 -4 -1 3 178.99 5.64
 4 1 -3 185.65 5.58
 -4 1 3 187.04 6.25
 -4 1 3 186.59 5.32
 -4 -1 2 1016.78 14.54
 -4 1 2 1025.39 14.56
 4 1 -2 1028.81 10.26
 4 1 -2 1031.45 15
 -4 1 2 1049.57 15.57
 -4 -1 2 1036.3 14.56
 -4 -1 2 1042.72 14.36
 4 1 -2 1027.76 14.24
 4 -1 -2 1011.87 14.13
 -4 1 2 1016.2 13.63
 4 1 -2 1026.59 15.03
 -4 -1 2 1045.54 14.64
 -4 1 2 1025.66 13.97
 -4 -1 2 1022.05 12.98
 -4 -1 2 1000.08 12.59
 4 -1 -2 1041.54 14.16
 4 1 -2 1040.13 12.91
 -4 1 2 1027 13.64
 -4 -1 2 1013.69 9.69
 -4 1 1 1422.15 17.77
 4 1 -1 1431.81 13.6
 4 -1 -1 1408.28 16.65
 4 1 -1 1423.37 17.39
 -4 -1 1 1429.49 17.17
 -4 1 1 1449.96 18.26
 4 1 -1 1422.08 16.73
 -4 1 1 1435.8 15.46
 4 1 -1 1419.49 17.4
 4 1 -1 1403.22 14.79
 -4 -1 1 1410.57 14.06
 4 -1 -1 1391.17 16.11
 -4 1 1 1446.49 16.09
 -4 -1 1 1434.4 13.1
 -4 1 1 1434.55 16.98
 4 -1 0 221.6 7.51
 -4 1 0 239.62 7.58
 4 1 0 221.75 7
 -4 -1 0 232.07 6.89
 4 -1 0 232.35 6.84
 -4 1 0 223.76 7.28
 4 1 0 220.93 6.69
 4 1 0 218.54 6.91
 -4 1 0 226.4 5.91
 -4 -1 0 227.7 5.18
 -4 1 0 241.66 6.51
 4 -1 0 219.67 6.2
 4 1 0 212.51 5.8
 -4 -1 0 212.14 5.7
 -4 1 0 228.26 7.28
 -4 -1 -1 25.56 2.31
 -4 1 -1 24.56 2.76
 4 -1 1 28.51 3.03
 4 1 1 30.27 2.75
 4 -1 1 24.85 2.39
 4 1 1 29.17 2.67
 -4 1 -1 24.81 2.58
 -4 -1 -1 26.84 1.68
 -4 1 -1 29.45 2.2
 4 1 1 27.02 2.68
 4 1 1 27.71 2.29
 4 -1 1 28.64 2.35
 -4 1 -1 26.85 2.91
 4 -1 2 278.93 9.21
 4 -1 2 280.11 7.52
 -4 1 -2 280.61 8.07
 4 1 2 278.45 7.84
 4 1 2 281.98 7.54
 -4 1 -2 280.37 6.09
 -4 -1 -2 291.44 4.38
 4 1 2 285.05 8
 4 -1 2 281.67 6.8
 -4 -1 -2 277.66 7.78
 -4 1 -2 283.79 9.12
 -4 -1 -3 -0.08 1.25
 -4 1 -3 1.13 1.33
 4 1 3 0.82 1.03
 4 -1 3 1.75 1.18
 4 1 3 -0.17 1.43
 4 -1 3 1.71 1.07
 -4 1 -3 0.03 1.61
 -4 -1 -4 16.95 2.52
 -4 1 -4 15.81 2.21
 4 -1 4 15.2 1.92
 4 1 4 14.84 2.2
 4 -1 4 17.1 1.77
 -4 1 -4 21.07 3.18
 -4 -1 -5 2.21 1.73
 -4 1 -5 1.92 1.33
 4 -1 5 2.42 1.24
 4 -1 5 2.31 1.03
 -4 1 -5 -1.46 1.86
 -4 1 -5 1.45 1.64
 -4 -1 -6 5.47 1.85
 -4 -1 -6 3.3 1.12
 4 -1 6 2.38 0.9
 -4 1 -6 3.88 1.56
 -4 1 -6 -0.16 1.93
 -4 -1 -7 19.59 3.08
 -4 1 -7 19.85 3.49
 -4 -1 -7 22.87 2.14
 -4 1 -7 18.05 1.96
 4 -1 7 18.8 1.71
 -4 1 -7 22.37 3.5
 -4 -1 -8 91.21 6.3
 -4 -1 -8 87.25 4.06
 -4 1 -8 93.73 4.39
 -4 1 -8 82.57 3.87
 4 -1 8 91.69 3.65
 -4 1 -8 89.68 6.54
 -4 1 -8 90.44 6.55
 -4 1 -9 2.94 2.46
 -4 -1 -9 3.34 2.07
 -4 1 -9 2.12 0.85
 -4 -1 -9 1.51 0.94
 -4 1 -9 1.84 0.97
 4 -1 9 1.9 0.88
 -4 1 -9 1.42 1.91
 -4 1 -10 2.39 2.11
 -4 -1 -10 4.13 2.23
 -4 1 -10 3.8 1.11
 -4 1 -10 2.43 0.94
 4 -1 10 3.12 1.01
 -4 1 -10 2.06 2.23
 -4 1 -11 2.83 2.22
 -4 -1 -11 1.1 2
 4 -1 11 2.15 0.89
 -4 1 -11 0.68 1.94
 -4 -1 -12 220.98 11.23
 -4 1 -12 196.94 10.99
 -4 1 -12 206.27 11.13
 -4 -1 -13 83.41 7.34
 4 1 13 85.43 5
 -4 1 -13 88.56 7.65
 -4 1 -13 82.26 7.5
 -4 1 -14 2.46 2.52
 -4 -1 -14 8.97 3.18
 -4 1 -14 1.66 2.28
 -4 -1 -15 5.21 2.77
 -4 1 -15 5.82 3.02
 -4 1 -15 6.66 2.63
 -4 1 -16 43.41 6.09
 -4 -1 -16 33.68 5.51
 -4 -1 -16 53.93 6.74
 -4 1 -16 36.77 5.41
 -4 1 -17 12.51 3.74
 -4 -1 -17 15.95 4.37
 -4 -1 -17 25.24 4.81
 -4 1 -17 16.57 4.07
 -4 1 -18 5.29 3.19
 -4 -1 -18 21.36 4.99
 -4 -1 -18 14.44 4.36
 -4 1 -18 13.94 4.29
 -4 -1 -19 -1.17 2.88
 -4 1 -19 2.81 2.76
 -4 -1 -19 -1.76 2.49
 -4 1 -19 -0.74 2.81
 -4 -1 -20 19.04 5.07
 -4 -1 -20 23.9 5.36
 -4 1 -20 23.7 5.06
 -4 -1 -21 8.82 3.48
 4 2 -27 52.5 7.16
 4 -2 -27 47.52 7.12
 -4 -2 27 46.24 6.07
 4 2 -26 2.42 2.41
 4 -2 -26 2.01 2.94
 -4 -2 26 3.02 2.19
 4 2 -25 7.43 3.55
 4 -2 -25 4.48 3.17
 -4 -2 25 10.46 3.41
 4 2 -24 40.33 6.17
 4 -2 -24 37.03 5.86
 -4 -2 24 42.15 5.51
 4 2 -23 17.28 3.79
 4 -2 -23 16.16 4.2
 -4 -2 23 15.83 3.36
 4 2 -23 18.73 3.03
 4 -2 -22 25.52 4.7
 4 2 -22 34.1 5.3
 -4 -2 22 29.79 4.45
 4 2 -22 30.38 3.49
 4 2 -21 84.18 7.5
 4 -2 -21 91.61 7.87
 -4 -2 21 93.49 7.2
 4 2 -21 88.57 5.6
 4 2 -20 50.93 5.63
 4 -2 -20 50.06 5.81
 4 2 -20 47.86 4.03
 -4 -2 20 39.48 4.7
 4 -2 -19 168.73 9.89
 4 -2 -19 161.94 4.03
 4 2 -19 167 9.61
 -4 -2 19 167.08 9.03
 4 2 -19 159.53 6.94
 4 2 -18 37.03 4.66
 4 -2 -18 28.27 1.54
 4 -2 -18 30.77 4.65
 4 -2 -18 25.15 2.43
 4 -2 -18 31.97 1.58
 4 -2 -18 32.55 4.8
 -4 -2 18 28.51 3.88
 4 2 -18 34.62 3.23
 4 2 -17 101.63 7.01
 4 -2 -17 98.57 7.16
 4 -2 -17 97.56 2.34
 4 -2 -17 112.1 5.07
 4 -2 -17 107.63 2.34
 -4 -2 17 89.83 5.57
 4 -2 -17 102.88 7.18
 -4 -2 17 102.12 6.78
 4 2 -17 107.71 5.27
 4 2 -16 68.85 5.58
 4 -2 -16 79.06 6.18
 4 2 -16 68.47 4.23
 4 2 -16 74.19 4.22
 4 -2 -16 76.51 4.23
 -4 -2 16 74.63 5.73
 4 -2 -16 71.68 6.11
 -4 -2 16 69.59 4.78
 4 2 -16 75.75 3.01
 4 2 -16 84.5 4.49
 4 2 -15 143.31 7.46
 4 -2 -15 150.19 8.08
 4 2 -15 146.03 6.2
 4 -2 -15 145.53 5.83
 4 2 -15 140.27 5.78
 -4 -2 15 149.94 7.76
 4 -2 -15 146.65 8.11
 -4 -2 15 135.86 6.57
 4 2 -15 151.25 5.73
 -4 -2 15 146.76 5.96
 4 2 -15 150.1 3.74
 4 2 -14 291.5 9.85
 4 -2 -14 266.29 10.22
 4 2 -14 289.65 8.64
 4 2 -14 274.79 8.46
 4 -2 -14 269.17 7.91
 4 2 -14 281.07 8.19
 4 -2 -14 276.7 10.67
 -4 -2 14 279.44 10.18
 -4 -2 14 265.22 8.95
 4 2 -14 284.45 4.35
 4 2 -14 283.97 7.4
 -4 -2 14 278.2 7.87
 4 2 -13 93.35 5.41
 4 -2 -13 100.25 6.12
 4 2 -13 86.86 4.69
 4 2 -13 84.07 4.8
 4 -2 -13 101.03 4.89
 4 2 -13 90.12 4.76
 -4 -2 13 92.54 4.78
 -4 -2 13 94.61 5.32
 -4 -2 13 100.24 6.01
 4 -2 -13 87.99 6.17
 -4 -2 13 94.84 4.44
 4 2 -13 87.78 4.01
 4 -2 -13 100.07 3.94
 -4 -2 13 100.3 5.31
 4 2 -12 65.55 4.4
 4 -2 -12 54.24 4.42
 4 2 -12 64.56 3.91
 4 2 -12 61.71 3.97
 4 2 -12 62.73 4.2
 -4 -2 12 62.12 3.91
 4 -2 -12 59.22 3.87
 4 -2 -12 61.84 4.39
 -4 -2 12 62.93 4.77
 4 2 -12 56.44 4.36
 -4 -2 12 56.49 4.1
 4 -2 -12 59.77 5.1
 -4 -2 12 61.08 3.43
 4 -2 -12 59.77 2.92
 4 2 -12 62.03 3.26
 -4 -2 12 59.01 3.8
 4 2 -11 19.57 2.33
 4 -2 -11 17.87 2.77
 4 2 -11 16.01 2.27
 4 2 -11 15.8 2.17
 4 2 -11 17.52 2.23
 4 -2 -11 19.55 2.84
 -4 -2 11 16.43 2.08
 -4 -2 11 18.1 2.59
 4 2 -11 19.03 2.73
 4 -2 -11 17.26 3.04
 -4 -2 11 17.79 2.14
 4 -2 -11 19.08 1.66
 4 2 -11 20.06 1.89
 -4 -2 11 22.6 2.96
 -4 -2 11 20.45 2.02
 4 2 -10 1234.21 15.56
 4 -2 -10 1252.19 18.56
 4 2 -10 1263.41 16.42
 -4 -2 10 1265.22 16.19
 4 2 -10 1232.99 17.45
 4 -2 -10 1237.6 18.7
 4 2 -10 1224.38 17.1
 -4 -2 10 1230.82 18.1
 -4 2 10 1268.19 20.61
 4 -2 -10 1227.43 20.67
 4 2 -10 1240.83 18.74
 -4 -2 10 1258.21 19.13
 4 -2 -10 1245.4 17.64
 4 2 -10 1221.29 13.29
 -4 -2 10 1241.71 13.61
 4 -2 -10 1261.22 12.03
 4 2 -9 284.43 6.87
 4 -2 -9 292.41 8.8
 4 2 -9 299.29 8.02
 -4 2 9 292.53 8.78
 4 2 -9 274.13 8.46
 4 -2 -9 275.69 9.03
 -4 -2 9 277.14 7.46
 4 2 -9 281.26 8.21
 4 -2 -9 265.18 9.5
 -4 -2 9 287.08 8.72
 4 2 -9 284.8 8.97
 -4 -2 9 298.37 9.35
 -4 2 9 293.14 9.81
 -4 2 9 277.64 8.19
 4 -2 -9 282.36 8.26
 4 -2 -9 275.54 5.57
 4 2 -9 286.17 6.39
 -4 -2 9 298.47 6.45
 4 2 -8 62.31 2.92
 -4 2 8 70.05 4.2
 4 -2 -8 63.13 4.09
 4 2 -8 61.86 3.69
 -4 -2 8 63.54 3.62
 4 2 -8 62.51 4.24
 4 2 -8 62.12 4.03
 -4 2 8 63.91 2
 4 -2 -8 68.3 4.7
 -4 -2 8 65.04 4.35
 -4 -2 8 64.6 4.26
 4 2 -8 65.85 4.42
 4 -2 -8 63.53 4.81
 -4 2 8 65.21 4.68
 -4 -2 8 66.32 3.09
 -4 2 8 60.38 3.87
 4 -2 -8 68.23 4.11
 4 2 -8 60.37 3.02
 -4 2 8 62.33 2.79
 4 -2 -8 62.1 2.73
 -4 -2 7 418.45 9.18
 -4 -2 7 413.68 5.52
 4 2 -7 416.26 6.28
 -4 2 7 437 9.97
 4 -2 -7 434.36 9.93
 4 2 -7 445.79 9.64
 4 -2 -7 414.58 10.98
 4 2 -7 422.34 9.99
 4 2 -7 421.72 10.35
 4 2 -7 441.2 10.48
 -4 -2 7 430.97 10.55
 -4 -2 7 423.25 10.58
 4 -2 -7 436.73 11.7
 4 2 -7 427.42 10.75
 -4 2 7 442.46 11.47
 4 -2 -7 423.68 9.86
 -4 2 7 419.7 9.7
 4 -2 -7 419.43 7.23
 -4 2 7 418.99 7.08
 -4 -2 7 432.29 7.86
 4 2 -6 17.78 1.13
 4 -2 -6 18.75 2.32
 -4 2 6 13.61 1.91
 -4 -2 6 17.24 2.13
 4 -2 -6 14.96 2.62
 4 2 -6 16.29 2.03
 4 2 -6 18.38 2.52
 4 -2 -6 15.26 2.68
 4 2 -6 14.65 2.43
 -4 -2 6 17.44 2.47
 -4 -2 6 16.35 2.51
 -4 2 6 15.49 2.46
 4 -2 -6 14.92 1.58
 -4 2 6 14.68 2.16
 -4 2 6 18.15 1.68
 4 2 -6 18.2 2.47
 -4 -2 6 17.54 1.79
 -4 -2 5 619.67 11.4
 4 2 -5 649.67 11.82
 -4 2 5 646.94 11.69
 4 -2 -5 622.69 13.63
 4 2 -5 622.7 12.47
 4 2 -5 620.85 12.66
 4 -2 -5 630.44 13.66
 -4 2 5 654.58 13.43
 -4 -2 5 641.51 12.34
 4 2 -5 644.01 12.28
 -4 2 5 631.74 9.52
 -4 2 5 659.85 11.94
 4 -2 -5 641.67 9.85
 4 2 -4 503.86 10.44
 -4 2 4 527.59 10.44
 -4 -2 4 494.49 10.38
 4 2 -4 504.33 11.2
 4 -2 -4 472.12 11.86
 4 2 -4 474.48 11.42
 -4 2 4 506.52 11.64
 -4 -2 4 509.77 11.03
 4 2 -4 522.15 10.97
 4 -2 -4 501.15 11.74
 -4 2 4 481.13 8.79
 -4 2 4 489.43 10.53
 4 -2 -4 489.09 9.08
 4 2 -3 38.59 3.16
 -4 -2 3 44.38 3.41
 4 2 -3 41.27 3.49
 4 -2 -3 36.89 3.54
 4 -2 -3 37.01 3.49
 -4 2 3 38.01 3.41
 -4 -2 3 43.45 3.53
 4 2 -3 39.84 3.15
 4 2 -3 38.95 3.47
 -4 2 3 39.23 2.8
 4 -2 -3 41.11 2.92
 4 2 -2 193.26 6.91
 -4 -2 2 185.7 3.14
 -4 -2 2 191.03 6.84
 4 2 -2 189.55 6.97
 4 -2 -2 185.63 7.51
 4 -2 -2 190.87 7.19
 4 2 -2 198.86 7.31
 4 2 -2 188.43 6.52
 -4 2 2 201.26 7.2
 -4 2 2 188.11 6.24
 4 -2 -2 199.85 6.59
 4 2 -2 185.89 3.92
 -4 -2 1 0.73 1.47
 -4 -2 1 1.1 0.66
 -4 2 1 0.24 1.76
 4 -2 -1 0.36 1.73
 4 2 -1 0.03 1.47
 4 2 -1 1.24 1.36
 4 2 -1 0.96 1.12
 4 2 -1 -1.01 1.55
 4 -2 -1 0.58 1.33
 -4 2 1 -0.89 1.31
 4 2 -1 0.59 0.72
 4 -2 -1 -0.53 1.19
 -4 -2 0 102.36 3.55
 -4 2 0 100.41 5.74
 -4 -2 0 107.56 5.4
 4 2 0 96.5 4.84
 4 -2 0 101.41 5.59
 4 2 0 102.62 5.09
 4 2 0 107.69 5.06
 4 -2 0 107.56 5.28
 -4 2 0 99.38 5.1
 4 -2 0 108.99 5.44
 4 2 0 104.41 3.98
 -4 -2 -1 289.54 6.71
 -4 -2 -1 307.07 9.35
 -4 2 -1 316.76 10.01
 4 2 1 308.85 8.75
 4 -2 1 304.91 9.33
 4 2 1 298.19 8.43
 4 2 1 298.56 8.48
 4 -2 1 323.08 8.92
 4 2 1 305.17 7.41
 4 -2 1 312.53 9.53
 -4 2 -1 303.7 9.26
 -4 2 -2 24.61 3.36
 -4 -2 -2 21.99 2.89
 -4 -2 -2 23.68 2.44
 4 2 2 20.05 2.22
 4 -2 2 19.79 2.63
 4 2 2 19.49 2.3
 4 2 2 20.82 2.56
 -4 2 -2 23.96 1.98
 4 -2 2 26.34 2.84
 -4 2 -2 22.49 2.98
 -4 -2 -3 53.98 3.57
 -4 -2 -3 57.65 4.39
 -4 2 -3 58.24 4.79
 4 2 3 53.62 3.8
 4 -2 3 55.22 4.05
 4 2 3 57.91 3.82
 -4 2 -3 56.52 2.7
 4 -2 3 58.09 3.97
 -4 2 -3 59.75 4.61
 4 2 3 58.34 3.82
 -4 -2 -4 9.43 2.02
 4 2 4 9.11 1.97
 4 2 4 8.12 1.74
 4 -2 4 8.78 1.71
 4 2 4 8.52 1.79
 4 -2 4 7.05 1.73
 -4 2 -4 8.03 1.04
 -4 2 -4 6.69 1.97
 -4 -2 -5 128.32 6.22
 4 2 5 129.97 5.77
 4 -2 5 127.44 5.56
 4 2 5 136.03 5.7
 4 -2 5 135.83 5.88
 -4 2 -5 135.29 7.31
 -4 -2 -6 154.24 7.09
 4 2 6 149.63 6.11
 4 2 6 150.39 6.01
 4 -2 6 147.02 5.96
 4 -2 6 147.43 6.07
 -4 2 -6 141.34 7.84
 4 2 7 18.66 2.39
 4 2 7 16.37 2.07
 4 -2 7 19.49 2.32
 -4 -2 -7 19.74 2.95
 -4 2 -7 19.93 3.39
 -4 2 -7 18.22 3.43
 4 2 8 2.6 1.29
 4 -2 8 2.43 1.2
 -4 -2 -8 -0.53 1.8
 -4 2 -8 5.96 2.64
 -4 2 -8 2.8 2.04
 4 -2 9 379.08 9.23
 -4 -2 -9 383.25 13.11
 -4 2 -9 381.62 14
 -4 2 -9 396.4 14.04
 -4 -2 -10 95.63 6.88
 -4 -2 -10 84.56 4.3
 4 -2 10 81.93 2.43
 -4 2 -10 94.42 7.44
 -4 2 -10 86.86 7
 -4 2 -11 3.5 2.82
 -4 -2 -11 1 2.16
 -4 2 -11 2.45 2.11
 -4 2 -12 -0.61 2.43
 -4 -2 -12 -1.2 2.26
 -4 2 -12 2.01 1.88
 -4 -2 -13 194.59 10.98
 -4 2 -13 183.26 11.29
 -4 2 -13 171.22 10.54
 -4 -2 -14 0.04 2.53
 -4 2 -14 -0.98 2.39
 -4 2 -14 0.45 2.15
 -4 2 -15 4.28 2.54
 -4 -2 -15 7.43 3.45
 -4 2 -15 4.21 2.69
 -4 -2 -16 6.67 3.04
 -4 2 -16 4.23 3.18
 -4 2 -16 8.21 3.33
 -4 2 -17 5.31 3.3
 -4 -2 -17 5.61 3.21
 -4 2 -17 2.8 2.56
 -4 2 -18 1.87 2.59
 -4 -2 -18 -3.53 2.88
 -4 2 -18 1.4 2.96
 -4 2 -19 25.27 5.24
 -4 -2 -19 33.11 5.85
 -4 2 -19 23.85 4.83
 -4 -2 -19 35.75 6.23
 -4 -2 -20 -6.2 3.99
 -4 2 -20 0.36 2.55
 -4 -2 -20 1.49 2.97
 4 3 -27 3.77 3.17
 4 3 -26 3.57 3.06
 4 -3 -26 -2.2 2.4
 -4 -3 26 2.26 2.43
 4 3 -25 15.73 4.47
 4 -3 -25 7.61 3.51
 -4 -3 25 8.9 2.97
 4 3 -24 21.1 4.65
 4 -3 -24 21.04 4.69
 -4 -3 24 23.49 4.16
 4 3 -23 4.67 2.94
 4 -3 -23 12.5 3.78
 -4 -3 23 5.29 2.52
 4 3 -23 9.2 2.29
 4 3 -22 33.22 5.28
 4 -3 -22 35.14 5.19
 -4 -3 22 39.38 5.17
 4 3 -22 30 3.66
 4 3 -21 23.45 4.46
 4 -3 -21 24.75 4.59
 4 -3 -21 19.12 3.55
 4 3 -21 20.39 2.95
 -4 -3 21 20.98 3.65
 4 3 -20 37.45 5.12
 4 -3 -20 39.71 5.47
 4 -3 -20 39.32 3.23
 4 3 -20 33.19 3.2
 4 3 -20 36.62 3.19
 4 -3 -20 41.25 5.16
 -4 -3 20 35.65 4.83
 4 3 -20 36.29 3.9
 4 3 -19 24.85 4.11
 4 -3 -19 19.7 4.03
 4 -3 -19 18.79 2.42
 4 3 -19 19.41 2.62
 4 3 -19 20.42 2.67
 4 -3 -19 15.48 3.4
 -4 -3 19 12.9 3.02
 4 3 -19 21.06 2.82
 4 3 -18 96.01 7.16
 4 -3 -18 93.6 7.48
 4 3 -18 100.76 5.69
 4 -3 -18 99.66 5.3
 4 3 -18 103.6 5.44
 4 -3 -18 110.61 8.01
 -4 -3 18 94.96 6.9
 4 3 -18 95.29 5.61
 4 3 -17 39.61 4.68
 4 -3 -17 35.13 4.59
 4 3 -17 36.94 3.57
 4 3 -17 38.6 3.43
 4 -3 -17 41.75 3.54
 4 -3 -17 39.27 4.82
 -4 -3 17 45.68 4.82
 4 3 -17 37.83 1.42
 4 3 -17 37.97 3.58
 4 3 -16 22.76 3.36
 4 -3 -16 31.85 4.4
 4 3 -16 28.12 3.24
 4 3 -16 27.58 3.03
 4 -3 -16 27.25 3.39
 4 -3 -16 27.2 4.04
 4 3 -16 28.53 3.06
 4 -3 -16 27.26 2.78
 -4 -3 16 20.19 3.36
 4 3 -15 197.79 9.01
 4 -3 -15 215.28 9.94
 4 -3 -15 200.65 8.57
 4 3 -15 201.95 7.74
 4 3 -15 211.13 8.24
 4 -3 -15 215.53 10.27
 -4 -3 15 179.48 7.7
 -4 -3 15 215.47 9.56
 4 -3 -15 198.88 7
 4 3 -15 206.78 7.48
 4 -3 -14 29.5 3.89
 4 3 -14 28.03 3.24
 4 -3 -14 32.65 3.76
 4 3 -14 25.88 3.05
 4 3 -14 24.13 3.15
 -4 -3 14 32.41 3.39
 4 -3 -14 23.72 3.43
 -4 -3 14 26.4 3.56
 -4 -3 14 25.75 2.91
 4 -3 -14 28.64 2.6
 4 3 -14 29.66 2.98
 4 -3 -13 0.14 1.68
 4 3 -13 3.26 1.47
 -4 -3 13 2.81 1.38
 4 -3 -13 0.1 1.64
 -4 -3 13 0.97 1.36
 4 3 -13 -0.8 1.45
 4 -3 -13 -0.25 1.83
 4 3 -13 1.31 1.18
 -4 -3 13 4.13 2.14
 4 -3 -13 0.72 0.76
 -4 -3 13 4.15 1.61
 4 -3 -12 96.22 6
 -4 -3 12 99.27 5.21
 -4 -3 12 108.46 5.72
 4 -3 -12 106.6 6.4
 4 -3 -12 110.7 7.22
 -4 -3 12 104.47 6.37
 4 3 -12 93.42 5.64
 -4 -3 12 104.55 5.07
 4 -3 -12 95.98 4.39
 4 3 -12 102.53 4.89
 4 3 -12 109.43 5.23
 -4 -3 11 3.46 1.24
 4 3 -11 3.99 1.33
 4 -3 -11 1.58 1.79
 -4 -3 11 2.39 1.36
 4 -3 -11 1.66 1.76
 4 -3 -11 3.98 2.18
 4 3 -11 2.61 1.78
 4 3 -11 2.14 1.15
 -4 -3 11 1.39 1.65
 -4 -3 11 1.22 0.9
 4 -3 -11 0.97 0.92
 4 -3 -10 44.07 4.09
 -4 -3 10 40.59 2.96
 -4 3 10 40.06 1.82
 4 -3 -10 39.5 4.07
 -4 -3 10 40.2 3.53
 4 3 -10 42.01 3.98
 4 -3 -10 38.28 4.48
 -4 -3 10 34.41 3.64
 4 3 -10 41 2.83
 4 3 -10 45.5 3.23
 4 -3 -10 37.48 2.69
 -4 -3 10 37.44 2.93
 -4 -3 9 92.18 3.96
 4 -3 -9 95.46 5.56
 -4 3 9 95.39 3.03
 -4 -3 9 95.03 5.17
 4 -3 -9 97.14 6.02
 4 -3 -9 90.22 6.14
 -4 -3 9 104.15 6.03
 4 3 -9 109.19 6.02
 4 -3 -9 94.42 4.17
 4 3 -9 96.77 3.86
 4 3 -9 95.63 4.52
 -4 -3 9 96.32 4.53
 4 -3 -8 8.92 2.17
 4 3 -8 9.92 1.28
 -4 3 8 8.59 1.09
 -4 -3 8 8.26 1.87
 4 -3 -8 8.09 2.26
 4 -3 -8 8.95 2.65
 4 3 -8 7.57 2.08
 -4 -3 8 10.38 2.27
 -4 -3 8 9.12 1.66
 -4 3 8 7.87 2
 4 3 -8 9.4 1.68
 4 -3 -8 9.49 1.43
 -4 3 8 6.39 1.38
 4 -3 -7 2.27 1.66
 -4 -3 7 0.9 1.38
 4 3 -7 1.71 1.16
 4 -3 -7 -0.28 1.73
 -4 3 7 1.35 0.85
 -4 -3 7 4.12 1.79
 4 -3 -7 -0.14 2.03
 4 3 -7 -1.15 1.81
 4 3 -7 1 0.64
 -4 3 7 0.68 1.49
 -4 -3 7 1.76 0.97
 4 -3 -7 0.13 0.97
 -4 3 7 1.16 1.05
 4 -3 -6 11.08 2.02
 -4 -3 6 11.98 2.33
 4 3 -6 9.33 1.75
 4 -3 -6 10.47 2.44
 -4 3 6 15.34 1.63
 4 3 -6 12.2 2.64
 -4 -3 6 14.56 2.69
 4 -3 -6 11.1 2.76
 -4 3 6 14.88 1.88
 -4 3 6 10.02 1.97
 4 -3 -6 10.12 1.6
 -4 -3 6 12 1.91
 4 3 -5 3.74 0.64
 -4 3 5 5.56 1.67
 4 3 -5 3.51 0.67
 4 -3 -5 4.79 2.29
 -4 -3 5 3.39 1.56
 -4 3 5 3.02 1.1
 4 3 -5 2.91 1.64
 -4 3 5 2.25 1.64
 4 3 -5 8.5 2.26
 4 -3 -5 1.44 1.98
 -4 -3 5 2.53 1.83
 -4 3 5 4.35 1.87
 -4 3 5 2.91 1.19
 -4 -3 5 4.38 1.22
 4 -3 -5 3.81 1.24
 4 3 -4 24.6 1.22
 -4 3 4 21.3 2.55
 4 3 -4 28.34 2.91
 4 -3 -4 22.23 3.23
 -4 -3 4 30.31 3.01
 4 3 -4 27.53 3.37
 -4 -3 4 18.67 2.83
 4 -3 -4 28.86 3.63
 4 3 -4 25.79 2.95
 4 -3 -4 22.75 2.46
 -4 3 4 25.01 2.97
 -4 3 4 23.74 2.46
 -4 -3 4 24.44 2.54
 4 3 -3 321.86 4.54
 -4 -3 3 333.23 9.51
 4 3 -3 310.12 9.27
 -4 3 3 340.11 9.54
 4 -3 -3 320.11 10.7
 4 -3 -3 322.19 10.61
 4 3 -3 331.91 9.84
 -4 3 3 313.72 9.3
 4 -3 -3 327.08 8.92
 -4 3 3 333.16 8.76
 -4 -3 2 13.17 1.11
 4 3 -2 13.71 1.2
 4 -3 -2 13.61 2.77
 -4 -3 2 10.03 2.18
 4 -3 -2 14.65 3.01
 4 3 -2 17.65 2.67
 -4 3 2 19.13 2.72
 4 -3 -2 12.58 2.1
 -4 3 2 11.82 1.95
 -4 -3 1 36.7 2.03
 4 3 -1 31.45 1.99
 4 -3 -1 33.35 3.83
 -4 -3 1 34.19 3.46
 4 -3 -1 36.04 3.86
 4 3 -1 33.82 3.39
 -4 3 1 27.93 3.02
 4 3 0 138.46 4.46
 -4 -3 0 139.43 4.3
 -4 3 0 140.42 7.23
 -4 -3 0 139.11 6.61
 4 -3 0 147.14 7.28
 4 -3 0 139.67 7.01
 -4 3 0 139.16 6.39
 -4 3 -1 52.24 4.78
 -4 -3 -1 58.79 3.16
 -4 -3 -1 63.12 4.71
 4 -3 1 60.66 4.8
 4 -3 1 59.04 4.63
 -4 3 -1 55.12 4.45
 4 3 1 64.37 3.58
 -4 -3 -2 97.14 5.79
 -4 3 -2 107.21 6.74
 -4 -3 -2 106.07 4.58
 4 -3 2 106.36 6.24
 4 -3 2 112.68 6.24
 -4 3 -2 105.79 3.23
 4 3 2 111.37 5.08
 -4 3 -2 99.9 5.89
 -4 -3 -3 184.4 7.99
 -4 3 -3 178.63 8.65
 -4 -3 -3 178.66 6.39
 4 -3 3 172.42 7.93
 4 -3 3 180.38 7.89
 -4 3 -3 183.49 3.72
 -4 3 -3 176.57 8.1
 4 3 3 167.45 6.63
 4 -3 4 162.56 7.55
 -4 -3 -4 166.1 7.71
 -4 3 -4 151.39 8.19
 -4 -3 -4 155.82 6.4
 -4 3 -4 160.4 7.98
 -4 -3 -5 41.03 3.52
 -4 -3 -5 37.08 4.02
 4 3 5 38.42 3.63
 4 -3 5 34.48 3.75
 -4 3 -5 35.68 1.93
 -4 -3 -5 37.58 2.56
 -4 3 -5 36.45 4.03
 -4 -3 -6 107.19 5.96
 -4 -3 -6 94.17 6.42
 4 -3 6 100.65 5.9
 4 3 6 93.63 5.42
 4 3 6 89.64 5.24
 -4 -3 -6 100.34 3.66
 -4 3 -6 99.72 6.87
 -4 -3 -7 40.85 4.3
 -4 -3 -7 37.97 3.97
 4 3 7 35.63 3.34
 4 3 7 36.58 3.4
 4 -3 7 30.1 3.37
 -4 -3 -7 40.38 2.05
 -4 3 -7 33.27 4.23
 4 -3 8 613.33 13.23
 4 3 8 604.17 13.44
 4 3 8 608.91 13.22
 -4 -3 -8 598.05 15.42
 -4 -3 -8 607.45 16.31
 -4 3 -8 607.9 17.38
 -4 3 -8 628 18.14
 4 3 9 125.76 6.03
 4 -3 9 136.86 6.21
 4 3 9 124.8 6.14
 -4 -3 -9 125.28 7.64
 -4 -3 -9 131.01 7.95
 -4 3 -9 127.65 8.28
 -4 3 -9 142.97 9.19
 4 3 10 42.2 3.62
 4 3 10 37.15 3.3
 4 -3 10 45.23 3.59
 -4 -3 -10 40 4.71
 -4 -3 -10 36.78 4.68
 -4 3 -10 42.97 5.26
 -4 3 -10 35.69 5.09
 4 3 11 134.65 6.23
 4 3 11 128.33 5.88
 4 -3 11 129.51 5.88
 -4 -3 -11 121.72 8.08
 -4 -3 -11 117.99 7.94
 -4 3 -11 121.2 8.93
 -4 3 -11 114.7 8.39
 4 -3 12 602.46 12.34
 -4 -3 -12 606.75 18.38
 -4 -3 -12 598.8 17.98
 -4 3 -12 618.4 20.29
 -4 3 -12 590.55 19.03
 -4 3 -13 -2.18 2.36
 -4 -3 -13 0.99 1.8
 -4 -3 -13 -1.9 2.59
 -4 3 -13 -2.44 2.82
 -4 -3 -14 59.53 6.22
 -4 -3 -14 66.31 6.85
 -4 3 -14 75.79 7.41
 -4 3 -14 77.14 7.86
 -4 3 -15 16.13 4.11
 -4 -3 -15 19.86 4.06
 -4 -3 -15 11.75 3.59
 -4 3 -15 11.56 3.36
 -4 -3 -16 89.87 8.43
 -4 -3 -16 115.85 8.74
 -4 3 -16 104.28 9.06
 -4 3 -16 108.39 9.78
 -4 3 -17 0.5 3.35
 -4 -3 -17 1.69 2.55
 -4 -3 -17 -2.1 3.1
 -4 3 -17 -2.94 3.08
 -4 3 -18 46.14 7.12
 -4 -3 -18 40.82 5.6
 -4 -3 -18 46.75 6.59
 -4 3 -18 38.95 6.09
 -4 -3 -19 -4.82 2.73
 -4 3 -19 0.65 2.55
 4 4 -27 -0.53 2.98
 4 4 -26 -3.7 3.28
 4 -4 -26 3.97 3.46
 4 4 -25 14.12 4.45
 4 -4 -25 14.6 4.03
 -4 -4 25 17.24 4.02
 4 4 -24 0.2 2.5
 4 -4 -24 -3.25 2.48
 -4 -4 24 3.33 2.22
 4 4 -23 12.01 3.59
 4 -4 -23 17.71 4.43
 4 -4 -23 15.49 3.69
 -4 -4 23 15.46 3.61
 4 4 -23 17.33 3.16
 4 4 -22 -1.36 2.55
 4 -4 -22 2.82 2.72
 4 -4 -22 3.94 2.75
 4 4 -22 0.17 1.48
 -4 -4 22 -1.22 2.34
 4 4 -21 8.46 3.09
 4 -4 -21 5.3 3.42
 4 -4 -21 3.02 2.11
 -4 -4 21 6.03 2.64
 4 4 -21 7.8 2.28
 4 4 -20 29.72 4.74
 4 -4 -20 26.94 4.63
 4 4 -20 29.2 3.33
 4 -4 -20 28.51 3.32
 4 4 -20 22.72 3.07
 4 -4 -20 25.04 4.25
 4 4 -20 29.88 3.72
 -4 -4 20 31.33 4.69
 4 4 -19 95.32 7.62
 4 -4 -19 102.86 8.17
 4 4 -19 90.93 5.94
 4 4 -19 91.32 5.73
 4 -4 -19 94.18 6.56
 4 -4 -19 102.66 8.26
 -4 -4 19 98.06 7.45
 4 4 -19 96.31 6.27
 4 -4 -18 21.47 4.22
 4 4 -18 17.35 2.77
 4 -4 -18 20.45 3.31
 4 4 -18 18.18 3.04
 4 -4 -18 20.81 3.87
 -4 -4 18 20.48 3.77
 4 4 -18 23 3.21
 4 -4 -17 39.28 5.19
 4 4 -17 33.66 3.69
 4 4 -17 44.18 4.26
 4 -4 -17 36.39 4.29
 4 -4 -17 37.54 5.03
 -4 -4 17 40.31 4.82
 4 4 -17 39.29 3.95
 4 -4 -16 135.36 8.65
 4 -4 -16 138.97 8.01
 4 -4 -16 127.74 2.81
 4 -4 -16 142.7 9.03
 -4 -4 16 130.38 8.09
 4 4 -16 139.56 7.35
 4 4 -16 135.76 6.96
 4 4 -16 145.39 7.76
 4 4 -15 15.59 2.86
 4 -4 -15 15.61 3.23
 4 -4 -15 15.06 3.11
 -4 -4 15 18.68 3.56
 4 4 -15 16.72 2.96
 4 -4 -15 19.53 3.82
 4 4 -15 12.92 2.43
 4 -4 -14 76.21 6.13
 -4 -4 14 85.22 5.87
 4 -4 -14 85.02 6.42
 4 4 -14 87.69 5.86
 4 -4 -14 88.17 7.08
 -4 -4 14 73.66 5.95
 4 4 -14 82.16 5.34
 4 4 -14 81.83 5.26
 4 -4 -13 56.62 5.21
 -4 -4 13 46.07 4.46
 4 -4 -13 49.66 4.89
 4 -4 -13 52.06 5.59
 -4 -4 13 51.16 5.08
 4 4 -13 45.14 4.33
 4 4 -13 50.53 4.09
 4 4 -13 54.06 4.19
 -4 4 12 66.83 2.95
 -4 -4 12 60.46 4.31
 4 -4 -12 65.68 5.53
 -4 -4 12 67.63 5.12
 4 -4 -12 63.15 5.61
 4 4 -12 74.46 5.5
 -4 -4 12 84.5 6.14
 4 -4 -12 62.29 5.88
 4 4 -12 70.98 4.41
 4 4 -12 71.35 4.71
 -4 -4 11 243.58 8.15
 4 -4 -11 253.33 10
 -4 4 11 249.63 5.78
 -4 -4 11 253.2 9.51
 4 -4 -11 245.37 10.49
 4 -4 -11 256.81 11.2
 -4 -4 11 255.43 10.34
 4 4 -11 251.57 9.63
 4 4 -11 255.97 8.65
 4 4 -11 253.74 7.75
 -4 4 10 129.51 4.39
 4 -4 -10 133.97 7.24
 -4 -4 10 135.33 6.87
 4 -4 -10 123.43 7.54
 -4 -4 10 125.65 7.41
 4 -4 -10 123.07 7.8
 4 4 -10 124.35 6.9
 4 4 -10 124.97 6.07
 4 4 -10 132.34 5.26
 4 -4 -9 58.71 4.92
 -4 4 9 57.26 3.05
 -4 -4 9 54.81 4.45
 4 -4 -9 59.82 5.36
 4 4 -9 61.11 5.02
 4 -4 -9 62.84 5.67
 -4 -4 9 66.32 5.41
 4 4 -9 62.54 4.3
 4 4 -9 67.1 3.58
 4 -4 -9 59.08 3.92
 4 -4 -8 0.71 1.59
 4 -4 -8 -0.61 1.97
 -4 -4 8 1.99 1.69
 -4 4 8 0.92 0.71
 4 -4 -8 -1.1 1.95
 -4 -4 8 1.47 1.9
 4 4 -8 -1.64 1.69
 -4 -4 8 0.23 0.59
 4 4 -8 0.6 1.32
 -4 4 8 1.99 1.42
 4 -4 -7 37.73 3.73
 -4 -4 7 33.44 3.56
 -4 4 7 37.26 2.69
 -4 -4 7 38.23 4.21
 4 4 -7 36.75 4.04
 4 -4 -7 30.53 4.23
 -4 4 7 37.38 3.81
 -4 4 7 34.38 3.12
 4 4 -6 253.18 5.84
 -4 4 6 246.23 7.08
 -4 -4 6 254.95 8.98
 4 -4 -6 245.01 10.57
 4 4 -6 250.46 9.91
 -4 4 6 248.05 9.07
 -4 4 6 235.69 7.87
 -4 -4 5 43.07 4.03
 4 4 -5 45.64 2.55
 4 4 -5 41 2.26
 -4 4 5 42.77 3.18
 4 -4 -5 45.75 4.84
 -4 4 5 38.9 3.71
 -4 4 5 41.12 3.46
 4 4 -4 5.19 0.92
 -4 4 4 6.48 1.52
 -4 -4 4 9.05 2.2
 4 -4 -4 4.78 2.7
 -4 4 4 6.81 1.81
 -4 4 4 7.45 2.06
 4 4 -3 22.21 1.67
 -4 4 3 18.72 2.34
 -4 -4 3 26.06 3.25
 4 -4 -3 23.55 3.75
 -4 4 3 24.64 2.98
 -4 4 3 20.49 2.84
 4 4 -2 208.15 5.2
 -4 -4 2 218.95 8.57
 4 -4 -2 218.72 9.82
 -4 4 2 240.96 8.78
 -4 4 2 224.06 8.27
 4 4 -1 69.96 3.27
 -4 -4 1 75.25 5.19
 -4 -4 1 73.84 3.33
 4 -4 -1 82.43 6.26
 4 -4 -1 70.82 5.84
 -4 4 1 73.46 5.11
 -4 4 1 74.37 5.07
 -4 -4 0 77.04 5.33
 -4 -4 0 69.41 3.41
 4 4 0 71.3 3.55
 -4 4 0 70.15 5.79
 4 -4 0 74.45 5.92
 4 -4 0 62.31 5.52
 -4 4 0 72.5 4.99
 -4 4 0 70.31 4.96
 4 4 1 119.19 4.94
 -4 -4 -1 114.59 4.68
 -4 4 -1 121.21 7.43
 -4 -4 -1 111.72 6.45
 4 -4 1 118.99 7.34
 4 -4 1 102.14 6.88
 -4 4 -1 112.85 6.43
 4 4 2 396.41 9.55
 -4 -4 -2 388.46 9.18
 -4 4 -2 380.65 13.21
 -4 -4 -2 385.74 11.89
 4 -4 2 376.92 12.83
 4 -4 2 377.25 12.76
 -4 4 -2 379.23 8.28
 -4 4 -2 382.87 12.05
 4 4 3 191.33 7.01
 -4 -4 -3 185.97 6.81
 -4 4 -3 168.09 9.05
 -4 -4 -3 184.39 8.5
 4 -4 3 182.92 9.12
 -4 4 -3 168.02 5.16
 -4 4 -3 187.13 8.71
 -4 -4 -4 129.17 6.01
 -4 4 -4 113.01 7.67
 -4 -4 -4 128.84 7.24
 4 -4 4 119.39 7.35
 -4 4 -4 124.8 4.22
 -4 4 -4 117.13 7.21
 -4 -4 -5 44.18 4.38
 -4 4 -5 49.92 5.38
 -4 -4 -5 51.19 4.11
 4 -4 5 48.66 4.86
 -4 -4 -5 44.37 3.57
 -4 4 -5 46.48 4.82
 -4 -4 -6 67.93 4.91
 -4 -4 -6 69.3 5.66
 4 -4 6 67.8 5.53
 -4 -4 -6 66.87 4.1
 -4 4 -6 62.98 5.64
 -4 -4 -7 9.5 2.76
 -4 -4 -7 11.51 2.39
 4 -4 7 8.99 2.55
 -4 -4 -7 11.02 1.87
 -4 4 -7 8.25 2.52
 -4 -4 -8 79.06 6.18
 -4 -4 -8 74.66 5.66
 4 -4 8 72.67 5.73
 4 4 8 68.57 5.08
 -4 -4 -8 74.35 3.88
 -4 4 -8 80.37 6.71
 -4 -4 -9 7.67 2.38
 -4 -4 -9 8.7 2.77
 4 4 9 5.04 1.76
 4 4 9 6.82 1.8
 4 -4 9 6.47 2.19
 -4 -4 -9 7.49 1.35
 -4 4 -9 5.54 2.68
 4 4 10 9.29 2.38
 4 4 10 6.19 2.06
 4 -4 10 4.02 1.77
 -4 -4 -10 8.83 2.76
 -4 -4 -10 7.23 2.55
 -4 4 -10 2.66 2.34
 -4 4 -10 4.19 2.71
 4 4 11 64.73 4.88
 4 -4 11 78.35 5.22
 4 4 11 67.4 4.92
 -4 -4 -11 65.9 6.14
 -4 -4 -11 68.12 6.18
 -4 4 -11 68.03 6.75
 -4 4 -11 66.37 7.03
 4 -4 12 0.32 1.36
 -4 -4 -12 -0.29 2.3
 -4 4 -12 2.23 2.38
 -4 -4 -12 -2.25 2.39
 -4 4 -12 1.34 2.01
 -4 -4 -13 3.02 2.3
 -4 -4 -13 1.89 2.19
 -4 4 -13 2 2.6
 -4 4 -14 3.83 2.97
 -4 -4 -14 3.75 2.42
 -4 -4 -14 -0.65 2.44
 -4 4 -14 2.07 2.47
 -4 4 -15 -1.16 2.64
 -4 -4 -15 0.77 2.27
 -4 -4 -15 0.18 2.19
 -4 4 -15 1.26 2.21
 -4 4 -16 -5.88 3.69
 -4 -4 -16 -0.62 2.14
 -4 -4 -16 2.75 2.36
 -4 4 -16 -2.29 2.93
 -4 -4 -17 1.3 2.1
 -4 -4 -17 0.26 2.67
 -4 4 -17 5.79 2.61
 -4 -4 -18 15.18 4.28
 -4 4 -18 15.85 4.39
 -4 -4 -19 15.19 4.35
 4 5 -26 17.92 4.72
 4 -5 -25 -0.43 2.68
 4 5 -25 -1.21 2.69
 4 -5 -24 -7.68 3.95
 4 5 -24 -2.72 2.94
 -4 -5 24 -2.12 2.2
 4 5 -23 11.8 3.44
 4 -5 -23 17.03 4.39
 -4 -5 23 17.4 3.98
 4 5 -23 16.14 3.19
 4 -5 -22 7.4 3.18
 4 5 -22 1.89 2.44
 -4 -5 22 3.79 2.4
 4 -5 -22 2.29 2.6
 4 5 -22 4.68 2.26
 4 -5 -21 18.39 4.21
 4 5 -21 24.92 4.57
 -4 -5 21 23.79 4.35
 4 -5 -21 14.66 3.87
 4 5 -21 18.09 3.43
 4 -5 -20 20.85 4.31
 4 -5 -20 22.89 3.86
 4 5 -20 20.85 3.21
 4 5 -20 21.34 3.45
 4 -5 -20 26.8 4.61
 -4 -5 20 25.24 4.63
 4 5 -20 21.74 3.47
 4 -5 -19 32.09 5.18
 4 5 -19 48.55 5.37
 4 -5 -19 34.09 4.6
 4 5 -19 34.97 4.28
 4 -5 -19 37.94 5.35
 -4 -5 19 43.67 5.38
 4 5 -19 36 4.22
 4 5 -18 1.49 1.88
 4 -5 -18 2.45 2.29
 4 -5 -18 2.78 2.14
 4 5 -18 10.34 2.64
 -4 -5 18 2.16 2.29
 4 -5 -18 6.71 2.95
 4 5 -18 6.05 2.35
 4 -5 -17 95.14 7.77
 4 -5 -17 76.49 6.54
 -4 -5 17 88.01 7.35
 4 -5 -17 81.23 7.41
 4 5 -17 87.93 6.23
 4 5 -17 88.63 6.61
 4 5 -17 91.21 6.38
 4 -5 -16 26.22 4.19
 4 5 -16 29.99 3.76
 4 -5 -16 29.98 4.4
 4 -5 -16 33.54 4.93
 -4 -5 16 39.32 5.09
 4 5 -16 34.14 4.07
 4 5 -16 32.32 3.81
 4 -5 -15 107.39 7.94
 4 -5 -15 105.78 3.98
 4 -5 -15 105.58 7.75
 4 5 -15 122.24 7.33
 -4 -5 15 100.28 7.57
 4 -5 -15 121.03 8.78
 4 5 -15 112.65 6.85
 4 5 -15 111.39 6.64
 4 -5 -14 64.41 5.96
 -4 -5 14 76.99 6.22
 4 -5 -14 70.81 3.44
 4 -5 -14 64.86 6.27
 -4 -5 14 76.56 6.55
 4 -5 -14 63.61 6.5
 4 5 -14 69.44 5.65
 4 5 -14 72.67 5.14
 4 5 -14 66.38 5.27
 -4 5 13 58.53 3.39
 4 -5 -13 57.62 5.64
 -4 -5 13 66.58 5.69
 4 -5 -13 52.63 5.6
 4 5 -13 63.17 5.36
 -4 -5 13 67.77 6.28
 4 -5 -13 67.56 6.5
 4 5 -13 62.04 5.03
 4 5 -13 59.58 4.57
 4 -5 -12 1.7 1.8
 -4 5 12 2.37 1.04
 4 -5 -12 4.94 2.46
 -4 -5 12 2.34 1.75
 4 5 -12 1.28 1.93
 4 -5 -12 5.91 2.78
 -4 -5 12 -0.59 2.15
 4 5 -12 -0.7 1.44
 4 5 -12 3.45 1.88
 4 -5 -11 7.86 2.72
 -4 5 11 7.86 1.49
 -4 -5 11 10.42 2.65
 4 5 -11 9.36 2.58
 4 -5 -11 5.16 2.54
 -4 -5 11 7.72 2.67
 4 5 -11 6.72 1.59
 4 5 -11 13.45 2.55
 4 -5 -10 18.06 3.29
 -4 5 10 10.96 1.73
 -4 -5 10 12.99 2.84
 -4 -5 10 12.68 3.15
 4 -5 -10 10.5 3.13
 4 5 -10 10.1 2.67
 4 5 -10 15.38 2.84
 4 -5 -9 10.65 2.51
 -4 -5 9 14.73 2.87
 -4 5 9 14.67 2.04
 -4 -5 9 16.16 3.47
 4 5 -9 17.11 3.11
 4 -5 -9 15.12 3.44
 -4 -5 9 13.59 1.43
 4 5 -9 12.5 2.65
 4 5 -8 6.89 1.62
 4 -5 -8 4.69 2.08
 -4 -5 8 5.76 2.25
 -4 5 8 5.16 1.5
 4 5 -8 7.97 2.54
 4 -5 -8 5.51 2.81
 -4 -5 8 5.04 1.11
 4 5 -8 6.73 1.84
 -4 5 8 5.54 1.85
 4 5 -7 14.42 1.9
 -4 -5 7 17.86 2.92
 -4 5 7 16.53 2.18
 4 5 -7 13.88 3.28
 4 -5 -7 10.27 2.98
 -4 -5 7 13.32 1.68
 -4 5 7 14.5 2.48
 4 5 -6 184.76 6.14
 4 5 -6 188.03 5.93
 -4 -5 6 184.76 8.48
 4 -5 -6 179.15 10.05
 -4 5 6 178.48 7.8
 -4 -5 6 183.87 6.2
 -4 5 6 200.26 8.94
 4 5 -5 226.87 6.27
 -4 -5 5 220.77 9.16
 4 -5 -5 245.35 11.32
 -4 5 5 234.55 9.59
 -4 5 5 239.72 9.04
 4 5 -4 41.85 2.68
 -4 -5 4 44.06 4.4
 4 -5 -4 39.69 4.88
 -4 5 4 39.56 3.89
 -4 5 4 50.62 4.68
 4 5 -3 122.2 4.66
 -4 -5 3 123.4 6.99
 4 -5 -3 119.41 8.11
 -4 5 3 119.46 6.83
 -4 5 3 124.82 6.82
 4 5 -2 29.55 2.38
 -4 -5 2 29.65 3.79
 4 -5 -2 37.75 5.03
 -4 5 2 34.95 3.89
 -4 5 2 34.3 3.83
 -4 -5 1 221.79 9.39
 4 5 -1 200.51 6.27
 4 -5 -1 216.26 10.72
 -4 5 1 208.3 9
 -4 5 1 219.09 9.07
 4 5 0 -1.49 1.28
 -4 -5 0 -0.7 1.13
 -4 5 0 0.78 2.12
 -4 -5 0 -0.37 1.75
 4 -5 0 5.88 3.05
 -4 5 0 1.62 1.76
 -4 5 0 0.52 1.81
 4 5 1 209.03 7.06
 -4 -5 -1 224.81 9.66
 -4 5 -1 219.25 10.7
 -4 -5 -1 227.35 7.37
 4 -5 1 229.83 11.3
 -4 5 -1 221.78 9.21
 -4 5 -1 221.46 9.71
 -4 -5 -2 2.36 1.17
 4 5 2 5.84 1.45
 -4 5 -2 8.41 3.22
 -4 -5 -2 5.01 2.31
 4 -5 2 4.2 2.74
 -4 5 -2 4.87 1.44
 -4 5 -2 4.27 2.23
 -4 5 -2 8.06 2.33
 -4 5 -3 85.37 6.96
 -4 -5 -3 85.68 6.28
 -4 -5 -3 80.76 4.83
 4 -5 3 76.43 6.5
 -4 5 -3 80.36 4.44
 -4 5 -3 84.7 5.91
 -4 5 -3 81.35 6.34
 -4 -5 -4 101.2 6.83
 -4 -5 -4 101.57 5.61
 -4 5 -4 111.56 8.11
 4 -5 4 102.79 7.55
 -4 5 -4 96.33 4.66
 -4 5 -4 104.96 7.3
 -4 -5 -5 4.92 2.18
 4 -5 5 7.69 2.97
 -4 -5 -5 6.1 1.78
 -4 5 -5 8.23 3.13
 -4 5 -5 6.34 1.37
 -4 5 -5 2.13 1.93
 -4 -5 -6 100.74 6.16
 -4 5 -6 101.42 7.95
 -4 -5 -6 85.39 6.44
 4 -5 6 90.55 7.1
 -4 -5 -6 100.12 6.04
 -4 5 -6 99.46 7.44
 -4 -5 -7 -2.37 1.91
 4 -5 7 2.66 2.14
 -4 -5 -7 -2.8 2.16
 -4 -5 -7 2.23 1.66
 -4 5 -7 0.96 2.08
 -4 -5 -8 21.98 3.29
 -4 -5 -8 21.71 3.58
 4 -5 8 21.07 3.5
 -4 -5 -8 18.46 2.58
 -4 5 -8 23.37 4.22
 -4 -5 -9 17.2 3.29
 -4 -5 -9 5.72 2.35
 4 -5 9 12.63 3.03
 -4 -5 -9 14.79 2.32
 -4 5 -9 14.96 3.58
 4 5 10 160.32 8.54
 4 -5 10 147.19 8.73
 -4 -5 -10 159.12 9.08
 -4 -5 -10 149.24 9.05
 -4 5 -10 149.04 10.06
 4 5 11 19.78 3.14
 -4 -5 -11 20.81 3.8
 4 -5 11 22.75 3.6
 -4 -5 -11 14.81 3.3
 -4 5 -11 26.46 4.75
 -4 5 -11 19.27 3.99
 -4 -5 -12 0.95 2.17
 -4 -5 -12 2.52 2.09
 -4 5 -12 0.81 2.33
 -4 5 -12 -2.97 2.4
 -4 -5 -13 8.77 2.81
 -4 5 -13 6.75 3.41
 -4 -5 -13 12.27 3.34
 -4 5 -13 6.33 2.63
 -4 5 -14 6.33 3.24
 -4 -5 -14 1.25 2.29
 -4 5 -14 -3.25 3.38
 -4 -5 -15 1.44 2.42
 -4 5 -15 -0.62 2.85
 -4 -5 -15 -3.24 2.61
 -4 5 -15 -2.4 2.51
 -4 -5 -16 2.34 2.51
 -4 5 -16 2.04 2.96
 -4 5 -16 -1.01 2.42
 -4 -5 -17 38.46 5.83
 -4 5 -17 37.19 6.06
 -4 -5 -18 -0.6 2.2
 4 6 -25 -2.18 3.03
 4 6 -24 -1.12 2.65
 4 -6 -23 -3.75 3.38
 4 6 -23 0.02 2.31
 -4 -6 23 -3.42 2.48
 4 6 -23 -1.74 2.15
 4 6 -22 33.81 5.54
 4 -6 -22 36.86 5.95
 -4 -6 22 41.25 5.96
 4 -6 -22 30.24 5.28
 4 6 -22 33.04 4.79
 4 -6 -21 0.95 3.05
 4 -6 -21 -0.87 2.57
 -4 -6 21 2.87 2.28
 4 6 -21 1.5 2.11
 4 -6 -20 59.49 7.08
 4 6 -20 56.54 6.16
 4 -6 -20 50.01 5.94
 4 -6 -20 51.81 6.43
 -4 -6 20 59.58 6.58
 4 6 -20 68.14 6.44
 4 6 -19 -1.43 2.17
 4 -6 -19 0.81 2.68
 4 -6 -19 0.99 2
 -4 -6 19 0.57 2.17
 4 -6 -19 5.4 2.77
 4 6 -19 1.46 1.75
 4 6 -18 29.26 4.18
 4 -6 -18 30.35 5.09
 4 -6 -18 28.11 4.68
 4 -6 -18 30.35 5.2
 -4 -6 18 27.44 4.76
 4 6 -18 23.12 3.76
 4 -6 -17 32.78 5.01
 4 6 -17 27.21 3.88
 4 -6 -17 24.33 4.58
 4 6 -17 30.26 4.09
 4 -6 -17 23.65 4.71
 -4 -6 17 27.62 4.65
 4 6 -17 27.84 4.2
 4 6 -16 31.25 4.08
 4 -6 -16 22.27 4.39
 4 -6 -16 24.18 4.34
 4 6 -16 28.71 3.83
 -4 -6 16 35.92 5.19
 4 -6 -16 25.52 4.73
 4 6 -16 31.11 4.26
 4 -6 -15 41.66 5.36
 4 -6 -15 35.5 5.02
 4 -6 -15 36.51 5.39
 4 6 -15 41.9 4.78
 -4 -6 15 43.04 5.55
 4 6 -15 43.43 4.57
 4 6 -15 38.5 4.54
 4 6 -14 7.57 2.03
 4 -6 -14 10.8 3.16
 4 -6 -14 7.69 2.89
 -4 -6 14 6.17 2.53
 4 -6 -14 6.83 1.52
 -4 -6 14 11.97 3.32
 4 6 -14 9.42 2.56
 4 -6 -14 5.59 2.97
 4 6 -14 7.64 2.34
 4 -6 -13 0.54 2.01
 -4 -6 13 0.34 2.02
 4 6 -13 -0.11 1.64
 -4 -6 13 -0.34 2.31
 4 -6 -13 -1.5 2.27
 4 6 -13 1 1.4
 4 6 -13 3.22 1.97
 4 -6 -12 7.46 3
 -4 -6 12 15.89 3.37
 4 6 -12 12.99 3.11
 4 -6 -12 8.99 3.06
 4 6 -12 15.71 2.59
 4 6 -12 8.47 2.34
 4 -6 -11 1.17 1.77
 -4 -6 11 0.77 2.15
 4 -6 -11 -2.53 2.87
 4 6 -11 0.8 1.9
 4 6 -11 -2.02 1.98
 4 -6 -10 1.91 1.95
 -4 -6 10 3.05 2.27
 4 6 -10 0.86 2.02
 4 -6 -10 -0.79 2.69
 4 6 -10 -1.89 2.04
 4 -6 -9 138.18 8.5
 -4 -6 9 148.26 8.55
 4 6 -9 139.71 8.45
 4 -6 -9 142.25 9.85
 4 6 -9 150.35 8.26
 4 6 -8 85.04 4.96
 -4 -6 8 87.15 6.43
 4 -6 -8 90.65 7.96
 4 6 -8 83.03 6.72
 -4 -6 8 82.41 4.31
 4 6 -8 92.07 6.42
 -4 6 8 95.78 6.36
 4 6 -7 6.91 1.91
 4 6 -7 3.53 1.16
 -4 -6 7 5.67 1.99
 4 -6 -7 2.55 2.53
 -4 -6 7 2.47 0.98
 -4 6 7 2.19 1.67
 4 6 -6 172.58 6.92
 4 6 -6 157.73 6.26
 -4 -6 6 158.65 8.54
 4 -6 -6 159.88 10.2
 -4 -6 6 151.28 6.35
 -4 6 6 162.76 8.3
 4 6 -5 326.67 8.66
 -4 -6 5 334.79 12.25
 4 -6 -5 336.5 14.58
 -4 6 5 326.8 12.18
 -4 6 5 332.46 11.83
 4 6 -4 169.4 6.22
 -4 -6 4 187.89 9.2
 4 -6 -4 181.53 10.68
 -4 6 4 182.39 9.09
 -4 6 4 204.15 9.38
 4 6 -3 69.76 4.11
 -4 -6 3 73.44 5.9
 4 -6 -3 77.52 7.17
 -4 6 3 74.18 5.86
 -4 6 3 67.96 5.64
 -4 -6 2 116.92 7.48
 4 6 -2 108.06 5.17
 4 -6 -2 125.95 9.02
 -4 6 2 128.07 7.77
 -4 6 2 112.17 7.15
 4 6 -1 4.92 1.36
 -4 -6 1 6.79 2.59
 4 -6 -1 3.37 2.71
 -4 6 1 3.63 2
 -4 6 1 3.25 2
 4 6 0 240.07 8.05
 -4 6 0 258.21 12.38
 -4 -6 0 275.72 11.31
 4 -6 0 269.22 13.15
 -4 6 0 260.24 11.07
 -4 6 0 260.78 10.68
 -4 -6 -1 -0.66 1.28
 -4 6 -1 2.16 2.55
 -4 -6 -1 1.16 1.94
 4 -6 1 2.19 2.92
 -4 6 -1 0.13 1.69
 -4 6 -1 -3.05 2.13
 -4 6 -2 94.41 7.75
 -4 -6 -2 111.76 5.89
 -4 -6 -2 99.84 7.07
 4 -6 2 97.23 8.4
 -4 6 -2 110.16 7.09
 -4 6 -2 103.81 7.36
 -4 -6 -3 46.42 5.13
 -4 6 -3 45.4 5.5
 -4 -6 -3 45.79 3.96
 -4 6 -3 43.3 5.2
 -4 6 -3 47.96 4.81
 -4 -6 -4 128.32 8.19
 -4 6 -4 116.88 8.75
 -4 -6 -4 119.37 6.58
 -4 6 -4 117.63 7.45
 -4 6 -4 116.78 8.17
 -4 -6 -5 32.97 3.66
 -4 6 -5 37.59 5.34
 4 -6 5 36.41 5.14
 -4 -6 -5 34.47 4.53
 -4 -6 -5 30.23 4.06
 -4 6 -5 31.99 4.2
 -4 6 -5 37.05 4.77
 -4 -6 -6 113.36 7.79
 -4 -6 -6 104.05 6.58
 -4 6 -6 95.79 8.2
 4 -6 6 98.39 8.12
 -4 -6 -6 103.14 7.02
 -4 6 -6 96.31 6.91
 -4 6 -6 98.64 7.86
 -4 -6 -7 86.71 6.96
 -4 -6 -7 81.99 6.11
 -4 6 -7 93.08 8.15
 4 -6 7 87.44 7.59
 -4 -6 -7 85.67 6.13
 -4 6 -7 91.5 6.78
 -4 6 -7 80.13 7.22
 -4 -6 -8 1.4 1.74
 -4 -6 -8 -0.28 2.24
 4 -6 8 -1.09 2.23
 -4 -6 -8 -0.01 1.51
 -4 6 -8 -2.41 2.04
 -4 6 -8 -2.06 2.36
 4 -6 9 41.44 5.4
 -4 -6 -9 43.34 5.22
 -4 -6 -9 38.14 4.59
 -4 6 -9 42.06 5.72
 -4 -6 -10 4.8 2.18
 4 -6 10 7.03 2.74
 -4 -6 -10 5.38 2.57
 -4 6 -10 8.03 2.81
 -4 -6 -11 -0.59 1.95
 4 -6 11 3.15 2.41
 -4 -6 -11 -1.81 2.21
 -4 6 -11 -2.69 2.74
 -4 -6 -12 0.91 2.03
 -4 -6 -12 4.98 2.49
 -4 6 -12 2.45 2.84
 -4 6 -12 -1.92 3.14
 -4 -6 -13 30.29 4.58
 -4 -6 -13 20.73 4.09
 -4 6 -13 25.7 4.98
 -4 6 -13 26.6 5.28
 -4 -6 -14 3.03 2.06
 -4 -6 -14 3.85 2.61
 -4 6 -14 3.99 2.47
 -4 6 -15 6.44 4.04
 -4 -6 -15 -4.37 3.01
 -4 6 -15 1.86 2.59
 -4 -6 -16 7.34 3.31
 -4 6 -16 1.35 2.59
 -4 -6 -17 0.59 2.68
 -4 -6 -18 -0.86 2.61
 4 7 -24 12.06 4
 4 -7 -22 -0.08 2.58
 4 7 -22 0.49 2.01
 4 -7 -21 31.18 5.64
 4 -7 -21 31.82 5.43
 -4 -7 21 33.53 5.74
 4 7 -21 16.73 3.67
 4 7 -20 0.29 1.9
 4 -7 -20 -2.2 3.18
 4 -7 -20 -0.47 2.69
 -4 -7 20 0.43 2.2
 4 7 -20 0.24 1.84
 4 7 -19 0.59 2.42
 4 -7 -19 -2.74 3.2
 4 -7 -19 -1.46 2.66
 4 -7 -19 5.04 3.34
 4 7 -19 2.88 2.3
 4 -7 -18 -3.79 3.07
 4 7 -18 -0.8 2.46
 4 -7 -18 -0.16 2.46
 4 -7 -18 -1.41 2.9
 4 7 -18 -0.18 1.84
 4 -7 -17 31.49 5.31
 4 7 -17 38.25 4.68
 4 -7 -17 40.11 5.99
 4 -7 -17 34.04 5.44
 4 7 -17 45.77 5.6
 4 7 -16 28.05 4.03
 4 -7 -16 12.36 3.7
 4 -7 -16 13.68 3.68
 4 7 -16 22.49 3.65
 4 -7 -16 19.29 4.32
 4 7 -16 20.93 3.9
 4 7 -15 0.83 1.79
 4 -7 -15 7.63 3.26
 4 -7 -15 3.24 2.86
 4 7 -15 -0.43 2.09
 4 -7 -15 4.28 2.62
 4 7 -15 4.99 2.68
 4 -7 -14 9.01 3.24
 -4 -7 14 11.63 3.23
 4 -7 -14 9.29 3.66
 4 7 -14 6.5 2.51
 4 7 -14 4.76 2.3
 4 7 -14 8.08 2.37
 4 -7 -13 2.61 2.25
 -4 -7 13 -1.8 2.65
 4 7 -13 5.61 2.81
 4 -7 -13 3.02 2.79
 4 7 -13 0.39 1.48
 4 7 -13 2.22 1.89
 4 -7 -12 55.28 6.12
 -4 -7 12 62.7 6.46
 4 -7 -12 58.31 7.3
 4 7 -12 60.83 6.15
 4 7 -12 60.12 6.09
 4 -7 -11 10.79 3.11
 -4 -7 11 6.11 2.83
 4 7 -11 11.45 3.28
 4 -7 -11 10.04 3.8
 4 7 -11 9.73 2.54
 -4 -7 10 21.15 4.05
 4 7 -10 19.49 3.91
 4 -7 -10 13.24 4.06
 4 7 -10 17.74 3.57
 4 7 -9 40.68 3.9
 -4 -7 9 37.65 4.93
 4 7 -9 44.53 5.46
 4 -7 -9 48.17 6.56
 4 7 -9 39.78 4.96
 4 7 -8 117.32 6.41
 -4 -7 8 119.31 8.19
 4 -7 -8 104.17 8.94
 4 7 -7 68.23 4.98
 -4 -7 7 66.96 6.3
 4 -7 -7 71.5 7.58
 -4 7 7 72.45 6.13
 4 7 -6 29.25 3.37
 -4 -7 6 16.72 3.62
 4 -7 -6 23.91 4.94
 -4 7 6 24.91 3.76
 4 7 -5 143.72 7.13
 -4 -7 5 141.09 8.7
 4 -7 -5 142.08 10.4
 -4 7 5 134.67 8.29
 -4 -7 4 37.4 4.76
 4 -7 -4 28.5 5.13
 -4 7 4 36.54 4.57
 -4 -7 3 2.76 1.71
 4 -7 -3 -3.85 3.3
 -4 7 3 0.2 2.1
 -4 7 3 2.19 2.25
 -4 -7 2 55.46 5.64
 4 -7 -2 43.22 6.1
 -4 7 2 56.15 5.69
 -4 7 2 48.74 5.12
 -4 -7 1 324.03 12.93
 4 -7 -1 319.36 15.43
 -4 7 1 294.61 12.13
 -4 7 1 299.37 12.75
 -4 7 0 111.85 8.91
 -4 -7 0 116.95 7.98
 4 -7 0 116.82 9.65
 -4 7 0 104.67 7.28
 -4 7 0 113.18 8.04
 -4 7 -1 13.3 3.36
 -4 -7 -1 11.36 2.79
 4 -7 1 7.41 3.82
 -4 7 -1 5.95 2.63
 -4 7 -1 8.91 2.74
 -4 7 -2 -6.24 3.15
 -4 -7 -2 0.24 1.84
 4 -7 2 0.46 2.88
 -4 7 -2 4.34 2.57
 -4 7 -2 -0.85 1.88
 -4 7 -3 14.55 3.62
 -4 -7 -3 14.33 2.55
 -4 -7 -3 16.5 3.26
 4 -7 3 20.74 4.71
 -4 7 -3 9.03 2.67
 -4 7 -3 16.46 3.65
 -4 7 -4 28.49 5.15
 -4 -7 -4 26.56 3.48
 -4 -7 -4 27.08 4.43
 4 -7 4 28.5 5.3
 -4 7 -4 19.52 3.57
 -4 7 -4 23.23 4.29
 -4 -7 -5 8.62 2.39
 -4 7 -5 6.04 3.3
 -4 -7 -5 11.06 3.09
 -4 -7 -5 7.04 2.65
 -4 7 -5 8.7 2.92
 -4 7 -5 5.56 2.39
 -4 -7 -6 0.71 1.72
 -4 7 -6 4.61 3.09
 4 -7 6 1.8 2.98
 -4 -7 -6 3.82 2.67
 -4 -7 -6 3.56 2.51
 -4 7 -6 3.43 2.62
 -4 7 -6 6.25 2.68
 -4 7 -7 6.3 3.4
 -4 -7 -7 2.49 1.89
 4 -7 7 -2.37 2.55
 -4 -7 -7 0.83 1.79
 -4 -7 -7 8.84 2.93
 -4 7 -7 2.05 1.78
 -4 7 -7 1.74 1.98
 4 -7 8 27.71 5.15
 -4 -7 -8 23.79 4.07
 -4 -7 -8 20.49 3.6
 -4 7 -8 29.53 4.92
 -4 7 -8 22.21 3.64
 -4 -7 -9 -0.65 1.99
 4 -7 9 -2.45 2.42
 -4 -7 -9 2.26 1.98
 -4 7 -9 0.12 2.33
 -4 7 -9 -0.37 1.73
 4 -7 10 40.46 5.82
 -4 -7 -10 37.74 5.25
 -4 -7 -10 39.06 5.02
 -4 7 -10 30.7 5.35
 -4 7 -10 34.68 4.56
 -4 -7 -11 3.11 2.28
 -4 -7 -11 1.94 2.47
 -4 7 -11 6.53 3.36
 -4 -7 -12 31.23 4.9
 -4 -7 -12 30 4.63
 -4 7 -12 28.61 5.86
 -4 7 -12 33.9 5.66
 -4 -7 -13 -3.73 3.08
 -4 -7 -13 -1.65 2.41
 -4 7 -13 5.35 3.47
 -4 7 -13 -0.31 2.73
 -4 -7 -14 33.51 5.19
 -4 7 -14 41.78 6.52
 -4 -7 -15 15.82 4.23
 4 8 -22 5.45 2.81
 4 8 -21 19.18 3.81
 4 -8 -20 -4.08 3.67
 4 -8 -20 3.07 3.39
 4 8 -20 2.02 2.53
 4 -8 -19 -0.21 2.95
 4 -8 -19 1.69 3.14
 4 -8 -19 -4.09 3.62
 4 8 -19 -0.42 1.94
 4 -8 -18 -0.2 2.8
 4 -8 -18 2.21 3.2
 4 -8 -18 6.76 3.69
 4 8 -18 -3.62 2.33
 4 -8 -17 28.43 5.39
 4 -8 -17 31.4 5.64
 4 -8 -17 25.27 5.51
 4 8 -17 30.51 5.17
 4 -8 -16 3.86 2.73
 4 -8 -16 -0.33 2.73
 4 -8 -16 -2.39 3.52
 4 8 -16 3.71 2.18
 4 -8 -15 33.7 5.44
 4 -8 -15 36.25 5.99
 4 8 -15 37.03 5.09
 4 -8 -15 25.53 5.47
 4 8 -15 39.74 5.53
 4 -8 -14 -7.02 3.46
 4 8 -14 5.21 2.97
 4 -8 -14 -3.87 3.31
 4 8 -14 3.12 2
 4 -8 -13 5.42 3.02
 -4 -8 13 10.86 3.26
 4 -8 -13 7.3 3.26
 4 8 -13 9.62 3.52
 4 8 -13 11.15 3.4
 4 -8 -12 5.74 2.79
 -4 -8 12 3.75 2.49
 4 8 -12 2.4 2.64
 4 -8 -12 10.48 4.01
 4 8 -12 6.93 2.79
 -4 -8 11 10.55 3.6
 4 8 -11 6.57 3.02
 4 -8 -11 8.92 3.78
 4 8 -11 11.57 3.5
 -4 -8 10 16.16 3.9
 4 8 -10 13.47 3.66
 4 -8 -10 10.35 3.97
 4 8 -10 12.55 3.68
 4 8 -9 14.24 2.78
 4 -8 -9 12.33 4.18
 4 8 -9 11.09 3.56
 -4 -8 9 7.21 3.05
 4 8 -8 5.33 2.08
 -4 -8 8 4.27 2.8
 4 -8 -8 1.89 2.92
 4 8 -7 1.02 1.67
 -4 -8 7 -0.52 2.43
 4 -8 -7 -3.7 3.12
 -4 8 7 -1.72 2.43
 4 8 -6 7.96 2.09
 -4 -8 6 10.01 3.23
 4 -8 -6 5.85 3.22
 -4 8 6 3.12 2.39
 4 8 -5 31.69 3.9
 -4 -8 5 32.66 4.9
 4 -8 -5 34.62 5.91
 -4 8 5 37.67 5.15
 -4 -8 4 5.93 2.94
 4 -8 -4 9.88 4.04
 -4 8 4 8.01 3.01
 -4 -8 3 129.74 9.1
 4 -8 -3 132.31 11.06
 -4 8 3 120.93 8.76
 -4 -8 2 2.04 2.25
 4 -8 -2 4.63 3.54
 -4 8 2 0.6 1.99
 -4 -8 1 6.63 2.51
 4 -8 -1 1.25 2.87
 -4 8 1 -0.75 2.12
 -4 8 1 0.13 1.98
 -4 8 0 13.94 3.91
 -4 -8 0 8.21 2.55
 4 -8 0 11.31 4.23
 -4 8 0 7.66 2.69
 -4 8 0 11.46 3.08
 -4 8 -1 27.24 5.25
 -4 -8 -1 25.81 4.37
 4 -8 1 25.78 5.67
 -4 8 -1 22.14 3.69
 -4 8 -1 27.11 4.7
 -4 8 -2 31.61 5.53
 -4 -8 -2 31.7 4.88
 4 -8 2 31.57 5.83
 -4 8 -2 39.3 5.49
 -4 8 -2 31.75 4.56
 -4 8 -3 16.35 4.54
 -4 -8 -3 18.55 4.12
 4 -8 3 13.04 4.53
 -4 8 -3 12.57 3.53
 -4 8 -3 10.76 2.83
 -4 8 -4 -1.44 3.26
 -4 -8 -4 1.49 1.89
 4 -8 4 5.94 3.48
 -4 -8 -4 5.74 3.17
 -4 8 -4 3.95 2.35
 -4 8 -4 5.11 3.11
 -4 -8 -5 3.72 1.87
 -4 8 -5 -5.94 3.07
 -4 -8 -5 1.81 2.1
 4 -8 5 1.2 3.43
 -4 -8 -5 1.77 2.27
 -4 8 -5 -1.88 2.08
 -4 8 -5 4.23 2.25
 -4 8 -6 -0.39 2.61
 -4 -8 -6 -3.37 2.29
 4 -8 6 -3.33 3.61
 -4 -8 -6 0.29 2.16
 -4 -8 -6 2.56 2.54
 4 -8 6 -4.47 3.43
 -4 8 -6 -0.31 1.94
 -4 8 -6 -0.38 2.58
 -4 8 -7 16.91 4.56
 -4 -8 -7 10.17 2.79
 -4 -8 -7 4.31 2.23
 4 -8 7 12.97 4.03
 4 -8 7 3.82 3.88
 -4 -8 -7 10.02 3.48
 -4 8 -7 12.98 4.13
 -4 8 -7 6.1 2.47
 -4 -8 -8 1.67 2.3
 4 -8 8 -4.06 3.31
 -4 8 -8 5.05 3.36
 -4 8 -8 -1.14 1.65
 4 -8 9 10.16 4.03
 -4 -8 -9 7.39 2.71
 -4 8 -9 3.73 2.33
 4 -8 10 8.57 3.79
 -4 -8 -10 -0.77 2.61
 -4 8 -10 7.3 3.21
 -4 -8 -11 30.17 5.05
 -4 8 -11 45.57 6.81
 4 -8 13 -1.49 3.33
 4 9 -20 -1.25 2.35
 4 -9 -19 6.81 4.04
 4 -9 -19 10.3 3.92
 4 9 -19 1.46 2.51
 4 -9 -18 11.22 4.11
 4 -9 -18 16.18 5.45
 4 9 -18 9.22 3.26
 4 -9 -17 10.61 4.03
 4 -9 -17 14 4.74
 4 -9 -17 10.76 4.24
 4 9 -17 12.26 3.85
 4 -9 -16 3.55 2.46
 4 -9 -16 -0.75 3.31
 4 -9 -16 7.59 3.82
 4 9 -16 0.52 2.66
 4 -9 -15 1.98 2.43
 4 -9 -15 -2.87 3.35
 4 -9 -15 2.47 3.1
 4 9 -15 -1.95 2.48
 4 -9 -14 -1.47 3.42
 4 9 -14 -2.57 2.28
 -4 -9 13 2 2.34
 4 -9 -13 -0.02 3.1
 4 9 -13 -1.02 2.94
 4 9 -13 -0.49 2.35
 -4 -9 12 -2 2.97
 4 9 -12 -1.65 2.23
 4 -9 -12 2.99 3.34
 4 9 -12 0.65 2.14
 -4 -9 11 1.23 2.51
 4 9 -11 0.05 2.24
 4 -9 -11 1.81 3.29
 -4 -9 10 0.57 2.39
 4 9 -10 -2.09 2.65
 4 -9 -10 0.95 3.17
 -4 -9 9 5.21 2.94
 4 9 -9 10.29 4.01
 4 -9 -9 6.05 3.86
 -4 -9 8 -0.42 2.53
 4 -9 -8 5.56 3.94
 -4 -9 7 3.05 2.81
 4 -9 -7 4.12 3.69
 -4 -9 6 6.26 2.98
 4 -9 -6 1.94 3.63
 -4 9 6 2.65 2.2
 -4 -9 5 5.8 2.99
 4 -9 -5 7.22 4.28
 -4 9 5 5.18 2.37
 -4 -9 4 19.51 4.32
 4 -9 -4 31.88 6.07
 -4 9 4 23.2 4.49
 -4 -9 3 4.32 2.49
 4 -9 -3 0.19 3.13
 -4 9 3 -0.22 2.49
 -4 -9 2 0.29 2.42
 4 -9 -2 8.06 3.89
 -4 9 2 1.45 2.3
 -4 9 1 13.02 4.07
 -4 -9 1 8.42 3.13
 4 -9 -1 4.46 3.3
 -4 9 1 11.37 3.72
 -4 9 0 4.9 3.02
 -4 -9 0 8.9 3.07
 4 -9 0 -1.04 4.32
 -4 9 0 0.62 2.38
 -4 9 -1 6.91 3.33
 -4 -9 -1 6.74 3.08
 4 -9 1 -0.99 3.26
 -4 9 -1 5.24 2.81
 -4 9 -2 13.81 4.39
 -4 -9 -2 5.54 2.23
 4 -9 2 3.44 3.6
 -4 9 -2 10.26 3.74
 -4 9 -2 13.5 3.42
 -4 9 -3 7.87 3.43
 -4 -9 -3 8.18 3.26
 4 -9 3 10.48 3.96
 -4 9 -3 8.89 2.9
 -4 9 -3 8.01 2.99
 -4 9 -4 32.03 5.84
 -4 -9 -4 27.02 4.7
 -4 -9 -4 37.49 6.09
 4 -9 4 25.82 5.6
 -4 9 -4 32.55 5.59
 -4 9 -4 28.97 4.7
 -4 9 -5 0.46 2.87
 -4 -9 -5 0.01 2.1
 -4 -9 -5 5.65 3.05
 4 -9 5 0.69 3.3
 -4 9 -5 -0.09 2.1
 -4 9 -5 5.88 3.06
 -4 9 -6 14.77 4.26
 4 -9 6 27.26 5.78
 -4 -9 -6 17.87 4.16
 -4 -9 -6 15.97 4.2
 4 -9 6 14.27 4.93
 -4 9 -6 15.49 3.57
 -4 9 -6 16.35 3.99
 -4 9 -7 -3.54 3.23
 -4 -9 -7 -2.52 2.42
 4 -9 7 -0.01 3.21
 -4 9 -7 -1.27 2.66
 4 -9 8 23.33 5.26
 -4 -9 -8 21.97 4.48
 4 -9 8 25.65 5.9
 -4 9 -8 22.41 4.96
 4 -9 9 5.67 4.36
 -4 -9 -9 4.91 2.86
 4 -9 9 4.88 3.13
 -4 -9 -10 86.75 8.26
 4 -9 10 90.68 10.65
 4 -9 11 11.43 4.98
 4 -10 -16 -1.55 3.13
 4 -10 -15 7.96 5.09
 4 -10 -15 4.75 3.07
 4 -10 -14 30.3 6.7
 4 10 -14 14.15 3.98
 4 -10 -13 5.47 4.12
 4 -10 -12 33.43 6.56
 4 10 -12 32.03 5.69
 -4 -10 11 -0.29 2.62
 4 10 -11 0.14 2.89
 4 -10 -11 4.41 3.81
 -4 -10 10 6.9 3.67
 4 -10 -10 2.11 3.58
 4 10 -10 3.85 3.3
 -4 -10 9 2.65 2.73
 4 10 -9 2.61 2.94
 4 -10 -9 2.86 3.38
 -4 -10 8 21.29 4.63
 4 10 -8 31.29 5.9
 4 -10 -8 33.62 6.84
 -4 -10 7 28.04 5.24
 4 -10 -7 26.66 6.26
 -4 -10 6 11.22 3.81
 4 -10 -6 7.05 4.54
 -4 -10 5 8.17 3.25
 4 -10 -5 9.44 4.83
 -4 -10 4 9.23 3.83
 4 -10 -4 12.33 5.23
 -4 10 4 0.21 2.65
 -4 -10 3 -4.99 3.39
 4 -10 -3 2.15 3.23
 -4 10 3 -3.68 2.92
 -4 10 2 31.42 5.95
 -4 -10 2 35.18 5.61
 4 -10 -2 34.43 7.08
 -4 10 2 31.33 5.48
 -4 10 1 22.93 5.21
 -4 -10 1 26.05 5.06
 4 -10 -1 25.29 6.19
 -4 10 1 24.26 4.83
 -4 10 0 -4 3.67
 -4 -10 0 -5.6 3.22
 4 -10 0 1.52 3.53
 -4 10 0 3.46 3.36
 -4 10 -1 2.93 4.06
 -4 -10 -1 1.91 2.48
 4 -10 1 6.85 4.14
 -4 10 -1 1.89 2.47
 -4 10 -2 35.63 6.39
 -4 -10 -2 44.1 6.16
 4 -10 2 54.45 8.72
 -4 -10 -2 45.84 7.37
 -4 10 -2 55.28 7.56
 -4 10 -3 4.35 3.68
 -4 -10 -3 0.95 2.33
 4 -10 3 -4.98 4.47
 -4 -10 -3 -2.87 3.32
 -4 10 -3 -5.28 3.71
 -4 10 -4 6.34 4.13
 4 -10 4 4.72 4.39
 -4 -10 -4 7.25 4
 -4 -10 -4 5.21 2.73
 -4 10 -5 7.9 3.35
 -4 -10 -5 -3.22 2.22
 -4 -10 -6 13.7 3.93
 4 -10 6 13.72 5.21
 4 -10 7 19.94 5.22
 -4 -10 -7 15.94 4.15
 -4 -10 -8 0.42 2.64
 4 -10 8 -3.97 4.19
 4 11 -10 -0.9 3.17
 4 11 -9 3.01 3.18
 4 11 -8 1.05 3.04
 4 11 -7 -1.81 3.77
 -4 -11 -1 1.02 3.8
 -4 -11 -2 1.64 3.32
 -4 -11 -3 5.08 3.92
 5 0 -28 10.03 3.6
 5 0 -27 3.1 2.97
 5 0 -26 7.52 3.53
 5 0 -25 1.4 2.23
 5 0 -24 25.57 4.7
 5 0 -23 5.19 3.06
 5 0 -22 2.49 2.16
 5 0 -22 4.18 1.47
 5 0 -21 0.44 2.14
 5 0 -21 2.2 1.26
 5 0 -20 71.63 6.4
 5 0 -20 72.9 3.96
 -5 0 19 0.83 1.1
 5 0 -19 0.8 0.9
 5 0 -19 3.37 2.03
 5 0 -19 1.48 0.9
 -5 0 18 22.82 2.57
 5 0 -18 25.89 2.19
 5 0 -18 28.2 3.95
 5 0 -18 26.69 2.17
 5 0 -17 1.08 0.79
 -5 0 17 1.74 1.21
 -5 0 17 0.52 1.1
 -5 0 17 1.4 0.99
 5 0 -17 2.54 1.96
 5 0 -17 -0.78 1.21
 5 0 -17 0.66 0.71
 -5 0 16 261.66 7.89
 -5 0 16 241.35 8.2
 -5 0 16 263.91 7.73
 5 0 -16 269.8 10.26
 5 0 -16 251.16 5.92
 5 0 -16 257.56 5.27
 5 0 -16 245.35 7.4
 -5 0 15 2.47 1.18
 -5 0 15 2.25 1.26
 5 0 -15 2.19 0.78
 -5 0 15 0.27 1.16
 -5 0 15 3.15 1.37
 5 0 -15 -0.93 1.57
 5 0 -15 1.77 0.57
 5 0 -15 2.5 1
 -5 0 14 568.98 11.75
 -5 0 14 593.88 11.57
 -5 0 14 578.54 11.51
 5 0 -14 586.54 8.36
 5 0 -14 606.12 13.78
 5 0 -14 591.88 10.62
 5 0 -14 587.1 5.58
 -5 0 13 3.97 1.62
 -5 0 13 5.03 0.98
 -5 0 13 5.49 1.6
 5 0 -13 5.33 1.02
 -5 0 13 2.87 1.26
 5 0 -13 4.61 1.75
 5 0 -13 4.17 1.31
 -5 0 12 8.02 1.71
 5 0 -12 10.18 1.27
 5 0 -12 9.32 1.93
 -5 0 12 7.5 1.76
 -5 0 12 9.54 1.73
 -5 0 12 8.3 1.09
 -5 0 12 8.34 1.68
 -5 0 12 8.63 2.04
 5 0 -12 9.63 1.46
 -5 0 11 0.47 1.1
 5 0 -11 0.1 1.2
 5 0 -11 1.5 0.78
 -5 0 11 0.64 1.13
 -5 0 11 1.8 0.77
 -5 0 11 2.77 1.23
 -5 0 11 0.76 1.05
 -5 0 11 4.45 1.83
 -5 0 11 0.1 0.91
 5 0 -10 195.87 4.85
 -5 0 10 206.41 6.49
 5 0 -10 201.53 6.31
 -5 0 10 197.63 4.69
 -5 0 10 204.59 7.2
 -5 0 10 201.56 6.77
 -5 0 10 202.65 6.81
 -5 0 10 214.82 8.22
 5 0 -10 206.54 8.52
 -5 0 10 199.71 8.17
 -5 0 10 215.25 5.74
 5 0 -9 0.68 1.1
 -5 0 9 0.75 0.93
 -5 0 9 1.28 0.82
 -5 0 9 0 1.16
 -5 0 9 1 1.16
 -5 0 9 0.59 1.05
 -5 0 9 0.7 1.41
 -5 0 9 1.36 1.65
 5 0 -9 2.77 1.9
 -5 0 9 0.79 0.89
 -5 0 8 159.63 4.97
 5 0 -8 163.29 5.01
 -5 0 8 158.78 4.6
 -5 0 8 169.34 6.51
 -5 0 8 160.66 6.09
 -5 0 8 174.33 6.33
 -5 0 8 170.59 7.14
 -5 0 8 170.36 6.99
 5 0 -8 163.75 7.17
 -5 0 8 159.16 3.03
 5 0 -7 0.46 0.92
 -5 0 7 -0.39 0.99
 -5 0 7 0.44 0.68
 -5 0 7 0.69 1.25
 5 0 -7 0.37 1.56
 -5 0 7 0.86 1.35
 -5 0 7 1.3 1.42
 -5 0 7 1.44 1.21
 -5 0 7 0.11 1.11
 -5 0 6 3462.25 20.67
 5 0 -6 3443.09 20.49
 -5 0 6 3407.08 28.81
 -5 0 6 3506.79 28.05
 -5 0 6 3461.85 27.73
 5 0 -6 3402.55 29.57
 -5 0 6 3516.31 29.52
 -5 0 6 3523.6 29.92
 -5 0 5 1.75 0.86
 -5 0 5 1.22 1.16
 -5 0 5 1.55 1.14
 -5 0 5 1.9 1.35
 -5 0 5 2.22 1.31
 5 0 -5 0.8 1.55
 5 0 -5 1.71 1.39
 -5 0 5 2.71 1.32
 -5 0 4 1350.55 14.72
 -5 0 4 1396.64 17.69
 -5 0 4 1389.88 17.64
 -5 0 4 1330.11 14.48
 5 0 -4 1382.06 17.44
 -5 0 4 1340.15 17.03
 5 0 -4 1377.37 18.54
 -5 0 4 1355.15 17.9
 -5 0 3 -0.74 1.11
 -5 0 3 -1.93 1.64
 -5 0 3 1.27 1.12
 -5 0 3 -0.28 1.08
 -5 0 3 -1.2 1.23
 -5 0 3 0.38 1.09
 5 0 -3 -1.79 1.54
 5 0 -3 -0.15 1.26
 -5 0 3 0.71 0.87
 -5 0 2 711.82 11.58
 -5 0 2 719.62 12.81
 -5 0 2 729.1 13.44
 -5 0 2 716.21 12.75
 5 0 -2 713.35 13.03
 -5 0 2 736.01 12.73
 5 0 -2 700.56 11.42
 -5 0 2 717.98 9.65
 -5 0 2 737.03 11.71
 5 0 -1 2.51 1.39
 -5 0 1 1.8 1.25
 -5 0 1 1.77 1.31
 -5 0 1 -0.43 1.49
 5 0 -1 -0.01 1.36
 -5 0 1 0.94 1.08
 -5 0 1 1.42 0.84
 -5 0 1 1.04 1.25
 5 0 -1 -1.15 1.12
 5 0 -1 -0.14 0.78
 5 0 0 305.6 8.75
 -5 0 0 313.33 8.82
 -5 0 0 300.81 8.33
 -5 0 0 314.34 8.45
 5 0 0 312.77 5.87
 -5 0 0 310.97 8.01
 5 0 0 310.13 6.87
 -5 0 0 304.44 6.74
 5 0 0 310.1 8.38
 5 0 1 1.18 1.37
 -5 0 -1 0.28 1.12
 -5 0 -1 -0.35 1.27
 -5 0 -1 0.32 1
 5 0 1 -1.5 1.39
 5 0 1 0.34 0.84
 -5 0 -1 0.2 0.75
 5 0 1 -0.06 0.6
 -5 0 -1 -0.59 1.46
 5 0 2 1180.73 19.12
 -5 0 -2 1182.45 17.07
 -5 0 -2 1153.99 16.17
 -5 0 -2 1180.43 16.26
 5 0 2 1176.28 15.84
 5 0 2 1163.47 11.48
 5 0 2 1138.45 10.87
 -5 0 -2 1151.54 17.92
 -5 0 -3 -0.44 1.52
 5 0 3 0.79 1.15
 5 0 3 0.48 0.57
 5 0 3 -0.37 0.63
 -5 0 -3 -0.07 1.21
 -5 0 -3 -0.21 1.07
 -5 0 -3 0.07 0.88
 -5 0 -4 19.6 3
 5 0 4 16.35 1.51
 5 0 4 16.8 2.12
 -5 0 -4 13.79 1.93
 -5 0 -4 19.42 2.4
 -5 0 -4 15.19 2
 -5 0 -5 1.01 1.95
 -5 0 -5 1.24 1.12
 -5 0 -5 0.42 1.01
 5 0 5 -0.07 0.67
 5 0 5 -0.76 1.07
 -5 0 -6 94.64 4.75
 -5 0 -6 98.96 5.17
 -5 0 -6 97.23 4.65
 5 0 6 108.68 4.76
 -5 0 -6 103.1 6.76
 -5 0 -7 -2.75 1.91
 -5 0 -7 -1.2 1.31
 -5 0 -7 -0.67 0.94
 5 0 7 -1.43 1.25
 -5 0 -8 235.09 7.84
 5 0 8 252.93 7.21
 -5 0 -8 243.86 10.91
 -5 0 -9 -0.12 1.16
 5 0 9 0.21 1.02
 -5 0 -9 -2.55 2.53
 -5 0 -10 13.04 3.27
 5 0 10 10.68 1.61
 -5 0 -10 14.14 3.49
 -5 0 -11 1.36 2.07
 -5 0 -11 -2.81 2.63
 -5 0 -12 327.64 14.48
 -5 0 -12 340.42 15.2
 -5 0 -13 -2.37 2.35
 -5 0 -13 -0.35 2.35
 -5 0 -14 4.42 2.73
 -5 0 -14 -1.71 2.98
 -5 0 -15 0.46 2.67
 -5 0 -15 0.41 2.57
 -5 0 -16 234.29 13.98
 -5 0 -16 213.95 13.46
 -5 0 -17 -0.91 2.89
 -5 0 -17 0.29 2.89
 -5 0 -18 61.97 7.84
 -5 0 -18 62.86 7.82
 -5 0 -19 -2.71 4.05
 -5 -1 30 -1.48 2.41
 -5 -1 29 53.93 6.9
 5 1 -28 2.93 3.07
 5 -1 -28 -0.15 2.74
 5 1 -27 48.82 6.72
 5 -1 -27 43.53 6.7
 5 1 -26 18.16 4.13
 5 -1 -26 11.6 4.1
 5 1 -25 22.39 4.59
 5 -1 -25 17.14 4.24
 5 -1 -24 2.17 2.28
 5 1 -24 0.88 2.64
 5 1 -23 55.7 6.3
 5 -1 -23 59.12 6.68
 5 1 -22 20.39 4.21
 5 -1 -22 26.78 4.39
 5 -1 -22 23.09 2.69
 5 1 -22 24.6 2.76
 5 -1 -21 76.54 6.88
 5 1 -21 84.94 7.11
 5 1 -21 90.42 4.77
 5 -1 -21 82.84 4.65
 5 1 -20 7.11 2.59
 5 -1 -20 8.34 2.68
 5 1 -20 10.13 1.69
 5 -1 -20 9.28 1.64
 -5 1 19 98.36 4.83
 -5 -1 19 84.24 4.31
 -5 1 19 96.66 4.76
 5 1 -19 96.58 5.02
 5 1 -19 100.56 7.19
 5 -1 -19 113.53 7.8
 5 -1 -19 93.87 2.97
 5 1 -19 96.81 4.59
 5 -1 -19 100.12 4.52
 5 1 -19 97.44 4.46
 -5 1 18 60.93 3.93
 -5 1 18 61.78 3.88
 -5 -1 18 59.44 3.81
 5 1 -18 58.57 3.87
 5 -1 -18 62.81 5.79
 5 1 -18 62.21 5.46
 5 -1 -18 60.47 2.17
 5 1 -18 61.04 3.51
 5 -1 -18 62.43 3.36
 5 1 -18 64.11 3.46
 5 1 -17 5.56 1.27
 -5 1 17 4 1.29
 -5 -1 17 3.88 1.26
 -5 1 17 3.14 1.16
 5 -1 -17 4.14 0.63
 5 1 -17 3.7 2.24
 5 -1 -17 6.97 2.4
 5 -1 -17 4.37 1.02
 5 1 -17 3.84 0.98
 5 1 -17 5.96 1.23
 5 1 -16 38.62 4.15
 5 1 -16 45.06 3.13
 5 -1 -16 44.13 4.49
 -5 -1 16 41.23 3.21
 -5 1 16 47.33 3.79
 -5 1 16 49.71 3.71
 5 -1 -16 39.33 4.56
 5 1 -16 44.45 2.7
 5 1 -16 45.49 2.53
 5 -1 -16 47.92 2.52
 5 1 -15 286.54 7.59
 5 1 -15 313.22 10.16
 5 -1 -15 285.52 10.5
 -5 1 15 285.59 9.22
 -5 -1 15 286.23 8.24
 5 -1 -15 279.44 11.42
 5 -1 -15 284.25 5.39
 5 1 -15 272.58 6.26
 5 1 -15 292.41 5.83
 -5 -1 14 29.19 3.09
 5 1 -14 28.07 3.04
 5 1 -14 27.5 2.33
 5 -1 -14 25.04 3.19
 -5 1 14 28.59 3.12
 -5 -1 14 30.28 2.49
 -5 -1 14 31.24 2.83
 5 -1 -14 23.24 3.61
 5 1 -14 30.28 2.04
 5 1 -14 26.69 1.68
 5 -1 -14 26.05 2.7
 5 -1 -14 25.55 1.37
 5 1 -13 359.68 9.73
 5 1 -13 349.55 7.99
 5 -1 -13 348.41 10.42
 -5 1 13 345.26 10.21
 -5 -1 13 334.59 7.56
 5 -1 -13 335.83 9.13
 5 -1 -13 354.89 12.05
 -5 -1 13 352.32 9.27
 5 -1 -13 343.82 9.04
 5 1 -13 347.34 5.39
 5 -1 -13 342.08 3.96
 5 1 -12 53.03 3.17
 5 1 -12 52.15 3.59
 5 -1 -12 49.18 3.97
 -5 -1 12 49.28 3
 5 -1 -12 45.03 3.48
 -5 1 12 47.38 3.88
 -5 -1 12 45.42 3.97
 5 -1 -12 49.86 4.69
 5 -1 -12 47.35 3.36
 5 1 -12 48.57 1.94
 -5 -1 12 48.49 2.04
 -5 -1 12 50.96 3.44
 -5 1 11 2.72 1.47
 5 1 -11 3.97 1.41
 5 -1 -11 4.89 1.76
 -5 -1 11 2.81 1.13
 5 1 -11 3.27 1.19
 5 -1 -11 2.52 1.5
 -5 -1 11 4.23 1.5
 -5 1 11 2.67 1.39
 -5 -1 11 5.46 1.82
 5 -1 -11 2.26 1.85
 -5 -1 11 7.29 0.87
 -5 1 11 3.96 1.37
 5 -1 -11 3.86 1.16
 5 -1 -10 140.4 5.75
 5 1 -10 148.79 5.05
 -5 1 10 143.44 5.92
 -5 -1 10 142.71 5.05
 -5 -1 10 136.94 4.8
 5 1 -10 141.15 5.09
 -5 1 10 140.45 2.96
 5 1 -10 139.79 5.93
 -5 -1 10 144.56 6.22
 5 -1 -10 137.24 5.82
 -5 -1 10 145.4 5.96
 -5 1 10 137.77 6.59
 -5 -1 10 137.54 6.5
 -5 -1 10 140.48 6.52
 -5 1 10 135.24 6.97
 5 1 -10 140.6 6.76
 -5 -1 10 148.77 7.23
 5 -1 -10 133.76 6.9
 -5 1 10 152.13 5.62
 -5 -1 10 139.36 3.73
 5 -1 -10 138.63 5.46
 -5 -1 10 147.59 3.21
 -5 -1 9 455.63 8.09
 5 1 -9 461.34 8
 -5 1 9 478.77 10.21
 -5 1 9 464.52 6.41
 5 -1 -9 459.12 9.89
 5 1 -9 460.95 9.03
 -5 -1 9 473.29 8.9
 5 -1 -9 476.92 10.84
 5 1 -9 454.28 11.28
 -5 1 9 475.22 11.81
 -5 -1 9 480.44 10.72
 5 1 -9 480.53 10.9
 -5 -1 9 483.88 11.02
 -5 -1 9 445.4 11.1
 -5 -1 9 461.94 12.23
 5 -1 -9 458.4 12.25
 -5 1 9 484.14 12.48
 -5 -1 9 460.33 11.56
 5 1 -9 458.14 12.01
 -5 -1 9 461.68 5.98
 -5 -1 9 452.09 6.98
 -5 1 9 478.55 4.86
 -5 1 9 489.66 9.88
 5 -1 -9 463.13 5.22
 -5 -1 8 33.41 2.59
 -5 -1 8 34.3 2.02
 5 1 -8 31.47 2
 -5 1 8 29.64 2.63
 5 1 -8 35.03 2.7
 5 -1 -8 33.78 2.8
 5 -1 -8 36.43 3.26
 -5 -1 8 39.36 3.3
 -5 -1 8 38.25 3.21
 5 1 -8 34.54 3.33
 -5 1 8 36.15 3.5
 5 1 -8 34.43 3.1
 5 -1 -8 23.51 3.15
 -5 -1 8 37.47 3.4
 5 1 -8 33.91 3.55
 -5 -1 8 32.97 3.28
 -5 -1 8 36.05 3.57
 -5 1 8 35.93 3.6
 -5 1 8 34.14 2.89
 -5 -1 8 36.94 1.91
 -5 1 8 33.24 1.58
 -5 -1 7 1366.8 11.09
 5 1 -7 1405.32 16.4
 -5 1 7 1424.8 16.36
 5 1 -7 1402.12 10.78
 5 -1 -7 1401.49 16.23
 -5 -1 7 1391.05 15.94
 -5 -1 7 1444.15 19
 5 1 -7 1374.95 19.09
 -5 1 7 1411.82 20.36
 5 -1 -7 1410.3 18.44
 -5 -1 7 1439.68 18.55
 5 1 -7 1339.43 18.16
 -5 -1 7 1413.72 18.12
 -5 -1 7 1410.77 19.53
 5 1 -7 1372.72 19.86
 5 -1 -7 1401.07 20.18
 -5 -1 7 1421.96 19.94
 -5 1 7 1400.1 20.35
 -5 1 7 1382.27 11.55
 -5 1 7 1441.02 17.14
 -5 1 6 754.67 11.67
 -5 -1 6 774.85 12.38
 -5 -1 6 759.55 7.3
 -5 -1 6 805.36 14.15
 5 1 -6 787.68 14.38
 -5 1 6 769.46 14.8
 -5 -1 6 776.27 13.56
 5 1 -6 747.72 13.64
 5 -1 -6 755.7 13.59
 -5 1 6 757.41 14.39
 5 1 -6 779.83 14.85
 -5 -1 6 757.94 14
 5 -1 -6 767.13 14.65
 -5 -1 6 805.68 14.58
 -5 -1 6 771.5 13.06
 -5 1 6 751.83 9.56
 -5 -1 5 197.41 3.46
 -5 -1 5 192.51 3.93
 -5 -1 5 205.79 6.69
 -5 1 5 203.73 6.02
 -5 -1 5 193.62 7.02
 -5 -1 5 201.3 6.99
 -5 1 5 214.06 7.88
 5 -1 -5 193.17 7.11
 5 1 -5 200.71 7.24
 5 1 -5 198.38 7.35
 5 1 -5 197.64 7.59
 5 1 -5 204.36 6.58
 -5 -1 5 192.84 6.85
 5 -1 -5 200.61 7.36
 -5 -1 5 203.43 6.58
 -5 1 5 195.61 7.24
 -5 1 5 194.06 7.25
 -5 -1 5 213.26 7.5
 -5 1 5 205.53 5.64
 -5 -1 4 1.11 0.62
 -5 -1 4 2.32 0.61
 -5 1 4 2.52 1.11
 -5 -1 4 3.58 1.69
 -5 -1 4 4.13 1.77
 5 -1 -4 0.76 1.48
 5 1 -4 0.97 1.73
 5 1 -4 0.26 1.48
 -5 1 4 0.84 1.48
 -5 -1 4 2.45 1.33
 -5 -1 4 0.83 1.15
 -5 1 4 4.87 1.58
 -5 1 4 1.88 1.36
 5 1 -4 0.94 1.65
 5 -1 -4 3.22 1.67
 -5 -1 4 3.04 1.28
 -5 -1 4 2.51 1.44
 5 1 -4 5.22 1.37
 -5 1 4 2.07 1.11
 -5 -1 3 723.91 13.28
 -5 1 3 717.83 13.07
 5 -1 -3 720.4 13.41
 -5 1 3 711.28 14.25
 -5 -1 3 740.8 13.63
 5 1 -3 735.46 13.93
 -5 -1 3 731.44 13.19
 5 1 -3 723.51 13.39
 -5 -1 3 731.31 13.53
 -5 1 3 738.68 13.03
 5 -1 -3 703.83 12.88
 -5 -1 3 699.12 11.66
 -5 -1 3 716.53 12.04
 5 1 -3 720.37 13.87
 -5 1 3 740.51 13.19
 5 1 -3 701.06 11.47
 -5 1 3 731.32 12.14
 -5 1 2 1193.37 17.2
 5 1 -2 1183.44 13.38
 5 1 -2 1210.71 17.87
 5 1 -2 1181.94 17.01
 -5 1 2 1169.8 18.2
 -5 -1 2 1174.66 16.82
 -5 -1 2 1195.06 17.3
 5 -1 -2 1154.72 16.85
 -5 1 2 1165.22 16.08
 -5 1 2 1182.72 16.03
 -5 -1 2 1216.7 17.36
 -5 1 2 1155.64 10.78
 5 1 -2 1126.44 17.41
 -5 -1 2 1185.45 15.02
 -5 -1 2 1163.07 14.56
 5 -1 -2 1196.22 16.41
 5 1 -2 1180.42 14.7
 -5 -1 2 1165.33 12.7
 -5 1 2 1210.46 16.62
 -5 1 1 236.03 7.98
 5 1 -1 216.25 6.27
 5 -1 -1 220.02 7.44
 -5 1 1 225.78 8.08
 -5 -1 1 225.21 7.57
 -5 -1 1 218.96 7.3
 5 1 -1 218.1 7.41
 5 1 -1 230.58 7.85
 5 1 -1 222.94 6.37
 -5 -1 1 216.49 6.01
 -5 1 1 232.02 6.9
 5 -1 -1 225.04 6.96
 -5 1 1 229.02 6.96
 -5 1 1 232.72 4.27
 -5 1 1 219.08 7.62
 -5 -1 1 218.11 6.04
 5 -1 0 152.92 6.88
 -5 1 0 166.67 6.92
 5 1 0 164.15 5.97
 -5 1 0 163.46 6.85
 -5 -1 0 159.52 6.28
 5 -1 0 159.08 6.39
 -5 -1 0 165.93 6.54
 5 1 0 153.66 6.37
 -5 1 0 164.54 5.76
 5 1 0 158.81 5.39
 -5 1 0 164.48 5.71
 -5 1 0 160.36 2.92
 -5 -1 0 153.99 4.67
 5 -1 0 156.98 5.71
 -5 -1 0 163.64 5.7
 -5 1 0 147.73 6.69
 5 -1 1 161.83 7.26
 5 1 1 162.8 6.36
 -5 1 -1 162.56 6.88
 -5 -1 -1 161.08 6.44
 5 -1 1 167.04 6.55
 5 1 1 164.78 6.66
 -5 1 -1 157.34 5.43
 -5 -1 -1 161.86 4.32
 5 1 1 169.2 5.62
 5 -1 1 157.96 5.57
 -5 1 -1 164.51 7.21
 -5 -1 -1 157.12 6.01
 -5 1 -2 473.58 11.6
 5 -1 2 488.38 11.05
 5 1 2 476.5 11.27
 5 1 2 466.49 9.42
 -5 1 -2 500.16 9.12
 5 -1 2 492.94 9.53
 -5 -1 -2 488.16 6.35
 -5 1 -2 490.91 12.93
 -5 -1 -2 484.62 11.28
 -5 -1 -3 3.35 1.57
 5 -1 3 5.44 1.52
 -5 1 -3 7.47 1.8
 -5 -1 -3 4.57 1.25
 5 1 3 4.49 1.3
 5 1 3 4.96 1.61
 5 -1 3 3.55 1.12
 -5 1 -3 5.6 2.04
 -5 -1 -4 4.18 1.89
 -5 -1 -4 2.9 1.23
 -5 1 -4 0.48 1.2
 5 -1 4 1.9 0.97
 5 1 4 1.69 1.54
 -5 1 -4 1.67 1.88
 -5 1 -4 0.86 1.76
 -5 -1 -5 7.38 2.03
 -5 1 -5 10.32 2.13
 -5 -1 -5 12.11 1.84
 5 1 5 8.07 1.82
 5 -1 5 7.03 1.31
 -5 1 -5 9.26 2.46
 -5 1 -5 8.91 2.61
 -5 -1 -6 1.24 1.85
 -5 1 -6 1.29 2.25
 -5 -1 -6 3.95 1.25
 -5 1 -6 3.85 1.32
 -5 1 -6 4.45 1.75
 5 -1 6 2.66 1.06
 5 1 6 5.58 1.67
 -5 1 -6 2.54 1.82
 -5 1 -7 2.98 2.23
 -5 -1 -7 2.91 1.69
 -5 1 -7 4.14 1.42
 -5 1 -7 2.08 1.04
 -5 -1 -7 3.64 1.2
 5 -1 7 2.77 0.89
 5 1 7 0.91 1.27
 -5 1 -7 2.16 1.91
 -5 1 -8 40.91 4.92
 -5 -1 -8 39.42 4.59
 -5 1 -8 41.84 3.32
 -5 1 -8 40.23 3.12
 -5 -1 -8 39.08 3.06
 5 1 8 36.73 3.52
 5 -1 8 46.31 2.45
 -5 1 -8 48.01 5.22
 -5 -1 -9 222.68 10.44
 -5 1 -9 214.75 6.8
 -5 1 -9 212.99 7.23
 -5 -1 -9 210.23 6.73
 5 -1 9 223.02 3.87
 5 1 9 232.54 8.19
 5 -1 9 234.47 4.97
 -5 1 -9 226.01 11.21
 -5 1 -9 241.18 11.63
 -5 -1 -10 11.69 2.77
 -5 1 -10 8.33 3.09
 5 1 10 8.31 1.8
 -5 1 -10 10.23 3.2
 -5 -1 -11 3.17 2.19
 -5 1 -11 6.51 3.01
 5 1 11 2.52 1.44
 -5 1 -11 9.29 3.23
 -5 1 -12 1.71 2.37
 -5 -1 -12 -1.81 2.32
 -5 1 -12 1.82 2.45
 -5 -1 -13 85.3 7.91
 -5 1 -13 85.35 7.92
 -5 1 -13 86.26 7.98
 -5 -1 -14 1.41 2.48
 -5 -1 -14 7.26 3.25
 -5 1 -14 4.83 3.23
 -5 1 -15 9.55 3.27
 -5 -1 -15 13.27 3.22
 -5 -1 -15 11.65 3.48
 -5 1 -15 17.45 4.51
 -5 1 -16 8.25 3.81
 -5 -1 -16 1.75 2.33
 -5 1 -16 1.58 2.87
 -5 -1 -16 2.96 2.52
 -5 1 -17 3.01 2.87
 -5 -1 -17 -1.13 3.09
 -5 -1 -17 5.11 2.37
 -5 1 -17 3.13 3.13
 -5 1 -18 -0.88 2.69
 -5 -1 -18 -3.04 2.98
 -5 -1 -18 2.52 2.79
 -5 1 -18 4.95 3.34
 -5 -1 -19 1.62 3.25
 -5 1 -19 0.56 2.54
 -5 -1 -19 0.84 2.8
 -5 -2 29 2.73 2.41
 5 2 -28 5.3 3.61
 5 -2 -28 1.83 3.27
 -5 -2 28 -0.66 2.38
 5 2 -27 2.53 2.95
 5 -2 -27 1.45 3.16
 -5 -2 27 9.58 3.17
 5 2 -26 -1.68 2.33
 5 -2 -26 -1.9 2.64
 -5 -2 26 2.18 2.09
 5 2 -25 12.39 3.39
 5 -2 -25 10.42 3.66
 -5 -2 25 6.51 2.74
 5 2 -24 -1.97 2.32
 5 -2 -24 3.65 2.46
 -5 -2 24 2.43 2.11
 5 2 -23 34.89 5.27
 5 -2 -23 34.18 5.21
 -5 -2 23 27.67 4.35
 5 2 -22 16.4 3.6
 5 -2 -22 7.24 2.81
 -5 -2 22 19.37 3.74
 5 -2 -22 17.24 2.39
 5 2 -22 17.27 2.42
 5 2 -21 170.66 10.16
 5 -2 -21 177.94 10.62
 -5 -2 21 177.98 10.06
 5 2 -21 166.61 6.91
 5 2 -20 87.18 7.04
 5 -2 -20 86.05 7.24
 -5 -2 20 91.93 7.08
 5 2 -20 89.88 4.94
 5 2 -19 256.63 11.28
 5 -2 -19 247.87 11.81
 -5 -2 19 230.29 7.72
 -5 -2 19 254.62 11.34
 5 -2 -19 254.24 12.07
 5 2 -19 258.94 7.91
 5 2 -18 91.3 6.73
 5 -2 -18 87.98 6.9
 5 -2 -18 89.12 4.96
 -5 -2 18 87.94 6.78
 5 -2 -18 96.43 7.5
 5 2 -18 84.44 3.12
 5 2 -18 86.68 4.44
 5 2 -17 50.23 4.81
 5 -2 -17 46.92 5.05
 5 -2 -17 41.31 3.46
 5 -2 -17 42.83 4.96
 5 2 -17 42.53 2.02
 -5 -2 17 42.27 4.64
 5 -2 -17 36.67 2.59
 5 2 -17 44.39 3.09
 5 2 -16 117.33 6.68
 5 -2 -16 122.24 7.39
 5 -2 -16 120.3 5.84
 5 2 -16 114.17 6.01
 5 2 -16 118.18 5.82
 -5 -2 16 112.03 7.21
 5 -2 -16 126.01 8.05
 -5 -2 16 116.41 5.08
 5 -2 -16 120.86 4.43
 5 2 -16 118.01 4.79
 5 2 -15 123.43 6.66
 5 -2 -15 121.68 7.12
 5 2 -15 120.94 6.19
 -5 -2 15 120.15 5.67
 5 2 -15 123.76 6
 5 -2 -15 123.2 5.85
 5 -2 -15 114.7 7.48
 -5 -2 15 114.04 7.03
 5 -2 -15 116.88 4.09
 5 2 -15 121.4 4.63
 -5 -2 15 120.62 4.93
 5 2 -14 10.76 2.37
 5 -2 -14 13.92 2.89
 5 2 -14 11.31 1.95
 5 -2 -14 9.9 2.1
 5 2 -14 13.11 2.42
 -5 -2 14 13.21 2.09
 5 2 -14 9.47 1.88
 5 -2 -14 13.36 3.14
 5 -2 -14 13.68 1.4
 5 2 -14 9.89 1.44
 -5 -2 14 9.5 2.29
 -5 -2 14 8.72 1.82
 -5 -2 14 7.21 1.4
 5 2 -13 1 1.17
 5 -2 -13 -0.57 1.77
 5 2 -13 1.21 1.39
 5 2 -13 1.59 1.55
 5 2 -13 0.31 1.06
 -5 -2 13 2.77 1.28
 5 -2 -13 0.24 1.24
 5 -2 -13 0.95 2.04
 5 2 -13 -0.19 1.66
 -5 -2 13 0.17 0.79
 5 -2 -13 1.17 0.61
 -5 -2 13 1.32 1.13
 -5 -2 13 0.28 1.66
 5 2 -13 0.52 0.69
 5 2 -12 1.93 1.1
 5 -2 -12 2.32 1.57
 5 2 -12 5.72 1.5
 5 2 -12 2.3 1.27
 -5 -2 12 2.37 1.25
 5 -2 -12 2.91 1.51
 5 2 -12 1.89 1.48
 5 2 -12 3.53 1.68
 5 -2 -12 4.03 2.08
 -5 -2 12 2.88 0.98
 -5 -2 12 7.18 1.99
 5 -2 -12 4.52 0.87
 -5 -2 12 1.84 0.98
 5 2 -12 3.76 1.02
 5 -2 -11 11.36 2.26
 5 2 -11 15.26 1.97
 5 2 -11 12.6 1.99
 5 2 -11 15.01 2.41
 5 -2 -11 10.81 2.14
 -5 -2 11 10.81 1.72
 5 2 -11 11.88 2.32
 5 2 -11 15.07 2.92
 -5 -2 11 12.19 2.33
 5 -2 -11 10.78 2.67
 -5 -2 11 15.94 1.82
 -5 -2 11 17.03 2.91
 5 -2 -11 13.59 1.3
 -5 -2 11 14.26 1.61
 5 2 -11 13.46 1.58
 5 2 -10 303.62 7.01
 5 -2 -10 281.81 8.97
 5 2 -10 298.29 8.47
 5 2 -10 301.02 9.65
 -5 -2 10 303.62 8.12
 -5 2 10 292.36 3.9
 5 -2 -10 282.3 8.85
 -5 2 10 291.87 9.91
 5 2 -10 295.95 9.09
 -5 -2 10 305.95 9.79
 5 2 -10 302.22 10.14
 5 -2 -10 293.05 10.59
 -5 -2 10 305.48 9.92
 5 -2 -10 294.4 5.76
 5 -2 -10 291.23 8.88
 -5 2 10 291.62 8.76
 -5 -2 10 297.11 3.86
 -5 -2 10 299.34 6.24
 -5 -2 10 291.13 6.38
 5 2 -9 667.2 9.08
 -5 2 9 698.59 13.73
 -5 -2 9 665.02 12.18
 5 -2 -9 681.17 13.36
 5 2 -9 700.42 12.83
 5 -2 -9 680.6 15.02
 5 -2 -9 698.34 13.98
 5 2 -9 674.32 13.78
 -5 2 9 705.93 15.36
 5 2 -9 670.2 14.19
 5 2 -9 677.08 14.76
 5 -2 -9 689.69 15.78
 -5 -2 9 674.52 14.31
 -5 -2 9 686.5 14.45
 5 -2 -9 670.52 9.01
 -5 2 9 685.8 13.17
 5 -2 -9 682.19 13.31
 -5 2 9 673.34 8.76
 -5 -2 9 666.31 9.79
 5 2 -8 371.14 5.74
 -5 2 8 372.52 9.7
 5 2 -8 387.61 9.57
 5 -2 -8 365.41 9.69
 -5 -2 8 370.3 9.12
 5 2 -8 371.72 10.57
 5 -2 -8 363.86 9.98
 5 -2 -8 366.9 11.37
 5 2 -8 392.35 10.47
 -5 2 8 377.51 11.26
 5 2 -8 372.41 10.89
 -5 -2 8 380.33 10.81
 5 -2 -8 368.02 11.57
 -5 -2 8 377.28 10.51
 -5 2 8 370.49 11.31
 5 2 -8 374.46 10.52
 -5 2 8 354.08 9.45
 5 -2 -8 363.25 7.03
 -5 -2 8 380.9 7.61
 -5 2 8 368.25 6.78
 -5 -2 7 76.66 4.35
 5 2 -7 79.45 2.04
 -5 2 7 88.15 4.71
 5 2 -7 83.42 4.58
 5 -2 -7 87.58 4.81
 5 2 -7 75.18 4.97
 5 -2 -7 80.49 5.37
 5 2 -7 77.11 4.82
 -5 2 7 83.31 5.39
 5 2 -7 84.94 4.93
 -5 -2 7 83.76 5.14
 5 2 -7 86.03 5.47
 5 -2 -7 82.51 5.66
 -5 -2 7 80.33 4.89
 -5 2 7 83.34 5.37
 -5 2 7 82.37 4.72
 5 -2 -7 81.4 3.57
 -5 -2 7 83.06 3.72
 -5 2 7 84.29 3.5
 5 2 -6 718.05 13.4
 -5 2 6 745.93 13.2
 -5 -2 6 731.08 13.27
 5 2 -6 753.8 14.79
 -5 2 6 749.65 15.72
 5 -2 -6 715.56 15.44
 5 2 -6 750.43 14.36
 -5 2 6 716.3 15.16
 5 2 -6 745.18 15.16
 -5 -2 6 753.15 15.05
 5 2 -6 746.58 14.03
 -5 -2 6 722.51 14.09
 5 -2 -6 720.93 15.44
 -5 2 6 721.73 13.71
 5 -2 -6 738.27 11.19
 -5 2 6 729.19 10.81
 5 2 -5 1408.64 18.82
 -5 2 5 1365.54 18
 -5 -2 5 1370.95 18.36
 5 2 -5 1340.72 19.2
 5 -2 -5 1415.3 21.53
 -5 2 5 1429.23 21.64
 5 2 -5 1328.79 19.65
 5 2 -5 1372.52 20.46
 -5 2 5 1421.2 20.89
 -5 -2 5 1401.08 19.15
 5 -2 -5 1398.5 20.96
 5 2 -5 1400.98 19.07
 -5 2 5 1355.13 15.67
 5 -2 -5 1394.62 16.29
 5 2 -4 320.77 9.31
 -5 -2 4 325.57 9.31
 -5 2 4 333.66 8.95
 5 2 -4 307.91 9.7
 5 -2 -4 319.71 10.38
 5 2 -4 319.9 9.5
 -5 2 4 329.89 10.5
 5 2 -4 325.31 10.07
 -5 2 4 329.95 9.92
 5 2 -4 317.55 8.99
 5 -2 -4 324.02 10.12
 -5 -2 4 319.2 9.27
 -5 2 4 315.15 7.99
 5 -2 -4 314.84 8.35
 5 2 -3 472.22 6.4
 -5 -2 3 491.35 11.62
 5 2 -3 477.89 11.83
 5 -2 -3 489.1 12.86
 5 2 -3 458.84 11.36
 -5 2 3 465.15 12.4
 5 2 -3 453.64 12.08
 -5 -2 3 474.22 11.22
 -5 2 3 492.35 12.05
 5 2 -3 465.58 10.8
 5 -2 -3 482.05 12.09
 -5 2 3 477.71 10.42
 5 -2 -3 480.47 10.74
 -5 -2 2 90.09 2.83
 -5 2 2 89.49 5.56
 -5 -2 2 96.26 5.49
 5 -2 -2 92.81 5.19
 5 2 -2 98.22 5.56
 -5 2 2 94.62 5.74
 5 2 -2 89.36 5.1
 -5 2 2 88.67 5.12
 5 2 -2 97.9 4.99
 5 -2 -2 91.38 5.21
 5 2 -2 98.38 5.67
 5 -2 -2 92.04 5.02
 -5 2 2 88.2 4.84
 -5 -2 1 766.2 9.56
 -5 -2 1 812.75 15.76
 -5 2 1 808.05 16.21
 5 2 -1 793.68 14.76
 5 2 -1 782.49 15.05
 5 -2 -1 828.28 15.04
 -5 2 1 820.6 16.42
 5 2 -1 799.32 15.56
 5 2 -1 796.16 14.06
 5 -2 -1 798.49 15
 5 -2 -1 805.66 15.38
 -5 2 1 816.79 14.96
 -5 2 0 11.46 2.7
 -5 -2 0 10.7 1.52
 -5 -2 0 10.52 2.48
 -5 2 0 13.83 2.48
 5 2 0 11.03 2.22
 5 -2 0 12.59 2.29
 5 2 0 13.37 2.32
 5 2 0 10.35 1.85
 5 2 0 11.11 2.41
 5 -2 0 10.37 2.29
 -5 2 0 13.31 1.82
 -5 2 0 11.71 2.39
 -5 -2 -1 54.78 3.32
 -5 -2 -1 53.34 4.36
 -5 2 -1 56.87 4.78
 5 2 1 56.04 4.34
 5 2 1 58.83 4.26
 5 -2 1 56.64 4.15
 5 -2 1 51.37 3.91
 5 2 1 54.56 3.88
 5 2 1 55.72 4.44
 -5 2 -1 51.01 3.27
 -5 2 -1 54.15 4.41
 -5 2 -2 14.97 2.94
 -5 -2 -2 21.82 2.46
 -5 -2 -2 17.32 2.87
 5 2 2 15.71 2.32
 5 2 2 13.96 2.62
 5 -2 2 14.95 2.41
 5 2 2 15.85 2.41
 -5 2 -2 16.58 1.9
 5 -2 2 15.02 2.43
 5 2 2 14.62 2.55
 -5 -2 -2 19.39 1.72
 -5 2 -2 15.57 2.62
 5 2 2 18.01 2.37
 -5 -2 -3 19.33 2.49
 5 2 3 21.93 2.78
 5 2 3 16.41 2.25
 5 -2 3 20.33 2.69
 -5 2 -3 20.34 1.86
 -5 -2 -3 21.01 1.51
 5 2 3 18.45 2.73
 5 -2 3 20.05 2.51
 5 2 3 20.3 2.6
 -5 2 -3 21.88 3.3
 -5 -2 -4 -0.83 1.38
 5 2 4 1.99 1.41
 5 2 4 0.35 1.21
 5 -2 4 1.01 1.18
 -5 2 -4 0.27 0.66
 5 -2 4 2.66 1.57
 -5 2 -4 -0.44 1.74
 -5 -2 -5 88.15 5.46
 5 -2 5 88.55 5.12
 5 2 5 78.39 4.8
 5 2 5 85.26 5.13
 5 -2 5 86.75 4.79
 -5 2 -5 84.61 6.23
 -5 -2 -6 23.06 3.25
 5 -2 6 19.72 2.57
 5 2 6 19.16 2.45
 5 -2 6 22.86 2.64
 -5 2 -6 21.13 3.67
 -5 2 -6 22.3 3.64
 -5 -2 -7 5.67 2.22
 5 -2 7 6.56 1.67
 5 -2 7 7.52 1.82
 -5 2 -7 5.05 2.48
 -5 2 -7 3.81 2.2
 -5 -2 -8 20.84 3.29
 5 -2 8 21.81 2.62
 5 -2 8 21.63 2.5
 -5 2 -8 21.46 4
 -5 2 -8 21 3.8
 -5 -2 -9 3.62 2.03
 -5 2 -9 3.29 2.5
 5 -2 9 6.21 1.58
 -5 2 -9 9.13 2.92
 -5 -2 -10 227 10.89
 5 -2 10 225.51 7.41
 -5 2 -10 215.55 11.51
 -5 2 -10 219.39 11.49
 -5 2 -11 20.19 4.3
 -5 -2 -11 17.09 3.49
 -5 2 -11 20.75 3.9
 -5 2 -12 63.35 6.89
 -5 -2 -12 61.06 6.42
 5 2 12 59.64 5.1
 -5 2 -12 65.37 6.87
 -5 -2 -13 10.71 3.03
 -5 2 -13 7.65 2.57
 -5 2 -13 15.38 3.86
 -5 2 -14 57.16 6.89
 -5 -2 -14 45.2 6.18
 -5 2 -14 49.99 6.45
 -5 2 -15 4.2 3.38
 -5 -2 -15 0.04 2.57
 -5 2 -15 1.49 2.45
 -5 2 -16 0.08 3.44
 -5 -2 -16 7.07 3
 -5 2 -16 -2.83 3.33
 -5 2 -17 28.38 5.66
 -5 -2 -17 25.26 5.1
 -5 2 -17 27.48 5.34
 -5 2 -18 23.73 5.69
 -5 -2 -18 26.01 5.32
 -5 2 -18 28.09 5.51
 -5 -2 -18 34.35 6.2
 5 3 -28 -0.45 2.77
 -5 -3 28 2.05 2.63
 5 3 -27 -0.57 2.74
 5 -3 -27 -1.52 2.72
 -5 -3 27 -1.41 2.18
 5 3 -26 0.45 2.42
 5 -3 -26 -3.33 3.06
 -5 -3 26 -2.55 2.63
 5 3 -25 1.55 2.39
 5 -3 -25 -1.37 2.49
 -5 -3 25 4.03 2.41
 5 3 -24 10.01 3.44
 5 -3 -24 8.2 2.99
 -5 -3 24 11.63 3.45
 5 3 -23 13.55 3.7
 5 -3 -23 9.91 3.52
 -5 -3 23 12.66 3.28
 5 3 -22 9.01 2.88
 5 -3 -22 10.29 3.38
 5 -3 -22 10.14 3.36
 5 3 -22 5.94 1.88
 -5 -3 22 7.92 2.97
 5 3 -21 30.88 4.72
 5 -3 -21 36.01 5.2
 5 -3 -21 34.12 3.29
 5 -3 -21 37.47 5.25
 -5 -3 21 32.05 4.45
 5 3 -21 34.9 3.58
 5 3 -20 5.2 2.59
 5 -3 -20 -0.66 2.39
 5 3 -20 2.37 1.49
 5 -3 -20 0.69 1.09
 5 3 -20 1.07 1.24
 5 -3 -20 3.22 2.88
 5 3 -20 2.9 1.51
 -5 -3 20 0.19 1.91
 5 3 -19 1.15 1.8
 5 -3 -19 1.77 2.21
 5 3 -19 0.12 1.34
 5 3 -19 1.99 1.6
 5 -3 -19 0.84 1.28
 5 -3 -19 2.43 2.89
 -5 -3 19 0.06 1.83
 5 3 -19 1.55 1.31
 5 3 -18 145.48 8.45
 5 -3 -18 142.15 8.9
 5 3 -18 155.87 7.54
 5 3 -18 157.08 7.26
 5 -3 -18 149.74 7.02
 5 -3 -18 141.35 9.18
 -5 -3 18 153.52 8.97
 5 3 -18 137.91 6.3
 5 -3 -18 136.12 5.8
 5 3 -17 38.35 4.5
 5 -3 -17 38.44 4.75
 5 3 -17 31.7 3.36
 5 3 -17 31.22 3.59
 5 -3 -17 36.21 3.62
 5 -3 -17 29.82 4.84
 -5 -3 17 34.15 4.39
 5 3 -17 31.79 3.05
 5 -3 -17 34.01 2.87
 5 -3 -16 20.05 3.5
 5 3 -16 18.86 3.27
 5 3 -16 25.15 3.12
 5 -3 -16 24.26 2.97
 5 3 -16 23.65 3.17
 5 -3 -16 20.98 4.06
 -5 -3 16 24.13 3.63
 5 3 -16 23.07 2.61
 -5 -3 16 20.88 2.6
 5 -3 -16 21.47 2.29
 5 -3 -15 0.65 1.79
 5 3 -15 2.4 1.57
 5 3 -15 1.5 1.66
 5 3 -15 0.79 1.34
 -5 -3 15 2.12 1.43
 5 -3 -15 -0.78 1.65
 5 3 -15 0.69 1.72
 5 -3 -15 1.85 2.28
 5 -3 -15 0.46 0.81
 -5 -3 15 1.71 1.97
 5 3 -15 1.56 1.32
 -5 -3 15 0.82 1.08
 5 3 -14 241.56 8.74
 5 -3 -14 246.52 10.17
 5 3 -14 247.46 9.37
 5 3 -14 251.3 9.26
 -5 -3 14 247.95 8.85
 5 -3 -14 239.01 9.87
 5 -3 -14 246.1 11.17
 -5 -3 14 257.06 10.56
 5 3 -14 265.93 10.23
 -5 -3 14 233.73 7.63
 5 3 -14 241.58 7.49
 5 -3 -14 236.02 6.78
 5 -3 -13 27.7 3.72
 5 3 -13 28.23 2.97
 -5 -3 13 30.44 2.86
 5 3 -13 26.81 3.33
 5 -3 -13 33.97 3.97
 5 3 -13 35.91 3.66
 -5 -3 13 35.56 3.59
 5 3 -13 28 3.61
 5 -3 -13 26.56 3.96
 -5 -3 13 31.62 2.78
 -5 -3 13 34.52 4.12
 5 3 -13 28.75 2.67
 5 -3 -13 30.28 2.42
 5 -3 -12 3.06 2.04
 -5 -3 12 2.93 1.21
 5 3 -12 3.13 1.18
 5 -3 -12 3.3 2.02
 -5 -3 12 4.71 1.93
 5 3 -12 -0.16 1.53
 5 3 -12 0.24 1.5
 5 3 -12 1.37 1.64
 5 -3 -12 1.77 2.17
 -5 -3 12 1.99 1.9
 5 -3 -12 1.13 0.82
 -5 -3 12 3.09 1.26
 5 3 -12 2.03 1.07
 -5 -3 11 8.05 1.46
 5 3 -11 9.29 1.59
 5 -3 -11 11.91 2.7
 -5 -3 11 6.06 1.79
 5 3 -11 9.93 2.27
 -5 3 11 9.91 0.92
 5 -3 -11 8.96 2.5
 5 3 -11 10.81 2.23
 5 -3 -11 7.59 2.52
 5 3 -11 9.37 2.25
 5 -3 -11 8 1.36
 -5 -3 11 8.49 1.53
 -5 -3 11 9.32 2.57
 5 3 -11 10.53 1.79
 5 3 -10 191.71 5.64
 -5 -3 10 189.72 5.21
 5 -3 -10 197.61 8.17
 -5 3 10 193.19 4.22
 -5 -3 10 194.67 7.42
 5 3 -10 195.09 8.35
 5 -3 -10 183.35 8.58
 5 3 -10 204.75 8.76
 5 -3 -10 202.01 9.5
 -5 -3 10 206.43 8.86
 -5 3 10 190.84 7.8
 5 -3 -10 192.87 5.9
 -5 3 10 185.93 5.86
 -5 -3 10 190.82 6.33
 5 3 -9 3.31 0.91
 5 -3 -9 2.29 1.38
 -5 -3 9 2.63 1.49
 -5 3 9 4.94 0.95
 5 -3 -9 5.16 1.97
 5 -3 -9 0.69 1.97
 5 3 -9 2.18 1.78
 -5 -3 9 2.67 1.77
 -5 3 9 2.57 1.6
 5 -3 -9 2.94 0.99
 -5 3 9 4.6 1.27
 -5 -3 9 4.76 1.33
 5 3 -8 50.29 2.27
 -5 -3 8 44.76 3.73
 5 -3 -8 52.08 4.21
 -5 3 8 49.94 2.78
 5 -3 -8 50.1 4.75
 -5 -3 8 42.9 4.09
 5 -3 -8 55.8 5.07
 5 3 -8 54.6 4.74
 -5 3 8 51.52 3.17
 5 -3 -8 47.03 3.14
 -5 3 8 42.27 3.78
 -5 -3 8 45.65 3.21
 -5 -3 7 54.12 4.05
 5 3 -7 53.47 1.85
 5 -3 -7 49.32 4.08
 5 -3 -7 45.31 4.68
 -5 3 7 50.16 2.97
 5 3 -7 44.62 4.36
 -5 -3 7 55.61 4.63
 5 -3 -7 52.31 5.05
 -5 3 7 47.27 3.19
 -5 3 7 46.39 3.95
 5 -3 -7 51.2 3.36
 -5 -3 7 54.16 3.52
 -5 -3 6 487.89 11.87
 5 -3 -6 494.8 13.92
 5 3 -6 468.72 13.24
 -5 -3 6 476.91 12.77
 5 -3 -6 461.55 13.75
 -5 3 6 471.29 10
 5 -3 -6 464.21 10.26
 -5 3 6 470.91 11.99
 -5 -3 6 481.81 10.62
 -5 -3 5 131.73 6.41
 5 -3 -5 130.46 7.36
 -5 -3 5 140.79 7
 5 -3 -5 129.71 7.27
 5 3 -5 132.42 7.12
 5 -3 -5 136.01 5.82
 -5 3 5 132.26 6.57
 -5 3 5 138.85 5.76
 -5 -3 4 -1.37 1.74
 5 -3 -4 1.18 1.88
 5 3 -4 -0.84 2.03
 5 -3 -4 -0.54 1.99
 5 3 -4 0.94 0.41
 5 -3 -4 0.49 1.07
 -5 3 4 -1.55 1.65
 -5 3 4 3.52 1.59
 5 3 -3 0.65 0.56
 -5 -3 3 -1.41 1.8
 5 -3 -3 0.2 2.01
 5 3 -3 1.6 2.06
 5 -3 -3 -0.38 1.7
 -5 3 3 -1.21 1.56
 -5 -3 2 1196.81 9.83
 -5 -3 2 1177.13 19.71
 5 -3 -2 1198.53 21.74
 5 3 -2 1172.16 20.07
 5 3 -2 1168.44 20.52
 5 -3 -2 1206.31 20.9
 5 3 -2 1175.55 11.88
 -5 3 2 1171.84 18.39
 5 3 -1 1.46 0.96
 -5 -3 1 0.93 1.73
 -5 3 1 3.89 2.17
 -5 -3 1 1.33 0.78
 5 -3 -1 -0.17 1.85
 5 3 -1 0.42 1.83
 5 -3 -1 -0.42 1.69
 -5 3 1 1.79 1.58
 -5 -3 0 263.04 6.29
 -5 3 0 268.38 10.56
 -5 -3 0 273.56 9.96
 5 3 0 271.11 9.64
 5 -3 0 265.15 10.34
 5 -3 0 263.07 9.75
 -5 3 0 268.43 9.52
 5 3 0 274.48 7.21
 -5 -3 -1 67.69 3.59
 -5 3 -1 67.77 5.61
 -5 -3 -1 59.45 4.88
 5 3 1 64.4 4.93
 5 3 1 55.52 4.43
 5 -3 1 75.2 5.53
 5 -3 1 69.2 5.11
 -5 3 -1 68.7 2.48
 -5 3 -1 64.88 4.98
 5 3 1 63.71 3.84
 -5 3 -2 824.12 18.87
 -5 -3 -2 787.03 13.19
 -5 -3 -2 838.37 17.88
 5 3 2 801.59 16.6
 5 3 2 793.08 16.24
 5 -3 2 810.37 17.75
 5 -3 2 814.24 17.09
 5 3 2 830.26 14.58
 -5 3 -2 816.52 17.72
 -5 -3 -3 5.1 2.11
 -5 3 -3 8.1 2.54
 -5 -3 -3 5.8 1.49
 5 3 3 6.05 1.84
 5 3 3 6.36 2.05
 5 -3 3 6.45 1.94
 5 -3 3 7.41 2.22
 -5 3 -3 5.73 1.2
 -5 3 -3 6.45 2.53
 -5 -3 -4 100.81 5.46
 -5 -3 -4 90.3 6.35
 -5 3 -4 96.21 6.99
 5 -3 4 97.2 6.25
 5 3 4 94.58 5.84
 5 3 4 94.06 5.64
 5 -3 4 92.19 5.9
 -5 3 -4 94.66 3.77
 -5 3 -4 99.76 6.73
 -5 -3 -5 72.74 4.99
 -5 -3 -5 63.48 5.51
 5 -3 5 64.46 4.69
 5 3 5 72.22 5.15
 5 3 5 71.06 4.97
 -5 -3 -5 69.19 2.88
 -5 3 -5 68.4 2.68
 5 -3 5 79.11 5.56
 -5 3 -5 71.16 5.88
 -5 -3 -6 5.51 2.51
 -5 -3 -6 9.75 2.14
 5 3 6 8.78 2.02
 5 -3 6 8.31 2.02
 5 3 6 10.2 2.35
 -5 -3 -6 9.4 0.89
 5 -3 6 8.22 2.49
 -5 3 -6 13.07 3.09
 -5 -3 -7 3.95 1.93
 -5 -3 -7 7.82 2.66
 5 3 7 5.31 1.78
 5 3 7 8.36 2.07
 5 -3 7 6.53 1.91
 5 -3 7 7.68 2.3
 -5 3 -7 8.02 2.89
 -5 -3 -8 17.86 3.59
 -5 -3 -8 18.77 3.29
 5 3 8 17.5 2.53
 5 3 8 14.29 2.63
 5 -3 8 14.7 2.58
 5 -3 8 17.14 2.87
 -5 3 -8 13.56 3.5
 -5 3 -8 18.84 3.98
 -5 -3 -9 9.97 2.61
 -5 -3 -9 11.36 2.99
 5 3 9 7.48 1.93
 5 3 9 8.15 2.03
 5 -3 9 13.46 2.36
 5 -3 9 14.95 2.61
 -5 3 -9 9.86 3.27
 -5 3 -9 6.75 3.36
 -5 3 -10 2.59 2.74
 -5 -3 -10 10.33 2.95
 -5 -3 -10 10.75 2.87
 5 -3 10 8.3 2.11
 5 -3 10 12.15 2.57
 -5 3 -10 4.25 2.24
 5 -3 11 27.3 3.07
 -5 -3 -11 20.66 3.81
 -5 -3 -11 26.23 4.24
 -5 3 -11 28.29 5.09
 -5 3 -11 35.29 5.24
 -5 -3 -12 5.59 2.57
 -5 3 -12 6.98 2.99
 -5 -3 -12 6.23 2.98
 -5 3 -12 2.46 2.1
 -5 3 -13 15.8 3.93
 -5 -3 -13 17.92 3.69
 -5 -3 -13 16.76 3.69
 -5 3 -13 19.99 4.19
 -5 -3 -14 5.25 2.99
 -5 3 -14 2.9 3.09
 -5 -3 -14 4.63 2.68
 -5 3 -14 9.75 3.73
 -5 -3 -15 -1.89 2.68
 -5 -3 -15 4.2 2.82
 -5 3 -15 -3.96 3.63
 -5 3 -15 0.92 2.98
 -5 3 -16 4.18 3.45
 -5 -3 -16 2.07 2.4
 -5 -3 -16 -1.01 3.21
 -5 3 -16 1.15 2.57
 -5 -3 -17 -0.08 2.34
 -5 3 -17 -2.59 3.69
 -5 -3 -17 7.68 3.29
 -5 3 -17 -5 3.73
 -5 -3 -18 63.74 7.69
 -5 3 -18 62.11 7.92
 5 4 -28 19.84 5
 5 4 -27 1.91 3.45
 -5 -4 27 1.1 2.55
 5 4 -26 10.21 3.89
 5 -4 -26 14.53 4.47
 -5 -4 26 11.83 3.6
 5 4 -25 -2.29 2.56
 -5 -4 25 -3.71 2.92
 5 4 -24 11.76 3.58
 5 -4 -24 21.27 4.85
 5 -4 -24 9.46 3.27
 -5 -4 24 15.26 3.94
 5 4 -23 30.3 5.23
 5 -4 -23 30.7 5.33
 5 -4 -23 25.15 4.73
 -5 -4 23 34.89 5.29
 5 4 -22 17.76 4.02
 5 -4 -22 12.64 3.71
 5 -4 -22 12.42 3.59
 -5 -4 22 15.48 3.47
 5 4 -22 14.74 2.9
 5 4 -21 0 2.05
 5 -4 -21 0.41 2.61
 5 4 -21 3.37 1.73
 5 4 -21 2.86 1.44
 5 -4 -21 6.52 1.93
 5 -4 -21 -1.39 2.69
 5 4 -21 1.74 1.81
 -5 -4 21 4.82 2.44
 5 -4 -20 1.96 2.31
 5 4 -20 3.95 2.48
 5 4 -20 3.46 1.85
 5 -4 -20 0.98 1.37
 5 4 -20 1.23 1.64
 5 -4 -20 0.84 2.53
 5 4 -20 -0.37 1.49
 -5 -4 20 3.58 2.2
 5 4 -19 332.28 13.28
 5 -4 -19 336.26 14.48
 5 -4 -19 350.21 11.64
 5 4 -19 352.06 11.79
 5 4 -19 334.41 11.9
 5 -4 -19 337.31 14.84
 -5 -4 19 342.76 14.2
 5 4 -19 346.58 11.28
 5 -4 -18 11.52 3.11
 5 4 -18 9.1 2.68
 5 4 -18 12.15 2.42
 5 -4 -18 5.75 2.25
 5 4 -18 9.4 2.65
 5 -4 -18 8.62 3.37
 5 4 -18 8.87 1.91
 -5 -4 18 13.64 3.31
 5 -4 -17 28.91 4.37
 5 4 -17 23.98 3.54
 5 4 -17 35 4.09
 5 4 -17 30.71 3.78
 5 -4 -17 26.17 4.01
 5 -4 -17 26.5 4.29
 5 4 -17 31.33 4.11
 5 4 -17 28.17 3.28
 -5 -4 17 35.19 4.66
 5 4 -16 14.55 2.73
 5 -4 -16 24.78 4
 5 4 -16 17.84 3.17
 -5 -4 16 18.54 3.03
 5 -4 -16 22.84 3.65
 5 4 -16 16.26 3
 5 -4 -16 24.67 4.48
 5 4 -16 19.31 3.2
 -5 -4 16 18.85 3.63
 5 4 -16 18.47 2.59
 5 -4 -15 2.56 1.89
 5 -4 -15 1.7 1.9
 -5 -4 15 0.56 1.62
 5 4 -15 0.5 1.7
 5 4 -15 0.87 1.88
 5 -4 -15 1.55 2.49
 -5 -4 15 -0.16 1.98
 5 4 -15 1.98 1.44
 5 -4 -14 19.58 3.66
 5 4 -14 13.64 2.2
 -5 -4 14 15.76 2.56
 -5 -4 14 15.03 2.74
 5 -4 -14 18.84 3.6
 -5 -4 14 16.25 3.31
 5 -4 -14 13.75 3.4
 5 4 -14 15.42 3.07
 5 4 -14 20.5 2.71
 -5 4 13 64.16 2.44
 -5 -4 13 71.99 4.59
 5 -4 -13 67.18 5.66
 -5 -4 13 77.68 5.6
 5 -4 -13 75.17 6.19
 -5 -4 13 73.21 5.96
 5 -4 -13 66.06 6.29
 5 4 -13 78.52 6.05
 5 4 -13 74.4 4.77
 5 4 -13 76.17 4.39
 5 -4 -12 26.65 3.67
 -5 -4 12 35.77 3.11
 -5 4 12 28.1 1.88
 -5 -4 12 37.2 4.09
 5 -4 -12 29.02 4.25
 5 -4 -12 33.42 4.74
 5 4 -12 31.53 4.07
 -5 -4 12 33.07 4.29
 5 4 -12 31.72 2.65
 5 4 -12 38.04 3.48
 5 -4 -12 29.93 2.89
 5 4 -11 -0.32 0.91
 5 -4 -11 3.29 1.95
 5 -4 -11 0.84 2.1
 -5 4 11 1.1 0.72
 -5 -4 11 -0.14 1.61
 5 -4 -11 3.78 2.59
 -5 -4 11 0.64 2.11
 5 4 -11 0.49 1.72
 5 -4 -11 0.71 1.11
 5 4 -11 0.29 1.22
 5 4 -10 0.83 0.81
 5 -4 -10 -0.07 1.78
 5 -4 -10 -0.33 1.94
 -5 -4 10 -3.38 1.96
 -5 4 10 -0.25 0.74
 5 4 -10 -0.06 2.07
 -5 -4 10 0.58 1.86
 5 -4 -10 -1.05 2.43
 -5 -4 10 0.24 0.41
 5 -4 -10 0.72 1.06
 -5 4 10 -0.2 1.11
 5 -4 -9 24.68 3.31
 5 -4 -9 25.83 3.91
 -5 -4 9 23.37 2.95
 -5 4 9 25.31 2.11
 5 4 -9 20.51 3.23
 5 -4 -9 27.71 4.23
 -5 -4 9 23.84 3.57
 5 4 -9 25.57 1.85
 -5 4 9 23.06 3.22
 -5 4 9 25.31 2.77
 5 -4 -8 199.97 8.67
 -5 -4 8 200.64 8.32
 5 -4 -8 205.98 10.02
 -5 4 8 193.66 6.06
 5 4 -8 199.56 9.17
 -5 -4 8 204.57 9.41
 5 -4 -8 197.78 9.95
 -5 4 8 192.44 7.07
 -5 4 8 194.4 8.43
 5 4 -8 195.68 4.38
 5 4 -7 14.19 1.27
 5 -4 -7 13.53 3.08
 -5 4 7 12.13 1.71
 -5 -4 7 7.41 2.01
 -5 -4 7 12.38 2.8
 5 -4 -7 13.44 3.12
 5 4 -7 11.97 2.79
 -5 4 7 12.06 2.05
 -5 4 7 14.14 2.67
 -5 -4 6 130.84 6.8
 5 4 -6 129.48 3.24
 5 4 -6 125.94 3.1
 -5 4 6 128.7 5.55
 5 -4 -6 119.21 7.82
 5 4 -6 129.99 7.47
 5 -4 -6 129.75 7.93
 -5 4 6 123.33 6.79
 -5 4 6 128.38 6
 5 4 -5 108.12 2.87
 -5 -4 5 107.2 6.23
 -5 4 5 108.35 5.3
 5 -4 -5 112.83 7.5
 5 -4 -5 121.82 7.78
 5 4 -5 104.54 6.88
 -5 4 5 120.01 5.98
 -5 4 5 122.07 6.71
 5 4 -4 1.76 0.55
 -5 -4 4 2.13 1.97
 5 -4 -4 2.37 2.34
 5 4 -4 2.77 2.11
 5 -4 -4 1.77 2.11
 -5 4 4 1.91 1.76
 -5 4 4 1.74 1.31
 5 4 -3 439.04 6.62
 -5 -4 3 456.24 12.82
 5 -4 -3 443.97 14.5
 5 -4 -3 460.65 14.4
 -5 4 3 470 12.97
 -5 4 3 459.05 12.07
 -5 -4 2 179.64 8.31
 5 4 -2 179.72 4.73
 -5 -4 2 173.35 4.51
 5 -4 -2 182.79 9.36
 5 -4 -2 174.55 9
 -5 4 2 187.5 8.34
 -5 4 2 186.41 8
 5 4 -1 39.02 2.52
 -5 -4 1 40.91 2.45
 -5 4 1 33.58 4.36
 5 -4 -1 37.9 4.54
 -5 -4 1 36.1 4
 5 -4 -1 36.25 4.58
 -5 4 1 33.21 3.83
 -5 4 0 168.03 9.05
 -5 -4 0 171.3 5.42
 -5 -4 0 178.13 8.56
 5 -4 0 157.89 8.8
 5 -4 0 159.98 8.63
 -5 4 0 161.87 7.91
 5 4 0 176.93 6.14
 -5 -4 -1 242.09 6.93
 -5 4 -1 251.23 11.13
 -5 -4 -1 261.75 10.39
 5 -4 1 226.64 10.45
 -5 4 -1 236.57 6.33
 5 -4 1 236.79 10.39
 -5 4 -1 239.51 9.89
 5 4 1 223.98 7.4
 -5 -4 -2 202.53 6.89
 -5 4 -2 211.24 10.34
 -5 -4 -2 222.07 9.8
 5 -4 2 212.72 10.09
 5 -4 2 187 9.24
 -5 4 -2 209.8 5.37
 -5 4 -2 211.96 9.57
 5 4 2 208 7.61
 -5 4 -3 39.81 4.79
 -5 -4 -3 43.78 3.56
 -5 -4 -3 36.96 4.23
 5 -4 3 47.14 5.08
 5 -4 3 44.85 4.98
 -5 4 -3 43.63 2.24
 -5 4 -3 44.51 4.82
 -5 -4 -4 139.09 6.48
 -5 4 -4 150.61 9.19
 -5 -4 -4 140.9 8.08
 5 4 4 142.94 7.74
 5 -4 4 147.25 8.4
 5 -4 4 149.61 8.43
 -5 4 -4 134.39 8.21
 -5 4 -5 2.04 2.58
 -5 -4 -5 3.02 1.55
 -5 -4 -5 -0.59 1.84
 5 4 5 4.38 2.02
 5 -4 5 5.24 2.62
 -5 -4 -5 2.8 1.44
 5 -4 5 2.38 1.96
 -5 4 -5 2.15 0.92
 -5 4 -5 2.71 2.08
 -5 -4 -6 76.84 5.42
 -5 -4 -6 71.68 6.2
 5 4 6 81.03 5.83
 5 4 6 67.04 5.37
 5 -4 6 76.12 6.1
 -5 -4 -6 75.12 3.93
 5 -4 6 73.7 6.28
 -5 4 -6 71.68 6.43
 -5 -4 -7 5.57 1.94
 -5 -4 -7 9.53 2.82
 5 4 7 4.67 1.82
 5 -4 7 8.48 2.52
 5 4 7 7.84 2.17
 5 -4 7 11.11 2.76
 -5 -4 -7 9.13 1.49
 -5 4 -7 6.74 2.51
 -5 -4 -8 109.79 7.91
 -5 -4 -8 122.56 7.49
 5 4 8 112.69 6.93
 5 4 8 117.62 6.83
 5 -4 8 100.86 7.17
 -5 4 -8 117.18 8.54
 -5 -4 -9 6.39 2.54
 -5 -4 -9 8.14 2.37
 5 4 9 4.44 1.83
 5 -4 9 6.02 1.99
 5 4 9 9.01 2.15
 5 -4 9 5.35 2.47
 -5 4 -9 2.88 2.63
 -5 4 -9 3.14 2.57
 -5 -4 -10 10.05 2.95
 -5 -4 -10 8.73 2.76
 5 -4 10 8.98 2.43
 5 4 10 8.01 2.14
 5 4 10 13.47 2.58
 5 -4 10 9.6 2.84
 -5 4 -10 7.28 2.93
 -5 4 -10 10.5 3.45
 -5 -4 -11 8.46 2.9
 -5 -4 -11 10.13 3.11
 5 -4 11 14.22 3.05
 -5 4 -11 13.74 3.84
 -5 4 -11 14.06 4.11
 -5 4 -12 66.4 7.54
 -5 -4 -12 66.69 6.46
 -5 -4 -12 67.28 6.55
 -5 4 -12 58.38 6.68
 -5 4 -13 14.72 4.12
 -5 -4 -13 10.09 3.06
 -5 -4 -13 11.67 3.05
 -5 4 -13 25.13 4.8
 -5 -4 -14 31.76 5.01
 -5 4 -14 20.57 4.68
 -5 -4 -14 28.68 4.8
 -5 4 -14 25.3 4.79
 -5 4 -15 -0.63 3.57
 -5 -4 -15 6.79 2.93
 -5 -4 -15 -1.3 2.34
 -5 4 -15 -1.76 2.92
 -5 -4 -16 -0.67 2.37
 -5 -4 -16 4.13 3.21
 -5 4 -16 -0.13 2.9
 -5 4 -16 0.16 2.15
 -5 -4 -17 5.75 2.84
 -5 4 -17 11.24 3.76
 -5 -4 -18 21.05 4.71
 5 5 -27 38.66 6.37
 5 5 -26 5.93 3.21
 -5 -5 26 10.3 3.44
 5 -5 -25 10.47 4.31
 5 5 -25 4.59 2.68
 -5 -5 25 6.93 2.79
 5 5 -24 32.65 5.46
 5 -5 -24 37.17 6.04
 -5 -5 24 25.44 4.81
 5 -5 -24 27.07 5.12
 5 -5 -23 7.06 3.13
 5 5 -23 12.55 3.59
 -5 -5 23 6.61 2.9
 5 -5 -23 1.99 2.36
 5 -5 -22 2.58 2.69
 5 5 -22 0.65 2.26
 -5 -5 22 2.99 2.76
 5 -5 -22 -0.2 2.1
 5 5 -22 0.09 1.79
 5 -5 -21 -3.71 2.67
 5 5 -21 -0.25 2.07
 5 5 -21 0.75 1.59
 5 5 -21 0.06 1.69
 5 -5 -21 5.76 2.58
 -5 -5 21 3.41 2.49
 5 -5 -21 1.61 2.47
 5 5 -21 0.39 1.52
 5 5 -20 0.12 2
 5 -5 -20 -3.77 2.64
 5 5 -20 1.07 1.79
 5 5 -20 -1.43 1.89
 5 -5 -20 1.83 1.9
 -5 -5 20 1.42 2.62
 5 -5 -20 -0.1 2.32
 5 5 -20 -0.41 1.56
 5 -5 -19 17.37 3.98
 5 5 -19 18.16 3.62
 5 5 -19 15.57 3.17
 5 -5 -19 13.98 3.43
 5 5 -19 10.81 2.63
 5 -5 -19 12.8 3.64
 -5 -5 19 15.15 3.49
 5 5 -19 16.22 3.35
 5 5 -19 11.77 2.49
 5 -5 -18 3.21 2.44
 5 5 -18 3.44 1.98
 5 -5 -18 6.37 2.81
 5 -5 -18 5.34 2.93
 5 5 -18 3 1.86
 -5 -5 18 8.1 3.18
 5 5 -18 4.81 1.87
 5 -5 -17 21.95 4.21
 5 5 -17 29.03 3.56
 5 -5 -17 20.86 3.8
 5 5 -17 24.3 3.78
 5 -5 -17 25.69 4.58
 -5 -5 17 18.68 3.6
 5 5 -17 21.11 3.13
 5 -5 -16 11.73 3.18
 5 5 -16 8.83 2.19
 -5 -5 16 10.76 2.85
 5 -5 -16 15.1 3.43
 5 -5 -16 11.38 3.53
 -5 -5 16 16.65 3.68
 5 5 -16 11.67 2.73
 5 5 -16 12.81 2.55
 5 -5 -15 55.13 5.77
 -5 -5 15 59.06 5.53
 5 -5 -15 59.76 6.13
 5 5 -15 55.79 5.37
 -5 -5 15 63.05 6.19
 5 -5 -15 66.28 6.93
 5 5 -15 61.01 4.68
 5 5 -15 64.37 5.19
 5 5 -14 8.9 2.09
 -5 5 14 7.91 1.25
 5 -5 -14 7.62 2.83
 5 -5 -14 6.54 3
 -5 -5 14 6 2.72
 5 5 -14 9.27 2.62
 -5 -5 14 9.9 3.03
 5 -5 -14 11.63 3.52
 5 5 -14 6.92 2.23
 5 5 -13 1.26 1.27
 5 -5 -13 1.17 1.96
 -5 5 13 0.5 0.73
 5 -5 -13 1.8 2.2
 -5 -5 13 2.5 1.84
 -5 -5 13 -0.11 2.24
 5 5 -13 0.23 2.05
 5 -5 -13 -0.22 2.42
 5 5 -13 0.01 1.35
 5 -5 -12 21.23 3.57
 5 5 -12 23.65 2.57
 5 -5 -12 27.43 4.42
 -5 5 12 20.69 2.02
 -5 -5 12 27.35 3.77
 5 5 -12 26.33 4
 5 -5 -12 25.14 4.51
 -5 -5 12 28.12 4.26
 5 5 -12 26.64 3.52
 5 5 -11 2.28 1.21
 5 -5 -11 -0.88 1.98
 5 -5 -11 5.51 2.71
 -5 5 11 1.41 0.84
 -5 -5 11 1.15 1.6
 -5 -5 11 2.91 2.33
 5 5 -11 0.76 2.01
 5 -5 -11 1.43 2.31
 5 5 -11 1.93 1.93
 5 -5 -10 16.01 3.18
 -5 -5 10 12.81 2.72
 -5 5 10 13.01 1.85
 5 -5 -10 14.1 3.47
 5 5 -10 15.56 3.37
 -5 -5 10 12.67 3.14
 5 -5 -10 16.52 3.87
 -5 -5 10 14.65 1.4
 5 5 -10 12.25 1.65
 -5 5 10 15.99 2.62
 5 -5 -9 53 5.16
 -5 5 9 43.73 3.24
 5 -5 -9 54.51 5.95
 -5 -5 9 47.53 4.49
 5 -5 -9 54.8 5.89
 -5 -5 9 46.95 5.22
 5 5 -9 43.48 5.03
 -5 -5 9 48.34 2.69
 -5 5 9 44.82 3.97
 5 5 -8 201.71 5.83
 -5 -5 8 203.79 9.12
 -5 5 8 196.45 6.93
 5 -5 -8 204.25 10.79
 5 5 -8 200.26 9.71
 5 -5 -8 216.98 11.19
 -5 -5 8 206.88 6.09
 -5 5 8 199.16 8.17
 -5 5 8 211.87 9.57
 5 5 -7 128.03 4.41
 5 5 -7 126.99 4.35
 -5 -5 7 124.96 7.22
 5 -5 -7 113.87 8.21
 5 -5 -7 114.86 8.49
 5 5 -7 131.08 8.08
 -5 5 7 125.09 7.33
 -5 5 7 116.6 6.36
 -5 -5 6 61.03 5.23
 5 5 -6 54.91 2.92
 5 5 -6 57.54 2.86
 5 -5 -6 65.56 6.34
 5 5 -6 60.81 5.74
 5 -5 -6 56.51 5.99
 -5 5 6 59.24 4.67
 -5 5 6 57.43 5.11
 -5 -5 5 279.74 10.67
 5 5 -5 255.81 5.84
 5 -5 -5 263.24 12.31
 5 -5 -5 250.38 11.9
 -5 5 5 261.82 10.33
 -5 5 5 242.83 9.29
 5 5 -4 9.01 1.18
 -5 -5 4 8.24 2.33
 5 -5 -4 6.48 2.64
 5 -5 -4 9.51 2.92
 -5 5 4 13.22 2.77
 -5 5 4 7.89 2.25
 5 5 -3 45.8 2.67
 -5 -5 3 44.06 4.53
 5 -5 -3 51.58 5.72
 5 -5 -3 55.44 6.03
 -5 5 3 47.53 4.61
 -5 5 3 44.67 4.43
 5 5 -2 32.68 2.38
 -5 -5 2 39.32 4.29
 5 -5 -2 38.51 5.05
 5 -5 -2 28.96 4.44
 -5 5 2 35.24 4.1
 -5 5 2 27.82 3.69
 5 5 -1 144.68 5.22
 -5 -5 1 161.14 8.47
 -5 5 1 152.44 9.27
 -5 -5 1 147.23 5.18
 5 -5 -1 149.13 9.39
 5 -5 -1 147.28 9.07
 -5 5 1 156.08 8.28
 -5 5 1 157.1 8.2
 5 5 0 115.61 4.99
 -5 -5 0 131.93 7.85
 -5 5 0 109.94 8.09
 -5 -5 0 126.65 5.13
 5 -5 0 123.79 8.45
 5 -5 0 111.04 7.97
 -5 5 0 129.63 7.51
 -5 5 0 112.41 7.08
 -5 -5 -1 -0.4 1.13
 -5 5 -1 1.83 2.66
 5 5 1 0.39 1.11
 -5 -5 -1 3.16 1.95
 5 -5 1 1.41 2.53
 5 -5 1 0.72 2.33
 -5 5 -1 -0.15 1.01
 -5 5 -1 1.29 1.83
 -5 5 -1 2.22 1.93
 -5 5 -2 20.14 4.23
 5 5 2 10.94 1.95
 -5 -5 -2 16.2 2.23
 5 -5 2 12.79 3.45
 -5 -5 -2 11.68 2.68
 -5 5 -2 11.04 1.79
 5 -5 2 8.1 3.15
 -5 5 -2 19.9 3.62
 -5 -5 -3 133.7 6.22
 -5 5 -3 148.95 9.46
 -5 -5 -3 133.61 8.2
 5 -5 3 142.22 8.97
 5 -5 3 150.87 9.4
 -5 5 -3 137.33 5.2
 -5 5 -3 140.01 8.56
 -5 -5 -4 1.08 1.32
 -5 5 -4 4.89 2.97
 -5 -5 -4 -0.96 1.95
 5 -5 4 -1.93 2.26
 5 -5 4 -1.13 2.49
 -5 5 -4 -0.95 2.52
 -5 5 -5 22.36 4.27
 -5 -5 -5 18.34 2.69
 -5 -5 -5 19.61 3.76
 5 -5 5 17.72 3.34
 5 -5 5 17.71 3.86
 -5 -5 -5 17.22 2.8
 -5 5 -5 15.4 3.5
 -5 -5 -6 7.79 2.02
 -5 -5 -6 9.57 2.95
 5 -5 6 7.04 2.61
 -5 -5 -6 4.12 1.61
 5 -5 6 5.86 2.59
 -5 5 -6 10.05 2.97
 -5 -5 -7 13.07 2.85
 -5 -5 -7 20.1 3.71
 5 5 7 9.96 2.63
 5 -5 7 11.51 2.83
 5 -5 7 13.4 3.4
 -5 -5 -7 15.66 2.37
 -5 5 -7 15.97 3.83
 -5 -5 -8 -1.83 2.05
 5 5 8 0.86 1.94
 -5 -5 -8 -1.43 2.1
 5 -5 8 0.16 1.96
 5 5 8 2.91 1.87
 5 -5 8 -0.09 2.15
 -5 5 -8 2.42 2.42
 -5 -5 -9 160.29 8.96
 -5 -5 -9 163.03 9.84
 5 5 9 148.24 8.51
 5 -5 9 153.98 9.3
 5 5 9 148.45 8.37
 5 -5 9 133.49 9.13
 -5 5 -9 151.53 10.23
 -5 -5 -10 -1.7 1.76
 5 5 10 1.61 1.83
 5 5 10 -2.23 2.04
 5 -5 10 -2.18 2.01
 -5 -5 -10 -0.07 2.1
 5 -5 10 0.99 2.45
 -5 5 -10 1.65 2.42
 -5 5 -10 -2.09 2.47
 -5 -5 -11 0.2 2.06
 -5 -5 -11 4.32 2.28
 5 -5 11 6.23 2.78
 -5 5 -11 7.43 3.15
 -5 5 -11 4.97 3.03
 -5 -5 -12 0.43 2.2
 -5 -5 -12 4.84 2.68
 -5 5 -12 -0.45 2.46
 -5 5 -12 1.16 2.74
 -5 -5 -13 -0.51 2
 -5 5 -13 1.11 2.69
 -5 -5 -13 1.46 2.18
 -5 5 -13 4.04 3.24
 -5 -5 -14 5.68 2.65
 -5 -5 -14 3.59 2.16
 -5 5 -14 3.7 3.32
 -5 5 -14 3.35 2.93
 -5 -5 -15 -3.85 2.87
 -5 -5 -15 8.76 3.43
 -5 5 -15 -3.65 3.45
 -5 5 -15 7.41 3.37
 -5 -5 -16 1.07 2.47
 -5 -5 -17 5.76 3.45
 5 6 -26 30.16 5.68
 5 6 -25 -1.19 2.61
 -5 -6 25 2.47 2.58
 5 -6 -24 -2.06 2.31
 5 6 -24 -0.42 2.83
 -5 -6 24 4.98 2.94
 5 -6 -23 20.76 4.88
 5 6 -23 17.33 4.35
 -5 -6 23 18.2 4.64
 5 -6 -23 4.39 3.17
 5 -6 -22 4.47 3.17
 5 6 -22 2.56 2.08
 5 -6 -22 2.26 2.6
 -5 -6 22 2.32 2.32
 5 6 -22 6.83 2.59
 5 -6 -21 -2.77 2.94
 5 6 -21 2.38 2.13
 5 -6 -21 -0.79 2.16
 5 -6 -21 3.25 3.23
 -5 -6 21 0.73 2.22
 5 6 -21 -0.89 1.81
 5 -6 -20 2.66 2.67
 5 6 -20 -0.44 1.8
 5 -6 -20 3 2.54
 -5 -6 20 3.21 2.37
 5 -6 -20 3.5 2.49
 5 6 -20 2.05 1.94
 5 6 -19 16.19 3.31
 5 -6 -19 10.49 3.51
 5 -6 -19 16.68 3.76
 5 -6 -19 8.97 3.09
 5 6 -19 16.53 3.32
 -5 -6 19 11.43 3.71
 5 6 -19 17.28 3.37
 5 6 -18 3.4 2.05
 5 -6 -18 2.49 2.63
 5 -6 -18 0.4 2.36
 5 -6 -18 6.77 3.45
 5 6 -18 1.23 2.29
 -5 -6 18 -1.6 2.53
 5 6 -18 2.3 1.58
 5 6 -17 6.49 2.08
 5 -6 -17 5.72 2.43
 5 -6 -17 5.24 2.94
 5 6 -17 6.23 2.1
 5 -6 -17 1.49 2.49
 -5 -6 17 6.31 3.14
 5 6 -17 8.27 2.61
 5 -6 -16 4.81 2.93
 5 6 -16 1.53 1.47
 5 -6 -16 0.51 2.38
 -5 -6 16 4.83 2.62
 5 -6 -16 3.33 2.67
 5 6 -16 1.13 1.76
 -5 -6 16 3.68 3.04
 5 6 -16 3.83 2.54
 5 -6 -15 7.64 2.92
 5 6 -15 10.62 2.41
 5 -6 -15 9.95 2.99
 -5 -6 15 9.23 2.69
 5 6 -15 13.31 3.14
 5 -6 -15 19.48 4.39
 -5 -6 15 11.98 3.22
 5 6 -15 10.3 2.63
 5 -6 -14 3.06 2.27
 5 6 -14 6.38 1.83
 5 -6 -14 4.42 2.59
 -5 -6 14 6.74 2.8
 5 6 -14 6.8 2.9
 5 -6 -14 4.67 3.08
 -5 -6 14 2.83 2.67
 5 6 -14 1.56 1.59
 5 6 -13 14.6 2.37
 5 -6 -13 14.34 3.37
 5 -6 -13 12.25 3.48
 -5 -6 13 20.11 3.64
 -5 -6 13 20.16 4.08
 5 6 -13 14.07 3.23
 5 -6 -13 10.78 3.49
 5 6 -13 10.06 2.31
 5 -6 -12 26.52 4.39
 5 -6 -12 31.04 5.16
 -5 -6 12 25.08 3.84
 5 6 -12 28.63 4.46
 5 -6 -12 32.97 5.54
 5 6 -12 27.93 3.01
 5 6 -12 21.3 3.43
 5 -6 -11 39.18 4.85
 -5 -6 11 47.62 5.16
 5 -6 -11 46.06 6.03
 5 6 -11 37.53 4.83
 5 -6 -11 44.42 6.11
 5 6 -11 43.8 3.43
 5 6 -11 37.83 4.36
 5 -6 -10 55.92 5.75
 5 -6 -10 44.3 6.11
 -5 -6 10 53.72 5.42
 5 6 -10 52.03 5.62
 5 -6 -10 48.79 6.35
 -5 -6 10 43.03 2.83
 5 6 -9 270.16 8.1
 -5 -6 9 305.93 12.24
 5 -6 -9 316.54 14.59
 5 6 -9 290.02 12.63
 5 -6 -9 309.68 14.85
 -5 -6 9 284.94 7.54
 -5 6 9 298.96 11.16
 5 6 -8 1.8 1.03
 5 6 -8 4.17 1.32
 -5 -6 8 3.2 2.2
 5 -6 -8 5.2 2.94
 5 6 -8 2.34 2.26
 5 -6 -8 1.72 2.69
 -5 -6 8 3.31 1.27
 -5 6 8 2.42 1.98
 5 6 -7 13.23 1.84
 5 6 -7 13.61 1.81
 -5 -6 7 11.32 2.61
 5 6 -7 6.99 2.88
 5 -6 -7 13.72 3.74
 -5 6 7 9.04 2.42
 -5 -6 7 14.42 2.14
 -5 6 7 13.72 2.83
 5 6 -6 76.94 4.18
 5 6 -6 77.22 3.92
 -5 -6 6 82.62 6.48
 5 -6 -6 87.49 7.89
 -5 6 6 75.97 6.2
 -5 6 6 73.2 5.85
 5 6 -5 323.69 7.85
 -5 -6 5 342.68 12.7
 5 -6 -5 325.76 14.97
 -5 6 5 349.39 12.95
 -5 6 5 345.88 12.31
 5 6 -4 20.2 2.07
 -5 -6 4 21.2 3.63
 5 -6 -4 19.99 4.24
 -5 6 4 23.35 3.7
 -5 6 4 28.07 3.92
 5 6 -3 13.84 1.86
 5 -6 -3 12.02 3.61
 -5 -6 3 14.22 3.28
 5 -6 -3 10.34 3.46
 -5 6 3 17.29 3.09
 -5 6 3 15.39 3.21
 5 6 -2 29.8 2.64
 -5 -6 2 30.15 4.19
 5 -6 -2 37.4 5.41
 5 -6 -2 25.73 5.22
 -5 6 2 36.24 4.38
 -5 6 2 28.21 3.77
 5 6 -1 17.38 2.26
 -5 6 1 15.67 3.47
 5 -6 -1 9.21 3.67
 -5 -6 1 16.31 3.06
 5 -6 -1 12.99 3.92
 -5 6 1 18.06 3.14
 -5 6 1 14.74 3.25
 5 6 0 190.79 7.11
 -5 6 0 226.32 12.07
 -5 -6 0 222.45 10.71
 5 -6 0 218.38 12.32
 5 -6 0 212.33 11.97
 -5 6 0 201.79 9.9
 -5 6 0 212.97 10.47
 -5 -6 -1 30.19 2.99
 -5 6 -1 27.69 4.67
 5 -6 1 29.05 4.78
 -5 -6 -1 27.66 4.22
 5 -6 1 35.12 5.43
 -5 6 -1 37.07 4.58
 -5 6 -1 32.54 4.46
 -5 6 -2 2.17 3.27
 -5 -6 -2 3.26 1.4
 5 -6 2 1.19 2.34
 -5 -6 -2 3.06 2.54
 5 -6 2 -0.02 2.62
 -5 6 -2 -1.39 1.81
 -5 6 -2 2.09 2.36
 -5 6 -3 45.67 6.03
 -5 -6 -3 38.05 3.8
 5 -6 3 40.41 5.65
 -5 -6 -3 45.17 5.17
 5 -6 3 55.77 6.73
 -5 6 -3 39.8 5
 -5 6 -3 43.86 5.05
 -5 -6 -4 313.97 13.3
 -5 6 -4 344.27 15.21
 -5 -6 -4 321.97 10.81
 5 -6 4 319.93 14.64
 5 -6 4 341.38 15.5
 -5 6 -4 322.95 12.82
 -5 6 -4 321.5 13.87
 -5 -6 -5 39.93 4.09
 -5 6 -5 30.01 4.86
 5 -6 5 35.96 5.24
 -5 -6 -5 38.81 5.05
 5 -6 5 40.86 5.77
 -5 -6 -5 38.04 4.33
 -5 6 -5 37.35 4.73
 -5 6 -5 31.05 4.7
 -5 6 -6 68.01 7.24
 -5 -6 -6 66.29 5.42
 -5 -6 -6 64.62 6.31
 5 -6 6 66.49 6.9
 -5 -6 -6 61.35 5.25
 5 -6 6 72.55 7.49
 -5 6 -6 64.08 5.9
 -5 6 -6 66.76 6.94
 -5 -6 -7 4.46 1.99
 -5 -6 -7 3.8 2.35
 5 -6 7 4.5 2.82
 5 -6 7 0.45 2.66
 -5 6 -7 2.34 2.49
 -5 -6 -8 27.78 3.91
 -5 -6 -8 37.17 5.05
 5 -6 8 37.56 5.19
 5 -6 8 31.71 5.28
 -5 6 -8 28.64 4.88
 -5 -6 -9 -2.46 1.74
 -5 -6 -9 -3.66 2.51
 5 6 9 0.02 1.9
 5 -6 9 -1.48 2.45
 5 -6 9 -1.27 2.46
 -5 6 -9 3.45 2.4
 -5 -6 -10 86.26 7.05
 -5 -6 -10 96.17 8.15
 5 6 10 90.76 7.36
 5 6 10 91.68 7.21
 5 -6 10 96.35 8.01
 5 -6 10 78.72 8.05
 -5 6 -10 90.9 8.49
 -5 -6 -11 -4.1 2.44
 -5 -6 -11 -3.25 2.87
 5 -6 11 0.44 2.64
 -5 6 -11 -1.3 2.99
 -5 6 -11 -0.17 2.49
 -5 -6 -12 -1.68 2.08
 -5 -6 -12 0.86 1.85
 -5 6 -12 -3.35 3
 -5 6 -12 3.8 3.09
 -5 -6 -13 12.59 3.59
 -5 -6 -13 6.79 3.19
 -5 6 -13 9.09 3.36
 -5 6 -13 1.87 2.74
 -5 -6 -14 54.49 6.65
 -5 -6 -14 51.15 6.26
 -5 6 -14 55.81 7.45
 -5 -6 -15 0.16 2.57
 5 7 -23 -1.26 2.27
 -5 -7 23 3.17 2.87
 5 -7 -22 -4.15 3.36
 5 -7 -22 0.83 2.58
 -5 -7 22 0.23 2.37
 5 7 -22 0.67 2.19
 5 -7 -21 25.9 5.25
 5 -7 -21 18.23 4.7
 -5 -7 21 19.24 4.68
 5 7 -21 17.42 3.75
 5 -7 -20 15.26 4.37
 5 -7 -20 10.66 3.55
 5 -7 -20 12.4 4.35
 -5 -7 20 13.63 3.93
 5 7 -20 5.99 2.49
 5 -7 -19 -0.59 2.31
 5 -7 -19 -1.46 2.7
 5 -7 -19 -0.43 2.81
 -5 -7 19 -0.22 2.59
 5 7 -19 -1.26 1.87
 5 -7 -18 4.93 3.01
 5 -7 -18 -1.1 2.56
 -5 -7 18 -2.54 2.62
 5 -7 -18 0.12 2.57
 5 7 -18 -0.57 1.99
 5 -7 -17 0.33 2.84
 5 -7 -17 5.97 3.57
 5 7 -17 1.55 1.88
 5 -7 -17 -2.88 3.15
 5 7 -17 -0.08 2.11
 5 -7 -16 8.46 3.26
 5 7 -16 4.87 1.71
 -5 -7 16 7.98 2.75
 5 -7 -16 8.36 3.26
 5 7 -16 4.78 2.73
 5 -7 -16 9.45 3.6
 5 7 -16 11.85 3.06
 5 -7 -15 16.48 3.78
 5 7 -15 19.27 3.16
 5 -7 -15 19.59 4.35
 -5 -7 15 14.22 3.62
 5 -7 -15 23.15 5.06
 5 7 -15 22.42 4.29
 5 7 -15 14.04 3.15
 5 -7 -14 23.55 4.41
 5 7 -14 17.37 2.77
 5 -7 -14 18.49 4.49
 -5 -7 14 11.63 3.11
 5 7 -14 23.23 4.13
 5 -7 -14 21.16 4.98
 5 7 -14 14.4 3.14
 5 -7 -13 39.92 5.38
 5 -7 -13 29.56 5.52
 -5 -7 13 37.54 5.23
 5 7 -13 41.09 5.47
 5 -7 -13 36.52 5.78
 5 7 -13 34.16 3.55
 5 7 -13 26.69 4.09
 5 -7 -12 27.38 4.4
 5 -7 -12 31.19 5.36
 -5 -7 12 33.73 4.85
 5 7 -12 35.07 5.03
 5 -7 -12 28.99 5.41
 5 7 -12 34.9 3.47
 5 7 -12 35.61 4.59
 5 -7 -11 41.96 6.1
 -5 -7 11 32.22 4.67
 5 7 -11 25.64 4.33
 5 -7 -11 32.6 5.5
 -5 -7 10 100.25 7.78
 5 7 -10 111.65 8.79
 5 -7 -10 126.59 10.18
 5 7 -9 1.22 1.23
 -5 -7 9 0.42 1.82
 5 7 -9 1.09 2.14
 5 -7 -9 3.06 2.85
 -5 7 9 0.03 1.92
 5 7 -8 11.06 2.01
 -5 -7 8 15.19 3.62
 5 7 -8 15.78 3.87
 5 -7 -8 13.18 3.92
 -5 7 8 11.5 2.89
 5 7 -7 18.67 2.53
 -5 -7 7 13.29 3.14
 5 7 -7 14.23 3.63
 5 -7 -7 10.91 3.74
 -5 7 7 10.97 2.76
 5 7 -6 16.17 2.36
 -5 -7 6 19.58 3.73
 5 -7 -6 17.03 4.6
 -5 7 6 15.64 3.24
 -5 -7 5 8.54 2.81
 5 -7 -5 8.57 3.65
 -5 7 5 7.77 2.87
 -5 7 5 8.63 2.79
 -5 -7 4 53.02 5.68
 5 -7 -4 60.51 7.21
 -5 7 4 54 5.56
 -5 7 4 63.53 6.07
 -5 -7 3 20.43 3.84
 5 -7 -3 22.25 4.62
 -5 7 3 15.47 3.09
 -5 7 3 14.77 3.39
 -5 -7 2 22.6 3.98
 5 -7 -2 23.95 4.45
 -5 7 2 28.06 4.08
 -5 7 2 28.66 4.32
 -5 7 1 18.7 4.23
 -5 -7 1 17.06 3.61
 5 -7 -1 18.55 4.33
 -5 7 1 11.38 3.22
 -5 7 1 17.13 3.42
 -5 7 0 0.82 2.59
 5 -7 0 4.41 3.31
 -5 -7 0 4.72 2.47
 5 -7 0 2.35 2.91
 -5 7 0 5.46 2.84
 -5 7 0 6.61 2.67
 -5 7 -1 3.84 2.33
 5 -7 1 1.4 2.63
 -5 -7 -1 5.6 2.49
 5 -7 1 10.73 4.07
 -5 7 -1 5.79 2.59
 -5 7 -1 9 2.83
 -5 -7 -2 44.62 4.08
 -5 7 -2 52.62 6.66
 5 -7 2 55.54 6.82
 -5 -7 -2 41.74 5.33
 5 -7 2 47.82 6.85
 -5 7 -2 53.81 6.08
 -5 7 -2 49.8 5.44
 -5 7 -3 9.56 3.89
 -5 -7 -3 6.42 2.01
 5 -7 3 7.73 3.13
 -5 -7 -3 6.63 2.87
 5 -7 3 6.44 3.4
 -5 7 -3 10.8 3.4
 -5 7 -3 3.65 2.48
 -5 7 -4 6.93 3.18
 -5 -7 -4 9.63 2.48
 -5 -7 -4 11 3.09
 5 -7 4 14.7 4.3
 5 -7 4 9.91 3.69
 -5 7 -4 9.71 3.29
 -5 7 -4 8.74 3.04
 -5 7 -5 5.76 2.82
 -5 -7 -5 11.74 2.55
 -5 -7 -5 5.6 2.59
 5 -7 5 13.28 4.04
 5 -7 5 9.34 3.91
 -5 -7 -5 11.34 3.17
 -5 7 -5 12.44 3.25
 -5 7 -5 13.84 3.67
 -5 7 -6 18.09 4.45
 -5 -7 -6 21.51 3.4
 5 -7 6 20.22 4.61
 -5 -7 -6 22.09 4.42
 -5 -7 -6 21.91 3.78
 5 -7 6 14.25 4.35
 -5 7 -6 20.55 4.34
 -5 7 -6 21.26 3.7
 -5 -7 -7 24.26 3.67
 5 -7 7 21.48 4.3
 -5 -7 -7 20.03 4.08
 5 -7 7 18.21 4.72
 -5 7 -7 24.4 4.81
 -5 7 -7 22.51 3.94
 -5 -7 -8 1.62 2.04
 -5 -7 -8 -2.02 2.19
 5 -7 8 -4.3 2.29
 5 -7 8 0.54 2.88
 -5 7 -8 -0.1 2.41
 -5 7 -8 -1.28 2.11
 -5 -7 -9 -0.96 1.85
 -5 -7 -9 -2.94 2.85
 5 -7 9 2.41 2.26
 5 -7 9 0.84 3.03
 -5 7 -9 -2.34 2.57
 -5 7 -9 -0.74 2.1
 -5 -7 -10 4.32 2.66
 5 7 10 0.08 2.01
 5 -7 10 7.14 3.72
 -5 7 -10 2.13 2.72
 -5 7 -10 2.42 2
 -5 -7 -11 21.59 4.24
 5 -7 11 24.23 5.17
 -5 7 -11 18.22 4.09
 -5 -7 -12 18.72 4.25
 -5 7 -12 16.55 4.86
 -5 7 -12 23.52 5.07
 5 -8 -21 20.33 5.19
 5 8 -21 31.68 5.21
 5 -8 -20 -2.99 3.07
 5 -8 -20 3.08 3.23
 5 -8 -20 -3.4 3.7
 5 8 -20 0.62 2.15
 5 -8 -19 10.55 3.8
 5 -8 -19 12.67 4.44
 5 -8 -19 14.16 4.6
 5 8 -19 15.83 3.72
 5 -8 -18 2.89 3.12
 5 -8 -18 -5.89 3.48
 5 -8 -18 1.78 2.73
 5 8 -18 0.71 2.27
 5 -8 -17 53.09 6.89
 5 -8 -17 56.41 7.55
 5 -8 -17 60.04 8.03
 5 8 -17 60.59 6.66
 5 -8 -16 7.46 2.84
 5 -8 -16 10.13 3.99
 5 8 -16 12.44 3.48
 5 -8 -16 9.47 3.68
 5 8 -16 9.3 2.95
 5 -8 -15 26.38 4.99
 5 -8 -15 21.37 5.1
 -5 -8 15 21.44 4.27
 5 8 -15 24.24 4.53
 5 -8 -15 26.91 5.72
 5 8 -15 20.29 4
 5 -8 -14 -0.76 2.43
 5 -8 -14 0.77 2.67
 -5 -8 14 2.31 2.62
 5 8 -14 2.9 2.72
 5 -8 -14 4.25 3.62
 5 8 -14 4.96 2.94
 5 -8 -13 0.83 3.02
 -5 -8 13 2.13 2.5
 5 -8 -13 2.35 3.61
 5 8 -13 5.26 3.08
 5 -8 -12 73.61 8.74
 -5 -8 12 54.98 6.72
 5 8 -12 52.54 6.47
 5 -8 -12 57.94 7.54
 -5 -8 11 38.51 5.57
 5 8 -11 31.12 5.27
 5 -8 -11 31.79 6.14
 -5 -8 10 8.54 3
 5 8 -10 11.74 4.22
 5 -8 -10 9.46 4.04
 -5 -8 9 4.01 2.66
 5 -8 -9 2.11 2.92
 -5 -8 8 8.55 3.04
 5 8 -8 5.33 3.05
 5 -8 -8 9.31 3.73
 -5 8 8 8.22 2.96
 -5 -8 7 219.52 12.03
 5 -8 -7 230.27 14.4
 -5 8 7 215.34 11.45
 -5 -8 6 21.76 4.14
 5 -8 -6 24.79 5.23
 -5 8 6 15.95 3.58
 -5 -8 5 29.11 4.77
 5 -8 -5 29.3 5.79
 -5 8 5 26.02 4.37
 -5 -8 4 7.58 2.75
 5 -8 -4 7.35 4.09
 -5 8 4 11.69 3.4
 -5 -8 3 99.58 8.16
 5 -8 -3 130.98 11.05
 -5 8 3 116.17 8.5
 -5 8 3 99.73 8.14
 -5 -8 2 9.12 3.28
 5 -8 -2 11.18 4.3
 -5 8 2 9.08 3.16
 -5 8 2 9.11 2.96
 -5 8 1 83.17 8.53
 -5 -8 1 66.75 6.69
 5 -8 -1 87.22 9.08
 -5 8 1 69.06 6.64
 -5 8 1 70.69 7.04
 -5 8 0 12.12 4.21
 -5 -8 0 9.74 3.06
 5 -8 0 4.57 3.21
 -5 8 0 4.31 2.2
 -5 8 0 10.87 3.31
 -5 8 -1 8.52 3.1
 -5 -8 -1 8.08 3.04
 5 -8 1 8.55 3.35
 5 -8 1 5.96 3.41
 -5 8 -1 8.7 3.05
 -5 8 -1 7.27 2.79
 -5 8 -2 9.42 3.35
 5 -8 2 8.5 3.65
 -5 -8 -2 7.85 3.21
 5 -8 2 18.34 5.15
 -5 8 -2 4.04 2.73
 -5 8 -2 8.16 2.76
 -5 8 -3 11.19 3.95
 5 -8 3 7.22 3.28
 -5 -8 -3 7.93 3.25
 5 -8 3 -0.59 3.37
 -5 8 -3 0.87 2.31
 -5 8 -3 4.22 2.37
 -5 8 -4 7.1 3.33
 -5 -8 -4 -1.92 2.64
 5 -8 4 3.07 2.69
 5 -8 4 5.04 3.5
 -5 -8 -4 6.33 3.19
 -5 8 -4 3.55 2.09
 -5 8 -4 1.98 2.68
 -5 8 -5 5.34 3.07
 5 -8 5 5.82 3.32
 -5 -8 -5 3.88 2.72
 -5 -8 -5 6.29 3.18
 5 -8 5 5.47 4.07
 -5 8 -5 5.76 2.82
 -5 8 -5 0.28 2
 -5 8 -6 42.16 6.47
 -5 -8 -6 32.68 5.31
 5 -8 6 34.76 6.1
 5 -8 6 36.48 6.43
 -5 8 -6 32.62 4.67
 -5 8 -6 29.42 5.15
 -5 8 -7 4.96 3.6
 5 -8 7 -3.07 3.13
 -5 -8 -7 1.63 2.63
 5 -8 7 9.31 4.48
 -5 8 -7 1.67 2.35
 -5 8 -7 5.19 2.31
 -5 -8 -8 3.93 2.56
 5 -8 8 1.32 2.46
 5 -8 8 6.12 3.18
 -5 8 -8 0.52 2.84
 -5 8 -8 2.84 2.11
 -5 -8 -9 3.21 2.32
 5 -8 9 6.4 2.98
 5 -8 9 -0.48 2.82
 -5 8 -9 1.99 3.26
 -5 -8 -10 18.56 4.41
 5 -8 10 20 5.29
 -5 -8 -11 -0.86 2.33
 5 -8 11 -4.77 3.66
 5 9 -21 -5.07 2.85
 5 -9 -20 1.15 2.85
 5 9 -20 -0.47 2.55
 5 -9 -19 0.19 2.73
 5 -9 -19 -2.54 3.89
 5 9 -19 -4.62 3.3
 5 -9 -18 10.23 3.74
 5 -9 -18 12.38 4.56
 5 9 -18 12.37 3.82
 5 -9 -17 2.22 2.41
 5 -9 -17 2.52 3.24
 5 -9 -17 7.52 4.16
 5 9 -17 0.74 2.37
 5 -9 -16 6.42 3.32
 5 -9 -16 19.96 5.44
 5 -9 -16 4.65 3.46
 5 9 -16 21 4.64
 5 -9 -15 27.18 6.01
 -5 -9 15 26.08 5.26
 5 9 -15 22.12 4.78
 5 -9 -15 21.4 5.5
 5 9 -15 25.91 5.02
 5 -9 -14 21.12 5.64
 -5 -9 14 24.18 5.04
 5 9 -14 19.23 4.45
 5 -9 -14 23.11 5.46
 5 -9 -13 50.25 7.9
 -5 -9 13 49.78 6.75
 5 9 -13 51.5 6.79
 5 -9 -13 55.7 7.98
 -5 -9 12 119.52 9.89
 5 -9 -12 115.68 11.3
 5 9 -12 115.78 9.86
 5 -9 -12 102.27 10.63
 -5 -9 11 4.19 2.87
 5 9 -11 5.85 3.26
 5 -9 -11 13.65 4.94
 -5 -9 10 12.95 4.22
 5 9 -10 4.91 3.06
 5 -9 -10 7.23 4.61
 -5 -9 9 40.33 5.93
 5 9 -9 35.29 5.94
 5 -9 -9 40.68 7
 -5 -9 8 54.65 6.73
 5 9 -8 61.35 7.7
 5 -9 -8 40.51 6.99
 -5 -9 7 12.57 3.81
 5 9 -7 3.75 3.07
 5 -9 -7 4.55 3.88
 -5 9 7 3.09 2.25
 -5 -9 6 6.59 2.96
 5 -9 -6 10.12 3.89
 -5 9 6 11.94 3.58
 -5 -9 5 11.86 3.38
 5 -9 -5 2.6 3.07
 -5 9 5 7.14 2.61
 -5 -9 4 1.1 2.32
 5 -9 -4 -3.41 3.46
 -5 9 4 -3.76 2.5
 -5 -9 3 4.85 2.78
 5 -9 -3 3.52 3.24
 -5 9 3 3.79 2.63
 -5 9 2 23.86 5.19
 -5 -9 2 26.84 4.88
 5 -9 -2 32.95 6.38
 -5 9 2 27.68 5.04
 -5 9 1 1.34 3.03
 -5 -9 1 3.13 2.45
 5 -9 -1 -0.41 3.06
 -5 9 1 8.54 3.68
 -5 9 0 -0.05 2.7
 -5 -9 0 2.98 2.42
 5 -9 0 -0.37 3.53
 -5 9 0 1.27 2.49
 -5 9 0 -0.33 2.13
 -5 9 -1 7.62 3.64
 5 -9 1 8.9 4.5
 -5 -9 -1 1.91 2.21
 5 -9 1 5.82 4.09
 -5 9 -1 5.34 3
 -5 9 -1 5.57 3.09
 -5 9 -2 5.45 3.22
 5 -9 2 0.47 3.26
 -5 -9 -2 -8.01 3.46
 5 -9 2 -1.36 3.13
 -5 9 -2 0.95 2.3
 -5 9 -2 -1.04 1.97
 -5 9 -3 1.09 2.74
 5 -9 3 -0.01 3.37
 -5 -9 -3 9.39 3.54
 5 -9 3 -1.3 3.53
 -5 9 -3 6.94 3.61
 -5 9 -3 0.39 2.08
 -5 9 -4 36.84 6.33
 -5 -9 -4 42.45 5.98
 5 -9 4 38.11 6.64
 5 -9 4 46.37 7.76
 -5 -9 -4 31.57 5.7
 -5 9 -4 43.87 6.58
 -5 9 -4 29.62 4.77
 -5 9 -5 7.17 3.54
 5 -9 5 12.35 4.12
 -5 -9 -5 16.39 4.36
 5 -9 5 18.89 5.43
 -5 9 -5 15.76 4.43
 -5 9 -5 16.24 3.79
 -5 9 -6 0.04 2.94
 -5 -9 -6 7.33 3.15
 5 -9 6 2.43 4.7
 -5 9 -6 1.89 2.89
 -5 9 -7 3.98 2.98
 5 -9 7 6.67 3.92
 -5 -9 -7 10.04 3.42
 5 -9 7 8.04 3.75
 5 -9 8 16.19 4.59
 -5 -9 -8 13.67 3.92
 5 -9 8 18.69 5.4
 -5 -9 -9 3.21 2.6
 5 -9 9 -1.24 3.74
 5 -9 10 -5.52 4.57
 5 -10 -14 -2.38 3.31
 5 -10 -14 -4.28 4.23
 5 -10 -13 -3.55 4.02
 5 10 -13 4.64 2.83
 5 -10 -13 7.78 4.14
 5 -10 -12 -1.5 4.35
 5 10 -12 4.63 3.19
 5 -10 -12 3.41 3.58
 5 10 -11 6.67 3.76
 5 -10 -11 5.9 4.13
 5 -10 -10 2.93 4.3
 -5 -10 10 0.86 2.49
 5 -10 -10 -3.64 3.51
 5 10 -10 -0.87 2.74
 -5 -10 9 19.6 4.62
 5 -10 -9 16.8 5.13
 5 10 -9 23.48 5.25
 -5 -10 8 3.78 2.95
 5 10 -8 3.01 2.93
 5 -10 -8 -0.35 4.41
 -5 -10 7 25.49 5.21
 5 10 -7 13.34 4.31
 5 -10 -7 23.36 6.23
 -5 -10 6 -0.99 2.61
 5 -10 -6 4.75 4.28
 -5 10 6 3.29 2.44
 -5 -10 5 4.53 2.64
 5 -10 -5 7.44 4.98
 -5 10 5 4.44 2.51
 -5 -10 4 3.49 3.71
 5 -10 -4 2.94 3.89
 -5 10 4 -0.9 2.7
 -5 10 3 2.64 3.12
 -5 -10 3 -1.76 3.37
 5 -10 -3 0.01 3.18
 -5 10 3 -3.58 3.05
 -5 10 2 21.4 5.41
 -5 -10 2 18.75 4.61
 5 -10 -2 15.73 5.16
 -5 10 2 17.85 4.01
 -5 10 1 -4.63 3.88
 -5 -10 1 -3.88 3.01
 5 -10 -1 0.32 2.98
 5 -10 -1 -8 5.06
 -5 10 1 1.9 2.41
 -5 10 0 2.44 2.91
 -5 -10 0 6.75 2.89
 5 -10 0 4.56 4.44
 5 -10 0 13.41 5.28
 -5 10 0 5.8 2.64
 -5 10 -1 17.3 4.59
 -5 -10 -1 13.15 3.96
 5 -10 1 15.68 5.16
 5 -10 1 18.54 6.04
 -5 10 -1 22.33 5.23
 -5 10 -2 12.75 3.95
 -5 -10 -2 6.18 3.64
 5 -10 2 12.24 5.09
 -5 -10 -2 12.83 3.49
 -5 -10 -3 3.48 3.62
 5 -10 3 5.47 4.16
 -5 -10 -3 5.79 2.8
 5 -10 4 12.71 4.86
 -5 -10 -4 10.72 3.38
 -5 -10 -5 17.06 4.56
 -5 -11 -1 -2.21 3.46
 6 0 -29 0.12 2.81
 6 0 -28 28.68 5.43
 6 0 -27 -1.42 2.56
 6 0 -26 14.88 4.33
 6 0 -25 -2.41 2.9
 6 0 -24 32.32 5.22
 6 0 -23 -2.15 2.53
 6 0 -22 227.58 11.64
 6 0 -21 -1.12 2.12
 6 0 -21 0.83 0.7
 -6 0 20 -1.81 1.57
 6 0 -20 -1.16 1.99
 6 0 -20 1.29 0.66
 6 0 -19 0.51 0.7
 -6 0 19 0.18 1.4
 -6 0 19 -1.61 1.53
 6 0 -19 -1.41 1.8
 6 0 -19 -0.05 0.55
 -6 0 18 22.47 2.7
 -6 0 18 28.24 3.06
 -6 0 18 21.46 2.92
 6 0 -18 25.1 3.61
 6 0 -18 23.95 1.99
 6 0 -18 24.97 2.56
 6 0 -18 27.35 1.44
 -6 0 17 -0.06 1.11
 6 0 -17 0.14 0.62
 -6 0 17 -0.36 1.16
 -6 0 17 -0.21 1.04
 6 0 -17 0.31 1.67
 6 0 -17 0.68 0.94
 -6 0 16 902.65 16.19
 -6 0 16 841.83 15.22
 -6 0 16 903.66 15.8
 6 0 -16 919.34 18.08
 6 0 -16 861.93 10.74
 6 0 -16 884.22 14.01
 -6 0 15 -0.3 1.1
 -6 0 15 1.74 1.45
 -6 0 15 0.28 1.18
 -6 0 15 0.62 0.72
 6 0 -15 1.72 0.84
 6 0 -15 -0.4 1.51
 6 0 -15 1.42 0.98
 -6 0 14 872.35 16.05
 -6 0 14 863.74 15.34
 -6 0 14 861.82 10.04
 -6 0 14 898.79 15.84
 6 0 -14 871.68 16.17
 6 0 -14 840.55 10.63
 -6 0 13 1.13 1.12
 -6 0 13 0.34 1.39
 -6 0 13 0.85 0.65
 -6 0 13 1.64 1.19
 -6 0 13 3.75 1.59
 6 0 -13 0.2 0.73
 6 0 -13 0.53 1.31
 -6 0 13 2.18 1.09
 -6 0 12 70.79 4.75
 -6 0 12 78.25 4.71
 -6 0 12 75.53 4.7
 -6 0 12 76.11 4.34
 6 0 -12 71.22 4.23
 -6 0 12 76.34 3.18
 -6 0 12 72.95 3.72
 6 0 -11 -0.27 1.03
 -6 0 11 0.34 0.97
 -6 0 11 1.13 1.21
 -6 0 11 0.67 1.28
 -6 0 11 -0.14 1.3
 -6 0 11 0.34 0.75
 6 0 -11 -0.29 1.96
 -6 0 11 -0.6 0.92
 -6 0 10 2527.63 22.58
 6 0 -10 2503.64 21.64
 -6 0 10 2519.18 19.56
 -6 0 10 2639.77 27.58
 -6 0 10 2637.95 26.63
 -6 0 10 2611.46 26.54
 6 0 -10 2589.9 31.4
 -6 0 10 2521.13 21.78
 -6 0 10 2527.29 10.87
 -6 0 9 0.71 0.95
 6 0 -9 1.01 1.02
 -6 0 9 0.93 0.8
 -6 0 9 1.09 1.32
 -6 0 9 0.05 1.39
 -6 0 9 -0.2 1.19
 -6 0 9 -0.17 1.51
 6 0 -9 -0.29 1.8
 -6 0 9 1.11 0.61
 -6 0 8 666.33 10.27
 -6 0 8 693.51 11.39
 6 0 -8 677.06 10.35
 -6 0 8 683.38 14.78
 6 0 -8 699.37 15.07
 -6 0 8 684.31 14.73
 -6 0 8 681.82 13.69
 -6 0 8 684.1 14.38
 -6 0 8 675.3 13.71
 -6 0 7 -0.21 0.74
 -6 0 7 -1.27 1.33
 -6 0 7 -0.56 1.39
 -6 0 7 -0.95 1.36
 6 0 -7 -0.11 2.18
 -6 0 7 -0.59 1.47
 -6 0 7 0.76 1.01
 -6 0 7 -0.24 1.17
 -6 0 6 63.65 3.08
 -6 0 6 65.48 4.42
 -6 0 6 66.24 4.57
 -6 0 6 62.45 4.28
 -6 0 6 60.68 3.78
 6 0 -6 60.77 4.67
 6 0 -6 63.61 4.53
 -6 0 6 72.61 4.67
 -6 0 6 60.24 4.38
 -6 0 5 0.48 0.72
 -6 0 5 1.2 1.19
 -6 0 5 -0.39 1.57
 -6 0 5 0.98 1.09
 -6 0 5 0.47 1.33
 -6 0 5 0.88 1.32
 -6 0 5 1.4 1.31
 6 0 -5 1.15 1.6
 6 0 -5 -0.3 1.44
 -6 0 5 1.08 1.18
 -6 0 4 426.25 9.3
 -6 0 4 440.95 11.12
 6 0 -4 440.58 11.59
 6 0 -4 432.52 10.53
 -6 0 4 456.21 10.68
 -6 0 4 427.19 8.78
 -6 0 4 438.32 10.92
 -6 0 4 439.51 11.46
 -6 0 4 441.17 10.97
 -6 0 3 -0.09 1.12
 6 0 -3 -1.84 1.75
 -6 0 3 0.92 1.06
 -6 0 3 -1.22 1.41
 6 0 -3 -1.18 1.5
 -6 0 3 0.63 0.88
 -6 0 3 -1.23 1.51
 -6 0 3 -0.3 1.2
 -6 0 3 -0.33 1.29
 -6 0 2 290.37 8.26
 -6 0 2 275.34 8.59
 -6 0 2 278.06 6.63
 6 0 -2 282.47 7.94
 -6 0 2 284.2 7.92
 6 0 -2 279.21 8.97
 -6 0 2 294.92 9.42
 -6 0 2 295.45 9.03
 -6 0 2 285.2 8.93
 6 0 -1 1.11 1.44
 6 0 -1 1.23 1.63
 -6 0 1 0.18 1.1
 -6 0 1 0.32 0.92
 6 0 -1 -0.7 1.03
 -6 0 1 1.47 1.2
 -6 0 1 2.59 1.67
 -6 0 1 0.86 1.13
 6 0 0 138.82 6.63
 -6 0 0 132.89 6.37
 -6 0 0 134.68 6.16
 -6 0 0 152.92 6.52
 -6 0 0 138.86 5.04
 6 0 0 141.03 6.29
 6 0 0 146.08 4.4
 -6 0 0 148.89 6.18
 6 0 0 140.29 5.14
 -6 0 -1 -1.8 1.28
 -6 0 -1 -0.65 1.37
 -6 0 -1 1.08 1.31
 6 0 1 -0.82 1.2
 6 0 1 -0.69 1.01
 -6 0 -1 0.57 0.84
 6 0 1 -0.4 0.56
 -6 0 -1 -0.49 1.48
 -6 0 -2 136.11 6.42
 -6 0 -2 122.56 5.81
 -6 0 -2 129.66 6.04
 6 0 2 132.02 4.31
 6 0 2 125.95 3.87
 6 0 2 130.52 5.96
 -6 0 -2 125.41 6.56
 -6 0 -3 0.86 1.57
 -6 0 -3 0.01 1.09
 -6 0 -3 -1.28 1.32
 -6 0 -3 -0.96 1.27
 6 0 3 -0.98 1.26
 6 0 3 0.61 0.55
 -6 0 -4 79.6 4.76
 -6 0 -4 82.23 5.04
 -6 0 -4 84.37 4.84
 6 0 4 85.16 3.21
 6 0 4 83.83 4.78
 -6 0 -4 85.91 5.96
 -6 0 -5 1.01 1.79
 -6 0 -5 -1.02 1.1
 -6 0 -5 -0.31 1.18
 -6 0 -5 1.46 1.61
 6 0 5 0.96 1.42
 6 0 5 0.42 0.66
 -6 0 -6 44.41 3.7
 -6 0 -6 44.69 3.64
 -6 0 -6 50.12 4.23
 6 0 6 55.65 2.74
 6 0 6 48.72 3.69
 -6 0 -6 51.67 5.11
 -6 0 -7 -0.31 1.83
 -6 0 -7 -0.06 1.04
 -6 0 -7 0.37 1.19
 6 0 7 0.78 1.22
 6 0 7 0.61 0.78
 -6 0 -8 35.02 4.85
 6 0 8 30.6 2.95
 -6 0 -8 30.95 4.63
 -6 0 -9 -0.39 2.09
 6 0 9 0.93 1.27
 -6 0 -9 -1.71 2.42
 -6 0 -10 9.24 3.34
 -6 0 -10 8.48 3.32
 -6 0 -11 4.6 2.75
 -6 0 -11 -1.09 2.51
 -6 0 -12 7.54 3.17
 -6 0 -12 10.55 3.92
 -6 0 -13 0.57 2.5
 -6 0 -13 -2.48 3.12
 -6 0 -14 26.01 5.21
 -6 0 -14 14.65 3.82
 -6 0 -15 -3.67 3.05
 -6 0 -15 1.73 2.78
 -6 0 -16 27.84 5.34
 -6 0 -16 20.1 5.05
 -6 0 -17 1.59 2.7
 -6 0 -17 -1.5 2.89
 -6 -1 31 6.61 3.39
 -6 -1 30 2.01 2.28
 6 1 -29 -5.12 3.49
 6 -1 -29 0.24 2.58
 6 1 -28 2.13 2.61
 6 -1 -28 1.93 3.08
 6 1 -27 42.95 6.24
 6 -1 -27 26.66 5.21
 6 1 -26 2.07 2.47
 6 -1 -26 -2.73 2.35
 6 1 -25 -0.51 2.54
 6 -1 -25 -1.65 2.71
 6 1 -24 -1.29 2.32
 6 -1 -24 1.68 2.28
 6 1 -23 100.63 8.14
 6 -1 -23 84.66 7.53
 6 1 -22 46.14 5.59
 6 -1 -22 55.71 6.07
 6 -1 -21 66.28 6.22
 6 1 -21 70.32 6.31
 6 -1 -21 68.54 3.37
 6 1 -21 74.13 3.68
 -6 1 20 42.56 3.66
 -6 -1 20 41.2 3.49
 -6 1 20 40.92 3.5
 6 -1 -20 43.21 5.06
 6 1 -20 36.45 3.23
 6 1 -20 47.41 4.99
 6 -1 -20 50.75 2.69
 6 1 -20 46.12 2.74
 -6 1 19 192.29 7.65
 -6 1 19 197.95 7.56
 -6 -1 19 191.4 7.3
 6 1 -19 211.59 9.83
 6 -1 -19 196.5 9.87
 6 1 -19 190.81 6.81
 6 -1 -19 201.64 4.73
 6 1 -19 190.64 6.17
 6 1 -19 208.59 5.31
 -6 1 18 11.62 2.07
 6 1 -18 9.44 1.65
 -6 -1 18 7.83 1.67
 -6 1 18 6.71 1.71
 6 1 -18 9.5 2.55
 6 -1 -18 15.91 3.26
 6 1 -18 11.29 1.25
 6 -1 -18 11.44 1.09
 6 1 -18 7.66 1.32
 6 -1 -18 9.81 0.97
 6 1 -17 89.96 4.51
 6 1 -17 91.81 5.99
 6 -1 -17 100.19 6.61
 -6 -1 17 92.5 5.18
 -6 1 17 86.21 5.31
 -6 1 17 82.74 4.97
 6 -1 -17 99.73 7.59
 6 -1 -17 86.31 2.19
 6 -1 -17 91.4 2.18
 6 1 -17 88.06 2.95
 6 1 -16 17.65 2.8
 6 -1 -16 14.49 2.65
 -6 -1 16 17.47 2.42
 6 1 -16 14.68 1.9
 -6 -1 16 14.86 1.83
 6 -1 -16 13.14 3.18
 6 1 -16 16.02 1.23
 -6 -1 15 17.51 2.37
 6 1 -15 12.44 2.13
 6 -1 -15 16.35 2.83
 6 1 -15 12.6 1.8
 -6 -1 15 12.53 2.12
 -6 -1 15 14.22 1.87
 6 -1 -15 10.76 2.92
 6 1 -14 3.74 1.69
 6 -1 -14 1.38 1.43
 6 1 -14 2.32 1.09
 -6 -1 14 3.86 1.17
 -6 -1 14 4.6 1.49
 6 -1 -14 2.61 2.44
 6 -1 -14 2.58 1.15
 -6 -1 13 196.73 6.95
 6 1 -13 181.78 6.76
 6 -1 -13 194.01 7.81
 6 1 -13 194.95 6.32
 -6 -1 13 202 6.07
 -6 1 13 189.14 3.09
 -6 -1 13 186.3 7.31
 6 -1 -13 192.87 7.64
 -6 -1 13 188.47 7.65
 -6 -1 13 199.89 7.61
 6 -1 -13 196.75 9.65
 6 -1 -13 183.49 6.91
 -6 -1 13 193.16 3.52
 -6 1 13 190.63 6.83
 6 -1 -12 24.12 2.76
 -6 -1 12 28.91 2.43
 -6 -1 12 27.58 2.59
 6 1 -12 28.87 2.62
 -6 1 12 26.33 1.49
 6 1 -12 29.52 2.63
 -6 -1 12 28.91 3.17
 6 -1 -12 29.2 3.19
 -6 -1 12 29.77 3.1
 6 -1 -12 22.74 3.74
 -6 -1 12 28.5 1.4
 -6 -1 12 27.57 2.03
 -6 1 12 23.84 2.56
 6 1 -11 4.25 1.36
 6 -1 -11 4.69 1.7
 -6 -1 11 3.6 1.06
 -6 1 11 2.51 1.2
 6 1 -11 3.65 1.19
 -6 -1 11 1.73 1.21
 -6 1 11 1.55 0.68
 -6 -1 11 2.39 1.1
 -6 -1 11 4.44 1.87
 6 -1 -11 2.49 1.7
 6 1 -11 5.25 2.3
 6 -1 -11 5.98 2.42
 -6 1 11 3.75 1.13
 -6 -1 11 3.79 1.1
 -6 -1 11 3.23 0.67
 -6 -1 11 4.02 1.83
 -6 -1 10 51.44 2.9
 -6 -1 10 49.26 3.22
 -6 1 10 48.57 3.52
 6 1 -10 44.35 2.68
 -6 1 10 47.5 2.54
 6 1 -10 51.12 3.49
 6 -1 -10 46.1 3.47
 6 -1 -10 46.53 3.98
 -6 -1 10 48.96 4.12
 -6 -1 10 48.73 3.81
 6 1 -10 45.87 4.45
 -6 -1 10 50.33 4.08
 6 -1 -10 45.73 4.58
 -6 1 10 49.59 3.5
 -6 -1 10 46.98 2.13
 -6 1 10 47.19 1.73
 -6 -1 9 259.02 5.79
 6 1 -9 265.53 7.65
 -6 1 9 268.25 7.79
 6 1 -9 264.56 5.71
 6 -1 -9 259.38 7.69
 -6 -1 9 246.28 7.18
 6 -1 -9 264.32 8.79
 -6 -1 9 267.04 9.15
 -6 1 9 265.06 9.7
 -6 -1 9 266.63 8.81
 6 1 -9 269.66 9.82
 -6 -1 9 251.14 8.62
 6 -1 -9 261.97 9.81
 -6 1 9 256.51 4.82
 -6 1 9 254.94 7.84
 -6 1 8 2.23 1.16
 6 1 -8 1.1 0.67
 6 -1 -8 2.84 1.37
 -6 -1 8 2.8 0.78
 6 -1 -8 2.15 1.61
 -6 -1 8 0.02 1.11
 -6 -1 8 1.94 1.57
 -6 1 8 2.2 1.39
 -6 -1 8 1.13 1.19
 -6 1 8 0.4 1.47
 6 -1 -8 1.08 1.75
 6 1 -8 1.21 1.8
 -6 1 8 3.83 1.48
 -6 -1 8 -0.68 1.49
 -6 1 8 1.65 0.78
 -6 -1 8 0.81 1.4
 -6 -1 7 114.48 3.3
 -6 1 7 122.36 5.07
 -6 -1 7 125.57 5.53
 6 -1 -7 124.33 6.18
 -6 -1 7 125.78 6.25
 -6 1 7 115.52 6.42
 -6 -1 7 123.68 5.98
 -6 1 7 128.19 6.62
 -6 1 7 111.39 6.2
 6 1 -7 125.63 6.74
 -6 -1 7 116.73 6.08
 6 -1 -7 126.6 6.58
 -6 -1 7 136.19 6.73
 -6 -1 7 127.8 5.85
 -6 1 7 123.13 4.27
 -6 -1 6 34.84 3.17
 -6 -1 6 37.73 1.88
 -6 -1 6 36.3 2.07
 -6 1 6 39.1 2.93
 6 -1 -6 39.34 3.77
 -6 -1 6 35.39 3.48
 -6 -1 6 34.48 3.29
 -6 1 6 39.38 3.93
 -6 -1 6 34.98 3.51
 -6 1 6 30.99 3.32
 -6 -1 6 31.48 3.07
 6 -1 -6 28.03 3.38
 6 1 -6 42.35 4.31
 -6 -1 6 32.62 3.31
 -6 1 6 33.79 3.4
 -6 1 6 32.93 2.63
 -6 -1 5 404.92 10.43
 -6 -1 5 380.49 6.68
 -6 -1 5 389.56 5.88
 -6 1 5 414.52 9.24
 6 -1 -5 429.58 11.24
 -6 -1 5 409.25 11.2
 -6 1 5 399.83 11.87
 -6 -1 5 403.22 10.73
 -6 1 5 421.33 11.1
 -6 -1 5 395.43 11.12
 6 1 -5 392.8 9.72
 -6 1 5 398.17 10.86
 -6 -1 5 405.12 10.48
 6 -1 -5 409.9 11.25
 -6 -1 5 400.6 9.72
 6 1 -5 399.02 11.41
 -6 1 5 401.86 9
 -6 -1 4 4.34 1.91
 -6 1 4 3.95 1.79
 6 -1 -4 5.71 1.99
 -6 -1 4 2.97 1.6
 -6 -1 4 3.69 1.43
 -6 1 4 2.41 1.7
 6 1 -4 6 2.35
 -6 -1 4 0.89 1.46
 -6 1 4 2.36 1.55
 -6 1 4 6.23 1.83
 6 -1 -4 -0.7 1.61
 -6 -1 4 2.42 1.15
 -6 -1 4 1.77 1.33
 6 1 -4 1.34 1.03
 -6 1 4 0.99 1.27
 -6 1 3 142.72 6.48
 -6 -1 3 147.32 6.73
 6 -1 -3 158.16 6.91
 -6 -1 3 133.95 6.26
 -6 1 3 136.86 7.03
 6 1 -3 140.99 5.55
 6 1 -3 136.51 6.69
 -6 -1 3 145.61 6.64
 -6 -1 3 140.84 5.72
 6 -1 -3 140.96 6.32
 -6 1 3 141.21 4.43
 -6 -1 3 138.59 5.59
 -6 1 3 145.39 6.4
 -6 1 3 146.95 6.36
 -6 1 3 139.57 6.2
 6 1 -2 109.89 4.82
 -6 1 2 101.98 5.63
 -6 1 2 104.44 6
 -6 -1 2 101.17 5.47
 6 -1 -2 102.46 5.63
 6 1 -2 103.12 5.85
 -6 -1 2 111.33 4.94
 -6 -1 2 108.25 4.79
 6 -1 -2 109.8 5.42
 -6 1 2 111.24 5.4
 -6 1 2 110.82 5.4
 -6 1 2 110.14 3.56
 6 1 -2 107.41 4.76
 -6 -1 2 108.39 4.49
 -6 1 2 105.5 5.58
 6 1 -1 728.24 13.04
 -6 1 1 721.94 15.09
 6 -1 -1 724.21 14.66
 -6 1 1 720.51 15.69
 -6 -1 1 708.01 14.25
 -6 1 1 722.08 13.33
 -6 1 1 715.87 13.12
 6 1 -1 718.57 15.01
 -6 1 1 729.18 8.09
 -6 -1 1 708.63 11.61
 6 -1 -1 710.21 13.26
 6 1 -1 715.96 12.09
 -6 1 1 713.65 15.06
 -6 -1 1 704.19 12.14
 6 1 0 54.2 3.91
 -6 1 0 53.95 4.45
 6 -1 0 53.3 4.13
 -6 -1 0 51.81 4.06
 -6 1 0 47.03 4.12
 -6 1 0 53.16 3.68
 -6 1 0 54.69 3.7
 6 1 0 53.09 4.3
 6 -1 0 52.98 3.69
 -6 -1 0 49.73 2.94
 6 1 0 52.96 3.39
 -6 1 0 53.08 4.47
 -6 -1 0 56.55 3.8
 -6 -1 -1 6.98 1.8
 6 1 1 5.67 1.67
 -6 1 -1 7.84 2.04
 -6 -1 -1 7.26 1.71
 6 -1 1 8.45 1.45
 6 1 1 10.68 2.08
 -6 1 -1 7.04 1.47
 -6 -1 -1 8.97 1.27
 6 1 1 8.5 1.46
 -6 1 -1 8.33 2.33
 -6 1 -2 58.68 4.59
 6 1 2 58.14 3.48
 6 1 2 58.99 4.42
 -6 1 -2 56.05 3.57
 6 -1 2 61.47 3.73
 -6 -1 -2 60.9 2.49
 -6 1 -2 67.77 5.48
 -6 -1 -2 54.36 4.28
 -6 -1 -3 7.64 2.11
 -6 1 -3 8.32 2.04
 6 1 3 6.43 1.41
 6 -1 3 5.81 1.32
 6 1 3 8.1 1.88
 -6 1 -3 8.57 2.64
 -6 -1 -4 113.26 5.75
 -6 1 -4 113.38 6.27
 -6 1 -4 109.64 5.64
 6 1 4 106.84 5.92
 6 1 4 121.88 5.19
 6 -1 4 122.92 4.76
 -6 1 -4 122.83 7.61
 -6 -1 -4 114.1 6.63
 -6 1 -4 123.07 7.38
 -6 -1 -5 25.16 3.59
 -6 1 -5 17.58 2.71
 -6 -1 -5 19.5 2.52
 -6 1 -5 19.52 2.61
 6 -1 5 21.39 2.04
 6 1 5 21.8 2.95
 6 1 5 23.28 2.39
 -6 1 -5 22.98 3.77
 -6 1 -5 23.53 3.62
 -6 1 -6 0.66 1.91
 -6 -1 -6 1.72 1.7
 -6 1 -6 -0.85 1.46
 -6 1 -6 -0.65 1.08
 -6 -1 -6 -0.07 1.03
 6 -1 6 -0.1 0.74
 6 1 6 -0.42 1.14
 6 1 6 -0.17 1.53
 -6 1 -6 -2.75 2.43
 -6 1 -7 8.96 2.91
 -6 -1 -7 6.09 2.44
 -6 1 -7 6.18 1.77
 -6 -1 -7 6.46 1.51
 6 -1 7 7.66 1.12
 6 1 7 7.41 1.67
 6 1 7 6.71 2.11
 -6 1 -7 12.42 3.28
 -6 -1 -8 99.31 7.25
 6 1 8 97.89 5.71
 -6 1 -8 109.6 8.01
 -6 1 -8 97.34 7.87
 -6 1 -9 10.48 3.1
 -6 -1 -9 13.82 3.14
 6 1 9 18.05 2.8
 -6 1 -9 16.53 3.64
 -6 1 -10 1.13 2.38
 -6 -1 -10 -3.08 2.14
 6 1 10 0.14 1.53
 -6 1 -10 -1.49 2.45
 -6 1 -11 8.09 3.54
 -6 -1 -11 3.75 2.55
 -6 1 -11 3.44 2.49
 -6 -1 -12 67.4 6.93
 -6 1 -12 66.67 7.15
 -6 1 -12 69.01 7.37
 -6 -1 -13 3.73 2.51
 -6 1 -13 -0.08 2.63
 -6 -1 -13 2.1 2.79
 -6 1 -13 2.06 2.37
 -6 1 -14 18.5 4.5
 -6 -1 -14 24.96 5.07
 -6 -1 -14 20.87 4.88
 -6 1 -14 11.17 3.45
 -6 -1 -15 0.94 2.34
 -6 1 -15 1.05 3.05
 -6 -1 -15 -0.72 3.24
 -6 1 -15 5.6 3.11
 -6 1 -16 35.08 6.28
 -6 -1 -16 23.9 4.89
 -6 -1 -16 25.69 5.2
 -6 1 -16 27.09 5.57
 -6 1 -17 -2.47 3.19
 -6 -1 -17 -1.11 2.43
 -6 -1 -17 -3.75 3.53
 -6 1 -17 -1.3 3.07
 -6 -2 30 2.74 2.53
 6 2 -29 38.88 6.37
 -6 -2 29 18.64 4.11
 6 2 -28 -2.04 2.82
 6 -2 -28 0.3 2.56
 -6 -2 28 4.39 3.12
 6 2 -27 26.33 5.03
 6 -2 -27 12.53 4.02
 -6 -2 27 18.7 4.32
 6 2 -26 -0.24 2.35
 6 -2 -26 0.33 2.56
 -6 -2 26 1.08 2.24
 6 2 -25 4.6 2.52
 6 -2 -25 2.46 2.75
 -6 -2 25 -2.5 2.7
 6 2 -24 5.22 2.75
 6 -2 -24 -2.06 2.75
 -6 -2 24 0.49 2.07
 6 2 -23 81.47 7.35
 6 -2 -23 91.93 8.02
 -6 -2 23 86.07 7.61
 6 2 -22 -1.36 2.18
 6 -2 -22 0.23 2.27
 -6 -2 22 0.86 2.26
 6 2 -22 2.27 1.06
 6 2 -21 10.93 3.01
 6 -2 -21 7.85 2.88
 -6 -2 21 11.19 3.07
 6 2 -21 11.41 1.68
 6 -2 -21 11.68 1.75
 6 2 -20 2.76 1.89
 6 -2 -20 -0.05 2.35
 6 -2 -20 3.4 2.69
 6 2 -20 3.06 1.2
 -6 -2 20 -2.71 2.56
 6 2 -19 510.08 15.1
 6 -2 -19 531.3 16.58
 -6 -2 19 509.91 16.26
 6 -2 -19 496.16 17.29
 6 -2 -19 471.57 8.46
 6 2 -19 506.54 9.94
 6 2 -18 76 5.83
 6 -2 -18 87.87 6.81
 6 -2 -18 70.87 4.85
 -6 -2 18 80.19 6.52
 6 -2 -18 86.22 7.34
 6 -2 -18 73.36 3.15
 6 2 -18 78.66 3.79
 6 2 -17 0.32 1.66
 6 -2 -17 -0.69 2.08
 -6 -2 17 3.13 1.53
 6 -2 -17 -0.18 1.39
 6 -2 -17 -0.3 2.14
 -6 -2 17 -0.49 2.11
 -6 -2 17 0.55 0.9
 6 -2 -17 1.44 0.71
 6 2 -17 0.96 0.8
 6 2 -16 362.38 11.03
 6 -2 -16 365.56 12.43
 6 -2 -16 352.53 10.67
 6 2 -16 360.36 11.52
 -6 -2 16 366.47 9.88
 6 2 -16 339.67 10.66
 -6 -2 16 371.14 12.91
 6 -2 -16 356.64 13.75
 6 2 -16 352.04 7.39
 6 -2 -16 342.29 5.93
 -6 -2 16 354.55 7.95
 6 2 -15 180.7 7.32
 6 -2 -15 187.24 8.76
 6 2 -15 187.16 8.38
 6 2 -15 177.55 7.79
 -6 -2 15 179.45 6.85
 6 -2 -15 195.12 7.94
 -6 -2 15 186.34 8.99
 6 -2 -15 176.67 9.52
 -6 -2 15 185.49 5.54
 6 2 -15 180.37 5.19
 6 -2 -15 188.3 4.2
 -6 -2 15 185.68 7.09
 6 2 -14 105.08 5.37
 6 2 -14 94.92 5.06
 6 -2 -14 101.28 6.2
 6 2 -14 115.29 6.53
 -6 -2 14 105.04 5.21
 6 2 -14 103.96 5.99
 6 -2 -14 107.57 6.05
 6 -2 -14 101.06 7.28
 6 2 -14 110.02 6.95
 -6 -2 14 108.57 6.86
 -6 -2 14 101.27 3.95
 6 -2 -14 98.82 3.01
 -6 -2 14 109.88 5.05
 -6 -2 13 16.94 2
 6 -2 -13 17.43 2.75
 6 2 -13 19.79 2.26
 6 2 -13 16.26 2.26
 6 2 -13 16.64 2.87
 6 2 -13 16.9 2.71
 -6 -2 13 20.21 2.42
 6 -2 -13 16.63 2.7
 6 -2 -13 19.37 3.38
 6 2 -13 20.41 3.38
 -6 -2 13 19.2 3.13
 6 -2 -13 18.71 1.39
 -6 -2 13 18.63 1.7
 6 2 -12 229.28 6.74
 6 -2 -12 241.67 8.8
 -6 2 12 230.46 3.28
 6 2 -12 235.05 7.91
 -6 2 12 227.66 3.17
 6 2 -12 250.19 9.38
 -6 -2 12 240.29 7.64
 6 2 -12 239.24 9.06
 6 -2 -12 237.12 8.8
 6 -2 -12 233.97 10.3
 6 2 -12 252.57 10.07
 -6 -2 12 237.9 9.48
 -6 2 12 243.77 8.44
 -6 -2 12 238.55 4.15
 6 -2 -12 240.84 4.98
 -6 -2 12 237.13 5.75
 -6 -2 12 242.19 6.28
 6 2 -11 169.6 5.28
 -6 -2 11 170.64 6.52
 6 -2 -11 165.89 7.18
 6 2 -11 169.54 6.73
 6 2 -11 170.39 7.78
 6 2 -11 163.74 7.43
 6 -2 -11 153.61 7.03
 6 2 -11 177.07 8.48
 6 -2 -11 162.2 8.67
 -6 -2 11 163.16 7.73
 -6 2 11 172.32 7.12
 6 -2 -11 156.33 4.26
 -6 2 11 155.65 4.19
 -6 -2 11 176.84 4.99
 -6 -2 11 170.83 4.69
 -6 -2 10 204.54 7.16
 6 2 -10 198.15 5
 6 2 -10 217.34 7.67
 6 -2 -10 206.69 7.78
 6 2 -10 205.3 8.54
 6 2 -10 204.96 8.27
 6 -2 -10 215.2 8.34
 6 2 -10 211.21 9.04
 -6 -2 10 203.29 8.57
 6 -2 -10 218.45 9.58
 -6 2 10 220.03 7.97
 6 -2 -10 207.94 5.27
 -6 -2 10 217.54 5.73
 -6 2 10 207.05 5.02
 -6 -2 10 203.89 4.36
 6 2 -9 133.23 3.42
 -6 -2 9 143.2 6.12
 6 2 -9 136.95 6.18
 6 -2 -9 132.88 6.16
 6 2 -9 132.78 7.13
 6 -2 -9 135.01 6.82
 6 2 -9 128.57 6.7
 6 -2 -9 136.86 7.71
 -6 -2 9 134.88 6.81
 6 2 -9 152.85 7.64
 -6 2 9 135.06 6.28
 -6 -2 9 144.92 4.93
 6 -2 -9 131.04 4.52
 -6 -2 9 131.3 2.75
 -6 2 9 139.57 4.39
 6 2 -8 141.49 6.3
 -6 2 8 145.08 6.36
 6 2 -8 144.64 2.66
 -6 -2 8 157.49 6.51
 6 -2 -8 152.54 6.54
 6 2 -8 141.44 7.15
 6 -2 -8 160.96 7.24
 6 2 -8 155.98 7.26
 6 2 -8 138.29 7.28
 6 -2 -8 148.46 7.82
 -6 -2 8 145.75 6.9
 -6 2 8 159.14 6.9
 6 -2 -8 144.67 5.04
 -6 2 8 146.34 4.85
 6 2 -7 46.95 3.77
 -6 2 7 51.45 3.82
 -6 -2 7 50.28 3.85
 6 2 -7 49.32 4.44
 6 -2 -7 45.17 3.97
 6 2 -7 45.42 4.17
 6 2 -7 55.44 4.8
 -6 -2 7 50.61 4.2
 6 -2 -7 50.71 4.71
 -6 2 7 46.68 3
 -6 2 7 51.33 4.12
 6 -2 -7 52.74 3.33
 -6 2 6 14.66 2.2
 -6 -2 6 11.69 2.35
 6 2 -6 13.65 2.52
 6 2 -6 13.64 2.67
 6 -2 -6 15.04 2.64
 6 2 -6 11.07 2.6
 6 -2 -6 9.48 2.51
 -6 -2 6 10.29 2.31
 -6 2 6 10.92 1.8
 6 -2 -6 13.39 1.98
 -6 -2 5 166.88 7.2
 -6 2 5 149.71 6.33
 6 2 -5 139.1 7.04
 6 -2 -5 148.71 6.96
 6 2 -5 147.64 7.04
 -6 2 5 158.78 7.4
 6 2 -5 155.8 7.6
 -6 -2 5 153.56 6.78
 6 -2 -5 155.3 7.55
 6 2 -5 142.06 6.39
 6 -2 -5 153.68 6.3
 -6 2 5 151.96 5.94
 -6 -2 4 243.37 3.39
 -6 -2 4 264.54 9.16
 6 2 -4 251.53 9.37
 6 -2 -4 257.48 9.16
 6 2 -4 243.24 8.9
 6 2 -4 250.84 9.65
 -6 2 4 254.81 9.25
 -6 -2 4 272.51 8.94
 6 -2 -4 253.93 9.55
 6 2 -4 255.63 8.44
 6 -2 -4 252.33 8.24
 -6 2 4 253.61 8.02
 -6 2 3 295.91 10.21
 6 2 -3 278.72 6.16
 -6 -2 3 293.28 9.84
 -6 -2 3 272.66 4.85
 6 2 -3 269.5 9.85
 6 2 -3 281.74 9.57
 6 -2 -3 292.2 9.72
 6 2 -3 282.33 10.3
 -6 2 3 301.72 9.89
 -6 2 3 283.32 9.05
 6 -2 -3 275.01 9.69
 6 2 -3 294.21 9.06
 -6 2 3 293.73 9.06
 -6 -2 2 92.38 3.37
 -6 2 2 98.21 6.1
 -6 -2 2 98.59 6.01
 6 2 -2 98.94 4.13
 6 2 -2 92.33 5.81
 6 2 -2 91.57 5.65
 6 -2 -2 108.07 6.04
 6 2 -2 94.73 5.99
 -6 2 2 99.92 5.69
 -6 -2 2 98.05 4.94
 6 2 -2 89.56 5.02
 6 -2 -2 95.3 5.67
 -6 2 2 104.68 5.41
 -6 2 2 96.64 5.59
 -6 -2 1 57.11 4.69
 -6 2 1 59.25 4.99
 6 2 -1 60.05 3.59
 -6 -2 1 55.9 2.97
 6 2 -1 57.01 4.62
 6 -2 -1 66.78 4.75
 6 2 -1 51.46 4.37
 -6 2 1 58.15 3.95
 -6 -2 1 54.15 3.53
 6 -2 -1 57.38 4.35
 6 2 -1 60.63 4.84
 6 2 -1 58.78 4.06
 -6 2 1 57.11 4.59
 -6 -2 0 64.31 5.07
 -6 2 0 68.71 5.37
 -6 -2 0 70.44 3.7
 6 2 0 69.24 4.99
 6 2 0 65.64 4.73
 6 -2 0 67.14 4.8
 -6 2 0 69.79 4.16
 6 2 0 74.14 5.48
 -6 -2 0 69.96 3.79
 6 2 0 62.33 4.23
 6 -2 0 74.06 4.89
 -6 2 0 71.25 5.22
 -6 -2 -1 6.24 2.2
 -6 2 -1 5.81 2.49
 -6 -2 -1 2.44 1.29
 6 -2 1 3.84 1.83
 6 2 1 1.35 1.7
 6 2 1 3.13 1.53
 6 2 1 3.91 1.57
 -6 2 -1 4.29 1.2
 6 -2 1 3.44 1.49
 6 2 1 5.46 2.12
 -6 -2 -1 2.36 0.99
 -6 2 -1 4.36 1.98
 -6 -2 -2 65.63 4.28
 6 2 2 65.15 5.02
 6 2 2 65.87 4.75
 6 -2 2 71.91 4.96
 6 2 2 68.67 5.2
 6 2 2 65.37 4.47
 -6 -2 -2 65.26 2.95
 6 -2 2 66.85 4.54
 -6 2 -2 69.63 3.8
 -6 2 -2 67.64 5.64
 -6 -2 -3 156.38 6.92
 6 -2 3 163.16 7.33
 6 2 3 165.6 7.41
 -6 2 -3 154.43 5.28
 6 2 3 158.44 7.86
 6 2 3 150.3 6.75
 -6 -2 -3 155.01 3.57
 6 -2 3 151.47 6.69
 -6 2 -3 161.4 8.59
 -6 -2 -4 38.76 3.73
 6 -2 4 40.44 3.76
 6 2 4 34.51 3.86
 6 -2 4 36.88 3.29
 -6 2 -4 29.01 3.95
 -6 -2 -5 261.7 9.79
 6 -2 5 258.54 9.25
 6 -2 5 256.28 8.43
 6 2 5 263.15 10.22
 -6 2 -5 255.1 11.41
 -6 -2 -6 63.53 5.37
 6 -2 6 55.35 4.37
 6 2 6 55.05 4.87
 6 -2 6 54.52 3.95
 -6 2 -6 53.61 5.7
 -6 2 -6 53.63 5.63
 -6 -2 -7 6.27 2.42
 6 2 7 6.6 2.44
 6 -2 7 4.03 1.35
 -6 2 -7 4.16 2.37
 -6 2 -7 5.77 2.78
 -6 2 -8 17.51 3.78
 -6 -2 -8 10.6 2.81
 6 2 8 13.2 2.84
 6 -2 8 13.64 2.14
 -6 2 -8 7.12 2.84
 -6 -2 -9 188.79 9.93
 6 2 9 168.65 8.49
 -6 2 -9 200.02 11.56
 -6 2 -9 176.98 10.71
 -6 2 -10 6.55 2.94
 -6 -2 -10 7.43 2.76
 6 2 10 9.39 2.41
 -6 2 -10 10.31 3.34
 -6 -2 -11 5.52 2.71
 -6 2 -11 -0.97 2.53
 6 2 11 4.41 2.04
 -6 2 -11 -3.25 2.91
 -6 2 -12 -0.11 2.62
 -6 -2 -12 2.78 2.06
 -6 2 -12 2.24 2.14
 -6 2 -13 1.36 2.78
 -6 -2 -13 -1.37 2.43
 -6 2 -13 1.59 2.48
 -6 2 -14 15.84 4.3
 -6 -2 -14 16.56 4.12
 -6 2 -14 7.88 3.6
 -6 2 -15 1.07 2.76
 -6 -2 -15 0.79 2.6
 -6 2 -15 5.37 3.49
 -6 -2 -16 1.62 2.91
 -6 2 -16 0.95 2.3
 -6 -2 -17 12.49 4.07
 -6 -3 30 -0.23 2.31
 6 3 -29 -0.11 2.63
 -6 -3 29 5.59 3.1
 6 3 -28 11.26 3.19
 6 -3 -28 13.63 4.44
 -6 -3 28 10.18 3.65
 6 -3 -27 -5.33 3.58
 -6 -3 27 -6.12 3.11
 6 3 -26 7.99 3.18
 6 -3 -26 2.99 3.17
 -6 -3 26 11.36 3.67
 6 3 -25 -1.44 2.6
 6 -3 -25 7.09 3.48
 -6 -3 25 4.7 2.83
 6 3 -24 9.39 3.11
 6 -3 -24 9.56 3.65
 -6 -3 24 10.56 3.34
 6 3 -23 26.99 4.55
 6 -3 -23 24.09 4.61
 6 -3 -23 26.8 5.08
 -6 -3 23 31.02 4.79
 6 3 -22 6.76 2.56
 6 -3 -22 8.67 3.19
 6 -3 -22 3.47 1.36
 6 -3 -22 2.37 2.2
 -6 -3 22 7.75 3.04
 6 3 -22 4.62 1.56
 6 3 -21 7.29 2.67
 6 -3 -21 5.77 2.54
 6 -3 -21 6.16 1.94
 6 -3 -21 6.73 3.3
 -6 -3 21 4.57 2.65
 6 3 -21 3.54 1.39
 6 3 -20 40.54 4.91
 6 -3 -20 40.47 5.34
 6 3 -20 36.95 4.05
 6 -3 -20 33.04 3.59
 6 3 -20 33.99 3.7
 6 -3 -20 38.48 5.24
 -6 -3 20 32.19 4.56
 6 3 -20 39.41 3.37
 6 3 -19 222.28 10.04
 6 -3 -19 216.92 11.02
 6 3 -19 197.58 8.98
 6 3 -19 213.88 8.96
 6 -3 -19 216.06 8.91
 6 -3 -19 221.59 12.05
 -6 -3 19 207.97 10.78
 6 3 -19 211.38 7.46
 6 -3 -18 56.12 5.64
 6 3 -18 69.33 5.59
 6 3 -18 65.77 5.32
 6 3 -18 61.71 4.97
 6 -3 -18 62.84 5.02
 6 -3 -18 61.07 6.35
 -6 -3 18 65.58 6.11
 6 3 -18 63.28 4.01
 6 -3 -18 55.05 3.36
 -6 -3 18 69.61 4.56
 6 -3 -17 1.41 2.01
 6 3 -17 1.36 1.64
 6 3 -17 -2.06 1.83
 6 3 -17 0.08 1.63
 -6 -3 17 1.13 1.74
 6 -3 -17 1.64 1.51
 6 -3 -17 0.9 2.32
 6 -3 -17 1.08 0.72
 -6 -3 17 2.32 2.03
 -6 -3 17 0.57 1.12
 6 3 -17 0.11 0.95
 6 -3 -16 8.2 2.39
 6 3 -16 6.83 1.94
 6 -3 -16 6.95 2.06
 6 3 -16 8.45 2.26
 6 3 -16 6.53 2.18
 -6 -3 16 7.68 2.03
 6 3 -16 7.69 2.55
 6 -3 -16 9.01 2.83
 -6 -3 16 7.03 2.79
 6 -3 -16 5.98 1.23
 -6 -3 16 8.29 1.67
 6 3 -16 9.27 1.68
 6 3 -15 66.9 4.7
 6 -3 -15 70.8 5.71
 -6 -3 15 62.66 4.67
 6 3 -15 74.82 5.77
 6 -3 -15 71.8 5.28
 6 3 -15 72.66 5.34
 6 3 -15 68.53 5.87
 6 -3 -15 74.65 6.68
 -6 -3 15 67.26 5.79
 -6 -3 15 73.13 4.2
 6 3 -15 64.71 3.85
 6 -3 -15 66.75 3.39
 6 3 -14 107.89 5.46
 6 -3 -14 100.19 6.61
 -6 -3 14 94.56 5.47
 6 3 -14 102.1 6.53
 6 3 -14 109.99 6.59
 6 -3 -14 112.38 6.55
 6 3 -14 100.51 6.85
 6 -3 -14 104.92 7.81
 -6 -3 14 100.8 6.93
 -6 -3 14 95.96 4.68
 6 3 -14 94.13 4.59
 6 -3 -14 100.4 4.13
 6 -3 -13 32.24 3.75
 6 3 -13 33.14 2.88
 -6 -3 13 29.29 2.53
 6 3 -13 33.05 3.74
 6 -3 -13 27.83 3.37
 -6 -3 13 28.61 3.26
 6 3 -13 33.35 3.98
 6 -3 -13 36.69 4.44
 6 3 -13 29.41 4.07
 6 -3 -13 23.73 3.99
 -6 -3 13 31.38 3.98
 6 -3 -13 35.24 2.52
 -6 -3 13 28.96 2.59
 -6 -3 12 1 0.87
 6 -3 -12 2.1 1.87
 6 3 -12 1.89 1.06
 6 3 -12 1.28 1.6
 -6 3 12 0.41 0.44
 -6 -3 12 2.01 1.53
 6 3 -12 1.86 1.94
 6 -3 -12 0.35 1.81
 6 -3 -12 -1.77 2.02
 6 3 -12 4.49 2.36
 -6 -3 12 2.15 2.02
 -6 -3 12 1.18 0.85
 6 -3 -12 0.5 0.69
 -6 3 12 2.53 1.73
 6 -3 -11 5.72 2.08
 6 3 -11 3.54 1.02
 -6 -3 11 3.7 0.91
 6 3 -11 5.21 2.06
 -6 -3 11 4.09 1.72
 -6 3 11 4.04 0.86
 6 3 -11 5.6 2.25
 6 -3 -11 2.12 2.21
 6 3 -11 1.49 2.15
 -6 -3 11 9.77 2.78
 6 -3 -11 7.5 2.78
 -6 -3 11 5.48 1.36
 -6 3 11 7.64 2.22
 -6 3 11 4.68 1.2
 6 -3 -11 5.39 1.32
 6 3 -10 71.28 2.92
 -6 -3 10 68.07 4.7
 6 -3 -10 67.2 4.91
 6 3 -10 62.35 5.28
 -6 3 10 71.93 3.18
 6 -3 -10 68.01 5.81
 6 3 -10 77.3 5.48
 6 3 -10 73.52 5.78
 -6 -3 10 73.32 5.57
 6 -3 -10 72.19 6.12
 -6 3 10 72.05 5.08
 6 -3 -10 66.14 3.67
 -6 3 10 71.66 3.71
 -6 -3 10 68.34 3.98
 6 3 -9 26.15 1.43
 6 -3 -9 26.17 3.24
 6 3 -9 24.48 3.37
 -6 -3 9 27.77 3.21
 6 3 -9 20.96 3.08
 6 -3 -9 27.17 3.92
 -6 -3 9 25.63 3.44
 6 3 -9 26.12 3.71
 6 -3 -9 25.08 3.86
 6 -3 -9 24.14 2.34
 -6 3 9 30.75 3.5
 -6 3 9 22.24 2.25
 -6 -3 9 28.96 2.71
 -6 -3 8 65.18 4.61
 6 3 -8 68.4 5.37
 6 3 -8 68.33 5.26
 6 -3 -8 60.15 5.43
 6 3 -8 63.46 5.4
 -6 -3 8 67.25 5.18
 6 -3 -8 63.16 5.69
 -6 3 8 62.62 4.73
 6 -3 -8 62.66 3.84
 -6 -3 8 65.6 4.03
 -6 3 8 64.28 3.79
 6 3 -7 2.09 1.82
 6 3 -7 0.92 1.86
 -6 -3 7 -0.51 1.56
 6 -3 -7 -1.8 2.28
 -6 -3 7 -1.9 1.69
 6 3 -7 1.03 2.06
 6 -3 -7 3.69 2.3
 -6 3 7 4 1.41
 6 -3 -7 2.89 1.36
 -6 3 7 1.95 1.55
 -6 -3 7 1.26 1.09
 6 3 -6 5.39 2.19
 -6 -3 6 5.21 1.6
 6 3 -6 4.32 2.06
 6 -3 -6 1.31 1.99
 6 3 -6 8.73 2.4
 6 -3 -6 7.44 2.52
 -6 -3 6 4.65 2.11
 -6 3 6 5.66 2.03
 6 -3 -6 5.86 1.56
 -6 3 6 7.1 1.66
 -6 -3 5 83.61 5.49
 6 3 -5 80.4 5.74
 6 -3 -5 79.21 6.1
 6 3 -5 80.39 5.8
 6 3 -5 78.32 5.86
 -6 -3 5 82.04 5.68
 6 -3 -5 84.69 6.21
 -6 3 5 92.91 5.89
 -6 3 5 85.41 4.86
 6 3 -4 0.37 0.5
 6 3 -4 0.06 1.72
 -6 -3 4 1.84 1.95
 6 3 -4 3.17 2.17
 6 -3 -4 1.41 2.29
 6 3 -4 2.17 2.12
 6 -3 -4 -1.89 1.89
 -6 3 4 -0.46 1.41
 -6 -3 3 7.13 0.75
 6 3 -3 7.65 2.21
 6 3 -3 12.71 2.84
 -6 -3 3 11.61 2.67
 6 -3 -3 8.75 2.87
 6 3 -3 8.47 2.6
 6 -3 -3 8.99 2.62
 -6 3 3 9.72 2.12
 -6 -3 2 12.74 2.62
 -6 3 2 20.32 3.46
 -6 -3 2 12.9 1.24
 6 3 -2 11.67 2.45
 6 3 -2 13.96 2.87
 6 -3 -2 15.64 3.16
 6 3 -2 14.11 3.21
 6 -3 -2 14.74 2.79
 -6 3 2 11.31 2.17
 -6 -3 1 3.35 1.95
 -6 -3 1 1.24 0.82
 -6 3 1 0.09 2.22
 6 3 -1 3.81 2.08
 6 -3 -1 0.54 1.91
 6 3 -1 1.48 1.81
 6 3 -1 3.08 2.08
 6 -3 -1 0.85 1.86
 -6 3 1 3.22 1.93
 -6 -3 0 0.99 1.01
 -6 -3 0 -0.33 1.76
 -6 3 0 0.94 1.97
 6 3 0 -1.34 1.73
 6 3 0 1.56 1.86
 6 -3 0 1.99 2.05
 -6 3 0 0.46 1.21
 6 3 0 -0.81 1.96
 6 -3 0 -0.9 1.62
 -6 3 0 -0.28 1.77
 6 3 0 0.17 0.84
 -6 3 -1 16.11 3.21
 -6 -3 -1 10.87 2.49
 -6 -3 -1 16.99 2.11
 6 3 1 17.03 2.79
 6 -3 1 19.29 2.97
 6 3 1 16.84 3.03
 -6 3 -1 16.37 2.29
 6 3 1 9.82 2.72
 6 -3 1 15.58 2.62
 6 3 1 15.38 2.24
 -6 3 -1 9.86 2.45
 -6 -3 -2 107.28 5.17
 -6 -3 -2 109.55 7.08
 -6 3 -2 109.71 7.59
 6 3 2 101.83 6.45
 6 -3 2 109.07 6.49
 6 3 2 105.72 6.39
 -6 3 -2 106.12 5.04
 6 -3 2 113.5 6.72
 6 3 2 99.27 6.85
 -6 3 -2 107.17 6.97
 -6 3 -3 11.01 3.19
 -6 -3 -3 10.44 2.07
 -6 -3 -3 4.7 2.51
 6 3 3 7.47 2.37
 6 3 3 10.69 2.54
 6 -3 3 8.37 2.17
 6 3 3 3.69 2.37
 -6 3 -3 5.31 1.25
 6 -3 3 5.9 2.01
 -6 3 -3 3.86 2.44
 -6 -3 -4 143.52 6.76
 -6 -3 -4 139.94 8.33
 6 3 4 137.71 7.55
 6 -3 4 151.46 7.6
 6 3 4 145.46 7.46
 6 -3 4 146.46 7.51
 -6 3 -4 143.34 4.86
 -6 -3 -4 140.62 4.21
 -6 3 -4 146.61 8.68
 -6 -3 -5 7.31 1.97
 -6 -3 -5 10.79 2.91
 6 3 5 14.36 2.78
 6 3 5 9.99 2.36
 6 -3 5 10.25 2.3
 6 -3 5 15.38 2.76
 -6 3 -5 7.86 2.61
 -6 -3 -6 64.21 5.26
 -6 -3 -6 59.38 5.68
 6 3 6 62.31 5.1
 6 3 6 67.25 5.02
 6 -3 6 57.18 4.75
 6 -3 6 65.87 5.09
 -6 3 -6 70.34 6.43
 -6 -3 -7 154.73 8.34
 -6 -3 -7 142.35 8.97
 6 3 7 141.46 7.29
 6 -3 7 156.8 7.64
 6 -3 7 147.58 7.56
 -6 3 -7 138.24 9.26
 -6 3 -7 144.68 9.73
 -6 -3 -8 541.31 16.03
 -6 -3 -8 545.98 17.75
 6 -3 8 556.63 14.28
 6 -3 8 564.59 14.37
 -6 3 -8 560.91 18.48
 -6 3 -8 567.78 19.13
 -6 -3 -9 4.2 2.36
 -6 -3 -9 8.57 2.49
 6 -3 9 4.8 1.85
 6 3 9 3.21 1.9
 6 -3 9 3.78 1.53
 -6 3 -9 1.88 2.41
 -6 3 -9 0.06 2.7
 -6 3 -10 65.77 7.17
 -6 -3 -10 57.76 5.86
 -6 -3 -10 55.07 5.95
 6 3 10 53.61 5.34
 -6 3 -10 66.92 7.07
 -6 3 -11 15.58 4.13
 -6 -3 -11 12.38 3.7
 -6 -3 -11 18.28 3.79
 6 3 11 9.12 2.92
 -6 3 -11 8.91 3.3
 -6 -3 -12 110.65 8.59
 -6 -3 -12 118.22 9.12
 6 3 12 117.19 7.96
 -6 3 -12 106.66 9.52
 -6 3 -12 113.13 9.36
 -6 -3 -13 -4.83 2.83
 -6 3 -13 -5.16 3.04
 -6 -3 -13 -7.08 3.38
 -6 3 -13 -1.29 2.3
 -6 3 -14 47.35 6.65
 -6 -3 -14 45.11 6.24
 -6 -3 -14 42 5.92
 -6 3 -14 51.89 6.81
 -6 3 -15 3.48 3.21
 -6 -3 -15 0.32 2.38
 -6 -3 -15 -2.08 3.08
 -6 3 -15 -1.42 3.11
 -6 -3 -16 34.63 5.61
 -6 -3 -16 28.01 5.34
 -6 3 -16 28.42 5.58
 -6 -3 -17 -0.01 2.38
 -6 -3 -17 2.11 2.84
 6 4 -29 39.42 6.33
 -6 -4 29 33.41 5.62
 6 4 -28 1.48 2.97
 -6 -4 28 -3.1 2.89
 6 4 -27 5.72 3.36
 6 -4 -27 -0.82 2.98
 -6 -4 27 -0.86 2.26
 6 4 -26 8 3.11
 6 -4 -26 4.04 3.13
 -6 -4 26 1.11 2.19
 6 -4 -25 19.14 4.44
 6 4 -25 13.86 4.08
 6 -4 -25 17.75 4.42
 -6 -4 25 16.01 3.93
 6 -4 -24 0.89 2.6
 6 4 -24 -3.74 2.83
 6 -4 -24 4.12 2.83
 -6 -4 24 3.36 2.94
 6 -4 -23 14.36 3.87
 6 4 -23 4.08 2.32
 6 -4 -23 7.61 3.53
 -6 -4 23 8.54 2.89
 6 -4 -22 4.87 3.2
 6 4 -22 0.13 2.37
 6 -4 -22 -0.1 1.49
 6 4 -22 0.47 1.61
 6 4 -22 0.53 1.41
 6 -4 -22 2.18 2.75
 -6 -4 22 0.89 2.05
 6 4 -22 -0.16 1.12
 6 -4 -21 49.8 6.11
 6 4 -21 53.36 5.78
 6 4 -21 50.72 5.16
 6 4 -21 59.9 5.13
 6 -4 -21 54.14 4.86
 6 -4 -21 47.01 6.39
 -6 -4 21 44.6 5.81
 6 4 -21 55.95 4.65
 6 4 -20 127.71 8.3
 6 -4 -20 113.56 8.74
 6 -4 -20 124.95 7.39
 6 4 -20 105.13 6.81
 6 4 -20 111.2 7.27
 6 -4 -20 122.84 9.35
 -6 -4 20 117.7 8.72
 6 4 -20 119.77 6.52
 6 -4 -19 5.46 2.5
 6 4 -19 10.64 2.74
 6 4 -19 6.91 2.33
 6 4 -19 12.97 2.82
 6 -4 -19 13.07 2.84
 6 -4 -19 9.06 3.53
 -6 -4 19 10.07 3.3
 6 4 -19 10.18 2.02
 6 -4 -18 18.56 3.66
 6 4 -18 14.87 2.99
 6 -4 -18 21.59 3.28
 6 4 -18 29.04 4
 -6 -4 18 19.98 3.5
 6 4 -18 19.11 3.18
 6 -4 -18 22.88 4.68
 6 4 -18 15.91 3.39
 -6 -4 18 16.41 3.64
 6 4 -18 21.15 2.89
 6 4 -17 98.57 6.45
 6 -4 -17 101.5 7.67
 6 4 -17 110.3 7.37
 -6 -4 17 109.27 7.03
 6 -4 -17 99.4 7.59
 6 4 -17 106.64 6.99
 6 4 -17 101.98 7.26
 6 -4 -17 86.29 7.58
 -6 -4 17 92.83 7.58
 6 4 -17 92.38 5.43
 6 -4 -16 45.75 5.15
 6 4 -16 52.52 4.49
 -6 -4 16 46.58 4.67
 6 4 -16 45.58 5.01
 6 4 -16 44.35 4.7
 6 -4 -16 45.43 5.39
 6 4 -16 45.61 5.02
 -6 -4 16 46.09 5.44
 6 -4 -16 46.79 5.75
 6 4 -16 41.69 3.65
 6 -4 -15 28.83 4.13
 6 4 -15 31.56 3.3
 -6 -4 15 28.43 3.04
 6 4 -15 37.6 4.38
 -6 -4 15 27.96 3.71
 6 4 -15 31.95 4.21
 6 -4 -15 36.1 4.72
 6 -4 -15 25.96 4.53
 6 4 -15 29.35 4.1
 -6 -4 15 31.33 4.34
 6 -4 -15 26.58 2.66
 6 4 -15 29.06 3.08
 6 -4 -14 10.21 2.69
 6 4 -14 10.87 1.93
 -6 4 14 8.14 0.77
 -6 -4 14 11.38 1.98
 -6 -4 14 12.89 2.65
 6 4 -14 8.63 2.51
 6 -4 -14 9.15 2.97
 6 4 -14 7.43 2.41
 6 -4 -14 11.97 3.09
 6 4 -14 6.94 2.52
 -6 -4 14 14.06 3.15
 6 -4 -14 7.55 1.51
 6 4 -14 10.27 2
 -6 4 13 48.04 2.22
 6 4 -13 55.29 3.76
 -6 -4 13 51.57 3.4
 6 -4 -13 50.1 5.07
 -6 -4 13 56.95 4.94
 6 4 -13 53.17 5.1
 6 4 -13 63.41 5.36
 6 -4 -13 49.39 5.45
 6 4 -13 55.07 5.36
 6 -4 -13 52.92 5.87
 -6 -4 13 54.53 5.51
 6 -4 -13 46.34 3.5
 6 4 -12 20.55 2.21
 6 -4 -12 24.04 3.44
 -6 4 12 22.91 1.77
 -6 -4 12 22.36 3.18
 6 4 -12 26.14 3.81
 6 -4 -12 21.57 4.06
 6 4 -12 25.57 3.84
 6 -4 -12 18.99 3.97
 -6 -4 12 26.48 4.09
 6 -4 -12 20.42 2.41
 6 4 -11 12.5 1.61
 6 -4 -11 12.05 2.86
 -6 -4 11 12.52 2.6
 -6 4 11 13.6 1.5
 6 -4 -11 18.7 3.72
 6 -4 -11 17.75 3.74
 6 4 -11 13.92 3.14
 -6 -4 11 12.96 3.07
 -6 4 11 12.39 2.67
 6 -4 -11 10.85 1.87
 -6 4 11 15.23 2.17
 6 4 -10 4.9 1
 6 -4 -10 3.99 2.09
 -6 -4 10 5.56 1.88
 -6 4 10 5.12 1.14
 6 -4 -10 4.2 2.61
 -6 -4 10 6.03 2.46
 6 4 -10 6.22 2.44
 6 -4 -10 8.26 3
 -6 4 10 6.13 2.07
 -6 4 10 4.69 1.57
 6 4 -9 285.19 5.24
 -6 -4 9 272.78 10.04
 -6 4 9 276.78 7.49
 6 -4 -9 296.85 12.59
 6 4 -9 294.5 11.63
 -6 -4 9 269.94 11.29
 6 -4 -9 292.21 12.69
 -6 4 9 289.45 10.77
 -6 4 9 277.2 8.59
 6 4 -8 5.71 0.66
 6 4 -8 4.29 0.59
 -6 -4 8 7.03 2.25
 -6 4 8 5.31 1.44
 6 -4 -8 2.54 2.37
 6 4 -8 3.48 2.52
 6 -4 -8 4.13 2.67
 -6 -4 8 5.47 2.35
 -6 4 8 6.9 1.79
 -6 4 8 2.24 1.62
 -6 -4 7 19.37 3.19
 -6 4 7 17.04 2.23
 6 -4 -7 19.15 3.7
 6 4 -7 18.43 3.39
 -6 -4 7 15.33 2.96
 6 -4 -7 18.94 3.41
 -6 4 7 20.56 2.68
 -6 4 7 16.9 3.02
 -6 -4 6 336.71 11.32
 6 -4 -6 339.09 13.19
 6 4 -6 336.42 12.37
 6 -4 -6 334.53 12.99
 -6 4 6 334.91 11.58
 -6 4 6 334.09 10.13
 -6 -4 5 20.4 3.22
 6 -4 -5 16.07 3.58
 6 4 -5 24.06 3.8
 6 -4 -5 20.26 3.83
 -6 4 5 14 2.51
 -6 4 5 16.09 3.03
 -6 -4 4 115.2 6.95
 6 -4 -4 103.55 7.45
 6 4 -4 96.76 6.9
 6 -4 -4 99.71 7.24
 -6 4 4 112.3 6.86
 -6 4 4 102.55 5.96
 6 4 -4 97.73 2.96
 6 4 -3 9.33 1.22
 -6 -4 3 9.18 2.39
 6 -4 -3 7.68 2.69
 6 4 -3 12.23 3.22
 6 -4 -3 9.35 2.71
 -6 4 3 11.98 2.65
 -6 4 3 12 2.59
 -6 4 2 200.73 10.12
 -6 -4 2 192.59 4.62
 -6 -4 2 192.54 9.1
 6 4 -2 195.09 9.47
 6 -4 -2 191.59 9.94
 6 -4 -2 192.67 9.79
 6 4 -2 178.54 9.43
 -6 4 2 196.44 8.81
 6 4 -2 189.76 5.55
 -6 4 1 199.09 10.15
 -6 -4 1 194.33 5.37
 -6 -4 1 206.74 9.6
 6 4 -1 199.13 9.49
 6 -4 -1 185.21 10.11
 6 -4 -1 183.97 9.72
 -6 4 1 188.26 8.82
 6 4 -1 187.55 6.11
 -6 -4 0 51.81 3.15
 -6 -4 0 53.93 5.16
 -6 4 0 53.29 5.61
 6 4 0 56.7 5.35
 6 -4 0 61.77 6.03
 6 -4 0 57.62 5.42
 6 4 0 51.53 3.53
 -6 4 0 51.62 5.01
 -6 -4 -1 90.88 4.39
 -6 4 -1 89.76 7.1
 -6 -4 -1 79.94 6.35
 6 4 1 88.63 6.45
 6 4 1 89.93 6.38
 6 -4 1 92.03 7
 6 -4 1 86.07 6.54
 -6 4 -1 87.81 3.32
 6 4 1 76.46 4.64
 -6 4 -1 107.86 7.21
 -6 -4 -2 104.15 5.18
 -6 4 -2 102.4 7.77
 -6 -4 -2 94.02 6.84
 6 4 2 98.14 6.78
 6 -4 2 92.11 7.01
 6 4 2 96.64 6.55
 6 -4 2 95.74 6.93
 -6 4 -2 93.89 2.68
 -6 4 -2 91.39 6.82
 -6 -4 -3 0.78 2.11
 -6 4 -3 1.34 2.2
 -6 -4 -3 0.53 1.19
 6 4 3 0.88 1.74
 6 4 3 0.51 2.09
 6 -4 3 3.65 2.1
 6 -4 3 -0.73 1.8
 -6 4 -3 0.41 0.94
 -6 4 -3 -1.51 2.04
 -6 -4 -4 107.67 5.87
 -6 4 -4 115.52 8.44
 -6 -4 -4 116.61 7.96
 6 4 4 101.13 6.95
 6 -4 4 111.59 7.68
 6 4 4 109.08 7
 6 -4 4 119.82 7.83
 -6 4 -4 107.25 7.8
 -6 -4 -5 5.93 1.83
 -6 -4 -5 5.41 2.52
 6 -4 5 1.62 1.55
 6 4 5 4.47 2.01
 6 4 5 11.97 2.91
 6 -4 5 8.33 2.49
 -6 -4 -5 6.44 1.45
 -6 4 -5 8.28 3.13
 -6 -4 -6 24.55 3.34
 -6 -4 -6 20.52 3.82
 6 4 6 27.47 3.87
 6 4 6 22.33 3.32
 6 -4 6 24.33 3.37
 6 -4 6 28.43 4.1
 -6 4 -6 24.93 4.16
 -6 -4 -7 117.38 7.31
 -6 -4 -7 121.86 8.56
 6 4 7 119.15 7.46
 6 -4 7 120.52 7.22
 6 4 7 123.98 7.3
 6 -4 7 113.81 7.55
 -6 4 -7 127.28 9.1
 -6 -4 -8 57.16 5.33
 -6 -4 -8 66 6.42
 6 4 8 67.21 5.59
 6 4 8 59.97 5.15
 6 -4 8 59.98 5.19
 6 -4 8 57.57 5.5
 -6 4 -8 56.74 6.46
 -6 -4 -9 5.58 2.77
 -6 -4 -9 1.72 2.18
 6 4 9 8.88 2.43
 6 4 9 3.09 1.43
 6 -4 9 7.33 2.07
 6 -4 9 6.09 2.29
 -6 4 -9 5.28 2.27
 -6 4 -9 7.22 3.03
 -6 -4 -10 28.12 4.6
 -6 -4 -10 33.02 4.43
 -6 4 -10 32.45 5.54
 -6 4 -10 28.02 4.83
 -6 4 -11 14.87 4.22
 -6 -4 -11 18.25 4.26
 -6 -4 -11 8.19 3.02
 -6 4 -11 11.42 3.65
 -6 -4 -12 -2.97 2.03
 -6 -4 -12 -0.2 2.71
 -6 4 -12 3.48 3.06
 -6 -4 -13 -0.63 2.32
 -6 4 -13 -0.86 2.98
 -6 -4 -13 -2.39 2.66
 -6 4 -13 0.01 2.55
 -6 4 -14 26.18 5.51
 -6 -4 -14 30.26 5
 -6 -4 -14 29.19 4.92
 -6 4 -14 21.92 4.84
 -6 -4 -15 1.24 2.41
 -6 4 -15 -0.85 2.56
 -6 -4 -16 4.54 2.64
 -6 -4 -16 17.29 4.48
 -6 -4 -17 1.92 2.71
 6 5 -28 -1.51 2.24
 6 5 -27 7.09 3.43
 -6 -5 27 2.42 2.88
 6 -5 -26 0.14 2.69
 6 5 -26 -4.76 3.1
 -6 -5 26 -2.29 3
 6 -5 -25 22.94 5.02
 6 5 -25 26.89 5.1
 6 -5 -25 26.18 5.1
 -6 -5 25 27.48 5.05
 6 -5 -24 27.86 5.29
 6 5 -24 36.12 5.39
 -6 -5 24 35.53 5.48
 6 -5 -24 28.18 5.16
 6 -5 -23 68.07 7.7
 6 5 -23 71.79 7.14
 -6 -5 23 66.84 7.32
 6 -5 -23 71.02 7.89
 6 5 -22 3.58 2.29
 6 -5 -22 8.96 3.12
 6 5 -22 3.02 1.66
 6 5 -22 1.65 2.2
 -6 -5 22 4.43 2.94
 6 -5 -22 4.14 3.1
 6 5 -22 2.16 1.58
 6 5 -21 123.49 8.67
 6 -5 -21 138.99 10.29
 6 5 -21 113.97 7.91
 6 -5 -21 143.61 8.46
 6 5 -21 114.52 7.63
 6 -5 -21 118.21 9.92
 -6 -5 21 134.08 9.85
 6 5 -21 129.98 7.57
 6 5 -20 98.36 7.36
 6 -5 -20 82.2 7.78
 6 5 -20 99.8 7.49
 6 -5 -20 82.14 7.51
 6 5 -20 92.1 6.98
 6 -5 -20 101.18 8.98
 -6 -5 20 87.7 7.9
 6 5 -20 96.67 6.45
 6 5 -19 104.89 7.17
 6 -5 -19 110.05 8.83
 6 5 -19 103.95 7.69
 6 -5 -19 120.11 8.84
 6 5 -19 102.94 7.4
 6 5 -19 110.94 7.98
 -6 -5 19 100.57 8.33
 6 -5 -19 108.55 9.18
 6 5 -19 99.56 6.5
 6 5 -18 69.32 5.81
 6 -5 -18 73.87 7.03
 6 5 -18 60.84 5.91
 -6 -5 18 70.32 6.18
 6 -5 -18 74.09 7.02
 6 5 -18 68.06 6.1
 6 5 -18 73.27 6.52
 -6 -5 18 79.66 7.43
 6 -5 -18 81.43 8.02
 6 5 -18 66.85 5.28
 6 5 -17 213.65 9.32
 6 -5 -17 217.39 11.64
 6 5 -17 215.61 10.84
 -6 -5 17 215.87 10.54
 6 5 -17 223.22 10.71
 6 -5 -17 213.56 11.59
 6 5 -17 224.88 11.23
 -6 -5 17 228.81 12.03
 6 -5 -17 226.09 12.76
 6 5 -17 219.4 9.33
 6 -5 -16 65.34 6.27
 -6 -5 16 59.98 5.61
 6 -5 -16 64.76 6.58
 6 5 -16 61.36 5.96
 6 5 -16 63.74 6
 6 -5 -16 67.54 7.25
 -6 -5 16 60.95 6.28
 6 5 -16 58.84 4.97
 6 -5 -15 172.83 9.93
 -6 -5 15 176 9.27
 6 -5 -15 161 10.11
 -6 -5 15 166.14 10
 6 -5 -15 170.26 11.2
 6 5 -15 161.9 9.37
 6 5 -15 157.36 7.78
 6 -5 -14 49.65 5.31
 -6 5 14 49.02 2.7
 -6 -5 14 53.78 5.22
 6 -5 -14 40.84 5.61
 6 5 -14 53.62 5.56
 6 -5 -14 51.16 6.13
 -6 -5 14 61.86 6.4
 6 5 -14 59.08 4.81
 -6 5 13 94.51 4.09
 6 -5 -13 108.09 7.69
 -6 -5 13 113.74 7.32
 6 -5 -13 107.44 8.41
 6 5 -13 100.02 7.69
 -6 -5 13 108.72 8.18
 6 -5 -13 107.29 8.74
 6 5 -13 108.86 4.79
 -6 5 12 25.56 2.34
 6 -5 -12 23.43 3.84
 -6 -5 12 24.12 3.54
 6 -5 -12 23.17 4.3
 6 5 -12 25.7 4.39
 -6 -5 12 26.08 4.29
 6 -5 -12 25.36 4.47
 6 5 -12 25.28 2.21
 -6 5 11 51.47 3.39
 6 -5 -11 56.3 5.41
 -6 -5 11 63.07 5.43
 6 -5 -11 65.51 6.59
 6 5 -11 61.68 5.91
 -6 -5 11 57.85 5.9
 6 -5 -11 63.91 6.73
 -6 -5 11 62.32 2.61
 6 5 -11 64.57 3.1
 -6 5 11 58.39 4.45
 6 5 -10 3.53 0.91
 6 -5 -10 5.47 2.74
 -6 5 10 4.13 1.32
 -6 -5 10 4.4 2
 6 5 -10 1.92 2.29
 -6 -5 10 5.57 2.53
 6 -5 -10 8.28 3.68
 -6 -5 10 4.15 1.05
 -6 5 10 3.51 2.35
 -6 5 10 2.47 1.36
 6 5 -9 122.23 3.99
 -6 -5 9 128.3 7.54
 -6 5 9 112.72 5.38
 6 -5 -9 122.25 8.75
 6 5 -9 129.78 8.43
 -6 -5 9 125.58 8.45
 6 -5 -9 148.59 9.87
 -6 5 9 126.08 7.64
 -6 5 9 126.61 6.68
 6 5 -9 122.91 3.37
 6 5 -8 0.55 0.58
 6 -5 -8 -0.18 2.31
 -6 -5 8 -0.61 1.76
 6 5 -8 -1.47 2.45
 6 -5 -8 1.96 2.79
 -6 5 8 2.96 1.84
 -6 5 8 0.22 1.78
 6 5 -7 90.89 2.87
 -6 -5 7 99.88 6.68
 6 -5 -7 90.02 7.67
 6 5 -7 93.49 7.17
 6 -5 -7 97.39 7.82
 -6 5 7 94.83 6.68
 -6 5 7 97.46 6.07
 6 5 -6 0.75 0.47
 6 5 -6 0.34 0.59
 6 -5 -6 -1.18 2.66
 -6 -5 6 -0.73 2.11
 6 5 -6 -1.65 2.26
 6 -5 -6 0.65 2.38
 -6 5 6 0.2 1.77
 -6 5 6 1.72 1.46
 -6 -5 5 118.22 7.37
 6 5 -5 109.78 3.19
 6 -5 -5 121.95 8.78
 6 -5 -5 119.69 8.8
 6 5 -5 121.37 8.33
 -6 5 5 116.59 6.79
 -6 5 5 120.72 7.48
 6 5 -4 51.42 2.37
 -6 -5 4 52.14 5.26
 6 -5 -4 48.18 5.79
 6 5 -4 43.92 5.24
 6 -5 -4 51.15 5.73
 -6 5 4 54.81 5.13
 -6 5 4 46.53 4.54
 6 5 -3 14.5 1.47
 6 -5 -3 18.28 4.11
 -6 -5 3 13.24 3.34
 6 -5 -3 19.32 4
 -6 5 3 19.07 3.2
 -6 5 3 18.1 3.35
 -6 5 2 25.63 4.25
 -6 -5 2 33.88 4.32
 6 -5 -2 29.48 4.8
 6 -5 -2 32.53 4.84
 -6 5 2 29.96 3.89
 -6 5 2 26.59 3.79
 6 5 -2 30.32 2.47
 -6 -5 1 100.4 7.22
 -6 5 1 100.72 7.94
 -6 -5 1 109.07 4.38
 6 -5 -1 111.09 8.31
 6 -5 -1 110.32 8.31
 -6 5 1 109.02 7.28
 6 5 -1 100.85 4.78
 -6 5 1 114.23 7.41
 -6 -5 0 313.15 12.62
 -6 5 0 283.28 13.06
 -6 -5 0 283.23 7.67
 6 -5 0 283.4 13.04
 6 -5 0 295.17 13.25
 -6 5 0 327.84 12.38
 6 5 0 289.12 8.66
 -6 5 0 298.99 12.03
 -6 5 -1 47.62 5.9
 -6 -5 -1 53.66 3.62
 -6 -5 -1 58.04 5.79
 6 -5 1 44.25 5.4
 -6 5 -1 46.61 3.23
 6 -5 1 58.91 6.23
 -6 5 -1 49.84 5.31
 -6 -5 -2 -1.48 1.23
 -6 5 -2 1.82 2.49
 -6 -5 -2 -1.55 2.08
 6 -5 2 -1.19 2.18
 6 -5 2 -0.31 2.87
 -6 5 -2 -0.65 2.17
 -6 -5 -3 3.44 1.5
 -6 5 -3 5.68 2.96
 -6 -5 -3 -0.44 1.97
 6 5 3 5.66 2.64
 6 -5 3 -1.01 2.23
 6 -5 3 2.4 2.34
 -6 5 -3 0.65 1.84
 -6 5 -4 8.8 3.57
 -6 -5 -4 5.71 1.94
 -6 -5 -4 7.4 2.47
 6 5 4 4.43 2.23
 6 -5 4 3.48 2.29
 6 -5 4 5.52 2.7
 -6 5 -4 4.82 2.43
 -6 5 -5 17.3 4.1
 -6 -5 -5 17.94 2.85
 6 5 5 12.34 2.96
 -6 -5 -5 14.75 3.49
 6 -5 5 16.86 3.65
 6 5 5 15.87 3.12
 -6 -5 -5 14.49 2.4
 6 -5 5 11.6 3.16
 -6 5 -5 8.15 2.75
 -6 -5 -6 15.18 2.78
 6 5 6 13.62 3.14
 -6 -5 -6 7.19 2.96
 6 5 6 15.83 3.54
 6 -5 6 13.85 3.33
 6 -5 6 16.56 3.66
 -6 5 -6 16.49 3.98
 -6 -5 -7 40.98 4.52
 -6 -5 -7 44.05 5.38
 6 5 7 46 5.05
 6 5 7 44.95 5.17
 6 -5 7 46.59 5.33
 6 -5 7 51.05 5.89
 -6 5 -7 49.04 6.1
 -6 -5 -8 8.95 2.63
 6 5 8 15.54 3.13
 6 -5 8 11.64 2.85
 6 5 8 8.52 2.68
 -6 -5 -8 12.95 3.15
 6 -5 8 11.21 3.26
 -6 5 -8 9.14 3.39
 -6 -5 -9 6.64 2.5
 -6 -5 -9 9.42 3.06
 6 5 9 1.88 1.62
 6 5 9 0.93 2.12
 6 -5 9 3.55 1.73
 6 -5 9 3.58 2.13
 -6 5 -9 7.22 3.1
 -6 -5 -10 0.32 2.65
 -6 -5 -10 4.81 2.57
 -6 5 -10 2.47 2.59
 -6 5 -10 6.19 3.27
 -6 -5 -11 -3.18 2.65
 -6 -5 -11 -1.37 2.02
 -6 5 -11 -2.22 2.63
 -6 5 -11 -1.2 2.87
 -6 5 -12 1.33 2.64
 -6 -5 -12 5.14 2.82
 -6 -5 -12 1.23 2.73
 -6 5 -12 2.61 2.91
 -6 5 -13 21.24 5.04
 -6 -5 -13 24.51 4.57
 -6 -5 -13 20.21 4.36
 -6 5 -13 17.39 4.51
 -6 -5 -14 1.69 2.18
 -6 -5 -14 -4.07 3.36
 -6 5 -14 -0.01 2.73
 -6 -5 -15 4.24 2.86
 -6 -5 -15 -2.83 3.08
 6 6 -26 0.58 2.42
 -6 -6 26 -3.62 2.98
 6 6 -25 4.08 2.88
 -6 -6 25 0.8 2.75
 6 -6 -25 4.4 3.5
 6 -6 -24 1.03 2.98
 6 6 -24 0.91 2.18
 -6 -6 24 -0.87 2.47
 6 -6 -24 -0.31 2.8
 6 6 -23 5.7 2.75
 6 -6 -23 6.54 3.06
 -6 -6 23 4.45 2.65
 6 -6 -23 1.91 2.7
 6 -6 -22 -1.47 3.24
 6 6 -22 3.61 2.72
 6 -6 -22 1.23 2.53
 6 -6 -22 -6.64 3.69
 -6 -6 22 3.94 2.61
 6 6 -22 5.19 2.49
 6 -6 -21 11.4 3.9
 6 6 -21 4.91 2.47
 6 6 -21 6.03 2.59
 6 6 -21 4.91 2.88
 6 -6 -21 1.62 2.4
 6 -6 -21 3.58 3.39
 -6 -6 21 7.2 3.11
 6 6 -21 2.75 1.84
 6 -6 -20 9.03 3.29
 6 6 -20 6.64 2.6
 6 6 -20 7.19 2.58
 6 -6 -20 3.98 2.51
 6 6 -20 6.33 2.51
 -6 -6 20 9.33 2.99
 6 -6 -20 6.74 3.01
 6 6 -20 8 2.87
 6 6 -20 11.24 2.76
 6 6 -19 7.81 2.52
 6 -6 -19 4.09 2.47
 6 6 -19 8.29 2.83
 6 -6 -19 8.83 3.08
 6 6 -19 7.77 3.01
 -6 -6 19 4.24 2.73
 6 -6 -19 8.36 3.72
 6 6 -19 5.23 2.46
 6 6 -19 7.62 2.65
 6 -6 -18 23.99 4.65
 -6 -6 18 17.93 3.88
 6 -6 -18 17.98 4.39
 6 -6 -18 16.55 4.27
 6 6 -18 23.6 4.17
 -6 -6 18 25.66 4.87
 6 6 -18 18.16 3.17
 6 -6 -17 1.84 2.24
 -6 -6 17 0.53 1.96
 6 -6 -17 -0.32 2.32
 6 -6 -17 -3.07 3.57
 6 6 -17 -3.32 2.37
 -6 -6 17 -5.1 2.64
 6 6 -17 4.25 2.09
 6 6 -16 20.44 2.85
 6 -6 -16 22.79 4.22
 -6 -6 16 23.33 4.14
 6 -6 -16 24.59 4.69
 6 6 -16 18.97 3.85
 6 -6 -16 22.4 4.72
 -6 -6 16 22.86 4.62
 6 6 -16 24.07 3.68
 6 -6 -15 29.92 4.69
 -6 -6 15 31.84 4.51
 6 -6 -15 26.29 4.91
 6 -6 -15 30.4 5.32
 6 6 -15 31.62 4.64
 -6 -6 15 32.42 5.15
 6 6 -15 32.89 3.3
 6 6 -15 30.4 4.13
 6 -6 -14 58.01 6.11
 6 -6 -14 54.63 6.56
 -6 -6 14 70.5 6.38
 6 -6 -14 60.32 7.16
 6 6 -14 58.19 6.24
 -6 -6 14 71.56 7.17
 6 6 -14 68.94 4.38
 6 -6 -13 0.57 2.03
 6 6 -13 -0.22 0.98
 6 -6 -13 -0.36 2.89
 -6 -6 13 -1.97 2.31
 -6 -6 13 6.08 3
 6 -6 -13 2.18 2.81
 6 6 -13 -4.56 2.9
 6 -6 -12 48.58 5.66
 6 -6 -12 55.81 6.77
 -6 -6 12 55.98 5.76
 -6 -6 12 53.58 6.12
 6 6 -12 52.49 5.87
 6 -6 -12 50.5 6.65
 6 6 -12 50.66 3.36
 6 -6 -11 16.41 4.13
 -6 -6 11 16.68 3.28
 6 6 -11 25.56 4.38
 6 -6 -11 16.78 4.23
 6 6 -11 16.61 1.88
 -6 6 11 19.7 3.08
 6 -6 -10 35.25 5.53
 -6 -6 10 41.8 4.9
 6 6 -10 37.02 5.06
 6 -6 -10 32.03 5.42
 6 6 -10 38.32 2.59
 -6 6 10 42.26 4.36
 6 -6 -9 -1.43 2.98
 -6 -6 9 1.16 1.85
 6 6 -9 0.46 2.32
 6 -6 -9 3.29 3.07
 -6 6 9 -0.36 2.06
 -6 -6 9 0.43 0.87
 -6 6 9 2.64 1.83
 6 -6 -8 43.72 6.1
 -6 -6 8 45.03 4.98
 6 6 -8 42.42 5.22
 6 -6 -8 59.1 6.78
 -6 6 8 47.41 5.45
 -6 6 8 37.31 4.21
 6 6 -7 36.25 2.44
 -6 -6 7 40.15 4.81
 6 -6 -7 29.83 5.14
 6 6 -7 32.07 4.86
 6 -6 -7 35.34 5.34
 -6 6 7 35.32 4.22
 -6 6 7 41.84 5.11
 6 6 -6 345.74 7.52
 -6 -6 6 329.84 13.01
 6 -6 -6 334.64 15.43
 6 -6 -6 354.45 15.61
 6 6 -6 336.07 14.27
 -6 6 6 352.51 13.45
 -6 6 6 332.41 12.27
 6 -6 -5 4.03 2.85
 -6 -6 5 7.06 2.8
 6 6 -5 7.98 3.44
 6 -6 -5 7.85 3.41
 -6 6 5 3.79 2.25
 -6 6 5 2.92 2.04
 -6 -6 4 265.86 11.78
 6 -6 -4 238.04 12.91
 6 -6 -4 250.84 13.21
 -6 6 4 253.63 11.5
 -6 6 4 235.29 10.49
 -6 -6 3 84.51 6.9
 6 -6 -3 70.81 7.44
 6 -6 -3 73.71 7.48
 -6 6 3 82.28 6.72
 -6 6 3 72.33 6.18
 -6 6 2 144.1 9.87
 -6 -6 2 156.07 9.29
 6 -6 -2 166.56 11
 6 -6 -2 156.33 10.53
 -6 6 2 162.19 9.25
 -6 6 2 160.52 9.04
 -6 6 1 3.9 2.57
 6 -6 -1 4.8 3.18
 -6 -6 1 5.34 2.26
 6 -6 -1 3.63 2.65
 -6 6 1 7.44 2.52
 -6 6 1 9.24 2.7
 -6 6 0 39.26 5.35
 -6 -6 0 35.56 3.03
 6 -6 0 39.52 5.92
 -6 -6 0 42.1 5.23
 6 -6 0 41.93 5.75
 -6 6 0 38.12 4.69
 -6 6 0 46.1 5.19
 -6 -6 -1 13.92 2.15
 -6 6 -1 14.1 3.97
 6 -6 1 10.09 3.55
 -6 -6 -1 13.83 3.35
 6 -6 1 9.87 3.53
 -6 6 -1 12.7 3.25
 -6 6 -1 15.42 3.47
 -6 6 -2 12.89 3.73
 -6 -6 -2 12.42 2.14
 -6 -6 -2 22.28 4.11
 6 -6 2 7.35 3.2
 6 -6 2 21.42 4.58
 -6 6 -2 23.61 4.03
 -6 6 -2 12.37 3.06
 -6 -6 -3 -0.41 1.19
 -6 6 -3 0.08 2.49
 -6 -6 -3 1.71 2.34
 6 -6 3 -4.53 3.15
 6 -6 3 -1.58 2.86
 -6 6 -3 1.89 1.94
 -6 6 -3 2.68 2.24
 -6 6 -4 33.23 5.46
 -6 -6 -4 48.84 4.36
 -6 -6 -4 35.96 5.05
 6 -6 4 46.22 6.02
 6 -6 4 44.63 6
 -6 6 -4 40.69 5.11
 -6 6 -4 38.34 5.29
 -6 -6 -5 29.2 3.57
 -6 6 -5 38.57 5.93
 -6 -6 -5 26.92 4.36
 6 6 5 27.87 4.53
 6 -6 5 29.17 5.06
 6 -6 5 27.86 4.91
 -6 6 -5 28.12 4.86
 -6 -6 -6 -1.5 1.72
 -6 -6 -6 2.2 2.67
 6 6 6 2.31 2.4
 6 -6 6 -0.83 2.18
 6 -6 6 -0.69 3.06
 -6 6 -6 -0.58 2.12
 -6 -6 -7 4.74 2.08
 -6 -6 -7 4.47 2.39
 6 6 7 0.23 2.02
 6 -6 7 4.02 2.77
 6 6 7 5.07 2.47
 6 -6 7 3.79 2.45
 -6 6 -7 3.44 2.62
 -6 -6 -8 5.87 2.22
 6 6 8 2.37 2.06
 -6 -6 -8 12.44 3.49
 6 6 8 9.62 3.16
 6 -6 8 5.9 2.76
 6 -6 8 4.41 2.86
 -6 6 -8 -1.31 3.07
 -6 -6 -9 3.99 2.17
 6 6 9 0.81 2.06
 -6 -6 -9 9.02 3.15
 6 -6 9 0.29 2.3
 6 6 9 2.8 2.51
 6 -6 9 7.44 3.29
 -6 6 -9 4.32 2.65
 -6 -6 -10 8.8 3.12
 -6 -6 -10 8.17 2.83
 -6 6 -10 11.82 3.56
 -6 6 -10 9.1 3.53
 -6 -6 -11 3.26 2.52
 -6 6 -11 4.65 3.66
 -6 6 -11 -0.9 3.1
 -6 -6 -12 -1.22 2.62
 -6 6 -12 0.82 2.84
 -6 6 -12 3.82 3.03
 -6 -6 -13 14.15 3.99
 -6 -7 25 27.85 5.66
 -6 -7 24 -3.6 3.29
 6 -7 -24 -1.72 3.43
 6 -7 -23 -1.01 3.71
 -6 -7 23 4.3 2.88
 6 -7 -22 38.49 6.59
 6 -7 -22 36.86 6.52
 -6 -7 22 33.25 5.9
 6 -7 -21 37.06 6.25
 6 7 -21 36.04 5.25
 6 -7 -21 36.33 6.02
 6 7 -21 43.25 5.58
 6 -7 -21 39.66 6.66
 -6 -7 21 45.36 6.61
 6 7 -21 42.44 5.34
 6 -7 -20 -0.06 2.9
 6 7 -20 2.69 2.85
 6 -7 -20 2.08 2.91
 6 -7 -20 0.06 2.65
 -6 -7 20 -3.17 2.77
 6 7 -20 2.91 2.33
 6 -7 -19 3.45 2.5
 6 -7 -19 5.39 3.08
 6 7 -19 6.54 2.53
 6 -7 -19 4.18 2.81
 -6 -7 19 0.24 2.37
 6 7 -19 7.78 2.66
 6 -7 -18 6.3 3.15
 -6 -7 18 13.06 3.82
 6 -7 -18 2.18 2.45
 -6 -7 18 5.14 2.92
 6 -7 -18 6.96 3.7
 6 7 -18 4.78 2.16
 6 7 -18 9.49 2.93
 6 -7 -17 70.79 7.47
 -6 -7 17 66.49 7.12
 6 -7 -17 69.11 7.95
 -6 -7 17 64.82 7.47
 6 7 -17 67.35 6.88
 6 -7 -17 69.98 8.17
 6 7 -17 73.47 6.75
 6 -7 -16 19.8 4.32
 6 -7 -16 30.54 5.51
 -6 -7 16 26.33 4.34
 6 7 -16 18.74 3.96
 6 -7 -16 23.14 5.01
 6 7 -16 24.44 4.1
 6 -7 -15 28.39 4.69
 6 7 -15 26.72 4.65
 6 -7 -15 24.55 5.19
 6 -7 -15 25.25 5.37
 -6 -7 15 28.31 4.69
 6 -7 -14 -0.93 2.51
 6 7 -14 4.11 2.74
 6 -7 -14 0.52 2.95
 6 -7 -14 2.05 2.59
 6 -7 -13 12.25 3.69
 6 -7 -13 19.81 5.3
 -6 -7 13 18.41 3.77
 6 7 -13 8.55 3.23
 6 -7 -13 15.62 4.48
 6 -7 -12 7.71 3.85
 -6 -7 12 12.44 3.5
 6 7 -12 7.17 3.06
 6 -7 -12 4.2 3.14
 -6 -7 11 62.98 6.37
 6 -7 -11 66.22 7.63
 6 7 -11 47.14 6.05
 6 -7 -11 67.94 7.94
 -6 -7 10 105.98 8.09
 6 -7 -10 98.97 9.24
 6 7 -10 98.48 8.3
 6 -7 -10 99.73 9.31
 -6 7 10 97.3 7.1
 6 -7 -9 47.65 6.83
 -6 -7 9 46.44 5.45
 6 7 -9 48.44 6.24
 6 -7 -9 54.03 6.91
 -6 7 9 41.85 4.75
 6 -7 -8 31.62 5.74
 -6 -7 8 24.64 4.37
 6 7 -8 29.56 5.02
 6 -7 -8 19.16 4.72
 -6 7 8 26.28 4.18
 6 -7 -7 1.75 2.82
 -6 -7 7 1.37 2.58
 6 7 -7 -0.8 2.55
 6 -7 -7 -0.24 2.57
 -6 7 7 -3.11 2.68
 -6 7 7 -3.31 2.28
 6 -7 -6 -2.73 3.23
 -6 -7 6 0.68 1.86
 6 7 -6 5.57 3.06
 6 -7 -6 5.18 3.39
 -6 7 6 -2.25 2.4
 -6 7 6 1.21 2.16
 -6 -7 5 184.37 10.45
 6 -7 -5 192.35 12.53
 6 -7 -5 204.94 12.99
 -6 7 5 197.67 10.81
 -6 7 5 186.59 10.18
 6 -7 -4 50.86 6.94
 -6 -7 4 45.71 5.45
 6 -7 -4 55.08 6.89
 -6 7 4 44.14 5.33
 -6 7 4 50.63 5.74
 -6 -7 3 -4.23 2.36
 6 -7 -3 1.19 3.12
 6 -7 -3 -1.61 2.96
 -6 7 3 -0.87 1.96
 -6 7 3 -1.18 2.16
 -6 7 2 -1.29 2.85
 6 -7 -2 2.17 2.88
 -6 -7 2 2.17 2.11
 6 -7 -2 6.45 3.55
 -6 7 2 1.28 1.86
 -6 7 2 2.86 2.39
 -6 7 1 2.6 2.81
 6 -7 -1 -3.91 3.16
 -6 -7 1 1.98 2.87
 6 -7 -1 5.02 3.73
 -6 7 1 0.08 2.26
 -6 7 1 -2.04 2.52
 -6 -7 0 103.31 8.18
 -6 7 0 104.07 9.12
 6 -7 0 104.18 9.29
 6 -7 0 102.88 9.4
 -6 7 0 84.53 7.16
 -6 7 0 83.29 7.38
 -6 7 -1 24.75 5.13
 6 -7 1 19.14 4.7
 -6 -7 -1 24.02 4.32
 6 -7 1 16.73 4.44
 -6 7 -1 18.37 3.88
 -6 7 -1 21.72 4.1
 -6 7 -2 4.61 3.18
 6 -7 2 1.95 2.79
 -6 -7 -2 0.25 2.27
 6 -7 2 -0.86 2.84
 -6 7 -2 -1.2 1.95
 -6 7 -2 -1.98 2.05
 -6 7 -3 14.79 4.43
 6 -7 3 24.94 5.35
 -6 -7 -3 23.95 4.66
 6 -7 3 12.91 4.16
 -6 7 -3 18.32 4.09
 -6 7 -3 14.72 3.44
 -6 7 -4 80.38 8.44
 -6 -7 -4 66.4 6.93
 6 -7 4 86.94 8.62
 6 -7 4 79.5 8.35
 -6 7 -4 77.45 7.1
 -6 7 -4 81.91 7.64
 -6 7 -5 7.03 3.67
 -6 -7 -5 0.47 2.19
 6 -7 5 7.24 3.39
 6 -7 5 5.13 3.13
 -6 7 -5 8.75 3.19
 -6 7 -5 10.34 3.11
 -6 7 -6 7.12 3.28
 -6 -7 -6 21.23 4.16
 6 -7 6 10.69 3.73
 6 -7 6 18.76 4.94
 -6 7 -6 15.76 4.4
 -6 7 -6 15.07 3.61
 -6 -7 -7 2.51 2.63
 6 7 7 4.67 2.85
 6 -7 7 1.51 2.71
 6 -7 7 5.06 3.72
 -6 7 -7 3.1 2.64
 -6 7 -7 -0.52 2.91
 -6 -7 -8 1.32 2.35
 6 7 8 4.46 2.35
 6 -7 8 5.17 3.05
 6 -7 8 8.69 3.79
 -6 7 -8 4.03 3.07
 -6 7 -8 1.51 2.04
 -6 -7 -9 -1.48 2.6
 6 -7 9 1.73 2.76
 -6 7 -9 2.83 3.35
 -6 7 -9 3.72 2.55
 -6 -7 -10 28.31 5.1
 -6 7 -10 32.29 5.72
 -6 7 -10 26.17 4.54
 -6 -7 -11 23.5 4.79
 -6 -7 -12 9.87 3.33
 6 -8 -23 -4.78 3.52
 6 -8 -22 11.37 4.95
 6 8 -21 13.11 4.01
 6 -8 -21 23.97 5.37
 6 -8 -21 12.69 4.25
 6 8 -21 17.32 3.99
 6 -8 -20 6.81 3.75
 6 -8 -20 5.27 3.79
 6 -8 -20 6.18 4
 6 8 -20 3.93 2.28
 6 -8 -19 0.85 2.38
 6 -8 -19 5.79 3.27
 6 8 -19 0.47 2.23
 6 -8 -18 -2.09 2.63
 6 -8 -18 -0.88 2.85
 6 -8 -18 -2.16 3.47
 6 8 -18 0.54 2.13
 6 -8 -17 5.98 3.03
 6 -8 -17 4.51 2.63
 -6 -8 17 13.86 3.98
 6 8 -17 10.69 3.49
 6 -8 -17 4.78 3.3
 6 8 -17 11.58 3.39
 6 -8 -16 6.67 3.3
 6 8 -16 5.34 3.18
 6 -8 -16 13.18 4.57
 6 -8 -16 6.73 3.7
 -6 -8 16 10.65 3.91
 6 -8 -15 32.98 5.52
 6 -8 -15 33.55 6.04
 -6 -8 15 37.63 5.65
 6 -8 -15 29.39 5.86
 6 8 -15 38.71 5.75
 6 -8 -14 9.31 3.83
 -6 -8 14 4.89 2.81
 6 8 -14 6.55 3.23
 6 -8 -14 2.09 3.1
 6 -8 -13 3.7 2.72
 -6 -8 13 1.93 2.24
 6 8 -13 -0.63 3
 6 -8 -13 0.03 3.11
 6 -8 -12 -0.15 3.1
 -6 -8 12 -1.13 2.78
 6 8 -12 4.14 2.7
 6 -8 -12 4.13 3.23
 6 -8 -11 29.69 5.99
 -6 -8 11 15.92 3.92
 6 8 -11 18.9 4.34
 6 -8 -11 23.92 5.13
 6 -8 -10 -2.54 3.18
 -6 -8 10 -2.47 2.83
 6 8 -10 3.45 3.09
 6 -8 -10 -0.27 2.99
 -6 8 10 -1.32 2.08
 6 -8 -9 49.23 7.22
 -6 -8 9 48.57 6.01
 6 8 -9 55.8 6.9
 6 -8 -9 46.6 6.71
 -6 8 9 60.15 6.31
 -6 -8 8 7.99 3.26
 6 -8 -8 9.71 4.08
 6 8 -8 -0.27 2.79
 6 -8 -8 -0.16 2.79
 -6 8 8 5.81 2.77
 -6 -8 7 8.54 3.22
 6 -8 -7 18.73 4.97
 6 8 -7 13.14 3.79
 6 -8 -7 14.87 4.6
 -6 8 7 18.17 3.81
 6 -8 -6 13.63 4.41
 -6 -8 6 19.02 4.07
 6 8 -6 16.76 4.67
 6 -8 -6 18.46 4.89
 -6 8 6 18.49 3.93
 6 -8 -5 25.76 5.21
 -6 -8 5 20.85 4.04
 6 -8 -5 32.98 6.55
 -6 8 5 17.61 3.98
 -6 8 5 23.69 4.37
 6 -8 -4 22.29 5.19
 -6 -8 4 27.15 4.53
 6 -8 -4 30.1 5.8
 -6 8 4 25.77 4.39
 -6 8 4 35.13 5.01
 6 -8 -3 10.94 4.2
 -6 -8 3 16.13 3.87
 6 -8 -3 18.93 5.02
 -6 8 3 15.12 3.63
 -6 8 3 9.28 3.11
 -6 8 2 -1.05 3.31
 6 -8 -2 -0.48 2.84
 -6 -8 2 1.16 2.37
 6 -8 -2 1.57 3.24
 -6 8 2 2.71 2.32
 -6 8 2 1.33 2.09
 -6 8 1 4.56 2.8
 6 -8 -1 -1.48 2.98
 -6 -8 1 0.71 2.77
 6 -8 -1 5.25 3.78
 -6 8 1 2.28 2.57
 -6 8 1 0.46 2.21
 -6 8 0 10.8 3.72
 -6 -8 0 18.84 4.23
 6 -8 0 18.05 4.47
 6 -8 0 19.86 5
 -6 8 0 22.93 4.52
 -6 8 0 21.47 4.36
 -6 8 -1 34.45 5.97
 6 -8 1 28.7 5.72
 -6 -8 -1 27.98 4.93
 6 -8 1 44.36 6.81
 -6 8 -1 32.12 5.2
 -6 8 -1 30.59 4.86
 -6 8 -2 7.01 3.71
 6 -8 2 11.84 3.93
 -6 -8 -2 10.87 3.41
 6 -8 2 6.88 3.78
 -6 8 -2 5.62 2.86
 -6 8 -2 5.71 2.58
 -6 8 -3 -7.07 3.81
 6 -8 3 -2.13 3.57
 -6 -8 -3 -2.85 2.75
 6 -8 3 -3.24 3.14
 -6 8 -3 -2.06 3.04
 -6 8 -3 -1.6 2.16
 -6 8 -4 1.7 2.73
 6 -8 4 7.37 3.41
 -6 -8 -4 1.52 2.37
 6 -8 4 4.78 2.96
 -6 8 -4 -0.02 2.37
 -6 8 -4 0.28 2.43
 -6 8 -5 50.23 7.3
 -6 -8 -5 54.68 6.68
 6 -8 5 52.7 7.29
 6 -8 5 51.12 7.65
 -6 8 -5 56.72 6.97
 -6 8 -5 50.88 6.18
 -6 8 -6 3.58 3.28
 -6 -8 -6 -1.65 2.76
 6 -8 6 1.01 2.68
 6 -8 6 3.97 3.45
 -6 8 -6 5.07 2.8
 -6 8 -6 2.82 2.27
 -6 -8 -7 18.24 4.24
 6 -8 7 23.61 5.17
 6 -8 7 14.2 4.57
 -6 8 -7 12.01 3.7
 -6 8 -7 18.38 3.99
 -6 -8 -8 -1.5 2.59
 6 8 8 5.3 2.97
 6 -8 8 -0.63 3.14
 6 -8 8 -0.95 3.79
 -6 8 -8 4.64 2.47
 -6 -8 -9 4.3 2.72
 6 -8 9 12.54 4.66
 -6 -8 -10 0.55 2.55
 -6 -8 -11 11.99 3.74
 6 -9 -20 0.74 3.08
 6 -9 -20 -5.43 3.47
 6 9 -20 -1.32 2.33
 6 -9 -19 28.18 6.23
 6 -9 -19 31.28 6.35
 6 -9 -18 0.07 2.97
 6 -9 -18 1.28 3.1
 6 -9 -17 17.92 5.36
 6 -9 -17 9.97 4.24
 6 -9 -16 -0.36 3.1
 -6 -9 16 4.28 3.18
 6 -9 -16 -4.58 4.06
 6 9 -16 -2.86 3.8
 6 -9 -15 -1.45 2.96
 -6 -9 15 -3.09 3.38
 6 9 -15 4 2.65
 6 -9 -15 2.17 3.18
 6 -9 -14 5.84 3.76
 -6 -9 14 0.73 2.82
 6 9 -14 3.97 3.03
 6 -9 -14 -1.37 2.96
 6 -9 -13 0.79 3.16
 -6 -9 13 -0.23 2.71
 6 9 -13 0.01 2.56
 6 -9 -13 4.33 3.79
 6 -9 -12 6.6 3.78
 -6 -9 12 -1.14 2.87
 6 9 -12 9.7 3.8
 6 -9 -12 4.55 3.73
 6 -9 -11 4.35 4.34
 -6 -9 11 -0.21 3.05
 6 -9 -11 4.68 3.4
 6 9 -11 2.62 2.98
 6 -9 -10 36.02 6.88
 -6 -9 10 26.37 5.17
 6 9 -10 30.39 5.56
 6 -9 -10 36.76 6.72
 6 -9 -9 4.22 3.94
 -6 -9 9 2.58 2.92
 6 9 -9 2.11 3.36
 6 -9 -9 -0.05 3.18
 -6 9 9 -2.77 2.87
 -6 -9 8 11.87 3.64
 6 -9 -8 5.6 3.27
 6 9 -8 10.16 3.9
 6 -9 -8 11.33 4.43
 -6 9 8 6.86 2.7
 6 -9 -7 2.23 3.5
 -6 -9 7 4.17 2.79
 6 9 -7 8.81 3.59
 6 -9 -7 11.05 4.6
 -6 9 7 6.82 2.87
 6 -9 -6 4.17 3.86
 -6 -9 6 -1.63 2.47
 6 9 -6 -1.37 2.73
 6 -9 -6 8.01 4.55
 -6 9 6 1.27 2.32
 6 -9 -5 38.04 7.1
 -6 -9 5 41.96 5.96
 6 -9 -5 35.48 6.86
 -6 9 5 35.22 5.35
 6 -9 -4 26.86 6.41
 -6 -9 4 23.36 4.81
 6 -9 -4 34.73 6.48
 -6 9 4 25.66 4.9
 -6 9 3 7.09 4.53
 6 -9 -3 3.45 3.16
 -6 -9 3 0.1 2.12
 6 -9 -3 4.05 3.74
 -6 9 3 5.56 2.95
 -6 9 3 3.55 2.39
 -6 9 2 2.17 2.72
 6 -9 -2 15.43 4.98
 -6 -9 2 5.5 2.94
 6 -9 -2 7.52 4.45
 -6 9 2 6.67 2.84
 -6 9 2 12.54 3.73
 -6 9 1 -0.01 3.14
 6 -9 -1 -1.24 4.54
 -6 -9 1 -2.91 2.65
 6 -9 -1 0.43 3.22
 -6 9 1 0.75 2.43
 -6 9 1 2.36 2.78
 -6 9 0 9.88 4.21
 6 -9 0 13.21 4.88
 -6 -9 0 12.57 3.93
 -6 9 0 8.1 3.11
 -6 9 0 6.93 3.34
 -6 9 -1 5.69 3.72
 6 -9 1 8.41 4.33
 -6 -9 -1 3.4 2.62
 6 -9 1 3.41 3.65
 -6 9 -1 9.78 3.38
 -6 9 -1 3.62 2.37
 6 -9 2 -3.59 3.71
 -6 -9 -2 -1.9 2.53
 6 -9 2 -0.49 3.15
 -6 9 -2 0.73 2.35
 -6 9 -2 3.25 2.68
 -6 9 -3 1.16 3.26
 6 -9 3 1.62 2.95
 -6 -9 -3 1.57 2.48
 6 -9 3 -1.52 3.12
 -6 9 -3 0.21 2.83
 -6 9 -3 -0.19 2.25
 -6 9 -4 58.27 7.91
 6 -9 4 51.93 7.9
 -6 -9 -4 53.31 6.9
 6 -9 4 60.27 8.61
 -6 9 -4 56.25 6.63
 -6 9 -4 48.82 6.84
 -6 -9 -5 8.99 3.49
 6 -9 5 3 3.06
 6 -9 5 4.77 3.17
 -6 9 -5 8.86 3.29
 -6 -9 -6 22.96 4.88
 6 -9 6 34.36 6.88
 6 -9 6 32.84 6.9
 -6 -9 -7 8.53 3.66
 6 -9 7 3.8 3.37
 6 -9 7 -0.06 4.15
 6 -9 8 17.82 5.76
 6 10 -14 1.24 3.49
 6 10 -13 22.85 5.06
 6 10 -12 14.12 4.26
 6 -10 -11 3.27 3.27
 6 10 -11 5.01 3.82
 6 -10 -11 -1.87 3.63
 6 -10 -10 18.38 5.45
 6 10 -10 20.94 5.31
 6 -10 -10 7.53 4.47
 6 -10 -9 3.65 4.3
 -6 -10 9 -1.85 3.14
 6 10 -9 4.25 3.9
 6 -10 -9 -2.32 3.82
 6 -10 -8 0.53 3.17
 -6 -10 8 -3.31 3.43
 6 10 -8 6.37 3.62
 6 -10 -8 8.66 4.49
 6 -10 -7 8.35 4.66
 -6 -10 7 4.4 3.6
 6 10 -7 -2.46 3.3
 6 -10 -7 5.31 3.35
 -6 10 7 2.82 2.94
 6 -10 -6 26.93 6.54
 -6 -10 6 20 4.56
 6 10 -6 21.16 5.13
 6 -10 -6 31.62 6.81
 -6 10 6 22.03 4.8
 6 -10 -5 2.02 3.99
 -6 -10 5 3.84 3.24
 6 10 -5 -1.58 2.97
 6 -10 -5 -4.88 4.35
 -6 10 5 -2.51 2.62
 -6 10 4 -3.62 4.23
 6 -10 -4 5.37 4.13
 -6 -10 4 -0.55 2.38
 6 -10 -4 0.24 3.18
 -6 10 4 -1.03 2.8
 -6 10 3 -4.57 4.65
 6 -10 -3 1.06 3.76
 -6 -10 3 5.55 3.27
 6 -10 -3 6.06 4.3
 -6 10 3 4.21 3.07
 -6 -10 2 3.17 2.54
 6 -10 -2 5.24 4.4
 -6 10 2 7.68 4.07
 -6 10 2 -2.56 2.51
 6 -10 -1 -2.08 3.83
 -6 -10 1 1.08 2.61
 -6 10 1 5.92 3.97
 -6 -10 0 4.02 3
 -6 10 -1 8.01 3.12
 -6 10 -2 8.15 3.27
 -6 10 -3 -1.88 2.29
 7 0 -30 -0.99 2.87
 7 0 -29 -1.6 2.91
 7 0 -28 13.3 3.64
 7 0 -27 6.2 3.36
 7 0 -26 1.33 2.51
 7 0 -25 -4.13 2.87
 7 0 -24 78.4 7.29
 7 0 -23 -2.06 2.37
 7 0 -22 33.92 4.67
 7 0 -21 -1.07 1.92
 7 0 -20 199.02 9.84
 7 0 -19 -0.08 0.65
 7 0 -19 -0.43 1.66
 7 0 -18 3.64 1.02
 7 0 -18 2.16 1.8
 7 0 -17 0.3 0.71
 7 0 -17 -0.64 1.65
 -7 0 16 3.01 0.9
 7 0 -16 3.01 0.95
 7 0 -16 3.19 1.73
 -7 0 15 -1.32 0.83
 7 0 -15 -1.13 1.63
 -7 0 14 232.88 5.79
 7 0 -14 240.06 8.2
 -7 0 14 237.99 7.23
 -7 0 13 -0.04 0.71
 7 0 -13 1.77 1.14
 -7 0 13 -0.97 1.15
 -7 0 13 0.17 1.01
 -7 0 12 68.52 3.51
 -7 0 12 66.43 4.04
 7 0 -12 76.43 4.28
 -7 0 12 67.73 3.91
 7 0 -11 2.15 1.24
 -7 0 11 -0.03 0.84
 -7 0 11 0.85 0.91
 7 0 -11 1.46 2.07
 -7 0 11 -0.33 1.16
 -7 0 11 0.15 0.5
 7 0 -10 24.45 2.33
 -7 0 10 24.89 2.3
 -7 0 10 21.86 2.33
 7 0 -10 23.48 3.6
 -7 0 10 23.38 1.71
 7 0 -9 -0.03 0.93
 -7 0 9 -0.94 1.2
 -7 0 9 0.29 0.69
 7 0 -9 -3.1 2.22
 -7 0 8 49.22 3.66
 -7 0 8 56.32 3.23
 -7 0 8 55.78 3.96
 7 0 -8 49.69 4.51
 -7 0 7 -0.04 0.82
 -7 0 7 0.32 1.55
 7 0 -7 -0.78 1.66
 -7 0 7 1.25 1.33
 -7 0 6 247.25 7.45
 -7 0 6 248.4 6.58
 7 0 -6 243.8 9.48
 7 0 -6 250.74 9.11
 -7 0 6 250.42 8.94
 -7 0 6 249.19 7.6
 -7 0 5 -0.12 1.26
 7 0 -5 1.54 1.73
 7 0 -5 -0.38 1.72
 -7 0 5 -1.93 1.52
 -7 0 5 0.54 1.01
 -7 0 4 184.23 6.76
 7 0 -4 187.44 7.43
 -7 0 4 190.97 7.43
 -7 0 4 179.64 6.09
 7 0 -4 165.43 7.78
 -7 0 3 1.3 1.39
 -7 0 3 1.31 1.25
 7 0 -3 -1.11 1.76
 7 0 -3 -2.13 1.67
 -7 0 3 -0.79 0.98
 -7 0 2 307.98 9.8
 7 0 -2 299.15 10.16
 -7 0 2 307.93 7.45
 7 0 -2 316.69 9.02
 -7 0 2 308.56 8.84
 7 0 -1 -1.26 1.67
 -7 0 1 3.13 1.48
 -7 0 1 0.5 1.05
 7 0 -1 -0.06 1.16
 7 0 0 104.55 5.95
 -7 0 0 110.49 4.86
 7 0 0 110.9 5.01
 -7 0 0 111.26 6.09
 7 0 1 1.58 1.42
 -7 0 -1 3.15 1.17
 -7 0 -1 0.77 1.75
 7 0 2 675.45 14.57
 7 0 2 657.91 9.33
 -7 0 -2 666.13 15.92
 -7 0 -3 1.62 2.04
 7 0 3 0.3 1.42
 7 0 3 -0.54 0.65
 7 0 4 330.26 10.12
 7 0 4 328.96 6.23
 -7 0 -4 325.58 12.08
 -7 0 -5 -2.54 2.35
 7 0 5 -1.72 1.5
 7 0 5 0.11 0.58
 7 0 6 264.08 8.92
 -7 0 -6 277.99 12.06
 -7 0 -6 285.87 13.16
 -7 0 -7 -4.07 2.65
 7 0 7 0.39 1.32
 -7 0 -7 2.38 2.44
 7 0 8 239.06 8.15
 -7 0 -8 248.19 12.96
 -7 0 -8 249.21 12.32
 -7 0 -9 -1.96 2.58
 -7 0 -9 -3.93 3.07
 -7 0 -10 60.56 6.63
 -7 0 -10 65.39 7.25
 -7 0 -11 -1.9 2.48
 -7 0 -11 -3.35 2.92
 -7 0 -12 31.25 5.11
 -7 0 -12 28.42 5.24
 -7 0 -13 -4.31 2.71
 -7 0 -13 -1.68 2.93
 -7 0 -14 17.68 4.53
 -7 0 -14 18.14 4.89
 -7 0 -15 -2.64 3.52
 -7 0 -15 0.29 2.94
 -7 0 -16 4.22 3.82
 -7 -1 31 15.17 4.24
 7 1 -30 -2.31 3.28
 -7 -1 30 -3.1 3.09
 7 1 -29 51.91 6.96
 7 -1 -29 47.23 6.87
 7 1 -28 6.74 3.29
 7 -1 -28 9.13 3.53
 7 1 -27 7.83 3.24
 7 -1 -27 10.31 3.58
 7 1 -26 1.78 2.12
 7 -1 -26 4.76 3.23
 7 1 -25 1.22 2.04
 7 -1 -25 -0.5 2.31
 7 1 -24 12.66 3.46
 7 -1 -24 19.61 4.17
 7 1 -23 47.62 5.49
 7 -1 -23 37.63 5.05
 7 1 -22 -1.41 2.12
 7 -1 -22 2.51 2.46
 7 1 -21 7.48 2.64
 7 -1 -21 3.18 2.34
 7 1 -20 16.43 2.23
 7 1 -20 21.33 3.46
 7 -1 -20 21.28 3.66
 7 1 -20 18.7 1.26
 7 1 -19 166.53 8.43
 7 -1 -19 154.52 8.63
 7 1 -19 147.36 5.97
 7 1 -18 5.86 1.94
 7 -1 -18 7.99 2.55
 7 1 -18 5.03 1.42
 -7 -1 18 6.68 1.54
 7 1 -17 0.22 1.54
 7 -1 -17 0.61 1.78
 7 -1 -17 2.82 2.52
 7 1 -17 0.02 0.93
 -7 -1 17 1.64 1.1
 7 1 -16 72.64 4.97
 7 -1 -16 61.52 5.04
 7 1 -16 73.56 4.17
 7 -1 -16 70.55 6.46
 -7 -1 16 71.42 3.89
 7 -1 -15 3.09 1.73
 7 1 -15 0.03 0.9
 7 1 -15 1.43 1.37
 -7 -1 15 0.92 0.93
 -7 1 15 1.06 0.42
 7 -1 -15 5.81 2.56
 -7 1 14 37.69 1.83
 -7 -1 14 38.67 3.27
 7 1 -14 39.78 3.36
 7 -1 -14 40.61 3.73
 7 1 -14 35.79 2.96
 -7 -1 14 43.83 3.07
 7 -1 -14 38.93 4.87
 -7 1 14 38.94 3.38
 -7 -1 14 37.95 2.52
 -7 1 13 37.56 2.1
 -7 -1 13 37.03 3.01
 7 1 -13 35.81 2.91
 7 1 -13 36.52 3.02
 7 -1 -13 36.44 3.49
 -7 -1 13 34.19 2.8
 7 -1 -13 34.98 4.42
 -7 1 13 38.31 3.28
 -7 -1 13 39.27 2.63
 -7 -1 13 38.29 4.1
 -7 -1 13 36.97 1.54
 -7 -1 12 164.47 5.72
 7 1 -12 146.27 6.05
 7 1 -12 157.29 5.47
 7 -1 -12 148.93 6.47
 -7 -1 12 151.62 5.79
 -7 1 12 152.63 4.59
 7 -1 -12 162.71 7.55
 -7 -1 12 159.91 7.73
 7 -1 -12 163.65 8.85
 -7 1 12 156.48 6.49
 -7 -1 12 165.51 5.31
 -7 1 12 152.08 2.56
 -7 -1 12 151.8 3.54
 -7 -1 11 39.55 3.15
 -7 -1 11 30.42 2.35
 7 -1 -11 31.88 3.01
 -7 1 11 35.28 3.17
 -7 1 11 37.7 2.6
 7 1 -11 34.94 2.48
 7 -1 -11 36.16 3.77
 7 1 -11 27.21 3.77
 7 -1 -11 36.65 4.51
 -7 -1 11 31.34 3.64
 -7 1 11 39.54 3.44
 -7 -1 11 34 1.93
 -7 1 11 36.97 1.74
 -7 -1 10 444.33 8
 -7 1 10 431.59 10.42
 7 1 -10 437.33 7.77
 7 -1 -10 430.1 10.29
 -7 -1 10 446.54 10.37
 7 -1 -10 453.19 12.48
 -7 -1 10 421.12 11.81
 7 -1 -10 427.93 13.29
 7 1 -10 461.82 13.85
 -7 1 10 433.56 6.98
 -7 1 10 434.22 10.93
 -7 -1 9 110.04 3.76
 -7 1 9 122.13 5.44
 -7 -1 9 109.6 5.36
 7 1 -9 101.95 3.57
 7 -1 -9 109.58 5.23
 7 -1 -9 105.8 6.22
 7 -1 -9 114.05 6.93
 7 1 -9 110.06 6.98
 -7 -1 9 109.18 5.96
 -7 1 9 115.41 4.12
 -7 -1 8 25.01 2.88
 -7 -1 8 26.02 1.81
 -7 1 8 32.12 2.93
 7 -1 -8 32.19 3.7
 7 -1 -8 28.25 3.63
 7 1 -8 26.56 3.7
 -7 -1 8 29.35 3.22
 -7 1 8 22.4 2.15
 -7 -1 7 374.58 6.37
 -7 -1 7 376.66 7.14
 -7 -1 7 386.19 10.73
 -7 1 7 376.54 9.34
 7 -1 -7 399.29 11.79
 7 1 -7 366.2 12.01
 -7 -1 7 374.65 11.41
 7 -1 -7 391.82 11.92
 -7 -1 7 386.19 10.5
 -7 1 7 388.48 8.83
 -7 -1 6 1235.79 19.63
 -7 -1 6 1198.06 13.03
 -7 -1 6 1220.09 11.55
 -7 1 6 1205.42 16.77
 7 -1 -6 1187.24 20.42
 7 1 -6 1186.86 21.46
 -7 -1 6 1197.55 19.41
 7 -1 -6 1227.76 20.46
 -7 -1 6 1225.38 18.13
 -7 1 6 1208.54 20.44
 -7 1 6 1234.37 16.81
 -7 -1 5 27.6 3.4
 -7 1 5 22.62 2.94
 7 -1 -5 26.62 3.34
 -7 -1 5 27.57 3.06
 7 -1 -5 22.53 3.12
 -7 -1 5 25 2.81
 7 1 -5 23.13 3.53
 -7 1 5 16.98 2.63
 -7 1 5 19.71 2.63
 -7 1 4 140.17 6.68
 7 -1 -4 145.35 7.41
 -7 1 4 137.89 4.95
 7 1 -4 156.26 7.82
 7 1 -4 143.94 6.06
 -7 1 4 138.39 6.76
 -7 -1 4 145.68 6.14
 -7 -1 4 149.58 6.49
 7 -1 -4 147.18 6.94
 -7 1 4 149.99 6.95
 -7 1 4 144.93 6.52
 -7 1 3 90.19 5.59
 7 -1 -3 83.32 5.69
 -7 1 3 83.02 5.1
 7 1 -3 79.42 4.48
 -7 1 3 83.22 5.2
 7 1 -3 84.62 5.74
 -7 -1 3 83.06 4.6
 7 -1 -3 79.53 5.08
 -7 -1 3 81 4.67
 -7 1 3 84.24 3.63
 -7 -1 3 88.09 4.26
 -7 1 3 85.41 5.29
 7 1 -2 51.43 3.69
 -7 1 2 53.14 4.51
 7 1 -2 50.53 3.51
 -7 1 2 54.38 4.2
 -7 1 2 48.79 3.86
 7 1 -2 47.15 4.27
 -7 1 2 53.96 2.7
 7 -1 -2 53.74 4.16
 -7 -1 2 50.75 3.51
 -7 -1 2 46.09 3.31
 -7 1 2 55.39 4.57
 7 1 -1 118.58 6.07
 -7 1 1 125.07 6.68
 7 1 -1 122.12 6.79
 -7 1 1 119.51 5.96
 -7 1 1 120.93 5.8
 -7 -1 1 123.09 5.17
 7 -1 -1 122.64 5.89
 7 1 -1 118.89 5.23
 -7 -1 1 123.43 5.69
 -7 1 1 116.89 6.64
 7 1 0 15.42 2.43
 -7 -1 0 14.77 2.3
 7 -1 0 15.4 2.34
 7 1 0 17.56 2.94
 -7 1 0 18.85 2.44
 -7 1 0 15.9 2.37
 -7 -1 0 15.81 1.82
 7 1 0 15.96 2.11
 -7 1 0 13.08 2.66
 7 1 1 48.16 4.38
 -7 1 -1 43.58 3.5
 7 -1 1 46.49 3.54
 7 1 1 45.71 3.33
 -7 -1 -1 42.97 2.65
 -7 1 -1 52.15 4.94
 -7 -1 -1 45.93 4.04
 7 1 2 50.18 4.49
 -7 -1 -2 54.58 2.48
 7 -1 2 60.31 3.78
 7 1 2 50.19 3.43
 -7 -1 -2 48.78 4.31
 -7 1 -2 53.18 5.21
 -7 -1 -3 4.9 1.89
 7 1 3 5.34 1.35
 7 -1 3 5.18 1.35
 7 1 3 4.98 2.35
 -7 1 -3 4.61 2.29
 -7 1 -3 3.32 1.86
 -7 -1 -4 30.17 3.92
 7 1 4 20.55 2.32
 7 1 4 25.3 3.55
 7 -1 4 26.49 2.44
 -7 1 -4 27.36 4.22
 -7 1 -4 26.27 4.11
 7 1 5 65.57 5.13
 7 1 5 61.41 3.87
 7 -1 5 77 3.63
 -7 -1 -5 67.28 5.78
 -7 1 -5 79.59 6.84
 -7 1 -5 79.44 6.68
 -7 -1 -6 -1.21 2.16
 -7 1 -6 0.05 2.08
 7 1 6 -0.96 1.53
 7 -1 6 0.33 0.7
 -7 1 -6 0.77 2.22
 -7 1 -7 42.27 5.44
 -7 -1 -7 34.73 4.55
 7 1 7 40.63 4.02
 -7 1 -7 40.78 5.35
 -7 1 -8 27.17 4.63
 -7 -1 -8 24.93 4.08
 7 1 8 22.37 3.11
 -7 1 -8 20.16 4.24
 -7 -1 -9 67 6.56
 7 1 9 74.06 5.28
 -7 1 -9 75.93 7.35
 -7 1 -9 67.7 7.19
 -7 1 -10 14.88 4.06
 -7 -1 -10 14.87 3.72
 -7 1 -10 8.94 3.48
 -7 1 -11 11.33 3.82
 -7 -1 -11 13.05 3.69
 -7 1 -11 14.59 3.68
 -7 1 -12 21.16 4.49
 -7 -1 -12 17.38 4
 -7 -1 -12 21.64 4.65
 -7 1 -12 15.67 4.19
 -7 1 -13 35.53 5.98
 -7 -1 -13 33.67 5.32
 -7 -1 -13 37.72 6.32
 -7 1 -13 16.36 4.05
 -7 1 -14 -2.24 3.07
 -7 -1 -14 -2.36 3.11
 -7 -1 -14 0.08 2.31
 -7 1 -14 4.83 3.06
 -7 1 -15 -1.23 3.63
 -7 -1 -15 2.84 2.78
 -7 -1 -15 5.66 3.54
 -7 1 -15 11.58 4.33
 -7 -1 -16 3.97 2.98
 -7 -2 31 8.72 3.7
 7 2 -30 1.02 2.87
 -7 -2 30 4.28 3
 7 2 -29 7.04 3.56
 7 -2 -29 -0.64 2.69
 -7 -2 29 -1.99 2.77
 7 2 -28 1.02 2.39
 7 -2 -28 1.32 3.13
 -7 -2 28 6.68 3.4
 7 2 -27 71.37 7.65
 7 -2 -27 49.63 6.68
 -7 -2 27 56.97 6.77
 7 2 -26 17.04 4.11
 7 -2 -26 11.86 3.7
 -7 -2 26 11.85 3.83
 7 2 -25 22.19 4.12
 7 -2 -25 14.92 3.94
 -7 -2 25 26.51 4.88
 7 2 -24 -0.75 2.04
 7 -2 -24 -1.78 2.21
 -7 -2 24 -1.58 2.29
 7 2 -23 97.97 7.64
 7 -2 -23 102.75 8.37
 -7 -2 23 104.72 8.51
 7 2 -22 7.02 2.65
 7 -2 -22 6.24 2.49
 -7 -2 22 7.05 2.82
 7 2 -21 78.16 6.34
 7 -2 -21 76.19 6.81
 -7 -2 21 78.11 7.04
 7 -2 -21 75.25 7.46
 7 2 -21 73.3 3.61
 7 2 -20 159.86 8.64
 7 -2 -20 168.47 9.61
 -7 -2 20 159.95 9.68
 7 -2 -20 141.41 9.81
 7 2 -20 154.09 4.97
 7 -2 -20 147.98 3.67
 7 2 -19 280.69 10.87
 7 -2 -19 271.37 11.74
 -7 -2 19 263.86 12.04
 7 -2 -19 272.12 13.24
 7 2 -19 267.93 6.3
 7 -2 -19 249.48 4.05
 7 -2 -18 32.34 4.21
 7 2 -18 27.99 3.61
 7 -2 -18 30.52 3.54
 -7 -2 18 31.32 3.19
 7 -2 -18 31.98 4.75
 -7 -2 18 32.6 4.5
 7 -2 -18 26.88 1.28
 7 -2 -17 43.18 4.61
 7 2 -17 52.17 4.47
 7 -2 -17 51.83 4.57
 -7 -2 17 48.28 3.81
 7 -2 -17 50 5.81
 -7 -2 17 49.28 5.24
 7 -2 -17 40.17 1.49
 -7 -2 17 43.79 2.65
 7 -2 -16 32.24 3.97
 7 2 -16 35.76 3.49
 7 -2 -16 35.66 3.84
 -7 -2 16 34.27 3.18
 7 -2 -16 38.78 5.06
 -7 -2 16 31.48 3.01
 7 -2 -16 32.58 1.42
 -7 -2 16 35.68 2.35
 -7 -2 16 40.3 4.68
 7 -2 -15 31.71 3.79
 7 2 -15 32.87 3.08
 7 2 -15 33.81 4.06
 -7 -2 15 30.01 2.97
 7 2 -15 27.96 3.43
 7 -2 -15 29.16 3.61
 7 -2 -15 37.45 4.9
 -7 -2 15 27.13 3.88
 -7 -2 15 30.43 2.75
 -7 -2 15 33.06 2.23
 7 -2 -15 30.03 1.49
 -7 -2 14 3.81 1.15
 7 -2 -14 4.34 1.58
 7 2 -14 3.16 1.24
 7 2 -14 6.54 2.57
 -7 -2 14 3.47 1.51
 7 -2 -14 6.95 2.15
 7 2 -14 2.29 1.6
 7 2 -14 3.85 2.14
 7 -2 -14 4.21 2.17
 -7 -2 14 9.14 2.62
 -7 -2 14 4.61 0.82
 -7 2 14 5.56 1.89
 7 -2 -14 4.56 0.67
 -7 -2 14 4.5 0.97
 7 2 -13 133.46 5.13
 -7 -2 13 130.24 5.95
 -7 2 13 133.67 3.41
 7 -2 -13 134.54 6.8
 7 2 -13 124.87 7.44
 7 2 -13 136.85 7.29
 7 -2 -13 121.74 6.86
 7 2 -13 124 7.73
 7 -2 -13 129.7 8.37
 -7 -2 13 130.43 7.54
 -7 -2 13 129.87 4.57
 -7 2 13 131.49 6.64
 -7 -2 13 132.99 3.87
 7 -2 -13 132.55 3.74
 -7 -2 13 130.64 4.3
 -7 -2 12 1.28 0.64
 7 -2 -12 2.22 1.42
 7 2 -12 1.91 0.95
 7 -2 -12 2.14 1.58
 -7 -2 12 3.7 1.69
 7 2 -12 0.19 1.77
 7 2 -12 0.68 1.83
 7 -2 -12 0.77 2.18
 7 2 -12 1.45 1.93
 -7 -2 12 1.17 0.67
 -7 2 12 1.41 1.71
 -7 -2 12 -0.02 1.7
 -7 2 12 3.24 0.83
 7 -2 -12 2.33 0.78
 -7 -2 11 0.11 0.55
 7 -2 -11 0.46 1.34
 7 2 -11 0.71 0.62
 7 -2 -11 1.83 1.66
 -7 -2 11 0.05 1.26
 7 2 -11 1.61 2.06
 7 2 -11 -0.37 1.7
 7 2 -11 2.93 2.37
 7 -2 -11 0.25 1.92
 -7 -2 11 0.44 1.99
 7 -2 -11 1.44 0.67
 -7 2 11 -0.22 0.63
 -7 2 11 -2.12 1.83
 -7 -2 11 -1.53 0.85
 -7 -2 10 120.12 5.96
 7 2 -10 118.15 3.26
 7 -2 -10 113.57 5.99
 7 2 -10 105.69 6.75
 7 2 -10 103.55 6.38
 7 -2 -10 117.34 6.67
 7 2 -10 111.09 7.11
 7 -2 -10 113.36 7.44
 -7 -2 10 115.44 6.71
 7 -2 -10 110.57 4.43
 -7 -2 10 105.13 2.54
 -7 2 10 115.73 6.23
 -7 -2 10 111.73 4.56
 -7 2 10 118.37 4.27
 -7 -2 9 935.77 16.72
 7 2 -9 947.7 19.29
 7 2 -9 956.91 18.8
 7 -2 -9 955.36 18.61
 7 2 -9 917.51 19.77
 7 -2 -9 921.11 20.31
 -7 -2 9 919.19 18.14
 -7 2 9 926.66 17.51
 7 -2 -9 913.06 13.43
 -7 2 9 941.68 12.83
 -7 -2 8 206.17 8.06
 7 2 -8 203.1 9.18
 7 2 -8 205.89 8.85
 7 -2 -8 214.76 8.98
 7 2 -8 209.16 9.56
 7 -2 -8 208.71 9.71
 -7 -2 8 210.96 8.57
 -7 2 8 200.36 6.37
 -7 2 8 218.38 8.62
 7 -2 -8 202.36 6.73
 -7 -2 7 54.24 4.35
 7 2 -7 49.79 4.77
 7 2 -7 52.77 4.8
 7 -2 -7 56.7 4.78
 7 2 -7 59.41 5.15
 -7 -2 7 55.47 4.47
 7 -2 -7 50.44 4.88
 -7 2 7 61.01 3.78
 -7 -2 6 50.08 4.43
 7 2 -6 53.03 4.9
 7 2 -6 50.66 4.64
 7 -2 -6 51.01 4.52
 7 2 -6 53.64 5.07
 7 -2 -6 47.75 4.53
 -7 -2 6 53.5 4.4
 -7 -2 6 49.64 4.28
 -7 2 6 52.01 3.75
 -7 -2 6 47.29 1.77
 -7 -2 5 474.53 5.1
 -7 -2 5 508 13.42
 -7 -2 5 492.27 5.01
 7 2 -5 497.67 14.41
 7 2 -5 484.77 13.37
 7 -2 -5 527.61 13.82
 7 2 -5 502.17 14.43
 -7 -2 5 491.64 12.63
 -7 -2 5 482.94 12.63
 7 -2 -5 531.18 14.43
 -7 2 5 491.63 11.71
 -7 -2 5 482.64 6.83
 -7 -2 4 3.79 1.93
 -7 -2 4 3.72 0.99
 -7 -2 4 3.3 0.75
 -7 2 4 3.87 2.26
 7 -2 -4 4.3 2.08
 7 2 -4 1.57 1.99
 7 2 -4 3.74 2.01
 7 -2 -4 5.78 1.97
 7 2 -4 5.15 2.25
 -7 -2 4 2.28 1.73
 -7 -2 4 0.97 1.23
 -7 2 4 4.63 1.41
 -7 -2 3 32.47 2.07
 7 2 -3 36.55 2.7
 -7 -2 3 27.22 3.51
 -7 2 3 43.02 4.37
 7 2 -3 36.7 4.11
 7 2 -3 41.34 4.08
 7 -2 -3 38.31 4.17
 -7 2 3 39.46 3.72
 7 2 -3 35.28 4.2
 7 -2 -3 32.28 3.8
 -7 -2 3 36.97 3.4
 -7 2 3 37.86 3.84
 7 2 -2 -1.01 1.24
 -7 2 2 -1 1.83
 -7 -2 2 0.07 0.8
 -7 -2 2 -0.75 1.74
 7 -2 -2 0.8 1.55
 7 2 -2 -0.25 1.78
 7 2 -2 -0.21 1.67
 -7 2 2 -1.96 1.54
 -7 2 2 3.5 1.78
 7 2 -2 1.11 1.94
 7 -2 -2 0.17 1.68
 -7 -2 2 0.95 1.1
 -7 2 2 0.36 0.58
 -7 2 2 2.01 1.64
 -7 -2 1 108.08 4.64
 -7 -2 1 107 6.73
 7 2 -1 103.23 5.18
 -7 2 1 97.8 6.73
 7 -2 -1 105.7 6.38
 7 2 -1 100.33 6.5
 7 2 -1 108.61 6.44
 -7 2 1 105.55 5.65
 7 2 -1 111.61 6.94
 -7 -2 1 106.12 5.04
 -7 2 1 107.39 2.69
 7 -2 -1 108.23 6.15
 -7 2 1 109.01 6.7
 -7 -2 0 39.89 4.55
 -7 -2 0 30.65 2.9
 -7 2 0 35.77 4.33
 7 2 0 36.21 3.42
 7 -2 0 35.33 3.97
 7 2 0 32.83 3.73
 -7 2 0 29.19 3.02
 7 2 0 35.12 4.25
 7 -2 0 34.71 3.63
 -7 -2 0 33.73 2.83
 -7 2 0 31.75 3.91
 -7 -2 -1 2.36 1.84
 -7 -2 -1 1.21 1.37
 -7 2 -1 4.64 2.24
 7 -2 1 4.04 1.67
 -7 -2 -1 2.22 1
 -7 2 -1 3.05 1.36
 7 2 1 0.63 1.82
 7 -2 1 1.15 1.74
 -7 2 -1 2.58 1.84
 -7 -2 -2 23.37 2.9
 7 -2 2 26.81 3.39
 7 2 2 25.69 3.73
 -7 2 -2 23.67 2.52
 7 -2 2 27.39 3.23
 -7 -2 -2 26.2 1.91
 -7 2 -2 26.01 3.97
 -7 -2 -3 1.77 1.44
 7 -2 3 -1.99 1.62
 7 2 3 -0.26 1.93
 7 -2 3 1.36 1.38
 -7 2 -3 -0.32 1.03
 -7 2 -3 0.4 2.12
 -7 -2 -4 185.59 8.41
 7 -2 4 182.56 8.46
 7 -2 4 178.4 7.31
 7 2 4 169.69 8.54
 -7 2 -4 191.42 10.24
 -7 -2 -5 29.79 3.77
 7 -2 5 28.55 2.96
 7 2 5 23.29 3.5
 -7 2 -5 28.28 4.47
 -7 2 -5 31.29 4.36
 -7 -2 -6 251.42 10.65
 7 2 6 232.71 10.18
 7 -2 6 248.59 8.21
 -7 2 -6 235.06 12.03
 -7 2 -6 257.14 12.4
 -7 2 -7 26.7 4.67
 -7 -2 -7 21.04 3.49
 7 2 7 17.82 3.26
 -7 2 -7 19.01 4.01
 -7 2 -8 19.22 4.62
 -7 -2 -8 19.01 3.55
 7 2 8 17.21 3.14
 -7 2 -8 18.21 3.85
 -7 2 -9 3.62 2.93
 -7 -2 -9 2.75 2.16
 7 2 9 2.92 1.62
 -7 2 -9 6.49 2.92
 -7 2 -10 52.33 6.54
 -7 -2 -10 54.52 6.12
 -7 2 -10 56.06 6.61
 -7 2 -11 6.84 2.62
 -7 -2 -11 12.39 3.72
 -7 2 -11 10.47 3.62
 -7 2 -12 17.84 4.49
 -7 -2 -12 22.5 4.46
 -7 2 -12 23.84 4.81
 -7 2 -13 3.25 3.23
 -7 -2 -13 6.65 3.33
 -7 2 -13 0.3 2.83
 -7 2 -14 -2.14 3.43
 -7 -2 -14 1.21 2.7
 -7 2 -14 -2.57 3.05
 -7 -2 -15 7.39 3.26
 -7 2 -15 8.69 4.23
 -7 -2 -15 8.98 4.24
 -7 -2 -16 -5.03 3.44
 -7 -3 31 2.22 2.86
 7 3 -30 4.53 3.05
 -7 -3 30 3.14 2.99
 7 3 -29 1.41 2.29
 -7 -3 29 -4.06 3.03
 7 3 -28 8.66 3.66
 7 -3 -28 16.2 4.4
 -7 -3 28 11.17 3.93
 7 3 -27 -3.58 2.86
 7 -3 -27 -0.62 2.3
 -7 -3 27 -1.28 2.33
 7 3 -26 1.72 1.94
 7 -3 -26 -2.39 3.26
 -7 -3 26 -0.8 2.2
 7 3 -25 2.24 2.14
 7 -3 -25 2.98 2.61
 -7 -3 25 0.43 2.27
 7 3 -24 21.28 4.09
 7 -3 -24 12.03 3.82
 7 -3 -24 25.48 4.89
 -7 -3 24 17.04 3.89
 7 3 -23 60.09 6.11
 7 -3 -23 57.68 6.54
 7 -3 -23 49.05 6.61
 -7 -3 23 52.44 6.27
 7 -3 -22 25.86 4.56
 7 3 -22 30.58 4.34
 7 -3 -22 27.43 3.63
 7 -3 -22 20.51 4.45
 -7 -3 22 23.67 4.47
 7 -3 -21 27.26 4.54
 7 3 -21 36.82 4.48
 7 -3 -21 32.71 3.82
 7 -3 -21 33.04 5.38
 -7 -3 21 46.07 5.63
 7 3 -21 33.92 3.02
 7 -3 -20 9.47 3.16
 7 3 -20 6.55 1.8
 7 3 -20 10.73 2.65
 7 3 -20 10.22 2.51
 7 -3 -20 8.07 2.26
 7 -3 -20 6.64 2.98
 -7 -3 20 8.68 2.81
 7 3 -20 7.4 1.52
 7 -3 -19 12.06 2.91
 7 3 -19 14.81 2.96
 7 3 -19 9.4 2.56
 7 -3 -19 11.59 2.58
 7 3 -19 10.38 2.64
 -7 -3 19 12.45 2.52
 7 -3 -19 9.83 3.21
 -7 -3 19 10.35 3.02
 7 3 -19 10.47 1.7
 7 -3 -18 36.72 4.65
 7 3 -18 33.79 3.67
 7 -3 -18 36.15 4.08
 7 3 -18 37.34 4.5
 -7 -3 18 42.85 4.08
 7 3 -18 37.11 4.3
 7 -3 -18 37.06 5.42
 -7 -3 18 35.9 4.87
 -7 -3 18 36.03 3.08
 7 3 -18 38.88 3.02
 7 3 -17 71.57 5
 7 -3 -17 57.84 5.64
 7 3 -17 55.22 5.23
 -7 -3 17 70.79 5.13
 7 3 -17 63.9 5.52
 7 -3 -17 59.21 5.14
 7 3 -17 64.97 6.12
 7 -3 -17 60.98 6.62
 -7 -3 17 64.47 6.11
 -7 -3 17 61.19 3.88
 7 -3 -17 55.72 2.98
 7 -3 -16 52.06 5.11
 7 3 -16 52.43 4.02
 7 3 -16 60.67 5.5
 -7 -3 16 55.57 4.55
 7 3 -16 52.9 4.93
 7 -3 -16 54.09 5.03
 7 -3 -16 50.13 5.84
 7 3 -16 49.79 5.36
 7 -3 -16 53.51 2.92
 -7 -3 16 44.69 5.06
 -7 -3 16 52.08 3.4
 7 -3 -15 13.36 2.87
 7 3 -15 15.05 2.12
 7 3 -15 12.81 2.83
 7 3 -15 14.55 2.94
 -7 -3 15 12.99 2.49
 7 -3 -15 15.7 2.88
 7 -3 -15 14.2 3.71
 7 3 -15 14.1 3.11
 -7 -3 15 13.18 3.04
 -7 -3 15 13.5 1.81
 7 -3 -15 14.34 1.64
 7 -3 -14 1.02 1.69
 -7 -3 14 2.5 1.06
 7 3 -14 0.26 1.02
 7 3 -14 3.29 2.09
 -7 -3 14 1.87 1.54
 7 3 -14 3.77 2.16
 7 -3 -14 2.99 1.86
 7 -3 -14 4.24 2.57
 7 3 -14 2.52 2.39
 7 -3 -14 0.39 0.8
 -7 -3 14 2.99 2.22
 -7 3 14 1.84 1.54
 -7 -3 14 0.93 0.9
 -7 -3 13 2.71 0.95
 7 -3 -13 -0.31 1.59
 7 3 -13 2.58 1.09
 -7 -3 13 4.74 1.83
 7 3 -13 2.88 2.08
 7 3 -13 1.52 1.93
 7 -3 -13 2.44 1.54
 -7 3 13 0.93 0.53
 7 -3 -13 5.01 2.75
 7 3 -13 3.25 2.12
 -7 -3 13 0.37 1.95
 7 -3 -13 0.86 0.71
 -7 3 13 1.83 1.5
 -7 -3 13 2.16 1.13
 -7 -3 13 1.79 0.51
 -7 -3 12 66.77 4.82
 7 3 -12 72.89 3.26
 -7 -3 12 73.04 2.7
 7 -3 -12 69.18 5.32
 7 3 -12 78.66 6.21
 -7 3 12 67.76 2.99
 7 -3 -12 72.66 5.57
 7 3 -12 75.2 5.77
 7 3 -12 68.28 5.87
 7 -3 -12 74.07 6.55
 -7 -3 12 68.82 5.72
 -7 3 12 70.07 5.3
 7 -3 -12 72.45 3.78
 -7 3 12 66.82 3.55
 -7 -3 12 67.42 3.94
 7 -3 -11 8.95 2.12
 7 3 -11 7.05 0.97
 -7 -3 11 8.94 1.99
 7 3 -11 7.05 2.38
 7 -3 -11 7.99 2.3
 7 3 -11 6.97 2.34
 7 -3 -11 11.92 3.13
 7 3 -11 11.59 3.23
 -7 -3 11 10.49 2.88
 -7 3 11 8.96 1.53
 -7 3 11 6.93 2.21
 7 -3 -11 8 1.41
 -7 -3 11 9.58 1.8
 7 3 -10 49.73 1.53
 -7 -3 10 47.96 4.25
 7 -3 -10 51.45 4.61
 7 3 -10 45.45 4.62
 7 3 -10 48.45 4.91
 7 -3 -10 44.62 4.66
 7 -3 -10 42.71 4.97
 7 3 -10 46.3 5.16
 -7 -3 10 48.81 4.91
 -7 3 10 47.88 4.39
 7 -3 -10 44.11 3.2
 -7 -3 10 46.07 3.4
 -7 3 10 45.43 3.15
 7 3 -9 3.12 1.73
 -7 -3 9 5.84 2.06
 7 3 -9 4.38 1.95
 7 -3 -9 6.61 2.2
 7 3 -9 3.51 2.29
 7 -3 -9 8.39 2.84
 -7 -3 9 5.56 2.22
 -7 3 9 6.45 1.5
 -7 3 9 2.71 1.88
 7 -3 -9 6.1 1.59
 -7 -3 9 5.14 1.48
 -7 -3 8 101.22 6.11
 7 3 -8 100.09 6.78
 7 -3 -8 110.93 6.8
 7 3 -8 105.43 6.68
 7 3 -8 102.67 7.36
 -7 -3 8 108.62 6.82
 7 -3 -8 101.84 7.22
 -7 3 8 109.78 6.59
 7 -3 -8 105.39 5.34
 -7 3 8 105.1 5.17
 -7 -3 7 -0.73 1.56
 7 3 -7 -0.26 1.85
 7 -3 -7 3.5 2.16
 7 3 -7 1.01 2.01
 7 3 -7 1.16 2.12
 7 -3 -7 5.38 2.66
 -7 -3 7 -3.34 2.2
 -7 3 7 2.09 1.97
 -7 3 7 2.68 1.59
 -7 -3 6 53.74 4.84
 7 3 -6 50.13 4.67
 7 3 -6 44.08 4.72
 7 -3 -6 45.77 4.58
 7 3 -6 50.67 5.19
 7 -3 -6 48.06 5.12
 -7 -3 6 44.79 4.55
 -7 3 6 50.46 3.98
 -7 -3 5 146.91 7.7
 7 3 -5 141.83 7.98
 7 -3 -5 140.6 7.71
 7 3 -5 138.32 7.65
 7 3 -5 119.63 7.72
 7 -3 -5 144.25 8.25
 -7 3 5 144.84 6.77
 7 3 -4 0.5 0.66
 -7 -3 4 -0.53 2.03
 7 3 -4 -1 1.93
 7 -3 -4 0.25 1.85
 7 3 -4 0.11 1.8
 7 3 -4 -0.08 2.19
 7 -3 -4 -0.4 1.87
 -7 3 4 0.82 1.46
 -7 -3 3 180.05 3.93
 -7 3 3 176.62 9.06
 7 3 -3 180.69 5.34
 -7 -3 3 190.44 9.09
 7 3 -3 173.03 8.81
 7 -3 -3 165.31 8.33
 7 3 -3 160.1 8.23
 7 3 -3 174.38 9.08
 7 -3 -3 180.11 9.04
 -7 3 3 170.53 7.87
 -7 -3 2 56.63 2.78
 -7 3 2 68.57 5.88
 7 3 -2 55.2 3.39
 -7 -3 2 55.87 5.22
 7 3 -2 53.39 5.03
 7 -3 -2 62.59 5.25
 7 3 -2 49.11 4.71
 7 3 -2 62.73 5.6
 7 -3 -2 62.31 5.36
 -7 3 2 58.13 4.92
 -7 3 1 -0.53 2.2
 -7 -3 1 0.65 0.87
 -7 -3 1 2.98 2.48
 7 3 -1 0.73 1.77
 7 -3 -1 -0.64 1.77
 7 3 -1 -1.38 1.54
 -7 3 1 -0.43 1.14
 7 3 -1 2.27 2.09
 7 -3 -1 -0.34 1.65
 -7 3 1 -1.61 1.83
 -7 3 0 53.07 5.42
 -7 -3 0 47.89 3.15
 -7 -3 0 49.66 5.15
 7 3 0 48.14 4.91
 7 -3 0 47.39 4.56
 7 3 0 48.52 4.86
 -7 3 0 39.8 3.5
 7 3 0 44.13 4.8
 7 -3 0 46.32 4.53
 -7 3 0 49.56 4.91
 -7 -3 -1 82.5 4.53
 -7 -3 -1 88.56 6.73
 -7 3 -1 85.76 6.93
 7 3 1 83.56 6.23
 7 3 1 77.65 5.76
 7 -3 1 78.99 5.86
 -7 3 -1 77.26 4.62
 7 3 1 72.85 6.15
 -7 -3 -1 81.37 4.46
 7 -3 1 87.1 6.06
 -7 3 -1 75.97 6.19
 -7 3 -2 31.14 4.55
 -7 -3 -2 25.72 2.93
 -7 -3 -2 22.11 3.92
 7 3 2 30.53 4
 7 3 2 23.98 3.51
 7 -3 2 30.02 3.99
 -7 3 -2 23.41 2.52
 7 3 2 19.5 3.48
 7 -3 2 27.91 3.64
 -7 -3 -2 26.39 2.36
 -7 3 -2 25.04 3.81
 -7 -3 -3 3.26 1.52
 -7 -3 -3 8.35 2.69
 7 -3 3 3.33 1.92
 7 3 3 2.77 2
 7 3 3 4.52 1.99
 -7 3 -3 2.19 1.17
 7 -3 3 4.21 2.01
 7 3 3 5.9 2.5
 -7 -3 -3 2.61 0.94
 -7 3 -3 4.02 2.42
 -7 -3 -4 6.47 2.02
 -7 -3 -4 7.23 2.6
 7 -3 4 6.15 2.26
 7 3 4 5.45 2.39
 7 3 4 4.88 2.13
 -7 -3 -4 5.53 0.76
 7 3 4 5.37 2.81
 7 -3 4 7.98 2.26
 -7 3 -4 10.13 3.24
 -7 -3 -5 3.31 2.18
 -7 -3 -5 0.55 1.58
 7 -3 5 2.89 1.97
 7 3 5 0.91 1.54
 7 3 5 0.5 1.99
 7 -3 5 0.87 1.46
 -7 3 -5 -0.74 2.35
 -7 -3 -6 11.98 3.1
 -7 -3 -6 9.71 2.53
 7 -3 6 11.73 2.41
 7 3 6 16.89 3.33
 7 -3 6 13.66 2.62
 -7 3 -6 17.71 3.82
 -7 -3 -7 12.14 3.24
 -7 -3 -7 9.58 2.78
 7 -3 7 7.61 2.36
 7 3 7 9.36 2.76
 7 -3 7 7.79 2.04
 -7 3 -7 6.24 2.57
 -7 3 -7 9.54 3.39
 -7 -3 -8 3.82 2.5
 -7 -3 -8 9.03 2.63
 7 3 8 2.32 1.96
 -7 3 -8 5.23 3.01
 -7 3 -8 2.05 2.42
 -7 -3 -9 1.75 2.36
 -7 -3 -9 -0.12 1.87
 7 3 9 2.46 2
 -7 3 -9 1.65 2.49
 -7 3 -10 4.82 3.17
 -7 -3 -10 1.89 2.16
 -7 -3 -10 5.25 2.37
 7 3 10 2.25 2.35
 -7 3 -10 3.87 2.44
 -7 3 -11 0.49 2.99
 -7 -3 -11 0.36 2.58
 -7 -3 -11 1.29 2.52
 -7 3 -12 0.99 2.92
 -7 -3 -12 -1.99 2.83
 -7 -3 -12 5.27 2.45
 -7 3 -12 -1.9 2.61
 -7 -3 -13 1.28 2.47
 -7 -3 -13 4.38 2.67
 -7 3 -13 2.51 2.54
 -7 -3 -14 49.08 6.58
 -7 3 -14 49.5 7.43
 -7 -3 -14 42.61 6.02
 -7 3 -14 39.94 6.18
 -7 -3 -15 6.87 3.71
 -7 -3 -15 -7.61 3.57
 -7 -3 -16 8.88 3.5
 -7 -3 -16 20.03 4.71
 -7 -4 30 20.83 4.86
 7 4 -29 3.19 2.65
 -7 -4 29 4.01 2.6
 7 4 -28 9.19 3.59
 -7 -4 28 6.69 3.48
 7 -4 -27 14.68 4.16
 7 4 -27 8.95 3.47
 -7 -4 27 15.83 4.21
 7 -4 -26 18.35 4.52
 7 4 -26 30.27 5.09
 7 -4 -26 24.45 5.55
 -7 -4 26 20.46 4.37
 7 -4 -25 16.78 4.3
 7 4 -25 7.55 2.7
 7 -4 -25 9.34 3.48
 -7 -4 25 10.87 3.24
 7 -4 -24 23.04 4.82
 7 4 -24 19.73 4.23
 7 -4 -24 14.37 3.96
 -7 -4 24 7.76 3.1
 7 4 -23 43.52 5.43
 7 -4 -23 41.17 5.84
 7 4 -23 38.93 4.75
 7 4 -23 32.6 4.01
 7 -4 -23 39.95 4.64
 7 -4 -23 38.15 5.95
 -7 -4 23 41.31 5.77
 7 -4 -22 36.78 5.54
 7 4 -22 34.85 4.57
 7 -4 -22 39.57 4.57
 7 4 -22 35.28 4.51
 7 4 -22 32.22 4.1
 7 -4 -22 36.92 5.99
 -7 -4 22 32.94 5.36
 7 -4 -21 30.43 4.86
 7 4 -21 41.65 4.81
 7 4 -21 33.97 4.52
 7 4 -21 34.57 4.27
 7 -4 -21 44.02 4.71
 7 -4 -21 34.68 5.73
 -7 -4 21 35.62 5.31
 7 4 -21 26.82 3.15
 7 -4 -20 3.95 2.42
 7 4 -20 0.34 1.77
 7 4 -20 5.41 2.3
 7 4 -20 3.56 2.08
 7 -4 -20 3.18 1.83
 7 -4 -20 -0.11 2.65
 -7 -4 20 -1.34 2.62
 7 4 -20 2.12 1.47
 7 4 -19 195.95 9.04
 7 -4 -19 191.92 10.81
 7 4 -19 185.14 9.81
 -7 -4 19 190.35 9.23
 7 -4 -19 192.45 9.74
 7 4 -19 195.31 9.77
 7 4 -19 197.16 10.86
 7 -4 -19 184.05 11.63
 -7 -4 19 199.55 11.26
 7 4 -19 188.18 7.64
 7 -4 -18 41.09 5.22
 7 4 -18 53.8 4.78
 7 4 -18 47.8 5.19
 -7 -4 18 49.23 4.97
 7 -4 -18 56.53 5.42
 7 4 -18 51.62 5.18
 7 4 -18 50.24 5.61
 7 -4 -18 46.82 6.03
 -7 -4 18 57.04 6.2
 7 4 -18 49.35 3.98
 7 4 -17 185.32 8.01
 -7 -4 17 167.29 7.21
 7 -4 -17 182.08 10.07
 7 4 -17 197.28 10.22
 -7 -4 17 186.74 8.99
 7 -4 -17 197.31 9.68
 7 4 -17 178.79 9.31
 7 4 -17 185.33 10.31
 7 -4 -17 184.69 11.55
 -7 -4 17 177.8 10.25
 7 -4 -16 -1.75 2.08
 7 4 -16 2.84 1.59
 -7 -4 16 -0.06 1.12
 7 4 -16 -0.33 2.24
 7 4 -16 -1.34 2.46
 7 -4 -16 -0.01 1.82
 -7 -4 16 -0.37 1.68
 7 -4 -16 1.07 2.18
 7 -4 -16 -2.55 2.52
 7 4 -16 0.68 2.24
 -7 -4 16 0.16 1.96
 7 -4 -16 -0.89 0.8
 7 4 -15 28.62 2.96
 7 -4 -15 28.22 4.08
 -7 -4 15 36.87 3.04
 7 4 -15 30.26 4.09
 -7 -4 15 32.07 3.91
 7 4 -15 26.23 4.06
 7 -4 -15 31.1 4.94
 7 -4 -15 33.84 5.06
 -7 -4 15 26.02 4.21
 7 4 -15 34.93 4.87
 7 -4 -15 30.62 2.83
 7 -4 -14 3.24 2.14
 7 4 -14 6.24 1.5
 7 4 -14 2.65 1.78
 -7 4 14 5.82 0.91
 -7 -4 14 6.05 2.18
 7 4 -14 5.34 2.23
 7 -4 -14 0.8 2.2
 7 -4 -14 2.22 2.44
 7 4 -14 1.24 1.98
 -7 -4 14 3.14 2.08
 7 -4 -14 4.45 1.38
 7 -4 -13 11.37 3.07
 7 4 -13 7.33 1.42
 7 4 -13 9.36 2.7
 -7 4 13 6.18 1.06
 -7 -4 13 7.29 2.39
 7 4 -13 9.32 2.8
 7 -4 -13 9.17 3.02
 -7 -4 13 9.94 2.88
 7 4 -13 10.25 3.36
 7 -4 -13 6.97 2.72
 -7 4 13 7.24 2.36
 -7 4 13 7.56 1.55
 7 -4 -13 6.64 1.57
 7 -4 -12 10.8 2.67
 7 4 -12 13.1 1.52
 7 4 -12 11.93 2.95
 -7 -4 12 11.55 2.7
 -7 4 12 12.31 1.52
 7 4 -12 11.83 3.17
 7 -4 -12 10.59 3.14
 7 4 -12 12.18 3.21
 7 -4 -12 9.96 3.45
 -7 -4 12 13.64 3.02
 -7 4 12 13.56 3.04
 -7 4 12 10.19 1.78
 7 4 -11 212.48 4.55
 -7 -4 11 217.2 9.31
 7 -4 -11 207.91 9.59
 7 4 -11 200.54 10.24
 -7 4 11 204.79 6.28
 7 -4 -11 233.57 11.48
 7 4 -11 214.89 10.21
 7 4 -11 204.83 10.47
 -7 -4 11 201.32 10.15
 7 -4 -11 223.58 11.5
 -7 4 11 219.19 9.83
 -7 4 11 207.81 7.35
 7 4 -10 15 3.21
 -7 -4 10 15.42 3.05
 -7 4 10 13.22 2
 7 4 -10 15.16 3.2
 7 -4 -10 11.8 2.84
 -7 -4 10 10.55 2.91
 7 4 -10 15.56 3.39
 7 -4 -10 8.86 3.06
 -7 4 10 8.92 2.53
 -7 4 10 9.79 1.83
 7 4 -9 -1.01 2
 -7 -4 9 1.43 1.55
 -7 4 9 -0.49 0.98
 7 -4 -9 0.75 2.07
 7 4 -9 0.69 1.95
 7 4 -9 1.09 2.27
 7 -4 -9 -0.13 2.39
 -7 -4 9 -1.42 2.15
 -7 4 9 -0.51 1.32
 -7 4 9 -0.59 1.75
 -7 -4 8 107.4 6.75
 7 4 -8 96.44 7.23
 7 -4 -8 97.48 7.77
 7 4 -8 98.23 7.06
 7 4 -8 103 7.54
 -7 -4 8 100.35 7.31
 7 -4 -8 99.46 7.68
 -7 4 8 104.09 6.78
 -7 4 8 102.64 5.72
 -7 -4 7 68.74 5.63
 7 4 -7 60.38 5.82
 7 -4 -7 63.89 6.17
 7 4 -7 65.19 5.75
 7 4 -7 67.18 6.21
 -7 -4 7 69.61 6.04
 7 -4 -7 60.67 6
 -7 4 7 65.63 5.5
 -7 4 7 64.2 4.7
 -7 -4 6 49.44 5
 7 4 -6 46.9 5.1
 7 -4 -6 41.14 5.32
 7 4 -6 44.69 4.9
 7 4 -6 43.66 5
 7 -4 -6 47.73 5.63
 -7 4 6 50.81 5.04
 -7 4 6 42.17 3.96
 -7 -4 5 3.28 2.13
 7 4 -5 5.31 2.7
 7 -4 -5 5.88 2.88
 7 4 -5 2.63 1.76
 7 4 -5 4.82 2.82
 7 -4 -5 -0.01 2.2
 -7 4 5 3.04 2.06
 -7 4 5 2.88 1.54
 7 4 -4 7.67 2.74
 -7 -4 4 5.44 2.12
 7 4 -4 7 2.57
 7 -4 -4 7.71 2.82
 7 4 -4 9.46 2.85
 7 -4 -4 7.05 2.74
 -7 4 4 4.87 2.31
 -7 4 4 7.91 2.11
 -7 4 3 63.35 6.22
 -7 -4 3 68.73 2.22
 -7 -4 3 69.59 5.87
 7 4 -3 60.53 5.6
 7 -4 -3 67.25 6.35
 7 4 -3 73.11 6.05
 7 4 -3 61.62 5.92
 7 -4 -3 65.08 6.09
 -7 4 3 65.67 5.42
 -7 -4 2 1.27 0.65
 -7 4 2 6.07 2.86
 7 4 -2 1.12 1.82
 -7 -4 2 -1.4 2.1
 7 4 -2 2.19 2.34
 7 -4 -2 1.61 2.18
 7 4 -2 0.65 2.08
 7 -4 -2 2.55 2.31
 -7 4 2 -2 2.29
 -7 4 1 6.15 2.82
 -7 -4 1 1.28 0.85
 -7 -4 1 2.47 1.89
 7 4 -1 0.92 2.02
 7 4 -1 2.19 2.35
 7 -4 -1 -0.45 2.46
 7 4 -1 6.17 2.45
 7 -4 -1 4.77 2.47
 -7 4 1 2.57 1.98
 -7 -4 0 161.24 5.68
 -7 4 0 170.5 10.07
 -7 -4 0 157.38 8.97
 7 4 0 156.39 8.99
 7 -4 0 156.46 9.5
 7 4 0 162.95 8.92
 7 4 0 159.59 9.53
 -7 4 0 156.98 4.24
 7 -4 0 159.81 9.3
 -7 4 0 168.82 9.07
 -7 4 -1 12.1 3.61
 -7 -4 -1 8.35 2.73
 -7 -4 -1 9.37 1.76
 7 4 1 10.14 2.79
 7 -4 1 5.46 2.14
 7 4 1 5.52 2.47
 -7 4 -1 5.55 1.72
 7 4 1 11.61 3.76
 7 -4 1 9.74 2.86
 -7 4 -1 8.28 2.65
 -7 -4 -2 73.66 4.57
 -7 4 -2 74.74 6.82
 -7 -4 -2 69.86 6.28
 7 4 2 81.5 6.54
 7 -4 2 68.65 5.73
 7 4 2 65.42 5.68
 7 -4 2 83.08 6.71
 7 4 2 63.81 6.32
 -7 4 -2 66.58 6.09
 -7 -4 -3 30.44 4.39
 -7 4 -3 34.28 5.28
 -7 -4 -3 30.96 3.36
 7 4 3 32.44 4.23
 7 -4 3 28.14 3.9
 7 4 3 26.94 4.04
 7 4 3 32.98 4.89
 7 -4 3 33.21 4.3
 -7 4 -3 30.81 4.58
 -7 -4 -4 69.41 5
 -7 -4 -4 65.65 6.36
 7 4 4 58.3 5.6
 7 -4 4 55.26 5.23
 7 4 4 64.72 5.73
 7 -4 4 73.42 6.26
 7 4 4 60.39 6.43
 -7 4 -4 57.64 6.17
 -7 -4 -5 0.41 1.65
 -7 -4 -5 2.48 1.96
 7 4 5 0.12 1.7
 7 -4 5 -0.8 1.84
 7 4 5 1.45 1.98
 7 4 5 -0.17 2.4
 7 -4 5 2.09 1.81
 -7 4 -5 0.5 2.14
 -7 -4 -6 50.74 4.84
 -7 -4 -6 60.03 6.37
 7 4 6 50.72 5.25
 7 4 6 52.46 5.11
 7 -4 6 50.3 5.03
 7 -4 6 47.44 5.12
 7 4 6 50.79 5.85
 -7 4 -6 46.8 5.7
 -7 -4 -7 -0.21 1.96
 -7 -4 -7 3.9 2.14
 7 -4 7 3.96 1.85
 7 4 7 1.66 1.94
 7 4 7 1.69 1.56
 7 4 7 2.5 2.79
 7 -4 7 3.71 1.88
 -7 4 -7 3.66 2.88
 -7 -4 -8 1.62 2.5
 -7 -4 -8 1.43 1.65
 7 -4 8 3.23 2.14
 7 4 8 0.27 1.42
 7 4 8 1.97 2.74
 -7 4 -8 -2.98 3.08
 -7 4 -8 -0.48 2.49
 -7 -4 -9 26.3 4.79
 -7 -4 -9 27.83 4.06
 7 4 9 26.11 4.44
 -7 4 -9 38.73 5.77
 -7 4 -9 21.14 4.5
 -7 -4 -10 14.64 3.7
 -7 -4 -10 14.32 3.28
 7 4 10 21.58 4.23
 -7 4 -10 14.97 4.45
 -7 4 -10 20.8 4.59
 -7 4 -11 -0.37 2.84
 -7 -4 -11 9.63 3.42
 -7 -4 -11 9.13 3.02
 7 4 11 4.33 2.28
 -7 4 -11 0.57 2.44
 -7 4 -12 -2.97 3.03
 -7 -4 -12 1.54 2.02
 -7 -4 -12 0.98 2.11
 -7 4 -12 -0.1 2.31
 -7 4 -13 0.37 3.34
 -7 -4 -13 6.31 2.59
 -7 -4 -13 6.81 2.83
 -7 4 -13 9.29 3.47
 -7 -4 -14 6.65 3.03
 -7 -4 -14 15.43 3.86
 -7 -4 -15 0.34 2.23
 -7 -4 -15 1.07 2.53
 -7 -5 29 4.18 3.03
 7 5 -28 -1.04 2.37
 -7 -5 28 3.54 2.93
 7 5 -27 0.09 2.67
 -7 -5 27 4.57 3.08
 7 -5 -27 -1.1 3.28
 7 -5 -26 9.07 3.58
 7 5 -26 15.38 3.71
 -7 -5 26 7.77 3.26
 7 -5 -26 17.36 4.53
 7 -5 -25 25.99 5.12
 7 5 -25 46.17 5.99
 7 -5 -25 35.26 6
 -7 -5 25 43.59 6.31
 7 -5 -24 -2.2 3.34
 7 5 -24 6.86 3.01
 -7 -5 24 10.33 3.55
 7 -5 -24 2.25 3.21
 7 -5 -23 13.55 4.08
 7 5 -23 8.91 3.2
 -7 -5 23 3.93 2.94
 7 -5 -23 0.2 3.13
 7 5 -23 10.01 2.75
 7 5 -22 2.67 2.23
 7 5 -22 2.11 2
 7 5 -22 -2.92 2.44
 7 -5 -22 3.38 1.97
 -7 -5 22 -2.45 2.93
 7 -5 -22 0.85 2.85
 7 5 -21 86.74 6.83
 7 -5 -21 77.22 7.65
 7 5 -21 75.76 6.86
 7 -5 -21 81.1 6.73
 7 5 -21 92.19 7.24
 7 -5 -21 73.01 8.08
 -7 -5 21 90.45 8.35
 7 5 -21 85.42 6.04
 7 -5 -20 2.58 2.67
 7 5 -20 5.8 2.04
 7 5 -20 7.87 2.72
 7 -5 -20 4.82 2.12
 7 5 -20 1.48 2.09
 -7 -5 20 2.7 2.09
 7 -5 -20 4.95 3.19
 7 5 -20 1.99 2.73
 -7 -5 20 -1.03 2.34
 7 5 -20 4.08 1.68
 7 5 -19 102.56 6.76
 7 -5 -19 99.99 8.4
 7 5 -19 110.13 8.29
 -7 -5 19 96.63 7.18
 7 -5 -19 99.69 8.25
 7 -5 -19 103.17 7.6
 7 5 -19 96.93 7.41
 7 5 -19 104.36 8.21
 -7 -5 19 116.67 9.07
 7 -5 -19 101.72 9.37
 7 5 -19 95.27 6.2
 7 5 -18 46.97 4.44
 7 -5 -18 39.55 5.41
 7 5 -18 42.02 5.29
 7 5 -18 42.95 5.17
 -7 -5 18 45.05 5.08
 7 -5 -18 37.72 5.6
 7 -5 -18 49.58 6.68
 7 5 -18 48.66 5.76
 -7 -5 18 39.63 5.32
 7 5 -18 36.87 3.95
 7 -5 -17 23.18 4.22
 7 5 -17 19.82 2.91
 7 -5 -17 17.52 4.36
 7 5 -17 23.5 4.32
 -7 -5 17 22.05 4.44
 7 5 -17 21.21 3.94
 -7 -5 17 23.66 3.82
 7 5 -17 19.37 3.94
 7 -5 -17 24.37 4.44
 7 5 -16 60.99 4.56
 7 -5 -16 51.35 5.85
 7 5 -16 64.88 6.5
 7 -5 -16 55.93 7.01
 -7 -5 16 55.78 6.17
 7 5 -16 51.66 5.62
 -7 -5 16 63.32 5.76
 7 5 -16 47.23 5.56
 7 -5 -16 58.58 6.38
 7 5 -15 55.36 4
 7 -5 -15 56.39 5.93
 7 -5 -15 55.42 6.62
 -7 -5 15 57.29 6.13
 7 5 -15 49.46 5.69
 -7 -5 15 53.05 5.38
 7 5 -15 48.8 5.63
 7 5 -15 58.12 5.94
 7 -5 -15 51.1 6.35
 7 5 -14 0.22 0.92
 7 -5 -14 -4.29 2.87
 -7 -5 14 -2.5 2.46
 7 5 -14 -2.98 2.43
 7 -5 -14 2.91 2.99
 -7 -5 14 5.22 2.44
 7 5 -14 -0.07 2.38
 7 -5 -14 -1.6 2.6
 7 5 -14 -2.08 2.13
 7 5 -13 39.9 3.01
 -7 5 13 40.46 2.8
 7 -5 -13 44.29 5.07
 -7 -5 13 40.13 4.62
 7 5 -13 49.77 5.74
 7 -5 -13 49.23 6.03
 7 5 -13 48.77 5.7
 -7 -5 13 42.57 5.49
 7 -5 -13 48.93 6.19
 7 5 -12 9.81 1.47
 7 -5 -12 10.57 3.1
 -7 5 12 10.66 1.67
 -7 -5 12 12.37 3.12
 7 5 -12 14.52 3.48
 7 -5 -12 7.99 3.09
 7 5 -12 6.35 2.73
 7 -5 -12 12.6 3.87
 -7 -5 12 14.55 3.75
 -7 5 12 10.03 2.79
 -7 -5 12 8.92 1.13
 -7 5 12 12.27 2.26
 7 5 -11 22.46 1.77
 7 5 -11 22.49 1.67
 -7 -5 11 25.85 3.72
 -7 5 11 21.94 2.44
 7 5 -11 27.35 4.43
 7 -5 -11 21.04 4.66
 -7 -5 11 26.5 4.35
 7 -5 -11 19.45 4.5
 7 5 -11 21.97 4.13
 -7 5 11 20.26 3.62
 -7 5 11 24.06 2.97
 7 5 -10 16.56 1.26
 7 5 -10 20.82 1.27
 -7 -5 10 17.55 3.39
 7 -5 -10 19.57 4.18
 -7 -5 10 19.43 3.87
 7 5 -10 20.28 3.95
 7 -5 -10 16.85 4.1
 -7 5 10 21.04 2.94
 -7 5 10 14.94 3.05
 -7 -5 9 63.02 5.65
 7 -5 -9 60.84 6.47
 7 5 -9 60.15 6.05
 7 -5 -9 65.58 6.98
 -7 5 9 60.6 5.65
 -7 5 9 63.15 4.95
 -7 -5 8 129.31 7.97
 7 -5 -8 129.61 9.24
 7 5 -8 130.76 8.78
 7 -5 -8 129.72 9.35
 -7 5 8 139.78 8.5
 -7 5 8 136.91 7.22
 -7 -5 7 94.9 6.88
 7 -5 -7 94.05 8.07
 7 5 -7 104.73 7.97
 7 -5 -7 91.24 7.91
 -7 5 7 91.34 6.83
 -7 5 7 90.68 6.03
 -7 -5 6 13.83 3.33
 7 -5 -6 17.7 3.92
 7 5 -6 16.77 3.84
 7 -5 -6 21.13 4.18
 -7 5 6 19.64 3.13
 -7 5 6 16.43 3.35
 -7 -5 5 129.83 8.13
 7 -5 -5 134.81 9.57
 7 5 -5 138.91 9.17
 7 -5 -5 119.54 8.85
 -7 5 5 147.58 8.68
 -7 5 5 134.66 7.66
 -7 -5 4 20.87 3.73
 7 5 -4 15.04 3.59
 7 -5 -4 16.65 3.96
 7 5 -4 19.39 3.98
 7 -5 -4 14.81 3.4
 -7 5 4 18.2 3.4
 -7 5 4 23.03 3.84
 7 5 -4 16.98 1.56
 -7 5 3 218.81 11.6
 -7 -5 3 223.27 10.88
 7 5 -3 218.68 11.39
 7 -5 -3 241.78 12.54
 7 -5 -3 221.41 11.82
 7 5 -3 221.27 11.6
 -7 5 3 214.22 10.51
 7 5 -3 223.12 6
 -7 5 3 214.01 10.01
 -7 -5 2 65.04 6.16
 -7 5 2 67.09 6.83
 -7 -5 2 65.23 3.01
 7 5 -2 61.86 6.19
 7 -5 -2 55.54 6.26
 7 -5 -2 70.95 6.96
 7 5 -2 63.3 6.56
 -7 5 2 67.09 6.08
 7 5 -2 66.21 3.72
 -7 5 2 60.86 5.61
 -7 -5 1 54.54 3.14
 -7 5 1 48 5.81
 7 5 -1 56.63 5.94
 -7 -5 1 60.98 5.93
 7 -5 -1 50.28 5.87
 7 5 -1 64.74 6.7
 7 -5 -1 52.72 6.02
 -7 5 1 43.62 5.1
 -7 5 1 50.51 5.23
 -7 5 0 20.64 4.43
 -7 -5 0 20.84 2.21
 -7 -5 0 19.86 3.8
 7 5 0 19.61 3.87
 7 -5 0 19.28 4.2
 7 5 0 20.38 3.98
 7 5 0 20.62 4.37
 7 -5 0 18.63 4.06
 -7 5 0 17.49 3.69
 -7 5 -1 36.87 5.37
 -7 -5 -1 35.04 2.94
 -7 -5 -1 38.39 5.1
 7 5 1 30.01 4.21
 7 -5 1 30.04 4.84
 7 5 1 34.45 4.76
 7 5 1 37.28 5.47
 7 -5 1 34.49 4.84
 -7 5 -1 31.76 4.6
 -7 -5 -2 22.44 2.72
 -7 5 -2 11.44 3.5
 7 5 2 12.9 2.96
 -7 -5 -2 21.44 3.83
 7 5 2 17.57 3.59
 7 -5 2 18.35 4.47
 7 -5 2 15.08 3.43
 -7 5 -2 14.88 3.29
 -7 -5 -3 91.46 5.37
 -7 5 -3 87.7 8.07
 -7 -5 -3 85.72 7.33
 7 5 3 78.52 6.89
 7 -5 3 89.26 7.78
 7 5 3 82.66 6.78
 7 -5 3 89.34 7.64
 -7 5 -3 84.71 7.35
 -7 5 -4 1.68 2.63
 -7 -5 -4 2.27 1.45
 -7 -5 -4 4.55 2.69
 7 5 4 4.5 2.3
 7 5 4 3.4 2.43
 7 -5 4 4.22 2.53
 7 -5 4 2.39 1.93
 -7 5 -4 3.98 2.37
 -7 -5 -5 9.97 2.32
 7 5 5 6.16 2.53
 -7 -5 -5 4.43 2.84
 7 5 5 4.43 2.46
 7 -5 5 3.43 1.92
 7 -5 5 6.72 2.87
 -7 5 -5 10.35 3.29
 -7 -5 -6 -2.17 1.84
 -7 -5 -6 0.3 2.39
 7 5 6 0.07 1.76
 7 -5 6 -0.45 1.75
 7 5 6 0.09 1.88
 7 -5 6 -1.51 2.36
 -7 5 -6 -1.08 2.73
 -7 -5 -7 3.12 1.77
 -7 -5 -7 -5.2 2.87
 7 5 7 -0.87 1.75
 7 5 7 -0.45 2.39
 7 -5 7 -1.04 2.36
 7 -5 7 -0.6 1.71
 -7 5 -7 0.1 2.35
 7 5 8 14.3 3.3
 7 5 8 8.26 2.55
 7 -5 8 11.83 3.1
 -7 -5 -8 11.97 3.16
 -7 -5 -8 18.1 3.38
 -7 5 -8 9.74 3.46
 -7 -5 -9 9.48 2.74
 -7 -5 -9 21.2 4.46
 -7 5 -9 17.71 4.38
 -7 5 -9 13.89 3.85
 -7 -5 -10 -2.24 2.61
 -7 -5 -10 1.87 2.05
 7 5 10 0.66 2.36
 -7 5 -10 0.03 2.52
 -7 5 -10 4.02 3.04
 -7 -5 -11 32.19 5.18
 7 5 11 32.51 5.57
 -7 5 -11 28.56 5.79
 -7 5 -11 36.77 5.99
 -7 -5 -12 2.48 2.47
 -7 5 -12 0.85 2.74
 -7 -5 -13 4.88 2.85
 -7 -5 -14 -1.54 3.15
 -7 -6 28 -5.41 3.5
 -7 -6 27 4.19 3.27
 -7 -6 26 3.85 3.18
 7 -6 -26 4.95 3.17
 -7 -6 25 -3.15 3.37
 7 -6 -25 -3.23 3.32
 7 -6 -24 3.29 2.58
 -7 -6 24 -2.43 2.88
 7 -6 -24 1.16 2.75
 7 -6 -23 8.3 3.87
 7 -6 -23 11.32 4.14
 -7 -6 23 8.08 3.29
 7 -6 -22 1.17 2.77
 7 6 -22 -1.85 2.35
 7 -6 -22 4.07 2.3
 7 6 -22 3.03 2.52
 7 -6 -22 1.76 3
 -7 -6 22 1.37 2.63
 7 -6 -21 7.51 2.87
 7 6 -21 3.06 2.39
 7 6 -21 6.3 2.89
 7 -6 -21 5.02 3.01
 7 -6 -21 5.44 3.49
 7 6 -21 5.22 2.67
 -7 -6 21 10.17 4.14
 7 6 -21 5.91 2.27
 7 -6 -20 23.4 4.86
 7 6 -20 19.22 3.32
 7 6 -20 18.17 3.93
 7 6 -20 21.97 4.22
 -7 -6 20 19.74 3.9
 7 -6 -20 16.56 4
 -7 -6 20 21.8 4.69
 7 6 -20 16.92 3.92
 7 -6 -20 19.35 4.75
 7 6 -20 23.28 3.77
 7 -6 -19 -0.31 2.33
 7 6 -19 -1.22 1.55
 7 6 -19 4.88 2.39
 7 6 -19 1.1 2.27
 -7 -6 19 -0.76 2.08
 7 -6 -19 -2.65 3
 -7 -6 19 -1.16 2.51
 7 -6 -19 -0.6 3.14
 7 6 -19 -2.79 2.74
 7 6 -19 0.28 1.53
 7 6 -18 7.03 2.44
 7 -6 -18 6.09 3.07
 7 -6 -18 11.16 4.01
 7 6 -18 4.88 2.53
 -7 -6 18 9.21 3.5
 -7 -6 18 3.44 2.16
 7 6 -18 4.67 2.49
 7 -6 -18 4.49 3.05
 7 6 -18 8.6 2.95
 7 6 -17 0.58 1.49
 7 -6 -17 1.67 2.07
 7 6 -17 -1.54 2.54
 7 -6 -17 3.47 3.21
 -7 -6 17 1.96 2.52
 -7 -6 17 2.78 2.23
 7 6 -17 3.04 2.86
 7 -6 -17 -0.1 2.36
 7 6 -17 2.28 2.55
 7 6 -16 12.81 2.27
 7 -6 -16 12.48 3.48
 7 6 -16 16.87 4.07
 7 -6 -16 8.04 3.79
 -7 -6 16 5.4 3.12
 -7 -6 16 7.27 2.66
 7 6 -16 9.58 3.13
 7 -6 -16 10.68 3.48
 7 -6 -15 4.14 2.39
 7 6 -15 4.83 2.49
 7 -6 -15 6.8 3.69
 -7 -6 15 12.62 3.93
 -7 -6 15 11.65 3.41
 7 -6 -15 7.61 3.17
 7 -6 -14 6.57 2.53
 7 6 -14 12.08 3.17
 7 -6 -14 10.37 3.63
 -7 -6 14 8.42 3.45
 -7 -6 14 10.2 2.66
 7 -6 -14 7.46 3.3
 7 -6 -13 2.32 2.54
 -7 -6 13 4.5 2.86
 7 -6 -13 0.45 2.54
 -7 -6 13 4.36 2.61
 7 6 -13 7.84 3.67
 7 -6 -13 -1.83 3.03
 -7 -6 12 49.99 5.45
 7 -6 -12 58.07 6.96
 7 6 -12 48.17 5.87
 7 -6 -12 52.24 7.05
 -7 6 12 43.99 4.44
 -7 -6 11 15.51 3.24
 7 -6 -11 15.05 4
 7 6 -11 16.5 3.9
 7 -6 -11 12.25 3.8
 -7 6 11 14.4 3.33
 -7 6 11 14.61 2.93
 -7 -6 10 2.76 2.28
 7 -6 -10 3.11 2.94
 7 6 -10 1.15 2.45
 7 -6 -10 0.9 2.55
 -7 6 10 2.54 2.33
 -7 6 10 0.66 1.55
 -7 -6 9 0.88 2.12
 7 -6 -9 0.67 2.44
 7 6 -9 2.6 2.7
 7 -6 -9 5.33 3.24
 -7 6 9 4.49 2.26
 -7 6 9 3.53 2.43
 -7 -6 8 9.53 2.8
 7 -6 -8 17.42 4.45
 7 6 -8 12 3.42
 7 -6 -8 20.17 4.73
 -7 6 8 14.87 2.91
 -7 6 8 15.93 3.39
 -7 -6 7 11 2.96
 7 -6 -7 9.52 3.78
 7 6 -7 12.48 3.57
 7 -6 -7 6.21 3.23
 -7 6 7 12.3 2.93
 -7 6 7 9.52 2.86
 -7 -6 6 109.8 7.91
 7 -6 -6 132.32 10.14
 7 6 -6 113.03 8.78
 7 -6 -6 120.91 9.49
 -7 6 6 130.96 8.59
 -7 6 6 115.9 7.54
 -7 -6 5 168.84 9.78
 7 -6 -5 185.73 11.89
 7 -6 -5 158.45 10.91
 7 6 -5 175.44 11.05
 -7 6 5 176.13 9.9
 -7 6 5 183.47 9.62
 -7 -6 4 40.56 5.06
 7 -6 -4 48.26 6.52
 7 6 -4 52.2 6.31
 7 -6 -4 42.98 6
 -7 6 4 36.94 4.6
 -7 6 4 51.19 5.61
 -7 6 3 82.61 7.95
 -7 -6 3 89.16 7.43
 7 -6 -3 90.77 8.43
 7 -6 -3 85.9 8.05
 7 6 -3 78.51 7.58
 -7 6 3 88.79 7.29
 -7 6 3 74.27 6.46
 -7 6 2 96.85 8.57
 -7 -6 2 88.68 7.45
 7 -6 -2 112.24 9.42
 7 -6 -2 97.4 8.62
 7 6 -2 90.19 8.23
 -7 6 2 107.09 7.93
 -7 6 2 94.75 7.34
 -7 6 1 49.39 6.34
 -7 -6 1 52.04 5.76
 7 -6 -1 46.62 6.11
 7 -6 -1 58.83 7.01
 -7 6 1 50.39 5.6
 -7 6 1 52.95 5.73
 -7 -6 0 92.92 7.87
 -7 6 0 97.17 8.71
 7 -6 0 101.2 9.11
 7 -6 0 110.5 9.3
 -7 6 0 96.4 7.65
 -7 6 0 96.77 7.82
 -7 6 -1 9.96 3.46
 -7 -6 -1 2.36 2.3
 7 6 1 3.34 2.51
 7 -6 1 2.02 2.57
 7 -6 1 11.03 3.88
 -7 6 -1 9.55 3.11
 -7 6 -1 7.99 2.88
 -7 6 -2 27.35 5.12
 -7 -6 -2 27.51 4.72
 7 6 2 21.66 4.3
 7 -6 2 27.44 5.02
 7 -6 2 14.84 3.85
 -7 6 -2 24.99 4.52
 -7 6 -2 19.13 4.04
 -7 6 -3 6.76 3.43
 -7 -6 -3 9.03 3.47
 7 6 3 6.95 3.04
 7 -6 3 7.96 3.38
 7 6 3 5.87 2.5
 7 -6 3 3.76 2.46
 -7 6 -3 8.33 3.12
 -7 6 -3 3.72 2.52
 -7 6 -4 63.37 7.31
 -7 -6 -4 72.08 7.43
 7 6 4 71.2 7.01
 7 -6 4 73.71 7.59
 7 6 4 66.44 6.6
 7 -6 4 68.08 7.47
 -7 6 -4 63.73 7.03
 7 6 5 -2.43 2.17
 -7 -6 -5 -0.71 2.29
 7 6 5 1.72 2.76
 7 -6 5 6.31 3.12
 7 -6 5 1.83 2.77
 -7 6 -5 2.57 2.38
 -7 -6 -6 35.48 5.33
 7 6 6 34.32 4.95
 7 6 6 36.92 5.42
 7 -6 6 41.43 5.69
 7 -6 6 36.98 5.54
 -7 6 -6 42.66 6.03
 -7 -6 -7 -1.24 2.35
 7 6 7 -1.63 2.37
 7 -6 7 2.16 2.11
 7 6 7 3.42 2.35
 7 -6 7 -0.72 2.19
 -7 6 -7 -2.68 3.08
 -7 -6 -8 27.17 4.93
 7 -6 8 34.59 4.76
 7 6 8 28.03 4.59
 7 -6 8 30.83 5.36
 -7 6 -8 23.67 4.99
 -7 -6 -9 9.74 3.4
 -7 6 -9 13.08 4.11
 -7 -6 -10 44.21 6.18
 -7 6 -10 43.53 6.88
 -7 6 -10 44.5 6.44
 -7 -6 -11 -2.97 2.54
 7 6 12 6.99 3.52
 -7 -6 -12 -0.41 2.91
 -7 -6 -13 23.15 4.98
 -7 -7 26 11.86 4.16
 -7 -7 25 14.72 4.44
 7 -7 -25 14.45 4.76
 7 -7 -24 2.18 2.9
 -7 -7 24 1.4 2.57
 7 -7 -23 21.01 4.88
 7 -7 -23 11.7 4.24
 -7 -7 23 19.24 4.83
 7 -7 -22 4.4 3.16
 7 7 -22 1.93 2.42
 7 7 -22 3.75 2.61
 7 -7 -22 2.34 2.38
 7 -7 -22 -1 2.85
 -7 -7 22 6.17 3.58
 7 -7 -21 60.53 7.53
 7 7 -21 53.86 6.38
 7 7 -21 55.62 6.79
 7 -7 -21 51.08 7.09
 7 -7 -21 43.51 7.28
 -7 -7 21 59.59 7.54
 7 7 -21 53.34 5.77
 7 -7 -20 2.12 2.61
 7 7 -20 3.02 2.67
 7 -7 -20 -0.26 2.44
 7 7 -20 2.17 2.81
 7 7 -20 0.15 2.58
 7 -7 -20 3.93 3.3
 -7 -7 20 0.18 2.89
 7 7 -20 1.16 1.7
 7 -7 -19 3.41 2.44
 7 -7 -19 2.3 2.72
 7 7 -19 1.69 1.97
 -7 -7 19 5.93 3.31
 7 7 -19 1.79 2.8
 -7 -7 19 5.4 2.89
 7 -7 -19 3.54 3.29
 7 7 -19 11.27 3.65
 7 -7 -18 19.94 4.21
 7 7 -18 22.05 4.56
 7 -7 -18 29.49 6.26
 -7 -7 18 18.41 4.64
 -7 -7 18 10.79 3.35
 7 7 -18 13.66 3.79
 7 -7 -18 12.96 4.25
 7 -7 -17 11.56 3.5
 -7 -7 17 3.17 3.03
 7 7 -17 8 3.15
 7 -7 -17 10.02 4.38
 -7 -7 17 9.08 3.35
 7 -7 -17 4.48 3.02
 7 -7 -16 12.54 3.98
 7 7 -16 11.92 3.48
 7 -7 -16 11.4 4.31
 -7 -7 16 9.55 3.14
 7 -7 -16 10.41 4.06
 7 -7 -15 -1.46 2.54
 -7 -7 15 3.12 2.21
 7 -7 -15 -2.95 3.78
 7 7 -15 -1.65 3.11
 7 -7 -15 0.09 3.18
 -7 -7 14 41.55 5.51
 7 -7 -14 45.61 6.66
 7 7 -14 38.35 5.8
 7 -7 -14 36.5 6.22
 -7 -7 13 25.26 4.48
 7 -7 -13 17.51 4.59
 7 7 -13 21.25 4.34
 7 -7 -13 21.36 5.28
 7 -7 -12 21.62 4.55
 -7 -7 12 25.38 4.34
 7 -7 -12 28.04 5.29
 7 7 -12 21.17 4.55
 -7 7 12 22.99 3.76
 7 -7 -11 5.42 3.36
 -7 -7 11 1.05 2.34
 7 7 -11 8.88 3.48
 7 -7 -11 0.8 2.94
 -7 7 11 2.41 1.89
 7 -7 -10 17.97 4.72
 -7 -7 10 26.61 4.43
 7 7 -10 21.68 4.68
 7 -7 -10 23.59 5.48
 -7 7 10 21.22 3.55
 7 -7 -9 2.61 2.97
 -7 -7 9 10.52 3.34
 7 7 -9 5.43 3.2
 7 -7 -9 8.1 3.76
 -7 7 9 3.83 2.68
 -7 7 9 -0.38 1.87
 7 -7 -8 42.58 6.37
 -7 -7 8 42.65 5.54
 7 7 -8 36.76 5.82
 7 -7 -8 46.59 6.8
 -7 7 8 44.37 5.51
 -7 7 8 43.61 5.31
 7 -7 -7 3.44 2.89
 -7 -7 7 2.71 1.92
 7 7 -7 6.66 3.32
 7 -7 -7 11.96 4.42
 -7 7 7 6.93 2.29
 -7 7 7 7.13 2.83
 7 -7 -6 20.36 4.97
 -7 -7 6 16.14 3.71
 7 7 -6 19.14 4.6
 7 -7 -6 18.27 4.86
 -7 7 6 17.72 3.84
 -7 7 6 11.9 3.23
 7 -7 -5 5.41 3.93
 -7 -7 5 4.3 2.32
 7 7 -5 5.84 3.18
 7 -7 -5 4.57 3.19
 -7 7 5 6.03 2.61
 -7 7 5 3.9 1.93
 7 -7 -4 0.12 2.87
 -7 -7 4 -0.77 2.17
 7 7 -4 -1.37 2.5
 7 -7 -4 6.07 3.32
 -7 7 4 -0.08 1.82
 -7 7 4 2.14 2.4
 -7 7 3 4.67 3.04
 -7 -7 3 1.3 2.41
 7 -7 -3 -0.36 2.97
 7 7 -3 1.05 3.14
 7 -7 -3 0.97 3.52
 -7 7 3 7.65 3.02
 -7 7 3 2.08 2.42
 -7 7 2 17.29 4.49
 -7 -7 2 19.31 4.34
 7 -7 -2 13.68 4.27
 7 -7 -2 12.37 4.28
 -7 7 2 12 3.33
 -7 7 2 6.97 2.76
 -7 7 1 0.84 2.79
 -7 -7 1 4.23 2.39
 7 -7 -1 0.75 2.92
 7 -7 -1 -1.43 3.39
 -7 7 1 -3.43 2.19
 -7 7 1 -1.99 2.25
 -7 7 0 15.03 4.4
 -7 -7 0 10.64 3.65
 7 -7 0 7.09 3.73
 7 -7 0 15.75 4.86
 -7 7 0 7.79 3.16
 -7 7 0 16.64 3.84
 -7 7 -1 127.1 10.42
 -7 -7 -1 123.59 9.39
 7 -7 1 114.1 10.13
 7 -7 1 137.12 10.95
 -7 7 -1 120.34 9.04
 -7 7 -1 119.43 9.2
 -7 7 -2 9.53 3.96
 -7 -7 -2 8.46 3.4
 7 -7 2 3.3 2.7
 7 -7 2 15.3 4.5
 -7 7 -2 8.88 3.04
 -7 7 -2 14.37 3.66
 -7 7 -3 7.33 3.58
 -7 -7 -3 9.2 3.09
 7 7 3 7.53 3.12
 7 -7 3 8.66 3.74
 7 -7 3 4.98 3.26
 -7 7 -3 3.5 3.05
 -7 7 -3 6.06 2.78
 -7 7 -4 0.05 3.06
 -7 -7 -4 6.34 3.35
 7 7 4 6.53 3.46
 7 -7 4 0.05 2.45
 7 -7 4 6.79 3.19
 -7 7 -4 2.9 2.61
 -7 7 -4 9.31 3.33
 -7 7 -5 59.71 7.73
 -7 -7 -5 60.53 6.81
 7 7 5 51.27 6.5
 7 -7 5 58.29 7.22
 7 7 5 59.33 6.73
 7 -7 5 63.08 7.87
 -7 7 -5 55.58 6.33
 -7 7 -5 73.7 8.03
 7 7 6 9.49 2.97
 -7 -7 -6 14.24 4.26
 7 7 6 7.81 2.97
 7 -7 6 10.14 3.63
 7 -7 6 8.41 3.65
 -7 7 -6 2.35 2.58
 -7 7 -6 10.78 3.47
 7 7 7 -3.23 2.56
 -7 -7 -7 -3.5 3.27
 7 7 7 3.67 3.12
 7 -7 7 -2.5 2.66
 7 -7 7 1.18 2.58
 -7 7 -7 2.36 2.57
 -7 7 -7 -1.99 3.65
 -7 -7 -8 18.89 4.41
 7 -7 8 21.24 4.86
 -7 7 -8 15 4.04
 -7 7 -8 12.31 3.6
 -7 -7 -9 12.98 4
 -7 7 -9 4.3 2.48
 -7 -7 -10 9.26 3.6
 -7 -7 -11 -2.6 2.58
 7 -8 -24 -6.04 4.16
 7 -8 -23 85.5 10.05
 7 -8 -22 10.68 4.42
 7 -8 -22 3.39 3.47
 7 -8 -21 66.71 8.55
 7 8 -21 50.36 6.96
 7 -8 -21 39.29 6.73
 7 8 -21 47.74 6.38
 7 -8 -20 1.51 2.91
 7 -8 -20 2.37 3.13
 7 8 -20 2.77 2.85
 7 -8 -19 38.41 6.22
 7 8 -19 37.9 5.94
 7 -8 -19 35.3 6.78
 -7 -8 19 46 6.6
 7 8 -19 37.79 6.12
 7 -8 -19 35.87 6.22
 7 -8 -18 -3.31 3.25
 7 8 -18 1.07 3.31
 7 -8 -18 -6.01 4.14
 -7 -8 18 -3.21 3.04
 7 -8 -18 4.78 3.26
 7 -8 -17 13.32 4.37
 -7 -8 17 14.82 3.85
 7 -8 -17 11.63 4.45
 7 8 -17 18.25 4.06
 7 -8 -17 12.46 4.34
 -7 -8 16 6.05 2.98
 7 -8 -16 5.69 3.41
 7 8 -16 10.38 3.63
 7 -8 -16 10.39 3.95
 -7 -8 15 26.56 4.8
[truncated: 268,598 more chars]
