# Supplementary material for: Borylation Directed Borylation of Indoles Using Pyrazabole Electrophiles: A One‐Pot Route to C7‐Borylated‐Indolines
Source: Angew Chem Int Ed Engl. 2022 Jun 28;61(32):e202206230. doi: 10.1002/anie.202206230 (PMC9401042; doi:10.1002/anie.202206230)
Supplement: Supplementary file 4 — Supporting Information [file ANIE-61-0-s006.cif]

data_pj171_reprocess
_audit_creation_date               2021-02-25
_audit_creation_method
;
Olex2 1.3
(compiled 2020.11.12 svn.r5f609507 for OlexSys, GUI svn.r6272)
;
_shelx_SHELXL_version_number       '2018/3'
_audit_contact_author_address      ?
_audit_contact_author_email        ?
_audit_contact_author_name         ''
_audit_contact_author_phone        ?
_publ_contact_author_id_orcid      ?
_publ_section_references
;
Dolomanov, O.V., Bourhis, L.J., Gildea, R.J, Howard, J.A.K. & Puschmann, H.
 (2009), J. Appl. Cryst. 42, 339-341.

Sheldrick, G.M. (2015). Acta Cryst. A71, 3-8.

Sheldrick, G.M. (2015). Acta Cryst. C71, 3-8.
;
_chemical_name_common              ?
_chemical_name_systematic          ?
_chemical_formula_moiety           'C22 H20 B2 N6'
_chemical_formula_sum              'C22 H20 B2 N6'
_chemical_formula_weight           390.06
_chemical_melting_point            ?
_chemical_oxdiff_formula           'C22 H20 B2 N6'
_chemical_oxdiff_usercomment       '120 K'
loop_
  _atom_type_symbol
  _atom_type_description
  _atom_type_scat_dispersion_real
  _atom_type_scat_dispersion_imag
  _atom_type_scat_source
 'C' 'C' 0.0033 0.0016 'International Tables Vol C Tables 4.2.6.8 and 6.1.1.4'
 'H' 'H' 0.0000 0.0000 'International Tables Vol C Tables 4.2.6.8 and 6.1.1.4'
 'B' 'B' 0.0013 0.0007 'International Tables Vol C Tables 4.2.6.8 and 6.1.1.4'
 'N' 'N' 0.0061 0.0033 'International Tables Vol C Tables 4.2.6.8 and 6.1.1.4'

_shelx_space_group_comment
;
The symmetry employed for this shelxl refinement is uniquely defined
by the following loop, which should always be used as a source of
symmetry information in preference to the above space-group names.
They are only intended as comments.
;
_space_group_crystal_system        'orthorhombic'
_space_group_IT_number             61
_space_group_name_H-M_alt          'P b c a'
_space_group_name_Hall             '-P 2ac 2ab'
loop_
  _space_group_symop_operation_xyz
 'x, y, z'
 '-x+1/2, -y, z+1/2'
 '-x, y+1/2, -z+1/2'
 'x+1/2, -y+1/2, -z'
 '-x, -y, -z'
 'x-1/2, y, -z-1/2'
 'x, -y-1/2, z-1/2'
 '-x-1/2, y-1/2, z'

_cell_length_a                     7.8774(2)
_cell_length_b                     22.1348(5)
_cell_length_c                     22.9407(6)
_cell_angle_alpha                  90
_cell_angle_beta                   90
_cell_angle_gamma                  90
_cell_volume                       4000.05(17)
_cell_formula_units_Z              8
_cell_measurement_reflns_used      19660
_cell_measurement_temperature      120.0(2)
_cell_measurement_theta_max        28.2890
_cell_measurement_theta_min        3.6710
_shelx_estimated_absorpt_T_max     ?
_shelx_estimated_absorpt_T_min     ?
_exptl_absorpt_coefficient_mu      0.079
_exptl_absorpt_correction_T_max    1.00000
_exptl_absorpt_correction_T_min    0.92914
_exptl_absorpt_correction_type     multi-scan
_exptl_absorpt_process_details
;
CrysAlisPro 1.171.40.53 (Rigaku Oxford Diffraction, 2019)
Empirical absorption correction using spherical harmonics,
 implemented in SCALE3 ABSPACK scaling algorithm.
;
_exptl_absorpt_special_details     ?
_exptl_crystal_colour              colourless
_exptl_crystal_colour_primary      colourless
_exptl_crystal_density_diffrn      1.295
_exptl_crystal_density_meas        ?
_exptl_crystal_density_method      ?
_exptl_crystal_description         block
_exptl_crystal_F_000               1632
_exptl_crystal_size_max            0.416
_exptl_crystal_size_mid            0.223
_exptl_crystal_size_min            0.208
_exptl_transmission_factor_max     ?
_exptl_transmission_factor_min     ?
_diffrn_reflns_av_R_equivalents    0.0510
_diffrn_reflns_av_unetI/netI       0.0298
_diffrn_reflns_Laue_measured_fraction_full  0.998
_diffrn_reflns_Laue_measured_fraction_max  0.941
_diffrn_reflns_limit_h_max         10
_diffrn_reflns_limit_h_min         -10
_diffrn_reflns_limit_k_max         28
_diffrn_reflns_limit_k_min         -30
_diffrn_reflns_limit_l_max         31
_diffrn_reflns_limit_l_min         -28
_diffrn_reflns_number              81826
_diffrn_reflns_point_group_measured_fraction_full  0.998
_diffrn_reflns_point_group_measured_fraction_max  0.941
_diffrn_reflns_theta_full          25.242
_diffrn_reflns_theta_max           29.415
_diffrn_reflns_theta_min           3.552
_diffrn_ambient_environment        N~2~
_diffrn_ambient_temperature        120.0(2)
_diffrn_detector                   'CCD plate'
_diffrn_detector_area_resol_mean   8.0521
_diffrn_detector_type              Eos
_diffrn_measured_fraction_theta_full  0.998
_diffrn_measured_fraction_theta_max  0.941
_diffrn_measurement_details
;
List of Runs (angles in degrees, time in seconds):

  # Type    Start    End  Width  t~exp~   \w     \q     \k     \f   Frames
--------------------------------------------------------------------------
  1  \w    -48.00  36.00   1.00   25.00    --  -15.82  86.00   8.00   84
  2  \w    -35.00  15.00   1.00   25.00    --  -15.82 -86.00-109.00   50
  3  \w    -36.00  49.00   1.00   25.00    --   17.54 -86.00-109.00   85
  4  \w    -13.00  35.00   1.00   25.00    --   17.54  86.00   8.00   48
  5  \w    -43.00  39.00   1.00   25.00    --  -15.82  77.00 120.00   82
  6  \w    -33.00  51.00   1.00   25.00    --  -15.82  57.00 -90.00   84
  7  \w     -9.00  39.00   1.00   25.00    --   17.54  77.00 120.00   48
  8  \w     -9.00  39.00   1.00   25.00    --   17.54  77.00-180.00   48
  9  \w     -9.00  39.00   1.00   25.00    --   17.54  77.00   0.00   48
 10  \w    -12.00  89.00   1.00   25.00    --   17.54  19.00-120.00  101
 11  \w    -43.00  39.00   1.00   25.00    --  -15.82  77.00 -60.00   82
 12  \w     -9.00  39.00   1.00   25.00    --   17.54  77.00 -60.00   48
 13  \w     -2.00  87.00   1.00   25.00    --   17.54  37.00 -60.00   89
 14  \w      1.00  85.00   1.00   25.00    --   17.54  57.00  30.00   84
;
_diffrn_measurement_device         'four-circle diffractometer'
_diffrn_measurement_device_type    'Xcalibur, Eos'
_diffrn_measurement_method         '\w scans'
_diffrn_orient_matrix_type        
 'CrysAlisPro convention (1999,Acta A55,543-557)'
_diffrn_orient_matrix_UB_11        0.0610106000
_diffrn_orient_matrix_UB_12        -0.0148895000
_diffrn_orient_matrix_UB_13        0.0176290000
_diffrn_orient_matrix_UB_21        0.0076383000
_diffrn_orient_matrix_UB_22        -0.0231038000
_diffrn_orient_matrix_UB_23        -0.0212626000
_diffrn_orient_matrix_UB_31        0.0657853000
_diffrn_orient_matrix_UB_32        0.0164819000
_diffrn_orient_matrix_UB_33        -0.0138834000
_diffrn_radiation_monochromator    graphite
_diffrn_radiation_probe            x-ray
_diffrn_radiation_type             'Mo K\a'
_diffrn_radiation_wavelength       0.71073
_diffrn_source                     'fine-focus sealed X-ray tube'
_diffrn_source_type                'Enhance (Mo) X-ray Source'
_reflns_Friedel_coverage           0.000
_reflns_Friedel_fraction_full      .
_reflns_Friedel_fraction_max       .
_reflns_number_gt                  3899
_reflns_number_total               5208
_reflns_odcompleteness_completeness  99.53
_reflns_odcompleteness_iscentric   1
_reflns_odcompleteness_theta       26.32
_reflns_special_details
;
 Reflections were merged by SHELXL according to the crystal
 class for the calculation of statistics and refinement.
 
 _reflns_Friedel_fraction is defined as the number of unique
 Friedel pairs measured divided by the number that would be
 possible theoretically, ignoring centric projections and
 systematic absences.
;
_reflns_threshold_expression       'I > 2\s(I)'
_computing_cell_refinement         'CrysAlisPro 1.171.40.53 (Rigaku OD, 2019)'
_computing_data_collection         'CrysAlisPro 1.171.40.53 (Rigaku OD, 2019)'
_computing_data_reduction          'CrysAlisPro 1.171.40.53 (Rigaku OD, 2019)'
_computing_molecular_graphics      'Olex2 1.3 (Dolomanov et al., 2009)'
_computing_publication_material    'Olex2 1.3 (Dolomanov et al., 2009)'
_computing_structure_refinement    'SHELXL 2018/3 (Sheldrick, 2015)'
_computing_structure_solution      'SHELXT 2018/2 (Sheldrick, 2018)'
_refine_diff_density_max           0.324
_refine_diff_density_min           -0.339
_refine_diff_density_rms           0.121
_refine_ls_extinction_coef         .
_refine_ls_extinction_method       none
_refine_ls_goodness_of_fit_ref     1.072
_refine_ls_hydrogen_treatment      mixed
_refine_ls_matrix_type             full
_refine_ls_number_parameters       279
_refine_ls_number_reflns           5208
_refine_ls_number_restraints       0
_refine_ls_R_factor_all            0.0789
_refine_ls_R_factor_gt             0.0526
_refine_ls_restrained_S_all        1.072
_refine_ls_shift/su_max            0.001
_refine_ls_shift/su_mean           0.000
_refine_ls_structure_factor_coef   Fsqd
_refine_ls_weighting_details      
 'w=1/[\s^2^(Fo^2^)+(0.0497P)^2^+2.0125P] where P=(Fo^2^+2Fc^2^)/3'
_refine_ls_weighting_scheme        calc
_refine_ls_wR_factor_gt            0.1164
_refine_ls_wR_factor_ref           0.1280
_refine_special_details            ?
_olex2_refinement_description
;
1. Fixed Uiso
 At 1.2 times of:
  All C(H) groups
2.a Aromatic/amide H refined with riding coordinates:
 C7(H7), C8(H8), C13(H13), C15(H15), C12(H12), C10(H10), C16(H16), C11(H11),
 C21(H21), C3(H3), C1(H1), C6(H6), C4(H4), C20(H20), C2(H2), C18(H18), C5(H5),
 C19(H19)
;
_atom_sites_solution_hydrogens     mixed
_atom_sites_solution_primary       dual
_atom_sites_solution_secondary     ?
loop_
  _atom_site_label
  _atom_site_type_symbol
  _atom_site_fract_x
  _atom_site_fract_y
  _atom_site_fract_z
  _atom_site_U_iso_or_equiv
  _atom_site_adp_type
  _atom_site_occupancy
  _atom_site_site_symmetry_order
  _atom_site_calc_flag
  _atom_site_refinement_flags_posn
  _atom_site_refinement_flags_adp
  _atom_site_refinement_flags_occupancy
  _atom_site_disorder_assembly
  _atom_site_disorder_group
 N2 N 0.28770(16) 0.41304(5) 0.65492(5) 0.0234(3) Uani 1 1 d . . . . .
 N5 N 0.59755(16) 0.52082(5) 0.63307(5) 0.0240(3) Uani 1 1 d . . . . .
 N1 N 0.31767(16) 0.46440(5) 0.62406(5) 0.0242(3) Uani 1 1 d . . . . .
 N4 N 0.58074(16) 0.41604(5) 0.58654(5) 0.0254(3) Uani 1 1 d . . . . .
 N3 N 0.55925(16) 0.36786(5) 0.62261(6) 0.0250(3) Uani 1 1 d . . . . .
 N6 N 0.35609(17) 0.30703(6) 0.68335(5) 0.0265(3) Uani 1 1 d . . . . .
 C7 C 0.6047(2) 0.52526(6) 0.69306(7) 0.0257(3) Uani 1 1 d . . . . .
 H7 H 0.536569 0.503254 0.718463 0.031 Uiso 1 1 calc R U . . .
 C14 C 0.71889(18) 0.56031(6) 0.61108(7) 0.0230(3) Uani 1 1 d . . . . .
 C8 C 0.7243(2) 0.56598(7) 0.71031(7) 0.0265(3) Uani 1 1 d . . . . .
 H8 H 0.751134 0.576522 0.748462 0.032 Uiso 1 1 calc R U . . .
 C13 C 0.7653(2) 0.57157(7) 0.55337(7) 0.0268(3) Uani 1 1 d . . . . .
 H13 H 0.711941 0.551737 0.522677 0.032 Uiso 1 1 calc R U . . .
 C15 C 0.3492(2) 0.27657(7) 0.73626(7) 0.0280(3) Uani 1 1 d . . . . .
 H15 H 0.403216 0.289241 0.770171 0.034 Uiso 1 1 calc R U . . .
 C22 C 0.25951(19) 0.27387(6) 0.64401(7) 0.0251(3) Uani 1 1 d . . . . .
 C9 C 0.80093(18) 0.58944(6) 0.65833(7) 0.0247(3) Uani 1 1 d . . . . .
 C12 C 0.8929(2) 0.61310(7) 0.54327(7) 0.0297(3) Uani 1 1 d . . . . .
 H12 H 0.925426 0.621534 0.505155 0.036 Uiso 1 1 calc R U . . .
 C17 C 0.19251(19) 0.22290(7) 0.67350(8) 0.0289(3) Uani 1 1 d . . . . .
 C10 C 0.9307(2) 0.63136(7) 0.64651(7) 0.0291(3) Uani 1 1 d . . . . .
 H10 H 0.986164 0.651038 0.676846 0.035 Uiso 1 1 calc R U . . .
 C16 C 0.2534(2) 0.22598(7) 0.73188(7) 0.0321(4) Uani 1 1 d . . . . .
 H16 H 0.231478 0.198364 0.761488 0.038 Uiso 1 1 calc R U . . .
 C11 C 0.9746(2) 0.64286(7) 0.58965(8) 0.0312(4) Uani 1 1 d . . . . .
 H11 H 1.059702 0.670780 0.581672 0.037 Uiso 1 1 calc R U . . .
 C21 C 0.2260(2) 0.28491(7) 0.58527(7) 0.0302(4) Uani 1 1 d . . . . .
 H21 H 0.272362 0.318158 0.566263 0.036 Uiso 1 1 calc R U . . .
 C3 C 0.1234(2) 0.41196(7) 0.66898(7) 0.0308(4) Uani 1 1 d . . . . .
 H3 H 0.070246 0.381310 0.689845 0.037 Uiso 1 1 calc R U . . .
 C1 C 0.1701(2) 0.49459(7) 0.61981(7) 0.0325(4) Uani 1 1 d . . . . .
 H1 H 0.155141 0.531281 0.600740 0.039 Uiso 1 1 calc R U . . .
 C6 C 0.7008(2) 0.40168(8) 0.54752(8) 0.0359(4) Uani 1 1 d . . . . .
 H6 H 0.739316 0.426725 0.517775 0.043 Uiso 1 1 calc R U . . .
 C4 C 0.6659(2) 0.32407(7) 0.60588(8) 0.0339(4) Uani 1 1 d . . . . .
 H4 H 0.676211 0.286336 0.623345 0.041 Uiso 1 1 calc R U . . .
 C20 C 0.1218(2) 0.24476(7) 0.55635(8) 0.0357(4) Uani 1 1 d . . . . .
 H20 H 0.097303 0.251089 0.517160 0.043 Uiso 1 1 calc R U . . .
 C2 C 0.0448(2) 0.46273(8) 0.64807(8) 0.0362(4) Uani 1 1 d . . . . .
 H2 H -0.068845 0.473369 0.652112 0.043 Uiso 1 1 calc R U . . .
 C18 C 0.0865(2) 0.18322(7) 0.64262(9) 0.0380(4) Uani 1 1 d . . . . .
 H18 H 0.040217 0.149604 0.661006 0.046 Uiso 1 1 calc R U . . .
 C5 C 0.7580(2) 0.34412(8) 0.55838(8) 0.0408(4) Uani 1 1 d . . . . .
 H5 H 0.841291 0.323066 0.538045 0.049 Uiso 1 1 calc R U . . .
 C19 C 0.0520(2) 0.19454(8) 0.58501(9) 0.0414(4) Uani 1 1 d . . . . .
 H19 H -0.018909 0.168464 0.564584 0.050 Uiso 1 1 calc R U . . .
 B2 B 0.4310(2) 0.36851(7) 0.67417(8) 0.0248(3) Uani 1 1 d . . . . .
 B1 B 0.4916(2) 0.47875(7) 0.59560(7) 0.0241(3) Uani 1 1 d . . . . .
 H2A H 0.492(2) 0.3854(7) 0.7144(7) 0.027(4) Uiso 1 1 d . . . . .
 H1A H 0.473(2) 0.4983(7) 0.5517(7) 0.026(4) Uiso 1 1 d . . . . .

loop_
  _atom_site_aniso_label
  _atom_site_aniso_U_11
  _atom_site_aniso_U_22
  _atom_site_aniso_U_33
  _atom_site_aniso_U_23
  _atom_site_aniso_U_13
  _atom_site_aniso_U_12
 N2 0.0263(6) 0.0182(6) 0.0256(6) 0.0016(5) 0.0045(5) -0.0009(5)
 N5 0.0285(7) 0.0186(6) 0.0248(6) 0.0010(5) 0.0016(5) -0.0033(5)
 N1 0.0279(7) 0.0174(6) 0.0275(7) 0.0023(5) 0.0006(5) -0.0008(5)
 N4 0.0271(7) 0.0215(6) 0.0275(7) -0.0020(5) 0.0045(5) -0.0051(5)
 N3 0.0233(6) 0.0199(6) 0.0319(7) -0.0006(5) -0.0007(5) -0.0010(5)
 N6 0.0304(7) 0.0228(6) 0.0263(7) 0.0042(5) -0.0023(5) -0.0011(5)
 C7 0.0310(8) 0.0211(7) 0.0251(8) 0.0001(6) 0.0026(6) 0.0004(6)
 C14 0.0240(7) 0.0148(6) 0.0302(8) -0.0002(5) 0.0004(6) -0.0002(5)
 C8 0.0304(8) 0.0227(7) 0.0264(8) -0.0050(6) -0.0016(6) 0.0027(6)
 C13 0.0288(8) 0.0217(7) 0.0299(8) 0.0005(6) -0.0001(6) -0.0011(6)
 C15 0.0307(8) 0.0256(7) 0.0276(8) 0.0064(6) 0.0021(6) 0.0059(6)
 C22 0.0231(7) 0.0180(7) 0.0342(8) 0.0005(6) 0.0000(6) 0.0019(5)
 C9 0.0243(7) 0.0180(7) 0.0317(8) -0.0044(6) -0.0007(6) 0.0029(5)
 C12 0.0285(8) 0.0255(8) 0.0351(9) 0.0058(6) 0.0059(7) -0.0010(6)
 C17 0.0237(8) 0.0196(7) 0.0434(10) 0.0026(6) 0.0077(6) 0.0028(6)
 C10 0.0250(8) 0.0210(7) 0.0412(9) -0.0075(6) -0.0010(6) -0.0007(6)
 C16 0.0328(9) 0.0248(8) 0.0386(9) 0.0092(6) 0.0099(7) 0.0046(6)
 C11 0.0258(8) 0.0208(7) 0.0471(10) 0.0012(6) 0.0029(7) -0.0036(6)
 C21 0.0333(9) 0.0212(7) 0.0360(9) 0.0010(6) -0.0038(7) 0.0021(6)
 C3 0.0306(8) 0.0261(8) 0.0358(9) -0.0023(6) 0.0111(7) -0.0015(6)
 C1 0.0348(9) 0.0245(8) 0.0383(9) 0.0022(6) -0.0010(7) 0.0072(7)
 C6 0.0365(9) 0.0315(9) 0.0398(10) -0.0077(7) 0.0152(7) -0.0075(7)
 C4 0.0265(8) 0.0241(8) 0.0512(11) -0.0055(7) -0.0010(7) 0.0016(6)
 C20 0.0370(9) 0.0289(8) 0.0412(10) -0.0058(7) -0.0094(8) 0.0044(7)
 C2 0.0280(8) 0.0331(9) 0.0473(10) -0.0038(7) 0.0056(7) 0.0059(7)
 C18 0.0295(9) 0.0249(8) 0.0595(12) -0.0007(8) 0.0061(8) -0.0055(7)
 C5 0.0310(9) 0.0332(9) 0.0581(12) -0.0122(8) 0.0146(8) -0.0020(7)
 C19 0.0320(9) 0.0283(9) 0.0637(13) -0.0102(8) -0.0072(8) -0.0040(7)
 B2 0.0292(9) 0.0201(8) 0.0252(9) 0.0012(6) -0.0013(7) -0.0009(6)
 B1 0.0285(9) 0.0207(8) 0.0232(8) 0.0006(6) 0.0009(7) -0.0038(6)

_geom_special_details
;
 All esds (except the esd in the dihedral angle between two l.s. planes)
 are estimated using the full covariance matrix.  The cell esds are taken
 into account individually in the estimation of esds in distances, angles
 and torsion angles; correlations between esds in cell parameters are only
 used when they are defined by crystal symmetry.  An approximate (isotropic)
 treatment of cell esds is used for estimating esds involving l.s. planes.
;
loop_
  _geom_bond_atom_site_label_1
  _geom_bond_atom_site_label_2
  _geom_bond_distance
  _geom_bond_site_symmetry_2
  _geom_bond_publ_flag
 N2 N1 1.3600(16) . ?
 N2 C3 1.334(2) . ?
 N2 B2 1.562(2) . ?
 N5 C7 1.3809(19) . ?
 N5 C14 1.3900(18) . ?
 N5 B1 1.518(2) . ?
 N1 C1 1.344(2) . ?
 N1 B1 1.550(2) . ?
 N4 N3 1.3602(17) . ?
 N4 C6 1.341(2) . ?
 N4 B1 1.570(2) . ?
 N3 C4 1.339(2) . ?
 N3 B2 1.556(2) . ?
 N6 C15 1.3895(19) . ?
 N6 C22 1.390(2) . ?
 N6 B2 1.498(2) . ?
 C7 H7 0.9300 . ?
 C7 C8 1.363(2) . ?
 C14 C13 1.396(2) . ?
 C14 C9 1.417(2) . ?
 C8 H8 0.9300 . ?
 C8 C9 1.434(2) . ?
 C13 H13 0.9300 . ?
 C13 C12 1.382(2) . ?
 C15 H15 0.9300 . ?
 C15 C16 1.354(2) . ?
 C22 C17 1.417(2) . ?
 C22 C21 1.395(2) . ?
 C9 C10 1.407(2) . ?
 C12 H12 0.9300 . ?
 C12 C11 1.407(2) . ?
 C17 C16 1.424(2) . ?
 C17 C18 1.404(2) . ?
 C10 H10 0.9300 . ?
 C10 C11 1.373(2) . ?
 C16 H16 0.9300 . ?
 C11 H11 0.9300 . ?
 C21 H21 0.9300 . ?
 C21 C20 1.380(2) . ?
 C3 H3 0.9300 . ?
 C3 C2 1.370(2) . ?
 C1 H1 0.9300 . ?
 C1 C2 1.376(2) . ?
 C6 H6 0.9300 . ?
 C6 C5 1.374(3) . ?
 C4 H4 0.9300 . ?
 C4 C5 1.383(3) . ?
 C20 H20 0.9300 . ?
 C20 C19 1.403(3) . ?
 C2 H2 0.9300 . ?
 C18 H18 0.9300 . ?
 C18 C19 1.372(3) . ?
 C5 H5 0.9300 . ?
 C19 H19 0.9300 . ?
 B2 H2A 1.103(16) . ?
 B1 H1A 1.105(16) . ?

loop_
  _geom_angle_atom_site_label_1
  _geom_angle_atom_site_label_2
  _geom_angle_atom_site_label_3
  _geom_angle
  _geom_angle_site_symmetry_1
  _geom_angle_site_symmetry_3
  _geom_angle_publ_flag
 N1 N2 B2 123.31(12) . . ?
 C3 N2 N1 108.02(12) . . ?
 C3 N2 B2 128.41(13) . . ?
 C7 N5 C14 106.79(12) . . ?
 C7 N5 B1 129.10(13) . . ?
 C14 N5 B1 123.96(13) . . ?
 N2 N1 B1 122.95(12) . . ?
 C1 N1 N2 107.65(12) . . ?
 C1 N1 B1 129.17(13) . . ?
 N3 N4 B1 123.86(12) . . ?
 C6 N4 N3 107.95(13) . . ?
 C6 N4 B1 127.87(13) . . ?
 N4 N3 B2 122.42(12) . . ?
 C4 N3 N4 108.37(13) . . ?
 C4 N3 B2 129.20(13) . . ?
 C15 N6 C22 106.83(13) . . ?
 C15 N6 B2 125.38(13) . . ?
 C22 N6 B2 127.16(13) . . ?
 N5 C7 H7 124.3 . . ?
 C8 C7 N5 111.39(13) . . ?
 C8 C7 H7 124.3 . . ?
 N5 C14 C13 129.53(14) . . ?
 N5 C14 C9 108.79(13) . . ?
 C13 C14 C9 121.66(14) . . ?
 C7 C8 H8 126.6 . . ?
 C7 C8 C9 106.80(13) . . ?
 C9 C8 H8 126.6 . . ?
 C14 C13 H13 121.0 . . ?
 C12 C13 C14 117.91(14) . . ?
 C12 C13 H13 121.0 . . ?
 N6 C15 H15 124.5 . . ?
 C16 C15 N6 110.99(14) . . ?
 C16 C15 H15 124.5 . . ?
 N6 C22 C17 108.31(14) . . ?
 N6 C22 C21 129.66(14) . . ?
 C21 C22 C17 122.02(15) . . ?
 C14 C9 C8 106.23(13) . . ?
 C10 C9 C14 118.94(14) . . ?
 C10 C9 C8 134.83(15) . . ?
 C13 C12 H12 119.4 . . ?
 C13 C12 C11 121.15(15) . . ?
 C11 C12 H12 119.4 . . ?
 C22 C17 C16 106.58(14) . . ?
 C18 C17 C22 118.60(16) . . ?
 C18 C17 C16 134.82(15) . . ?
 C9 C10 H10 120.4 . . ?
 C11 C10 C9 119.23(15) . . ?
 C11 C10 H10 120.4 . . ?
 C15 C16 C17 107.28(14) . . ?
 C15 C16 H16 126.4 . . ?
 C17 C16 H16 126.4 . . ?
 C12 C11 H11 119.5 . . ?
 C10 C11 C12 121.10(14) . . ?
 C10 C11 H11 119.5 . . ?
 C22 C21 H21 121.2 . . ?
 C20 C21 C22 117.66(15) . . ?
 C20 C21 H21 121.2 . . ?
 N2 C3 H3 125.1 . . ?
 N2 C3 C2 109.84(14) . . ?
 C2 C3 H3 125.1 . . ?
 N1 C1 H1 125.3 . . ?
 N1 C1 C2 109.37(14) . . ?
 C2 C1 H1 125.3 . . ?
 N4 C6 H6 125.4 . . ?
 N4 C6 C5 109.28(15) . . ?
 C5 C6 H6 125.4 . . ?
 N3 C4 H4 125.6 . . ?
 N3 C4 C5 108.85(15) . . ?
 C5 C4 H4 125.6 . . ?
 C21 C20 H20 119.4 . . ?
 C21 C20 C19 121.18(17) . . ?
 C19 C20 H20 119.4 . . ?
 C3 C2 C1 105.11(15) . . ?
 C3 C2 H2 127.4 . . ?
 C1 C2 H2 127.4 . . ?
 C17 C18 H18 120.3 . . ?
 C19 C18 C17 119.32(16) . . ?
 C19 C18 H18 120.3 . . ?
 C6 C5 C4 105.56(15) . . ?
 C6 C5 H5 127.2 . . ?
 C4 C5 H5 127.2 . . ?
 C20 C19 H19 119.4 . . ?
 C18 C19 C20 121.21(16) . . ?
 C18 C19 H19 119.4 . . ?
 N2 B2 H2A 109.5(9) . . ?
 N3 B2 N2 105.08(12) . . ?
 N3 B2 H2A 111.0(9) . . ?
 N6 B2 N2 109.16(13) . . ?
 N6 B2 N3 110.76(12) . . ?
 N6 B2 H2A 111.1(9) . . ?
 N5 B1 N1 111.91(13) . . ?
 N5 B1 N4 111.80(13) . . ?
 N5 B1 H1A 110.4(9) . . ?
 N1 B1 N4 105.67(11) . . ?
 N1 B1 H1A 110.3(9) . . ?
 N4 B1 H1A 106.5(8) . . ?

loop_
  _geom_torsion_atom_site_label_1
  _geom_torsion_atom_site_label_2
  _geom_torsion_atom_site_label_3
  _geom_torsion_atom_site_label_4
  _geom_torsion
  _geom_torsion_site_symmetry_1
  _geom_torsion_site_symmetry_2
  _geom_torsion_site_symmetry_3
  _geom_torsion_site_symmetry_4
  _geom_torsion_publ_flag
 N2 N1 C1 C2 0.11(18) . . . . ?
 N2 N1 B1 N5 -98.16(16) . . . . ?
 N2 N1 B1 N4 23.75(18) . . . . ?
 N2 C3 C2 C1 0.7(2) . . . . ?
 N5 C7 C8 C9 -0.32(17) . . . . ?
 N5 C14 C13 C12 -179.23(14) . . . . ?
 N5 C14 C9 C8 0.02(16) . . . . ?
 N5 C14 C9 C10 179.40(13) . . . . ?
 N1 N2 C3 C2 -0.65(18) . . . . ?
 N1 N2 B2 N3 -37.08(17) . . . . ?
 N1 N2 B2 N6 -155.90(13) . . . . ?
 N1 C1 C2 C3 -0.5(2) . . . . ?
 N4 N3 C4 C5 0.12(18) . . . . ?
 N4 N3 B2 N2 28.54(18) . . . . ?
 N4 N3 B2 N6 146.29(13) . . . . ?
 N4 C6 C5 C4 0.3(2) . . . . ?
 N3 N4 C6 C5 -0.25(19) . . . . ?
 N3 N4 B1 N5 89.85(16) . . . . ?
 N3 N4 B1 N1 -32.13(18) . . . . ?
 N3 C4 C5 C6 -0.3(2) . . . . ?
 N6 C15 C16 C17 -0.52(18) . . . . ?
 N6 C22 C17 C16 -0.64(17) . . . . ?
 N6 C22 C17 C18 178.50(14) . . . . ?
 N6 C22 C21 C20 -178.68(15) . . . . ?
 C7 N5 C14 C13 178.15(15) . . . . ?
 C7 N5 C14 C9 -0.20(16) . . . . ?
 C7 N5 B1 N1 32.9(2) . . . . ?
 C7 N5 B1 N4 -85.41(18) . . . . ?
 C7 C8 C9 C14 0.18(16) . . . . ?
 C7 C8 C9 C10 -179.06(16) . . . . ?
 C14 N5 C7 C8 0.33(17) . . . . ?
 C14 N5 B1 N1 -152.20(13) . . . . ?
 C14 N5 B1 N4 89.48(16) . . . . ?
 C14 C13 C12 C11 0.4(2) . . . . ?
 C14 C9 C10 C11 -0.1(2) . . . . ?
 C8 C9 C10 C11 179.08(16) . . . . ?
 C13 C14 C9 C8 -178.49(13) . . . . ?
 C13 C14 C9 C10 0.9(2) . . . . ?
 C13 C12 C11 C10 0.4(2) . . . . ?
 C15 N6 C22 C17 0.34(16) . . . . ?
 C15 N6 C22 C21 -179.86(15) . . . . ?
 C15 N6 B2 N2 -115.77(15) . . . . ?
 C15 N6 B2 N3 129.01(15) . . . . ?
 C22 N6 C15 C16 0.12(18) . . . . ?
 C22 N6 B2 N2 53.9(2) . . . . ?
 C22 N6 B2 N3 -61.36(19) . . . . ?
 C22 C17 C16 C15 0.71(17) . . . . ?
 C22 C17 C18 C19 0.5(2) . . . . ?
 C22 C21 C20 C19 -0.1(2) . . . . ?
 C9 C14 C13 C12 -1.1(2) . . . . ?
 C9 C10 C11 C12 -0.5(2) . . . . ?
 C17 C22 C21 C20 1.1(2) . . . . ?
 C17 C18 C19 C20 0.5(3) . . . . ?
 C16 C17 C18 C19 179.33(17) . . . . ?
 C21 C22 C17 C16 179.54(14) . . . . ?
 C21 C22 C17 C18 -1.3(2) . . . . ?
 C21 C20 C19 C18 -0.7(3) . . . . ?
 C3 N2 N1 C1 0.32(17) . . . . ?
 C3 N2 N1 B1 -174.60(13) . . . . ?
 C3 N2 B2 N3 149.52(15) . . . . ?
 C3 N2 B2 N6 30.7(2) . . . . ?
 C1 N1 B1 N5 88.09(19) . . . . ?
 C1 N1 B1 N4 -150.00(15) . . . . ?
 C6 N4 N3 C4 0.08(17) . . . . ?
 C6 N4 N3 B2 179.11(14) . . . . ?
 C6 N4 B1 N5 -82.76(19) . . . . ?
 C6 N4 B1 N1 155.25(15) . . . . ?
 C4 N3 B2 N2 -152.65(15) . . . . ?
 C4 N3 B2 N6 -34.9(2) . . . . ?
 C18 C17 C16 C15 -178.23(17) . . . . ?
 B2 N2 N1 C1 -174.25(13) . . . . ?
 B2 N2 N1 B1 10.8(2) . . . . ?
 B2 N2 C3 C2 173.56(15) . . . . ?
 B2 N3 C4 C5 -178.82(15) . . . . ?
 B2 N6 C15 C16 171.50(14) . . . . ?
 B2 N6 C22 C17 -170.84(14) . . . . ?
 B2 N6 C22 C21 9.0(3) . . . . ?
 B1 N5 C7 C8 175.90(14) . . . . ?
 B1 N5 C14 C13 2.3(2) . . . . ?
 B1 N5 C14 C9 -176.06(13) . . . . ?
 B1 N1 C1 C2 174.62(15) . . . . ?
 B1 N4 N3 C4 -173.80(13) . . . . ?
 B1 N4 N3 B2 5.2(2) . . . . ?
 B1 N4 C6 C5 173.31(15) . . . . ?

_shelx_res_file
;
TITL pj171_reprocess_a.res in Pbca
    pj171_reprocess.res
    created by SHELXL-2018/3 at 09:46:24 on 25-Feb-2021
REM Old TITL PJ171_reprocess in Pbca
REM SHELXT solution in Pbca: R1 0.155, Rweak 0.205, Alpha 0.026
REM <I/s> 0.763 for 534 systematic absences, Orientation as input
REM Formula found by SHELXT: C24 N6
CELL 0.71073 7.8774 22.1348 22.9407 90 90 90
ZERR 8 0.0002 0.0005 0.0006 0 0 0
LATT 1
SYMM 0.5-X,-Y,0.5+Z
SYMM -X,0.5+Y,0.5-Z
SYMM 0.5+X,0.5-Y,-Z
SFAC C H B N
UNIT 176 160 16 48

L.S. 20
PLAN  5
CONF
BOND
list 4
fmap 2 53
MORE -1
BOND $H
ACTA
REM <olex2.extras>
REM <HklSrc "%.\\PJ171_reprocess.hkl">
REM </olex2.extras>

WGHT    0.049700    2.012500
FVAR       0.33463
N2    4    0.287703    0.413044    0.654925    11.00000    0.02631    0.01822 =
         0.02561    0.00159    0.00453   -0.00090
N5    4    0.597553    0.520817    0.633070    11.00000    0.02849    0.01860 =
         0.02477    0.00098    0.00157   -0.00332
N1    4    0.317669    0.464404    0.624057    11.00000    0.02789    0.01737 =
         0.02747    0.00231    0.00059   -0.00078
N4    4    0.580743    0.416037    0.586543    11.00000    0.02706    0.02155 =
         0.02752   -0.00196    0.00452   -0.00505
N3    4    0.559254    0.367864    0.622608    11.00000    0.02327    0.01994 =
         0.03185   -0.00059   -0.00068   -0.00099
N6    4    0.356089    0.307031    0.683352    11.00000    0.03042    0.02279 =
         0.02625    0.00418   -0.00231   -0.00108
C7    1    0.604715    0.525257    0.693064    11.00000    0.03096    0.02112 =
         0.02510    0.00005    0.00261    0.00044
AFIX  43
H7    2    0.536569    0.503254    0.718463    11.00000   -1.20000
AFIX   0
C14   1    0.718891    0.560309    0.611081    11.00000    0.02397    0.01479 =
         0.03024   -0.00025    0.00044   -0.00017
C8    1    0.724335    0.565979    0.710314    11.00000    0.03043    0.02265 =
         0.02638   -0.00500   -0.00160    0.00270
AFIX  43
H8    2    0.751134    0.576522    0.748462    11.00000   -1.20000
AFIX   0
C13   1    0.765269    0.571565    0.553370    11.00000    0.02878    0.02170 =
         0.02989    0.00047   -0.00005   -0.00110
AFIX  43
H13   2    0.711941    0.551737    0.522677    11.00000   -1.20000
AFIX   0
C15   1    0.349210    0.276568    0.736259    11.00000    0.03073    0.02560 =
         0.02756    0.00640    0.00210    0.00589
AFIX  43
H15   2    0.403216    0.289241    0.770171    11.00000   -1.20000
AFIX   0
C22   1    0.259509    0.273869    0.644010    11.00000    0.02309    0.01797 =
         0.03421    0.00047    0.00004    0.00194
C9    1    0.800928    0.589444    0.658332    11.00000    0.02433    0.01799 =
         0.03172   -0.00436   -0.00072    0.00294
C12   1    0.892937    0.613105    0.543271    11.00000    0.02849    0.02546 =
         0.03509    0.00578    0.00591   -0.00102
AFIX  43
H12   2    0.925426    0.621534    0.505155    11.00000   -1.20000
AFIX   0
C17   1    0.192515    0.222903    0.673498    11.00000    0.02366    0.01958 =
         0.04339    0.00259    0.00768    0.00277
C10   1    0.930729    0.631356    0.646508    11.00000    0.02498    0.02101 =
         0.04120   -0.00750   -0.00104   -0.00075
AFIX  43
H10   2    0.986164    0.651038    0.676846    11.00000   -1.20000
AFIX   0
C16   1    0.253422    0.225976    0.731876    11.00000    0.03281    0.02481 =
         0.03862    0.00918    0.00994    0.00456
AFIX  43
H16   2    0.231478    0.198364    0.761488    11.00000   -1.20000
AFIX   0
C11   1    0.974599    0.642859    0.589654    11.00000    0.02576    0.02081 =
         0.04708    0.00123    0.00291   -0.00359
AFIX  43
H11   2    1.059702    0.670780    0.581672    11.00000   -1.20000
AFIX   0
C21   1    0.226046    0.284909    0.585273    11.00000    0.03330    0.02122 =
         0.03598    0.00096   -0.00380    0.00207
AFIX  43
H21   2    0.272362    0.318158    0.566263    11.00000   -1.20000
AFIX   0
C3    1    0.123437    0.411955    0.668976    11.00000    0.03060    0.02609 =
         0.03577   -0.00229    0.01111   -0.00150
AFIX  43
H3    2    0.070246    0.381310    0.689845    11.00000   -1.20000
AFIX   0
C1    1    0.170135    0.494590    0.619807    11.00000    0.03484    0.02446 =
         0.03828    0.00224   -0.00102    0.00722
AFIX  43
H1    2    0.155141    0.531281    0.600740    11.00000   -1.20000
AFIX   0
C6    1    0.700809    0.401678    0.547516    11.00000    0.03649    0.03154 =
         0.03977   -0.00772    0.01523   -0.00751
AFIX  43
H6    2    0.739316    0.426725    0.517775    11.00000   -1.20000
AFIX   0
C4    1    0.665855    0.324071    0.605876    11.00000    0.02649    0.02406 =
         0.05122   -0.00546   -0.00102    0.00155
AFIX  43
H4    2    0.676211    0.286336    0.623345    11.00000   -1.20000
AFIX   0
C20   1    0.121774    0.244757    0.556345    11.00000    0.03698    0.02886 =
         0.04124   -0.00579   -0.00944    0.00443
AFIX  43
H20   2    0.097303    0.251089    0.517160    11.00000   -1.20000
AFIX   0
C2    1    0.044761    0.462733    0.648070    11.00000    0.02805    0.03312 =
         0.04729   -0.00384    0.00560    0.00594
AFIX  43
H2    2   -0.068845    0.473369    0.652112    11.00000   -1.20000
AFIX   0
C18   1    0.086549    0.183222    0.642617    11.00000    0.02953    0.02487 =
         0.05954   -0.00074    0.00611   -0.00552
AFIX  43
H18   2    0.040217    0.149604    0.661006    11.00000   -1.20000
AFIX   0
C5    1    0.758030    0.344117    0.558379    11.00000    0.03102    0.03323 =
         0.05806   -0.01218    0.01460   -0.00200
AFIX  43
H5    2    0.841291    0.323066    0.538045    11.00000   -1.20000
AFIX   0
C19   1    0.052018    0.194544    0.585006    11.00000    0.03202    0.02834 =
         0.06374   -0.01017   -0.00719   -0.00396
AFIX  43
H19   2   -0.018909    0.168464    0.564584    11.00000   -1.20000
AFIX   0
B2    3    0.431011    0.368509    0.674171    11.00000    0.02916    0.02011 =
         0.02521    0.00123   -0.00130   -0.00087
B1    3    0.491560    0.478750    0.595597    11.00000    0.02853    0.02069 =
         0.02320    0.00061    0.00088   -0.00378
H2A   2    0.491509    0.385407    0.714361    11.00000    0.02698
H1A   2    0.473087    0.498296    0.551735    11.00000    0.02595
HKLF 4


REM  pj171_reprocess_a.res in Pbca
REM wR2 = 0.1280, GooF = S = 1.072, Restrained GooF = 1.072 for all data
REM R1 = 0.0526 for 3899 Fo > 4sig(Fo) and 0.0789 for all 5208 data
REM 279 parameters refined using 0 restraints

END

WGHT      0.0496      2.0126

REM Highest difference peak  0.324,  deepest hole -0.339,  1-sigma level  0.121
Q1    1   0.2481  0.2587  0.7422  11.00000  0.05    0.32
Q2    1   0.1354  0.2440  0.5161  11.00000  0.05    0.31
Q3    1   0.7157  0.4425  0.5134  11.00000  0.05    0.30
Q4    1   0.0537  0.1998  0.5358  11.00000  0.05    0.29
Q5    1   0.7071  0.5600  0.7606  11.00000  0.05    0.28
;
_shelx_res_checksum                8897
_shelx_hkl_file
;
   0   0   4 9999.00   41.03
   0   0   5    5.30    2.43
   0   0  -5    9.95    3.02
   0   0  -5   17.46    4.11
   0   0   5   10.67    3.08
   0   0   5    6.73    2.46
   0   0  -6   34.39    2.97
   0   0  -6   37.46    3.07
   0   0   6   35.03    3.20
   0   0   6   34.64    3.15
   0   0   6   34.81    3.17
   0   0   7   -0.22    1.59
   0   0  -7    3.85    1.65
   0   0   7    1.13    1.33
   0   0   7   -1.84    1.42
   0   0  -7    1.05    1.23
   0   0   7   -2.58    1.58
   0   0  -8   31.35    3.30
   0   0  -8   30.36    3.31
   0   0   8   29.29    2.94
   0   0   8   28.96    3.24
   0   0   9   -1.10    1.47
   0   0  -9   -0.82    1.81
   0   0  -9    0.87    1.37
   0   0   9    1.21    1.56
   0   0 -10 1218.84   21.75
   0   0 -10 1235.52   21.52
   0   0  10 1250.99   22.58
   0   0  10 1250.21   20.30
   0   0 -11    5.79    2.34
   0   0 -11    5.96    3.17
   0   0  11    6.88    2.58
   0   0  11    4.09    2.29
   0   0 -12    3.75    2.32
   0   0  12    0.63    1.85
   0   0  12   -1.91    2.03
   0   0  13    1.99    2.24
   0   0 -13    4.26    2.60
   0   0 -14    8.17    3.16
   0   0  14    4.98    2.03
   0   0  15    2.33    2.11
   0   0 -15   -1.10    2.56
   0   0 -16    0.38    2.19
   0   0  16    4.66    2.81
   0   0  17    4.58    2.88
   0   0 -17    0.59    2.38
   0   0 -18   24.08    4.73
   0   0  18   28.77    5.09
   0   0 -18   22.12    2.32
   0   0  19    0.12    2.51
   0   0 -19   -0.89    2.60
   0   0 -19   -0.12    1.03
   0   0 -20   35.95    5.90
   0   0 -20   39.59    2.80
   0   0  20   44.75    5.94
   0   0 -21    2.57    3.17
   0   0  21    4.37    3.26
   0   0  21   -0.20    3.43
   0   0 -22  186.52   13.40
   0   0  22  189.27   12.70
   0   0  22  193.82   13.70
   0   0 -23    2.63    3.36
   0   0  23    7.19    3.93
   0   0  23   -3.30    3.95
   0   0 -24   19.44    5.57
   0   0  24   26.05    6.10
   0   0  24   26.40    5.52
   0   0 -25   -0.61    3.21
   0   0  25   -3.39    3.33
   0   0  25    3.37    3.87
   0   0 -26    6.46    3.95
   0   0  26   -2.36    3.65
   0   0  26    1.74    3.23
   0   0 -27    4.57    3.42
   0   0  27    1.63    3.45
   0   0  27   -1.22    3.45
   0   0 -28  115.56   12.92
   0   0  28   96.48   11.26
   0   0  28  114.65   12.66
   0   0  29    0.87    4.25
   0   0  29    7.04    4.68
   0   0  30   63.83    9.53
   0   0  31    1.86    3.47
   0  -1   4   12.96    3.03
   0   1   4   24.91    2.69
   0   1  -4   27.52    2.92
   0  -1   4    7.61    2.88
   0   1   4   16.45    2.52
   0   1  -4   23.86    2.80
   0  -1  -4   14.03    2.37
   0  -1  -4   11.15    2.73
   0   1  -5    1.53    1.60
   0  -1   5   -0.91    1.26
   0   1   5    0.99    1.34
   0  -1   5   -1.82    1.40
   0  -1   5   -0.25    1.22
   0  -1  -5   -1.63    1.51
   0  -1  -5   -0.45    1.23
   0   1  -5    1.85    1.43
   0   1   5    0.32    1.39
   0   1   5   -1.23    1.51
   0  -1  -5    1.63    1.49
   0  -1   6   -1.67    1.58
   0  -1   6   -0.73    1.54
   0  -1   6    1.24    1.37
   0   1  -6    1.10    1.48
   0  -1  -6   -2.47    1.74
   0   1   6    0.96    1.55
   0   1   6   -1.73    1.50
   0  -1  -6    0.18    1.35
   0   1  -6   -1.48    1.37
   0  -1  -6    1.23    1.78
   0   1   6    0.46    1.75
   0   1   7   -1.27    1.60
   0  -1   7    0.68    1.55
   0   1  -7    0.66    1.24
   0   1   7   -1.97    1.65
   0  -1   7    0.55    1.51
   0  -1  -7    0.08    1.69
   0  -1   7   -0.89    1.56
   0  -1  -7    0.83    1.37
   0   1  -7   -0.12    1.46
   0   1   7    1.71    1.51
   0   1  -8   -0.56    1.40
   0  -1   8   -0.63    1.49
   0  -1  -8    0.98    1.77
   0   1  -8   -0.60    1.31
   0  -1  -8   -0.69    1.39
   0   1   8    0.87    1.35
   0  -1   8    0.58    0.71
   0   1  -9    1.10    1.55
   0  -1  -9   -0.11    1.49
   0   1  -9    0.99    1.41
   0  -1   9   -0.51    1.50
   0  -1  -9    2.69    1.76
   0   1   9    2.93    2.08
   0  -1   9    0.65    0.65
   0   1 -10   10.27    3.00
   0  -1 -10    1.45    1.58
   0  -1 -10    0.98    2.02
   0   1 -10   11.23    3.39
   0  -1  10    6.54    2.63
   0  -1  10    7.07    2.99
   0   1  10    1.16    1.92
   0  -1  10    4.11    1.10
   0  -1 -11   -1.49    1.78
   0   1 -11   -0.44    1.70
   0   1  11   -1.09    1.65
   0  -1 -11   -3.01    1.95
   0  -1  11    0.26    1.84
   0   1 -11   -0.48    2.09
   0  -1  11    3.97    2.31
   0   1  11    2.25    2.15
   0  -1  11    0.27    0.66
   0   1 -12    4.92    2.64
   0   1  12   12.93    3.61
   0  -1 -12   20.28    4.51
   0  -1  12    1.85    2.29
   0  -1  12    0.54    2.02
   0   1  12   16.41    4.67
   0  -1  12    0.76    0.72
   0   1 -13    1.58    2.42
   0  -1  13    1.77    2.02
   0  -1 -13   -0.26    2.19
   0   1  13    0.55    1.73
   0   1 -13   -0.29    0.82
   0  -1  13    0.43    0.63
   0  -1  14   -1.10    1.79
   0   1  14   -2.10    1.79
   0  -1 -14   -1.97    2.05
   0   1 -14   -1.42    2.45
   0   1 -14   -0.62    0.87
   0  -1  15   -0.21    2.15
   0  -1 -15    4.71    3.22
   0   1 -15    3.76    2.97
   0   1  15    5.41    2.84
   0   1 -15    0.30    0.86
   0   1  16   -0.98    2.35
   0  -1 -16   -2.89    2.70
   0  -1  16   -0.45    2.36
   0   1 -16   -1.66    2.89
   0   1 -16   -1.62    0.99
   0  -1 -17   -3.41    2.64
   0   1 -17   -5.43    3.48
   0   1  17    4.33    2.76
   0   1 -17   -0.60    1.05
   0  -1  17   -1.70    2.52
   0   1  18   -0.43    2.17
   0  -1 -18   -1.66    2.48
   0   1 -18    3.24    2.60
   0   1 -18   -0.84    0.94
   0  -1  18    1.42    2.44
   0  -1  18    1.52    2.99
   0  -1 -19    4.56    3.49
   0   1 -19   -4.45    3.07
   0   1  19    3.36    2.66
   0   1 -19    0.34    0.92
   0  -1  19   -0.96    3.00
   0  -1  19    1.90    2.59
   0  -1 -20   -5.14    3.49
   0   1  20   -2.16    2.97
   0   1 -20   -2.55    3.01
   0  -1  20   -3.24    3.04
   0  -1  20   -0.22    2.49
   0  -1 -21    1.00    2.56
   0   1 -21   -2.21    3.27
   0  -1  21   -3.83    3.77
   0  -1  21    5.93    3.05
   0   1  21    3.48    3.05
   0  -1 -22    7.08    4.02
   0   1 -22    6.43    3.81
   0  -1  22   13.94    5.07
   0  -1  22    5.28    3.63
   0   1  22   -2.45    2.78
   0  -1 -23    0.41    3.21
   0   1 -23   -5.65    3.84
   0  -1  23   -3.21    3.62
   0   1  23   -2.30    2.80
   0  -1  23    2.50    3.46
   0   1 -24   -3.27    3.70
   0  -1 -24    1.68    3.08
   0  -1  24    7.12    4.78
   0   1  24    8.22    4.16
   0   1  24    4.09    4.64
   0  -1  24    1.51    3.03
   0   1 -25    1.01    3.11
   0  -1 -25   -0.13    3.52
   0  -1  25    4.46    3.15
   0   1  25    7.90    5.20
   0  -1  25   -4.67    3.87
   0   1  25   -4.14    3.56
   0  -1 -26    2.58    3.38
   0   1 -26   -1.17    3.62
   0  -1  26    2.83    3.07
   0   1  26    6.03    4.43
   0   1  26   -0.33    2.92
   0  -1  26   -3.28    3.85
   0   1 -27   -1.48    3.26
   0  -1 -27   -6.00    4.24
   0   1  27    0.15    2.84
   0  -1  27   -3.29    3.82
   0  -1  27   -0.20    3.35
   0   1  27    0.72    3.72
   0  -1 -28    1.54    3.28
   0   1 -28    5.97    3.37
   0   1  28   -2.82    3.73
   0   1  28    8.40    4.89
   0  -1  28    5.38    3.89
   0  -1  28    6.93    4.20
   0  -1  29   -0.82    3.64
   0   1  29    3.45    3.80
   0   1  29    2.60    3.34
   0  -1  29   -3.67    3.79
   0   1  30    4.53    4.22
   0  -1  30    2.69    3.86
   0   1  31    5.09    4.51
   0   2  -4 2653.76   19.46
   0  -2   4 2499.88   18.69
   0  -2  -4 2570.73   19.43
   0   2   4 2558.23   19.61
   0  -2  -4 2515.91   19.27
   0  -2   4 2560.37   19.56
   0  -2  -4 2568.02   14.35
   0   2  -4 2515.84   13.93
   0  -2  -4 2519.65   21.63
   0  -2   4 2458.62   19.86
   0   2  -4 2626.32   20.82
   0  -2   4 2579.30   21.12
   0   2  -4 2631.38   20.42
   0   2   5  415.31    8.85
   0   2  -5  422.62    8.91
   0  -2   5  411.66    8.83
   0   2   5  432.69    8.78
   0  -2  -5  415.25    8.93
   0  -2   5  423.75    8.73
   0  -2  -5  407.16    8.74
   0   2  -5  417.60    8.78
   0   2   5  417.61    5.82
   0   2  -5  419.31    5.66
   0   2   5  408.43    5.83
   0   2  -5  416.56    5.73
   0  -2  -5  400.41    9.55
   0   2   5  414.89    9.57
   0  -2   5  426.09    9.25
   0   2  -5  394.37    8.90
   0  -2   5  387.99    8.79
   0  -2   6  886.51   14.00
   0  -2   6  870.97   13.61
   0   2   6  876.19   14.13
   0   2  -6  833.50   13.97
   0   2  -6  875.54   13.79
   0  -2  -6  854.62   13.84
   0  -2  -6  872.61   13.83
   0   2   6  879.19   13.82
   0   2  -6  867.61   13.89
   0   2  -6  855.77    8.08
   0   2   6  862.90    8.29
   0   2  -6  851.59    7.98
   0   2   6  847.68    8.36
   0   2   6  861.15   14.88
   0  -2  -6  828.35   14.82
   0  -2   6  853.69   14.06
   0  -2   6  870.68   14.20
   0   2  -7    2.17    1.77
   0  -2  -7   -0.54    1.22
   0  -2   7    2.93    1.86
   0   2   7    2.22    1.41
   0  -2  -7    1.49    1.71
   0   2   7    1.26    1.51
   0   2  -7    3.32    1.66
   0   2   7   -0.24    0.61
   0   2   7    1.01    0.63
   0   2  -7    0.53    0.64
   0   2  -7    1.25    0.64
   0  -2  -7   -0.40    1.58
   0   2   7    2.89    1.72
   0  -2   7    1.88    1.70
   0   2  -8  664.22   14.11
   0  -2  -8  647.62   13.78
   0   2  -8  663.33   13.87
   0  -2  -8  645.25   13.93
   0   2   8  623.71    6.86
   0   2   8  633.64    6.85
   0   2  -8  618.50    6.42
   0   2  -8  619.28    6.38
   0   2   8  645.16   14.72
   0  -2  -8  620.29   14.73
   0  -2   8  640.42   13.92
   0  -2  -8  641.42    7.08
   0  -2   8  641.49   13.82
   0   2  -9   59.57    4.72
   0  -2  -9   50.82    4.46
   0   2  -9   57.89    4.53
   0  -2  -9   50.61    4.31
   0   2   9   50.31    1.88
   0  -2  -9   47.93    4.52
   0   2   9   52.61    4.69
   0   2  -9   48.93    1.97
   0  -2  -9   52.52    2.10
   0  -2   9   55.76    4.70
   0  -2   9   59.78    4.82
   0  -2 -10  181.12    8.24
   0   2 -10  181.25    8.35
   0   2 -10  178.97    8.48
   0  -2 -10  188.37    8.69
   0   2  10  190.35    8.95
   0   2 -10  177.11    3.81
   0  -2  10  184.17    8.27
   0  -2  10  178.94    8.37
   0  -2 -10  175.10    3.69
   0   2 -11    3.91    2.04
   0  -2 -11    0.53    1.86
   0  -2 -11    0.57    1.98
   0  -2  11    5.94    2.92
   0   2 -11    0.64    1.63
   0   2 -11    3.49    0.99
   0   2  11    2.76    2.09
   0  -2  11    1.38    0.90
   0  -2  11    2.31    2.82
   0  -2 -12 1427.92   25.54
   0   2 -12 1443.21   25.81
   0   2 -12 1378.34   11.33
   0  -2  12 1384.15   13.53
   0  -2  12 1413.12   25.54
   0  -2  12 1445.24   25.40
   0   2  13  178.86    8.76
   0   2 -13  172.97    9.69
   0  -2 -13  176.75    9.68
   0   2 -13  159.82    4.12
   0  -2  13  185.61   10.12
   0  -2  13  178.81    9.60
   0  -2  13  159.86    4.63
   0   2  14    2.45    2.05
   0   2 -14    6.53    2.73
   0  -2 -14    4.58    2.28
   0   2 -14    2.74    0.87
   0  -2  14    8.19    3.74
   0  -2  14    2.76    0.98
   0  -2  14    3.69    2.80
   0   2 -15  192.79   10.83
   0  -2 -15  184.59   10.61
   0   2 -15  178.85    4.30
   0   2  15  199.51    9.90
   0  -2  15  183.28   10.39
   0  -2  15  183.40    4.60
   0  -2  15  197.59   10.78
   0  -2 -16    0.68    2.33
   0   2  16    1.90    2.16
   0   2 -16   -0.09    2.91
   0   2 -16    1.21    0.67
   0  -2  16    2.79    2.98
   0  -2  16    0.26    2.34
   0  -2  16    0.66    0.72
   0   2 -17    4.16    3.03
   0  -2 -17    4.84    2.98
   0   2  17    8.52    3.00
   0   2 -17    7.46    0.99
   0  -2  17    4.89    2.81
   0  -2  17    8.80    2.79
   0   2 -18    2.69    2.52
   0  -2 -18    2.28    3.31
   0   2  18    4.03    2.75
   0   2 -18    2.23    0.60
   0  -2  18    4.27    2.83
   0  -2  18    2.23    2.46
   0   2 -19  126.79   10.11
   0  -2 -19  134.70   10.54
   0  -2  19  144.97   10.98
   0  -2  19  144.49   10.38
   0   2  19  153.36   10.39
   0  -2 -20   30.34    5.69
   0   2 -20   28.93    5.30
   0   2  20   42.03    5.95
   0  -2  20   41.60    6.64
   0  -2  20   33.57    5.70
   0   2 -21   40.98    6.49
   0  -2 -21   55.10    7.34
   0   2  21   38.84    5.95
   0  -2  21   45.66    6.69
   0  -2  21   31.79    5.67
   0  -2 -22   94.15    9.86
   0   2 -22   94.94    9.68
   0   2  22   87.32    8.69
   0  -2  22   94.26    9.32
   0  -2  22  100.94   10.14
   0  -2 -23    0.12    3.22
   0   2 -23   -3.16    4.25
   0  -2  23    5.34    3.41
   0   2  23    0.71    2.75
   0  -2  23    4.23    3.53
   0   2 -24  118.74   11.56
   0  -2 -24  106.56   11.10
   0  -2  24   90.67    9.55
   0   2  24  116.48   10.46
   0  -2  24  110.52   11.03
   0   2 -25    5.21    3.48
   0  -2 -25    9.16    4.31
   0  -2  25    8.04    3.96
   0   2  25    8.66    4.09
   0  -2  25    5.18    3.30
   0   2 -26    1.08    3.05
   0  -2 -26    4.35    3.22
   0  -2  26   -0.99    3.36
   0   2  26   12.51    5.43
   0  -2  26    0.03    4.61
   0   2  26    0.29    2.85
   0  -2 -27   -6.38    4.17
   0   2 -27   -0.94    3.39
   0   2  27    1.23    3.61
   0   2  27    1.87    2.90
   0  -2  27    3.85    3.46
   0  -2  27    6.99    3.99
   0  -2 -28   27.26    6.62
   0   2 -28   25.90    6.63
   0  -2  28   20.17    5.96
   0   2  28   25.03    6.03
   0   2  28   34.76    7.45
   0  -2  28   30.69    6.58
   0   2  29   -7.86    5.27
   0  -2  29    1.46    3.18
   0   2  29    1.61    3.74
   0  -2  29   -7.99    5.48
   0  -2  30    3.21    4.44
   0   2  30    4.81    3.98
   0   2  31    5.74    3.95
   0  -3   3    0.59    1.08
   0   3   3   -0.94    0.99
   0  -3  -3   -0.59    0.89
   0   3  -3   -1.81    1.11
   0   3  -3   -0.84    0.94
   0   3   3   -2.86    1.17
   0  -3  -3   -0.05    0.98
   0  -3  -3   -0.75    0.98
   0   3   3   -1.60    1.16
   0  -3   3   -0.43    0.93
   0   3  -3   -0.66    0.97
   0  -3  -3   -0.32    0.97
   0   3   3   -0.99    0.86
   0   3  -3   -1.63    1.02
   0  -3   3   -0.94    0.86
   0   3   3    0.20    1.11
   0   3   3    0.76    1.06
   0  -3  -3    0.02    1.00
   0  -3   3   -0.04    0.71
   0  -3  -3    0.33    1.07
   0  -3  -3   -1.31    1.31
   0  -3   3   -0.83    1.11
   0   3   3    0.00    1.04
   0  -3   3    0.35    1.07
   0   3  -3   -0.59    1.11
   0   3  -3    1.57    1.15
   0  -3  -4   -1.02    1.07
   0   3  -4   -1.38    1.10
   0   3   4   -1.03    1.18
   0   3   4    1.57    1.18
   0  -3  -4    0.75    1.05
   0   3  -4   -0.43    1.02
   0   3   4    1.57    1.20
   0  -3   4   -0.06    0.97
   0  -3  -4    1.84    1.21
   0   3   4    1.63    1.08
   0  -3  -4   -0.44    0.96
   0  -3   4   -0.79    0.97
   0   3  -4    1.89    1.08
   0   3  -4   -0.03    0.98
   0   3   4    0.92    1.14
   0   3   4   -0.24    1.43
   0   3   4   -0.68    1.35
   0   3  -4    0.63    0.75
   0  -3  -4    0.84    1.48
   0  -3   4    1.07    0.75
   0  -3   4    1.72    1.40
   0  -3   4   -1.16    1.28
   0   3  -4    0.14    1.19
   0   3  -4    0.07    1.23
   0   3   5    0.90    1.34
   0   3  -5    1.30    1.25
   0  -3  -5   -0.35    1.19
   0  -3  -5   -1.08    1.13
   0   3  -5   -0.41    1.16
   0   3   5    0.79    1.22
   0   3  -5   -0.02    1.37
   0   3  -5   -1.48    1.01
   0  -3  -5   -0.60    0.96
   0   3  -5   -0.79    0.91
   0   3   5   -0.09    0.89
   0   3   5   -0.95    0.95
   0   3   5    9.12    2.29
   0   3   5   11.82    2.17
   0   3   5    9.51    1.98
   0   3  -5    2.13    0.82
   0  -3  -5    7.78    2.41
   0  -3   5    3.40    0.81
   0   3  -5    3.94    1.62
   0  -3   5    1.35    1.79
   0  -3   5    5.53    1.93
   0   3   6   -1.78    1.49
   0   3  -6   -0.12    1.37
   0  -3  -6   -2.76    1.86
   0   3  -6   -0.63    1.31
   0  -3  -6   -1.02    1.43
   0   3   6   -1.76    1.59
   0   3  -6   -0.51    1.28
   0   3  -6   -1.83    1.07
   0   3   6   -1.45    0.94
   0   3  -6   -1.08    0.96
   0   3   6   -1.29    0.98
   0   3   6   -1.25    1.79
   0  -3   6   -0.25    0.74
   0   3  -6    0.05    0.62
   0  -3  -6   -0.23    1.57
   0   3  -6   -1.31    1.40
   0  -3   6    0.72    1.42
   0  -3   6   -0.82    1.64
   0   3  -7   -1.88    1.76
   0   3  -7   -0.99    1.64
   0  -3  -7   -0.56    1.27
   0  -3  -7   -1.72    1.42
   0   3   7    0.02    1.25
   0   3   7   -0.59    1.71
   0   3  -7    0.09    1.22
   0   3  -7   -0.43    0.75
   0   3   7    1.12    0.94
   0   3  -7   -0.30    0.80
   0   3   7   -0.48    0.72
   0  -3   7   -0.76    0.61
   0  -3  -7    0.14    1.68
   0   3  -7   -1.06    0.64
   0   3   7   -0.02    1.41
   0  -3   7   -1.30    1.65
   0  -3   7    0.20    1.45
   0   3  -8    0.67    1.51
   0  -3  -8    2.61    2.02
   0  -3  -8   -0.61    1.49
   0   3  -8   -1.52    1.72
   0   3  -8    0.58    1.57
   0   3  -8   -1.03    0.81
   0   3  -8   -1.44    0.87
   0   3   8   -0.87    0.76
   0   3   8    2.05    0.91
   0  -3  -8   -0.43    1.72
   0   3   8    1.25    1.95
   0   3  -8    0.39    0.56
   0  -3   8   -1.19    1.55
   0  -3   8   -0.12    1.50
   0   3  -9   -1.15    1.80
   0  -3  -9   -0.55    1.98
   0  -3  -9   -0.69    1.50
   0   3  -9   -2.94    1.67
   0   3   9   -0.10    0.73
   0   3  -9   -0.48    0.75
   0   3  -9    0.18    0.67
   0   3   9    0.91    0.80
   0  -3  -9    0.23    1.80
   0   3   9    0.01    1.73
   0   3  -9    0.28    0.55
   0  -3   9   -1.23    1.80
   0  -3   9    2.07    2.01
   0  -3 -10   -1.70    1.86
   0  -3 -10   -3.28    2.11
   0   3 -10   -1.66    1.93
   0   3 -10   -1.41    1.47
   0   3 -10    0.55    0.71
   0   3  10    1.17    0.88
   0   3  10   -0.48    0.74
   0   3 -10    1.19    0.65
   0  -3 -10   -1.40    2.11
   0   3  10    0.74    1.95
   0   3 -10    0.42    0.55
   0  -3  10    0.26    2.03
   0  -3 -10   -0.97    0.97
   0  -3  10    1.86    2.01
   0   3 -11   -3.91    2.08
   0  -3 -11   -2.01    1.80
   0   3 -11    0.02    1.80
   0   3 -11    0.73    0.70
   0   3  11    1.19    0.86
   0  -3 -11   -0.06    0.57
   0  -3 -11    1.51    2.51
   0   3  11    1.05    2.33
   0   3 -11   -1.04    0.67
   0  -3  11   -2.30    2.22
   0  -3  11   -3.89    2.25
   0  -3 -11    1.13    0.90
   0  -3 -12   -3.03    2.34
   0  -3  12    2.61    1.02
   0   3 -12    5.52    1.04
   0  -3 -12    0.40    0.55
   0   3  12   -0.49    0.66
   0  -3 -12   -0.59    2.07
   0   3 -12    5.72    1.10
   0  -3  12    6.81    3.55
   0  -3 -12    0.23    0.66
   0  -3  12    4.93    3.13
   0   3  13    0.08    0.46
   0  -3  13   -0.13    0.51
   0   3 -13    1.01    2.07
   0  -3 -13   -1.58    2.32
   0  -3 -13   -0.73    0.58
   0  -3  13    0.76    2.13
   0  -3  13    2.15    2.62
   0   3 -14   -1.19    1.98
   0  -3 -14   -1.26    2.74
   0  -3  14   -0.65    0.84
   0  -3  14   -0.03    2.08
   0  -3  14    2.13    2.46
   0  -3 -15   10.87    3.85
   0   3  15    9.36    3.31
   0   3 -15    6.21    3.19
   0  -3  15    4.40    3.69
   0  -3  15    3.77    3.01
   0  -3  15    2.07    1.24
   0   3  16   -0.05    2.16
   0  -3 -16    1.10    2.59
   0   3 -16   -3.02    3.25
   0  -3  16   -0.55    2.47
   0  -3  16    0.46    2.24
   0  -3  16   -0.78    0.86
   0  -3 -17   -3.98    3.01
   0   3  17   -0.27    2.23
   0   3 -17    2.99    2.56
   0  -3  17    0.77    0.82
   0  -3  17   -7.22    3.41
   0  -3  17    0.23    2.28
   0   3 -18    2.49    2.66
   0  -3 -18    1.17    2.44
   0   3  18    2.69    2.45
   0  -3  18   -0.99    0.95
   0  -3  18    2.01    2.98
   0  -3  18    1.98    2.58
   0  -3 -19   -2.36    3.89
   0   3  19    2.06    2.85
   0   3 -19    4.43    3.21
   0  -3  19    5.49    3.27
   0  -3  19    6.10    4.15
   0  -3 -20   -0.69    3.03
   0   3 -20    2.41    2.64
   0   3  20    1.64    2.86
   0  -3  20   -1.19    2.81
   0  -3  20    5.96    3.80
   0   3 -21   -4.19    3.46
   0   3  21   -2.24    2.77
   0  -3 -21    0.43    3.23
   0  -3  21    2.25    2.98
   0  -3  21    0.40    3.96
   0   3 -22    4.77    3.46
   0   3  22    0.03    2.63
   0  -3 -22    0.25    2.78
   0  -3  22    0.77    3.92
   0  -3  22    5.60    4.00
   0   3 -23    1.91    3.41
   0  -3 -23   -0.28    3.62
   0   3  23    6.42    3.20
   0  -3  23   -3.99    4.12
   0  -3  23   -0.59    3.59
   0   3 -24    9.33    4.80
   0  -3 -24    0.12    3.03
   0   3  24    0.43    2.82
   0  -3  24    2.80    4.03
   0  -3  24    6.40    4.49
   0  -3 -25   -2.35    3.29
   0   3 -25    4.78    3.80
   0   3  25    0.25    2.95
   0  -3  25    2.84    3.87
   0  -3  25    6.29    3.43
   0   3 -26    1.20    3.44
   0  -3 -26   -2.43    3.76
   0  -3  26    2.39    3.73
   0   3  26   -7.88    4.22
   0  -3  26   -5.18    4.73
   0   3 -27   -0.04    3.50
   0  -3 -27   -1.69    3.23
   0   3  27    2.93    3.61
   0   3  27    3.54    3.45
   0  -3  27   -9.38    5.10
   0  -3  27   -5.03    3.59
   0   3 -28    1.44    3.58
   0  -3 -28    1.21    3.64
   0   3  28    0.53    3.30
   0  -3  28   -5.91    4.84
   0  -3  28    2.84    3.79
   0   3  28    3.36    4.00
   0  -3  29   -9.81    5.64
   0   3  29   -0.26    3.19
   0  -3  29   -3.87    3.98
   0   3  30   -0.21    3.72
   0  -3  30   -0.54    3.87
   0   3  31    4.31    4.07
   0  -4   0   49.58    3.11
   0   4   0   51.84    3.12
   0  -4   0   55.65    3.06
   0  -4   0   51.99    3.00
   0  -4   0   51.53    3.02
   0   4   0   52.43    2.97
   0   4   0   47.38    2.70
   0  -4   0   49.69    2.77
   0  -4   0   52.04    2.92
   0   4   1   74.65    3.86
   0  -4   1   74.27    3.78
   0  -4  -1   76.89    3.80
   0   4  -1   76.56    3.97
   0  -4  -1   79.00    3.67
   0  -4   1   78.85    3.68
   0   4   1   80.53    3.72
   0  -4  -1   83.18    3.74
   0   4   1   77.53    3.68
   0  -4   1   77.28    3.65
   0   4  -1   80.91    3.69
   0   4  -1   78.49    3.72
   0  -4  -1   78.00    3.82
   0   4   1   74.48    3.73
   0   4   1   78.15    3.55
   0  -4  -1   71.75    3.39
   0  -4  -1   76.36    3.48
   0   4  -1   77.34    3.46
   0  -4   1   79.84    3.44
   0   4   1   70.05    3.35
   0  -4   1   80.62    3.83
   0   4  -1   78.51    3.42
   0  -4  -2 1380.60   10.15
   0   4  -2 1394.46    9.86
   0  -4  -2 1334.61    9.99
   0   4   2 1371.51   10.31
   0   4  -2 1361.15    9.63
   0   4   2 1367.19   16.21
   0   4  -2 1350.42   15.92
   0  -4  -2 1415.91   16.60
   0  -4   2 1357.85   15.96
   0   4   2 1408.66   10.24
   0  -4  -2 1389.13   14.95
   0  -4  -2 1406.28   14.79
   0   4   2 1392.29   14.91
   0   4   2 1395.34   14.95
   0   4  -2 1407.60   14.86
   0  -4   2 1386.58   14.64
   0   4  -2 1438.66   15.17
   0  -4   2 1398.31   14.74
   0  -4  -2 1386.83   14.69
   0   4   2 1343.66   15.81
   0   4   2 1352.99   14.58
   0  -4  -2 1343.44   14.53
   0  -4  -2 1341.71   16.06
   0   4  -2 1394.36   15.06
   0   4  -2 1391.19   14.55
   0   4   2 1322.72   14.31
   0  -4   2 1352.20   14.27
   0  -4   2 1362.31   14.76
   0   4  -3  361.28    6.24
   0  -4  -3  357.12    6.35
   0   4   3  367.51    6.50
   0  -4  -3  355.93    6.31
   0   4   3  338.63    8.57
   0   4  -3  358.42    6.14
   0   4  -3  355.19    8.87
   0   4   3  368.98    6.35
   0  -4   3  357.20    8.82
   0   4  -3  355.41    7.51
   0   4   3  346.93    7.50
   0   4   3  356.97    7.62
   0  -4  -3  355.87    7.66
   0  -4   3  353.74    7.45
   0   4  -3  354.37    7.56
   0  -4   3  346.77    7.44
   0  -4  -3  355.97    7.56
   0  -4  -3  357.13    7.83
   0   4   3  328.94    7.59
   0  -4   3  344.39    6.30
   0   4   3  332.78    7.69
   0  -4  -3  337.07    8.56
   0  -4  -3  347.42    7.79
   0   4   3  352.07    8.62
   0   4  -3  345.87    7.77
   0   4  -3  371.35    8.43
   0  -4   3  362.03    8.37
   0  -4   3  351.16    7.72
   0   4   4   18.11    1.90
   0  -4   4   11.31    2.31
   0   4  -4   12.36    1.70
   0   4   4   14.94    1.86
   0   4  -4   15.85    1.90
   0  -4  -4   16.92    1.99
   0  -4  -4   15.84    1.81
   0  -4   4   13.10    1.84
   0   4   4   13.53    1.80
   0   4   4   14.65    1.89
   0  -4   4   13.32    1.83
   0   4  -4   13.94    1.82
   0  -4  -4   13.84    1.86
   0   4  -4   10.97    1.69
   0  -4  -4   14.90    1.92
   0  -4  -4   14.79    2.23
   0   4   4   13.67    1.98
   0  -4   4   13.89    1.48
   0   4   4   12.15    2.08
   0  -4  -4   15.19    2.62
   0  -4  -4   16.35    2.25
   0   4   4   14.51    2.17
   0   4  -4   14.82    2.21
   0   4  -4   16.17    2.29
   0  -4   4   12.51    2.04
   0  -4   4   15.92    2.49
   0   4  -5  880.05   12.62
   0  -4   5  904.08   15.73
   0   4   5  894.80   12.84
   0  -4  -5  873.17   12.62
   0   4  -5  871.64   12.75
   0   4   5  889.21   13.12
   0  -4  -5  880.41   12.86
   0   4  -5  905.52   12.06
   0  -4   5  884.12   11.67
   0   4  -5  891.95   11.84
   0  -4  -5  888.20   11.94
   0   4   5  885.07   11.90
   0   4   5  879.60   11.92
   0  -4  -5  892.24   12.01
   0  -4   5  852.19    9.29
   0  -4  -5  869.68   15.36
   0   4   5  909.55   15.57
   0   4   5  867.74   13.86
   0   4   5  849.47   13.54
   0   4  -5  902.66   14.23
   0   4  -5  917.18   15.15
   0  -4   5  880.99   13.87
   0  -4   5  881.25   14.97
   0   4  -6  408.86    9.46
   0   4   6  398.35    9.42
   0   4  -6  415.00    9.68
   0   4   6  396.29    9.53
   0  -4  -6  403.52    9.65
   0  -4  -6  395.60    9.41
   0   4  -6  413.89    8.18
   0   4   6  395.01    8.06
   0   4  -6  403.78    8.02
   0   4   6  397.71    8.11
   0   4   6  401.54    9.93
   0  -4   6  382.81    6.05
   0   4   6  410.48   11.04
   0  -4  -6  384.40   10.92
   0   4   6  381.57    9.69
   0   4  -6  403.89   10.30
   0  -4   6  403.75   10.60
   0  -4   6  402.89   10.13
   0   4  -6  419.97   10.78
   0   4  -7   45.98    3.68
   0   4  -7   51.28    3.77
   0  -4  -7   47.35    3.65
   0  -4  -7   46.76    3.76
   0   4  -7   50.23    2.95
   0   4   7   47.49    2.91
   0   4   7   50.62    2.95
   0   4  -7   47.72    2.83
   0   4   7   45.42    4.06
   0   4   7   45.24    3.71
   0  -4  -7   52.10    4.51
   0   4   7   48.28    3.61
   0  -4   7   48.20    2.12
   0   4  -7   47.36    2.19
   0   4  -7   45.69    3.82
   0  -4   7   49.07    3.88
   0  -4   7   51.08    4.41
   0   4  -7   47.34    3.85
   0  -4  -8 1129.45   18.49
   0   4  -8 1158.02   18.61
   0   4  -8 1138.18   18.21
   0  -4  -8 1158.09   18.61
   0   4   8 1147.17   13.59
   0   4   8 1148.81   13.74
   0   4  -8 1131.94   13.27
   0   4  -8 1139.70   13.40
   0  -4   8 1120.82    9.81
   0   4   8 1133.31   18.61
   0   4  -8 1127.07    9.69
   0  -4  -8 1153.24   20.89
   0   4   8 1133.25   20.67
   0   4   8 1115.94   18.45
   0   4  -8 1156.08   19.78
   0  -4   8 1158.98   19.42
   0  -4   8 1129.38   19.88
   0   4  -9  104.81    6.24
   0  -4  -9   98.97    6.08
   0   4  -9  100.72    5.92
   0  -4  -9  112.40    6.22
   0   4   9  105.24    4.20
   0   4   9  105.82    4.20
   0   4  -9  103.06    4.01
   0   4  -9  103.90    4.01
   0   4  -9  109.88    2.98
   0   4   9   98.81    6.44
   0  -4  -9  110.25    7.02
   0   4  -9  105.50    6.59
   0  -4   9  109.57    6.43
   0  -4   9  104.13    6.71
   0  -4 -10  140.01    7.40
   0   4 -10  159.80    7.90
   0   4 -10  140.60    7.31
   0  -4 -10  152.41    7.64
   0   4 -10  143.47    4.64
   0   4  10  139.61    4.74
   0   4 -10  140.32    4.54
   0   4  10  148.46    4.92
   0   4  10  153.09    8.48
   0   4 -10  151.75    3.36
   0  -4 -10  152.63    8.61
   0  -4  10  153.93    8.05
   0  -4  10  150.79    8.02
   0  -4 -11  732.84   17.88
   0   4 -11  765.13   18.01
   0   4 -11  772.39   17.85
   0   4 -11  747.14   10.13
   0   4 -11  729.15   10.10
   0   4  11  741.64   10.64
   0   4  11  736.39   10.55
   0   4 -11  744.80    7.13
   0   4  11  758.27   19.29
   0  -4 -11  766.43   19.49
   0  -4  11  775.19   18.32
   0  -4  11  791.03   18.65
   0   4 -12  117.16    7.58
   0  -4 -12  107.46    7.31
   0   4 -12  109.85    3.78
   0   4  12  111.82    4.05
   0   4  12  110.62    4.00
   0  -4 -12  110.72    7.88
   0  -4 -12  113.11    3.96
   0  -4  12  122.30    8.14
   0  -4  12  120.29    7.88
   0   4 -13  146.56    8.59
   0  -4 -13  134.31    8.44
   0  -4  13  133.17    4.19
   0   4  13  134.53    4.16
   0   4 -13  132.16    3.93
   0  -4 -13  133.79    3.85
   0  -4 -13  135.57    9.06
   0  -4  13  136.17    8.60
   0  -4  13  132.94    8.48
   0  -4 -13  137.97    4.26
   0  -4 -14   35.74    4.98
   0   4 -14   39.94    5.28
   0   4  14   34.45    2.03
   0  -4  14   32.95    1.96
   0  -4 -14   30.68    1.73
   0   4 -14   30.47    1.76
   0  -4 -14   35.98    5.19
   0  -4  14   44.32    5.46
   0  -4 -14   32.84    2.00
   0  -4  14   38.14    5.12
   0  -4  15  596.68    7.33
   0   4  15  573.62    6.95
   0  -4 -15  613.17   19.19
   0   4 -15  619.02   19.21
   0  -4 -15  582.42    7.47
   0  -4  15  592.34   11.27
   0  -4  15  617.55   19.28
   0  -4  15  613.86   19.12
   0   4 -16  218.47   12.12
   0   4  16  226.75   11.11
   0  -4 -16  210.09   11.68
   0  -4  16  233.71   12.55
   0  -4  16  222.78    6.89
   0  -4  16  231.86   12.41
   0   4 -17   15.33    4.10
   0   4  17    7.91    2.69
   0  -4 -17   10.33    3.58
   0  -4  17    6.58    1.57
   0  -4  17   11.88    3.88
   0  -4  17   11.66    4.14
   0   4 -18   89.62    8.52
   0  -4 -18  101.96    8.72
   0  -4  18   94.01    4.19
   0  -4  18   96.49    8.54
   0  -4  18   99.21    8.87
   0   4  18  108.01    8.17
   0  -4 -19   19.02    4.63
   0   4 -19   15.79    4.46
   0   4  19   19.65    4.20
   0  -4  19   20.32    4.67
   0  -4  19   23.37    5.64
   0  -4 -20   32.98    5.64
   0   4  20   51.50    6.25
   0   4 -20   51.55    6.85
   0  -4  20   48.72    6.59
   0  -4  20   44.18    6.61
   0  -4 -21   80.35    8.69
   0   4 -21   88.15    9.54
   0  -4  21   68.64    8.27
   0   4  21   69.18    7.33
   0  -4  21   83.01    8.90
   0  -4 -22    8.07    3.41
   0   4 -22   17.25    5.03
   0   4  22   13.56    3.93
   0  -4  22   14.97    4.86
   0  -4  22   10.02    4.54
   0   4  23   10.09    3.74
   0  -4 -23   15.72    5.06
   0   4 -23    8.60    4.26
   0  -4  23    7.12    3.72
   0  -4  23   12.69    4.30
   0   4 -24   86.05    9.61
   0  -4 -24   75.30    9.53
   0   4  24   79.68    8.69
   0  -4  24   84.05    9.95
   0  -4  24   69.92    9.07
   0   4 -25   15.21    4.91
   0  -4 -25   16.56    5.61
   0   4  25   19.51    5.12
   0  -4  25   19.46    5.51
   0  -4  25   24.01    5.67
   0  -4 -26    2.42    3.46
   0   4 -26    2.45    3.32
   0   4  26   -0.91    3.09
   0  -4  26   -4.16    3.90
   0  -4  26    8.52    5.07
   0   4 -27    7.36    4.41
   0  -4 -27   15.50    6.09
   0   4  27   11.06    4.28
   0  -4  27   16.73    6.20
   0  -4  27   18.22    5.44
   0  -4 -28    5.92    3.92
   0   4 -28    6.80    4.18
   0   4  28    5.08    4.42
   0  -4  28    2.21    4.00
   0  -4  28    9.57    4.38
   0   4  28   12.31    4.56
   0   4  29   11.77    5.27
   0   4  29   18.24    5.70
   0  -4  29   15.24    6.21
   0  -4  29   19.20    5.91
   0   4  30   38.03    7.92
   0  -4  30   34.56    7.56
   0   4  31   13.51    5.86
   0  -5   0    1.50    1.55
   0   5   0    0.82    1.55
   0  -5   0   -1.06    1.16
   0   5   0   -0.88    1.28
   0   5   0   -0.04    1.22
   0  -5   0    2.61    1.66
   0  -5   0    1.39    1.56
   0  -5   0    0.38    1.30
   0  -5   0    0.39    1.31
   0   5   0    1.06    1.28
   0   5   0    3.11    1.70
   0  -5   1   -0.74    1.46
   0  -5  -1    3.91    1.82
   0   5  -1    2.00    1.66
   0   5   1    1.41    1.72
   0   5  -1   -0.85    1.45
   0  -5  -1    0.13    1.32
   0   5  -1    0.01    1.34
   0  -5  -1    1.54    1.41
   0   5   1   -1.61    1.40
   0  -5   1    0.68    1.36
   0  -5   1   -2.24    1.50
   0   5   1   -0.56    1.40
   0  -5  -1    3.07    1.67
   0   5   1    0.25    1.49
   0  -5  -1   -0.09    1.37
   0  -5   1    0.19    1.29
   0  -5   1   -0.32    1.32
   0   5   1   -1.77    1.30
   0   5  -1   -1.41    1.13
   0  -5  -1    1.74    1.49
   0   5   1   -0.67    1.29
   0   5  -1    2.31    1.42
   0   5   2    1.10    1.61
   0  -5  -2    1.06    1.43
   0   5  -2   -0.50    0.59
   0  -5  -2    0.53    0.68
   0  -5  -2   -0.50    0.64
   0  -5   2    1.85    1.54
   0   5  -2    4.75    1.82
   0   5  -2    0.89    0.65
   0   5  -2   -0.66    1.24
   0  -5  -2    0.79    1.61
   0  -5   2   -1.29    1.39
   0  -5  -2   -2.01    1.67
   0   5   2    0.25    1.20
   0   5   2    1.06    1.47
   0   5  -2   -0.84    1.20
   0  -5   2   -1.24    1.38
   0   5   2   -0.14    1.33
   0  -5  -2    0.08    1.64
   0  -5  -2   -1.79    1.46
   0   5  -2   -0.13    1.19
   0  -5  -2   -1.22    1.31
   0   5   2   -1.47    1.26
   0  -5   2    1.03    1.33
   0  -5   2   -0.51    1.56
   0   5   2    1.38    1.44
   0   5  -2    0.24    1.29
   0  -5   2   -0.56    1.35
   0   5  -3    0.83    1.79
   0  -5   3   -0.37    1.39
   0  -5  -3   -1.77    1.02
   0   5  -3   -0.64    0.85
   0  -5  -3   -0.82    1.44
   0  -5  -3   -0.63    0.91
   0   5  -3   -0.75    0.86
   0   5   3    1.10    1.78
   0   5   3   -0.28    1.35
   0   5   3   -1.09    1.48
   0   5  -3   -1.37    1.50
   0  -5  -3    0.70    1.22
   0   5  -3   -1.79    1.41
   0  -5   3   -0.05    1.42
   0  -5  -3    0.39    1.41
   0  -5   3   -0.53    1.30
   0   5   3    0.42    1.49
   0   5   3    1.20    1.23
   0  -5  -3   -0.53    1.48
   0  -5  -3   -0.83    1.76
   0  -5   3   -1.13    1.14
   0  -5   3   -0.32    1.44
   0  -5  -3   -0.16    1.25
   0  -5   3    0.23    1.49
   0   5  -3    0.13    1.12
   0   5   3    1.32    1.62
   0   5  -3   -0.95    1.25
   0  -5  -4   -0.79    0.99
   0   5  -4    0.78    1.73
   0   5   4   -0.83    2.06
   0  -5   4   -1.74    1.49
   0   5  -4   -0.99    1.08
   0  -5  -4   -0.40    1.09
   0   5  -4   -1.84    1.19
   0  -5   4   -1.74    1.43
   0   5   4   -0.45    1.05
   0  -5   4   -1.95    1.37
   0   5  -4   -1.28    1.36
   0   5  -4   -2.40    1.36
   0  -5  -4   -2.13    1.42
   0   5   4   -0.29    1.20
   0  -5  -4   -3.71    1.73
   0  -5  -4    0.48    1.54
   0  -5   4   -1.12    0.97
   0   5   4   -0.38    1.61
   0   5   4   -0.86    1.43
   0  -5  -4   -0.50    1.43
   0  -5  -4   -0.40    1.49
   0  -5   4    1.35    1.42
   0   5   4    0.32    1.41
   0  -5   4   -0.06    1.52
   0   5  -4    1.10    1.28
   0   5  -4    0.55    1.27
   0  -5  -5   -0.16    1.14
   0   5  -5   -1.03    1.13
   0  -5   5   -0.98    1.77
   0  -5  -5   -1.46    1.39
   0   5  -5   -2.19    1.42
   0  -5  -5   -0.89    1.23
   0  -5  -5    0.08    1.25
   0   5   5    0.33    1.12
   0   5  -5   -0.79    1.37
   0  -5   5    0.96    1.13
   0   5   5   -0.98    1.47
   0  -5   5    1.47    1.32
   0   5  -5   -0.78    1.34
   0   5   5    0.61    1.28
   0  -5  -5   -0.95    1.85
   0  -5  -5   -0.97    1.46
   0  -5  -5    0.65    1.36
   0  -5   5    0.21    0.86
   0   5   5    2.08    1.45
   0  -5   5   -0.69    1.58
   0   5  -5   -1.19    1.37
   0   5  -5   -1.58    1.74
   0  -5   5    0.24    1.48
   0   5   5   -1.43    1.53
   0   5  -6   -0.21    1.34
   0  -5  -6   -0.58    1.38
   0   5  -6   -1.60    1.25
   0  -5   6    0.03    1.39
   0  -5  -6   -1.00    1.47
   0   5  -6   -0.44    1.31
   0   5  -6    0.69    1.07
   0   5  -6    0.57    1.09
   0   5   6   -1.63    1.43
   0   5   6   -2.07    1.41
   0   5   6   -1.59    1.31
   0  -5  -6    0.59    1.65
   0   5   6    0.18    1.41
   0   5   6    0.10    1.44
   0  -5   6   -0.57    0.77
   0  -5   6    0.61    1.54
   0   5  -6    1.94    1.28
   0  -5   6   -0.58    1.62
   0   5  -7   -1.21    1.19
   0   5  -7   -0.50    1.95
   0   5  -7   -1.79    1.82
   0  -5  -7   -2.13    1.47
   0  -5  -7   -1.70    1.50
   0   5   7   -1.03    1.16
   0   5  -7    1.73    1.25
   0   5  -7   -0.30    1.15
   0   5   7   -0.30    0.99
   0   5   7   -1.88    1.77
   0  -5   7   -0.54    0.79
   0   5   7   -0.40    1.35
   0  -5  -7    0.17    1.86
   0   5   7   -0.22    1.48
   0   5  -7   -0.03    1.32
   0  -5   7   -1.13    1.97
   0  -5   7    0.86    1.79
   0   5  -8   -1.39    2.00
   0  -5  -8   -2.05    1.63
   0   5  -8   -2.34    1.58
   0   5  -8   -2.12    1.62
   0  -5  -8   -4.29    1.67
   0   5   8   -0.16    0.98
   0   5  -8   -0.70    0.93
   0   5  -8   -0.24    1.01
   0   5   8   -1.58    1.26
   0  -5  -8   -0.62    1.89
   0   5   8    0.54    1.58
   0   5   8   -1.09    1.89
   0   5   8   -1.82    1.65
   0  -5   8   -0.16    0.79
   0  -5   8    0.43    1.68
   0   5  -8    1.02    1.77
   0  -5   8   -1.55    1.73
   0   5  -9   -1.23    1.67
   0  -5  -9   -0.72    1.77
   0  -5  -9    0.83    1.86
   0   5  -9   -2.29    1.85
   0   5  -9   -2.50    2.23
   0   5   9   -0.75    1.05
   0   5  -9    0.65    1.07
   0   5  -9    0.09    0.96
   0   5   9    0.25    1.03
   0  -5   9   -0.42    0.83
   0   5   9   -0.08    1.73
   0   5   9   -0.61    1.89
   0  -5  -9   -0.38    2.17
   0   5   9   -1.93    1.50
   0  -5   9   -1.28    1.67
   0  -5   9   -0.83    1.92
   0  -5 -10   -3.54    1.94
   0   5 -10   -1.01    1.85
   0  -5 -10    1.50    1.72
   0   5 -10   -1.58    2.02
   0   5 -10   -0.69    1.11
   0   5 -10   -0.45    1.22
   0   5  10   -0.60    0.99
   0   5  10   -0.40    1.00
   0   5  10   -0.15    1.93
   0   5  10    1.13    2.01
   0  -5  10    0.02    0.75
   0  -5 -10   -2.87    2.35
   0   5  10   -2.62    1.90
   0  -5  10   -0.06    2.00
   0  -5  10   -1.40    1.80
   0  -5 -11    0.64    1.91
   0   5 -11   -1.69    2.00
   0   5 -11    1.32    2.40
   0   5  11   -1.18    1.35
   0   5 -11    0.32    0.90
   0   5  11   -0.12    1.19
   0   5 -11   -0.27    1.03
   0  -5 -11    1.72    2.95
   0   5  11    2.70    2.24
   0   5  11    0.95    1.95
   0  -5  11   -0.46    2.08
   0  -5  11    0.05    2.22
   0   5 -12   -1.97    2.20
   0  -5 -12   -4.74    2.81
   0   5  12    1.19    1.16
   0   5  12   -1.30    0.99
   0   5 -12   -2.00    1.25
   0   5 -12   -0.79    0.91
   0  -5 -12   -3.36    2.31
   0   5  12    0.71    1.97
   0   5  12   -0.56    1.90
   0  -5  12    0.69    2.07
   0  -5  12   -1.47    2.34
   0   5 -13   -1.30    2.00
   0  -5 -13   -4.25    2.68
   0   5 -13   -1.30    1.09
   0   5  13    0.64    0.90
   0   5  13   -0.07    0.96
   0  -5 -13    4.14    3.06
   0  -5  13    0.28    2.24
   0  -5  13    2.71    2.43
   0  -5 -13    1.41    0.94
   0  -5 -14   -3.05    2.75
   0   5 -14   -0.76    2.07
   0  -5 -14    0.15    0.77
   0   5 -14   -0.20    0.92
   0   5  14   -0.03    0.87
   0  -5 -14   -3.77    3.10
   0  -5  14   -3.00    2.38
   0  -5 -14   -0.34    0.89
   0  -5  14   -1.45    2.93
   0   5 -15    2.32    3.14
   0  -5 -15   -0.19    2.35
   0   5 -15    1.79    0.92
   0  -5  15   -0.10    0.85
   0   5  15    1.18    1.01
   0  -5 -15    0.34    0.93
   0  -5 -15    2.43    3.40
   0  -5  15    0.90    2.63
   0  -5  15    6.54    3.53
   0  -5 -15    0.60    0.92
   0  -5 -16   -3.01    3.39
   0   5 -16   -0.89    2.57
   0  -5 -16    0.88    0.81
   0   5 -16    0.35    0.67
   0  -5  16    0.12    0.79
   0   5  16    1.95    0.93
   0  -5 -16    1.56    4.18
   0  -5  16   -2.42    2.55
   0  -5  16    3.01    3.23
   0  -5 -16    0.59    1.01
   0  -5  17    0.50    0.68
   0  -5  17   -0.12    0.69
   0   5  17    0.23    0.58
   0  -5  17    1.23    0.66
   0   5 -17   -0.72    2.54
   0  -5 -17   -4.13    3.17
   0  -5  17   -4.28    3.43
   0  -5  17   -3.20    2.49
   0  -5  17   -1.02    1.34
   0   5  18   -1.16    2.60
   0  -5 -18    2.62    2.95
   0   5 -18    0.35    2.63
   0  -5  18    0.00    1.24
   0  -5  18    2.71    3.00
   0  -5  18   -0.35    2.72
   0   5  19   -2.33    2.23
   0  -5 -19   -1.43    2.87
   0   5 -19   -4.88    3.50
   0  -5  19    2.15    2.89
   0  -5  19    5.55    3.40
   0   5 -20   -0.10    3.08
   0  -5 -20   -1.69    3.71
   0   5  20   -3.20    2.29
   0  -5  20   -0.93    2.84
   0  -5  20   -3.87    2.82
   0   5  21   -2.42    2.89
   0  -5 -21    3.43    3.04
   0   5 -21   -0.07    2.77
   0  -5  21    2.45    3.10
   0   5  22    3.94    2.83
   0  -5 -22   -3.08    2.95
   0   5 -22   -0.42    3.03
   0  -5  22   -8.26    4.20
   0  -5  22    6.69    3.33
   0  -5 -23   -3.54    3.35
   0   5  23   -1.15    2.74
   0   5 -23   -1.24    3.87
   0  -5  23    2.22    3.33
   0  -5  23    4.57    3.70
   0  -5 -24   -2.62    3.33
   0   5  24   -4.50    3.30
   0   5 -24    4.59    4.07
   0   5  24   -0.91    3.23
   0  -5  24    1.17    3.56
   0  -5  24   -2.34    3.79
   0   5 -25   -0.24    3.61
   0  -5 -25   -2.26    3.48
   0   5  25   -0.77    3.30
   0  -5  25    6.31    3.95
   0  -5  25   -0.33    3.19
   0   5  25   -3.52    2.90
   0   5 -26   -1.33    4.19
   0  -5 -26   -1.04    3.47
   0   5  26   -3.43    3.45
   0  -5  26    8.17    4.70
   0   5  26   -1.28    3.05
   0  -5  26   -2.20    3.46
   0   5 -27    8.54    4.91
   0  -5 -27    2.79    3.15
   0   5  27   11.14    4.82
   0  -5  27    5.24    4.28
   0   5  27    4.55    2.80
   0  -5  27   -0.32    3.34
   0   5 -28   -1.68    3.86
   0  -5 -28   -6.71    4.89
   0   5  28    3.98    3.74
   0  -5  28    4.46    4.20
   0  -5  28    0.60    4.12
   0   5  28   -1.49    3.01
   0   5  29   -0.67    4.15
   0  -5  29   -1.12    3.96
   0  -5  29    4.19    5.08
   0   5  30    4.77    4.62
   0  -6   0  645.80   12.84
   0   6   0  621.20   12.71
   0   6   0  652.32   12.51
   0  -6   0  654.42   12.56
   0   6   0  648.58   12.56
   0  -6   0  666.60   12.57
   0  -6   0  627.39   12.59
   0   6   0  654.91   12.18
   0   6   0  652.96   11.84
   0  -6   0  643.42   12.22
   0  -6   0  627.43   11.65
   0  -6   1   25.69    2.96
   0   6   1   24.17    2.91
   0  -6  -1   30.37    3.32
   0   6  -1   28.64    3.10
   0   6   1   25.91    2.76
   0   6  -1   28.31    2.93
   0  -6  -1   25.21    2.82
   0  -6  -1   26.64    2.97
   0   6  -1   26.41    2.90
   0  -6   1   25.12    2.67
   0   6   1   27.07    3.00
   0  -6   1   25.65    2.95
   0   6   1   28.27    2.89
   0  -6  -1   25.30    2.88
   0   6   1   24.62    2.68
   0  -6  -1   26.75    2.77
   0   6  -1   29.87    3.18
   0   6  -1   27.39    2.60
   0   6  -1   26.69    2.64
   0  -6  -1   26.72    2.92
   0   6   1   25.40    2.70
   0  -6   1   23.46    2.49
   0  -6   1   27.52    2.94
   0   6  -2   63.27    4.53
   0  -6  -2   59.20    2.12
   0   6  -2   60.87    2.03
   0  -6  -2   60.40    2.21
   0  -6   2   64.45    4.51
   0   6   2   59.78    4.37
   0  -6  -2   65.29    4.57
   0   6  -2   63.82    2.08
   0  -6  -2   63.67    4.01
   0   6  -2   60.59    3.99
   0   6   2   66.71    4.21
   0  -6   2   60.24    3.97
   0   6   2   61.09    4.07
   0  -6   2   57.72    3.99
   0   6  -2   65.52    4.22
   0  -6  -2   63.33    4.08
   0  -6  -2   61.19    4.04
   0   6   2   62.38    4.24
   0  -6  -2   64.24    4.40
   0   6  -2   65.84    4.00
   0   6   2   61.16    4.05
   0   6  -2   60.78    3.79
   0  -6   2   58.65    3.78
   0  -6  -2   61.09    3.97
   0   6   2   63.47    3.96
   0  -6   2   60.34    4.16
   0   6   3  364.64   10.48
   0   6  -3  371.72    6.16
   0   6  -3  385.22    6.32
   0  -6   3  388.02   10.71
   0  -6  -3  391.23   10.84
   0  -6  -3  378.82    6.55
   0   6  -3  365.47   10.33
   0  -6  -3  375.08    6.48
   0  -6  -3  387.68    9.72
   0  -6   3  375.85    9.64
   0   6  -3  390.50    9.74
   0  -6  -3  393.24    9.74
   0   6   3  389.76    9.84
   0  -6   3  389.47    9.61
   0   6   3  392.53    9.82
   0   6  -3  405.22    9.93
   0  -6  -3  375.30   10.50
   0  -6  -3  370.42    9.46
   0  -6  -3  368.03    9.61
   0   6   3  379.73    9.48
   0  -6   3  374.22    8.35
   0   6   3  370.06   10.28
   0  -6   3  374.85    9.36
   0   6  -3  367.61    9.68
   0   6   3  384.46    9.89
   0   6   3  372.46    9.30
   0  -6   3  370.41    9.67
   0   6  -3  381.87    9.41
   0   6  -4 1854.69   24.12
   0  -6  -4 1852.74   16.63
   0   6  -4 1852.67   16.18
   0   6  -4 1862.97   16.04
   0  -6  -4 1845.24   16.61
   0   6   4 1816.59   23.83
   0  -6   4 1913.95   24.26
   0   6   4 1905.58   21.52
   0  -6   4 1902.43   21.10
   0  -6   4 1858.86   21.08
   0   6   4 1826.61   21.16
   0  -6  -4 1852.15   21.05
   0  -6  -4 1850.92   21.29
   0   6  -4 1916.95   21.47
   0   6  -4 1885.48   21.28
   0   6   4 1854.43   21.35
   0  -6  -4 1786.13   21.51
   0   6   4 1813.60   23.44
   0  -6  -4 1831.30   21.48
   0  -6  -4 1829.15   23.79
   0   6   4 1769.51   20.75
   0  -6   4 1797.06   17.71
   0   6  -4 1881.92   22.65
   0  -6   4 1827.43   21.05
   0  -6   4 1828.26   22.25
   0   6  -4 1872.13   21.50
   0   6  -5  143.38    5.07
   0  -6  -5  143.47    5.34
   0  -6   5  155.02    7.43
   0  -6  -5  142.35    5.36
   0   6  -5  147.64    5.24
   0   6   5  135.36    6.99
   0   6  -5  148.43    6.09
   0  -6   5  144.68    5.90
   0   6  -5  146.99    6.07
   0   6   5  145.12    6.05
   0  -6  -5  146.96    6.03
   0  -6   5  139.84    5.91
   0  -6  -5  144.67    6.08
   0   6   5  140.62    5.98
   0  -6  -5  148.38    6.39
   0  -6   5  147.14    4.97
   0   6   5  136.89    6.80
   0  -6  -5  138.12    7.06
   0   6   5  145.18    6.34
   0   6   5  138.20    6.19
   0  -6  -5  145.30    6.36
   0  -6   5  144.73    6.37
   0   6  -5  144.66    6.34
   0  -6   5  143.74    6.83
   0   6  -5  155.68    6.93
   0  -6   6  139.17    7.22
   0   6  -6  142.20    5.64
   0  -6  -6  140.31    5.68
   0   6   6  133.27    7.32
   0  -6  -6  139.50    5.61
   0   6  -6  138.52    5.49
   0   6   6  137.78    5.84
   0   6  -6  142.87    5.93
   0   6  -6  138.43    5.81
   0   6   6  137.95    5.92
   0  -6  -6  138.35    6.49
   0  -6   6  132.41    4.66
   0  -6  -6  137.10    6.56
   0   6   6  137.51    7.16
   0  -6  -6  135.56    7.14
   0   6   6  140.04    6.51
   0   6   6  129.89    6.35
   0   6  -6  142.23    6.62
   0  -6   6  135.58    6.40
   0  -6   6  131.95    6.77
   0   6  -6  140.08    6.97
   0   6  -7  178.13    6.90
   0  -6  -7  186.54    7.11
   0  -6   7  184.45    8.66
   0  -6  -7  186.94    7.05
   0   6  -7  179.60    6.81
   0   6   7  183.22    6.76
   0   6   7  177.88    6.72
   0   6  -7  181.72    6.71
   0   6  -7  190.64    6.78
   0  -6  -7  183.16    8.65
   0   6   7  178.15    7.64
   0   6   7  170.14    7.53
   0   6   7  194.17    8.78
   0  -6   7  171.17    5.19
   0   6  -7  188.54    8.44
   0   6  -7  184.15    7.82
   0  -6   7  186.47    7.80
   0  -6   7  185.76    8.26
   0   6  -8  523.06   12.52
   0  -6  -8  517.81   12.52
   0  -6   8  512.99   14.90
   0  -6  -8  518.14   12.52
   0   6  -8  529.42   12.40
   0   6  -8  527.47   11.31
   0   6   8  527.55   11.41
   0   6   8  509.93   11.16
   0   6  -8  518.12   11.12
   0  -6   8  507.96    8.67
   0   6   8  521.10   13.56
   0   6   8  515.19   13.49
   0  -6  -8  539.19   15.46
   0   6   8  526.11   14.96
   0  -6   8  531.94   13.68
   0  -6   8  544.41   14.59
   0   6  -8  554.03   14.18
   0   6  -8  544.23   14.66
   0  -6  -9  158.48    7.53
   0   6  -9  152.66    7.31
   0   6  -9  148.42    7.07
   0  -6  -9  152.37    7.41
   0   6  -9  149.34    6.10
   0   6  -9  148.78    6.07
   0   6   9  157.17    6.24
   0   6   9  154.00    6.20
   0   6   9  149.01    7.65
   0  -6   9  146.51    4.62
   0   6   9  152.00    7.59
   0  -6  -9  167.53    9.00
   0   6   9  149.60    8.35
   0  -6   9  152.30    8.42
   0   6  -9  166.40    8.53
   0  -6   9  160.87    8.10
   0   6  -9  156.00    8.07
   0  -6 -10 1217.64   21.58
   0   6 -10 1243.24   21.44
   0   6 -10 1205.53   21.33
   0  -6 -10 1222.82   21.53
   0   6 -10 1215.37   16.89
   0   6 -10 1232.55   17.12
   0   6  10 1232.39   17.32
   0   6  10 1217.70   17.22
   0   6  10 1213.34   22.28
   0  -6 -10 1265.06   25.41
   0   6  10 1202.54   21.85
   0  -6  10 1197.29   12.58
   0  -6  10 1279.51   23.18
   0  -6  10 1232.07   23.98
   0  -6 -11  127.45    7.60
   0   6 -11  141.86    7.94
   0   6  11  137.07    5.78
   0   6 -11  134.67    5.63
   0   6 -11  130.39    5.49
   0   6  11  138.92    5.85
   0  -6  11  128.02    3.94
   0   6  11  131.10    7.79
   0   6  11  131.71    7.89
   0  -6 -11  152.39    9.34
   0  -6  11  128.52    8.39
   0  -6  11  138.12    8.25
   0  -6 -12  281.86   11.51
   0   6 -12  304.40   12.00
   0   6  12  293.35    8.40
   0   6  12  293.09    8.45
   0   6 -12  294.95    8.16
   0   6 -12  287.03    8.07
   0   6  12  305.06   12.07
   0   6  12  309.19   12.10
   0  -6 -12  307.29   13.70
   0  -6  12  314.50   12.67
   0  -6  12  301.15   12.69
   0  -6 -13   91.31    7.05
   0   6 -13   96.76    7.20
   0   6  13   96.41    4.85
   0   6 -13   93.78    4.53
   0   6  13   90.35    4.68
   0   6 -13   89.46    4.47
   0   6  13   97.82    7.37
   0  -6 -13   97.07    7.95
   0  -6  13   98.37    7.59
   0  -6  13   98.52    7.77
   0   6 -14    3.19    2.06
   0  -6 -14   11.13    3.12
   0   6 -14    8.41    1.52
   0   6 -14    7.22    1.46
   0   6  14   11.68    1.94
   0   6  14    8.51    1.48
   0   6  14    8.00    3.00
   0  -6 -14    7.03    2.96
   0  -6  14    4.59    2.66
   0  -6  14    9.32    3.03
   0  -6 -15  224.32   11.67
   0   6 -15  220.36   11.55
   0  -6 -15  221.32    6.40
   0   6 -15  218.69    6.52
   0   6  15  218.72    6.79
   0  -6 -15  228.08   13.08
   0   6  15  226.04   11.71
   0  -6  15  222.42   11.74
   0  -6 -15  228.16    6.72
   0  -6  15  231.22   12.46
   0  -6 -16  390.23   16.06
   0   6 -16  398.31   16.06
   0  -6 -16  380.92    8.01
   0  -6  16  384.62    8.61
   0   6 -16  386.99    8.25
   0   6  16  390.20    8.65
   0   6  16  401.62   16.13
   0  -6 -16  410.86   17.93
   0  -6  16  399.40   16.62
   0  -6  16  395.57   16.45
   0  -6 -16  401.58    8.43
   0  -6 -17   -0.09    2.45
   0   6 -17    3.69    3.04
   0   6  17    0.58    0.88
   0   6 -17    0.61    0.86
   0  -6 -17    1.49    0.90
   0  -6  17   -0.05    0.97
   0  -6 -17   -1.15    2.81
   0   6  17   -0.42    2.94
   0  -6 -17   -0.21    0.97
   0  -6  17    1.26    2.77
   0  -6 -18  217.06   13.08
   0   6 -18  197.16   12.15
   0  -6 -18  173.36    4.37
   0   6  18  198.21    5.09
   0  -6 -18  195.78    4.73
   0  -6  18  193.72    5.17
   0  -6  18  195.51    5.00
   0   6  18  210.79   12.48
   0  -6  18  197.74   12.25
   0  -6  18  207.23   12.93
   0  -6  18  195.30    7.63
   0  -6 -18  184.83    4.64
   0  -6 -19  257.24   14.59
   0   6 -19  279.48   14.99
   0   6  19  275.63   14.60
   0  -6  19  268.70   14.75
   0   6  19  284.91   13.27
   0  -6  19  284.43   15.39
   0  -6 -20   59.01    7.61
   0   6 -20   63.02    7.49
   0   6  20   72.08    8.10
   0  -6  20   67.78    8.08
   0   6  20   72.17    7.24
   0  -6  20   73.86    8.66
   0   6  21    4.87    3.11
   0   6 -21   -1.39    3.32
   0  -6 -21    2.99    2.97
   0   6  21    4.24    4.02
   0  -6  21    0.05    2.74
   0  -6  21    3.80    3.35
   0   6  22   33.47    5.44
   0  -6 -22   17.16    4.80
   0   6 -22   15.45    4.42
   0   6  22   19.43    4.57
   0  -6  22   18.42    4.79
   0  -6  22   22.77    5.42
   0   6  23   18.82    4.72
   0   6 -23   20.24    5.30
   0  -6 -23   15.52    5.06
   0   6  23   19.50    5.11
   0  -6  23   28.01    5.93
   0  -6  23   14.42    5.13
   0   6 -24   40.76    7.04
   0   6  24   34.55    5.64
   0  -6 -24   28.82    5.95
   0   6  24   21.11    5.85
   0  -6  24   34.91    6.58
   0  -6  24   27.33    5.74
   0  -6 -25   30.67    6.55
   0   6  25   19.27    5.14
   0   6 -25   24.16    5.47
   0   6  25   26.45    6.15
   0  -6  25   19.20    5.43
   0  -6  25   23.48    5.68
   0   6 -26   10.72    5.10
   0  -6 -26   19.20    5.60
   0   6  26   11.03    5.50
   0  -6  26   11.45    4.72
   0   6  26    5.98    3.80
   0  -6  26    5.12    4.12
   0  -6 -27    2.71    3.30
   0   6 -27   11.05    4.81
   0   6  27    5.85    4.57
   0  -6  27    8.12    5.28
   0  -6  27    6.54    4.27
   0   6  27    9.33    3.56
   0  -6 -28   17.34    6.47
   0   6 -28    9.72    4.28
   0   6  28   12.58    5.96
   0  -6  28   15.28    5.72
   0  -6  28   19.02    5.69
   0   6  29   11.34    5.52
   0  -6  29   12.60    5.33
   0  -6  29    0.52    5.02
   0   6  30   -0.92    4.16
   0  -7   0    1.72    1.71
   0   7   0    1.48    1.99
   0  -7   0   -0.85    1.53
   0   7   0    1.75    1.53
   0  -7   0    0.44    1.55
   0   7   0   -0.18    1.62
   0  -7   0    0.43    1.76
   0  -7   0    0.81    1.40
   0   7   0    1.51    1.56
   0  -7   0   -0.22    1.39
   0   7   0    4.60    2.01
   0  -7   1   -1.38    1.42
   0   7   1    1.00    1.67
   0  -7  -1   -2.46    1.61
   0   7  -1   -0.26    1.81
   0   7   1   -0.35    1.30
   0   7  -1   -0.08    1.25
   0  -7  -1    0.42    1.47
   0   7  -1   -0.82    1.67
   0   7   1    0.41    1.52
   0  -7   1   -0.89    1.57
   0  -7  -1   -2.52    1.66
   0  -7   1   -0.85    1.54
   0  -7  -1   -0.85    1.57
   0   7   1   -0.57    1.55
   0  -7   1    0.40    1.56
   0  -7  -1    1.28    1.38
   0  -7   1    0.80    1.60
   0  -7  -1    1.01    1.43
   0   7   1   -0.53    1.44
   0  -7   1    1.17    1.42
   0   7  -1    0.53    1.82
   0   7  -1    0.52    1.12
   0   7   1   -0.23    1.68
   0   7  -1    2.80    1.63
   0  -7  -2   -0.40    0.58
   0   7   2   -1.01    1.95
   0   7  -2   -0.51    0.57
   0   7  -2    0.03    0.51
   0   7  -2    0.77    1.74
   0  -7   2   -2.00    1.62
   0  -7  -2    1.57    1.62
   0  -7  -2    0.24    0.55
   0   7  -2   -1.34    1.38
   0   7   2   -1.93    1.92
   0   7   2   -0.57    1.36
   0  -7   2    1.50    1.34
   0  -7  -2   -1.73    1.60
   0   7  -2   -0.52    1.64
   0  -7   2   -2.37    2.21
   0  -7  -2   -1.31    1.54
   0  -7  -2   -1.80    1.75
   0  -7  -2    1.05    1.71
   0   7   2   -1.48    1.50
   0  -7   2   -1.05    1.54
   0  -7   2   -2.66    1.72
   0  -7  -2   -1.14    1.51
   0   7  -2   -0.43    1.38
   0   7   2   -0.88    1.55
   0   7   2   -1.17    1.67
   0   7  -2    1.69    1.65
   0   7   3   -1.27    1.66
   0  -7  -3    0.45    0.67
   0   7  -3   -0.35    0.72
   0   7  -3    1.25    1.95
   0   7  -3   -0.50    0.78
   0  -7  -3    0.66    0.74
   0  -7  -3    0.99    1.51
   0  -7   3   -1.03    1.67
   0  -7  -3   -2.53    1.84
   0  -7  -3   -1.95    1.43
   0  -7   3   -2.25    1.73
   0   7  -3   -3.02    1.82
   0   7   3   -0.66    1.45
   0  -7   3   -2.74    1.86
   0   7   3   -0.50    1.27
   0   7  -3    0.22    1.21
   0   7   3   -2.58    1.59
   0  -7   3    0.40    1.22
   0  -7  -3   -6.11    1.99
   0  -7  -3    0.87    1.41
   0   7  -3    0.95    1.22
   0   7   3   -0.76    1.46
   0  -7  -3   -1.24    1.62
   0  -7   3   -1.28    1.82
   0   7   3   -2.17    1.81
   0  -7   3   -1.11    1.34
   0  -7   3   -0.99    1.70
   0   7  -3    0.31    1.32
   0   7   4   -3.17    1.86
   0  -7  -4    0.36    0.91
   0   7  -4   -0.96    1.80
   0  -7  -4    1.58    2.04
   0  -7  -4   -0.41    0.93
   0  -7   4   -0.35    1.87
   0   7  -4   -2.21    1.08
   0   7  -4   -0.99    0.97
   0   7   4    1.39    1.51
   0  -7   4    0.84    1.17
   0   7   4    1.00    1.32
   0   7  -4    0.05    1.29
   0  -7   4    0.50    1.52
   0  -7  -4    0.21    1.49
   0   7  -4    0.57    1.79
   0  -7  -4   -0.09    1.24
   0  -7  -4   -0.13    1.67
   0   7   4    1.02    1.55
   0  -7   4   -1.58    1.26
   0   7   4   -0.90    1.47
   0  -7  -4   -0.87    1.88
   0  -7  -4    0.14    1.55
   0  -7   4   -0.15    1.63
   0  -7   4   -1.34    1.48
   0   7  -4    0.68    1.33
   0   7   4   -0.04    1.59
   0   7  -4   -0.39    1.45
   0   7   4   -0.32    1.58
   0   7  -5    0.54    1.99
   0  -7   5   -0.12    1.51
   0  -7  -5   -1.37    0.98
   0  -7  -5    0.35    1.00
   0   7  -5   -0.70    0.99
   0   7  -5   -1.08    1.11
   0   7   5   -0.48    2.14
   0   7  -5    0.61    1.58
   0   7   5   -1.27    1.37
   0  -7  -5   -1.63    1.79
   0   7  -5    0.03    1.45
   0  -7  -5   -1.07    1.38
   0   7   5    0.27    1.32
   0  -7   5   -1.45    1.57
   0   7   5    0.25    1.35
   0  -7  -5   -0.11    1.44
   0  -7  -5   -1.10    2.03
   0  -7   5   -0.82    1.03
   0   7   5   -2.05    1.99
   0  -7  -5    0.63    1.40
   0   7   5    0.13    1.63
   0  -7   5    2.56    1.68
   0   7  -5   -1.96    1.63
   0   7  -5    1.12    1.60
   0  -7   5   -2.94    2.01
   0  -7   6   -1.72    1.54
   0   7  -6   -1.04    1.27
   0   7   6   -1.82    2.29
   0  -7  -6   -0.37    1.12
   0   7  -6   -1.25    1.41
   0  -7  -6   -0.98    1.34
   0   7  -6   -0.28    1.49
   0   7  -6   -0.50    1.48
   0   7   6    0.78    1.42
   0   7   6   -2.34    1.67
   0  -7  -6   -0.33    1.81
   0   7   6   -0.16    1.35
   0  -7  -6   -1.77    1.86
   0  -7   6   -0.39    1.13
   0   7   6   -0.58    1.67
   0  -7  -6    1.96    1.96
   0   7  -6   -1.90    1.92
   0   7  -6   -2.05    1.79
   0   7   6   -0.17    1.52
   0  -7   6    0.13    1.67
   0  -7   6   -0.81    1.66
   0  -7  -7    0.07    1.31
   0  -7  -7   -0.30    1.07
   0   7  -7   -2.86    1.66
   0   7   7    0.72    2.11
   0   7  -7   -1.58    1.38
   0  -7   7   -0.22    1.93
   0   7   7   -0.48    1.39
   0   7  -7   -2.33    1.76
   0   7   7   -0.08    1.33
   0   7  -7    2.48    1.70
   0   7   7    0.35    1.44
   0   7   7    0.94    1.89
   0  -7  -7    1.97    2.25
   0  -7  -7    0.39    1.72
   0  -7   7    0.70    0.97
   0  -7  -7    0.18    1.77
   0   7   7   -0.09    1.62
   0   7  -7   -1.05    1.77
   0  -7   7    0.11    2.10
   0  -7   7    1.28    1.64
   0   7  -7    0.12    1.44
   0   7  -8   -2.38    1.74
   0  -7  -8   -0.04    1.30
   0  -7  -8   -1.59    1.68
   0   7  -8   -2.73    1.92
   0   7  -8   -0.98    1.92
   0  -7   8    2.00    1.90
   0   7  -8    0.66    1.42
   0   7   8   -0.78    1.48
   0   7   8    0.03    1.24
   0   7  -8    1.17    1.44
   0  -7   8    1.24    0.94
   0   7   8   -3.87    2.25
   0   7   8    2.59    2.08
   0  -7  -8    0.25    1.95
   0  -7   8    0.13    2.19
   0   7  -8   -0.45    1.58
   0  -7   8   -0.45    1.84
   0   7   8   -0.86    1.73
   0   7  -9   -1.00    1.78
   0  -7  -9   -1.08    1.56
   0   7  -9   -1.64    1.35
   0  -7  -9   -0.74    1.78
   0   7   9   -2.21    1.72
   0   7   9    0.42    1.18
   0   7  -9    0.04    1.16
   0   7  -9   -0.11    1.40
   0  -7   9    1.29    1.15
   0  -7  -9    0.22    2.36
   0   7   9   -0.80    1.61
   0   7  -9   -1.14    1.71
   0  -7   9    1.51    2.31
   0  -7   9    2.65    2.09
   0   7   9   -1.61    1.86
   0  -7 -10    0.39    1.55
   0   7 -10    0.18    1.82
   0   7 -10    0.66    1.89
   0  -7 -10    1.23    1.75
   0   7 -10    1.47    1.40
   0   7  10    0.31    1.50
   0   7  10   -2.10    1.38
   0   7 -10    2.00    1.67
   0  -7 -10    0.69    2.64
   0   7  10   -1.82    2.15
   0  -7  10   -0.80    0.95
   0   7  10   -0.16    1.59
   0  -7  10    0.57    1.95
   0  -7  10   -3.49    2.51
   0   7 -11   -2.75    2.14
   0  -7 -11   -1.73    2.06
   0   7  11   -0.37    1.38
   0   7  11   -1.27    1.30
   0   7 -11   -2.46    1.65
   0   7 -11   -1.04    1.14
   0   7  11    1.17    2.27
   0   7  11    0.72    1.89
   0  -7  11   -0.78    0.98
   0  -7 -11    3.28    2.60
   0  -7  11    1.31    1.93
   0  -7  11   -0.27    2.26
   0  -7 -12   -3.35    2.74
   0   7 -12   -0.93    2.19
   0   7 -12    0.16    1.09
   0   7  12   -0.67    1.12
   0   7  12   -1.30    1.57
   0   7 -12   -2.02    1.36
   0   7  12    1.86    1.88
   0  -7  12    0.30    0.82
   0   7  12    1.54    2.24
   0  -7 -12   -0.63    2.29
   0  -7  12   -3.72    2.81
   0  -7  12   -0.26    2.11
   0  -7 -13   -2.08    1.85
   0   7 -13    1.00    1.89
   0   7  13    0.59    1.15
   0   7 -13   -1.82    1.50
   0   7  13   -1.62    1.56
   0   7 -13   -1.31    1.24
   0   7  13   -0.53    2.12
   0  -7 -13    0.65    2.62
   0  -7  13   -1.46    2.77
   0  -7  13   -1.81    2.44
   0   7 -14    1.08    1.93
   0  -7 -14   -1.78    2.14
   0   7  14    1.16    1.29
   0   7 -14   -0.68    1.22
   0   7 -14    0.61    1.12
   0   7  14    0.18    1.11
   0   7  14   -1.79    2.32
   0  -7 -14   -3.28    3.55
   0  -7  14   -0.33    2.51
   0  -7  14   -1.32    2.53
   0   7 -15    3.85    2.89
   0  -7 -15   -3.92    2.65
   0   7 -15   -1.90    1.45
   0   7  15   -0.95    1.18
   0   7  15   -1.55    1.25
   0  -7 -15    2.78    3.60
   0   7  15    4.07    2.79
   0  -7  15   -2.03    3.49
   0  -7  15    0.62    2.38
   0  -7 -16   -1.92    2.85
   0   7 -16    0.50    2.52
   0   7  16   -0.75    1.39
   0   7 -16    1.03    1.14
   0  -7 -16   -2.62    1.46
   0   7  16   -2.90    3.18
   0  -7 -16    0.04    2.89
   0  -7  16   -3.08    3.60
   0  -7  16    5.64    3.54
   0  -7 -16   -1.47    1.39
   0  -7 -17   -2.07    2.68
   0   7 -17   -5.53    3.65
   0  -7  17   -0.85    1.22
   0   7 -17   -0.91    1.18
   0   7  17    0.46    1.21
   0  -7 -17    0.84    1.05
   0   7  17   -0.81    2.62
   0  -7 -17    3.07    3.55
   0  -7 -17   -1.29    1.49
   0  -7  17   -3.60    3.31
   0  -7  17   -2.40    2.76
   0   7 -18   -5.28    3.29
   0  -7 -18    1.79    2.59
   0  -7  18   -1.80    1.35
   0   7 -18    1.00    1.03
   0   7  18    1.10    1.16
   0   7  18    2.33    2.65
   0  -7 -18    1.55    2.73
   0  -7 -18    0.85    1.14
   0  -7  18   -3.84    4.19
   0  -7  18    0.64    2.79
   0   7 -19   -1.58    2.46
   0  -7 -19   -4.37    3.19
   0   7  19    1.53    1.07
   0   7  19    1.80    3.29
   0  -7  19   -5.90    3.70
   0  -7 -20    0.47    3.27
   0   7  20   -3.76    2.84
   0   7 -20   -2.43    3.33
   0   7  20   -2.58    3.52
   0  -7  20    0.10    2.75
   0  -7  20   -0.41    3.34
   0  -7 -21   -1.55    3.81
   0   7 -21    2.49    3.47
   0   7  21   -2.88    2.94
   0   7  21   -2.74    2.82
   0  -7  21   -2.18    3.58
   0  -7  21    6.29    4.08
   0   7 -22   -2.48    3.69
   0   7  22    3.50    2.64
   0  -7 -22    1.24    3.40
   0   7  22    2.61    3.28
   0  -7  22   -1.78    3.08
   0  -7  22   -9.09    4.87
   0   7 -23   -0.29    3.55
   0   7  23    1.15    3.01
   0  -7 -23   -0.70    3.08
   0   7  23    1.01    3.10
   0  -7  23    3.71    3.17
   0  -7  23    4.43    3.09
   0  -7 -24   -4.67    3.99
   0   7 -24   -0.37    3.19
   0   7  24    1.48    3.08
   0   7  24    5.74    3.59
   0  -7  24   -3.51    3.97
   0  -7  24   -0.12    3.27
   0   7 -25    7.19    4.69
   0   7  25    5.67    3.35
   0  -7 -25   -3.53    3.51
   0   7  25    4.92    3.20
   0  -7  25    3.10    4.05
   0  -7  25   -2.18    3.38
   0   7 -26   -4.02    4.56
   0  -7 -26    1.97    3.66
   0   7  26   -1.17    2.82
   0   7  26    5.66    4.29
   0  -7  26   -0.66    3.45
   0  -7  26    7.30    4.20
   0   7 -27   -5.93    4.58
   0  -7 -27    0.21    3.38
   0   7  27    7.69    4.74
   0   7  27   -0.82    2.65
   0  -7  27    0.29    3.74
   0  -7  27    1.52    5.14
   0  -7 -28    1.98    4.26
   0   7 -28   -2.31    3.39
   0   7  28   -6.10    3.75
   0  -7  28   -7.60    4.25
   0  -7  28    6.13    4.47
   0   7  29   -4.03    4.95
   0   8   0    5.52    2.11
   0  -8   0   10.31    2.47
   0   8   0    6.12    2.01
   0   8   0    9.19    2.35
   0  -8   0    3.87    1.44
   0  -8   0    6.42    2.11
   0  -8   0    6.55    2.28
   0  -8   0    7.84    2.12
   0   8   0    4.95    1.74
   0   8   0    5.26    2.09
   0  -8   0    5.44    1.92
   0  -8  -1  214.87    8.76
   0   8   1  202.66    8.59
   0  -8   1  215.76    8.96
   0   8  -1  215.83    8.99
   0  -8  -1  224.67    8.46
   0   8   1  223.96    8.63
   0  -8   1  225.99    8.52
   0  -8  -1  221.05    8.54
   0   8  -1  229.72    8.70
   0   8   1  225.26    8.62
   0   8  -1  222.43    8.57
   0  -8   1  212.91    8.38
   0  -8   1  217.29    8.78
   0  -8  -1  213.52    8.78
   0   8   1  216.38    8.73
   0  -8   1  226.64    8.75
   0  -8  -1  210.71    8.06
   0   8  -1  221.73    8.05
   0  -8  -1  213.26    8.17
   0   8  -1  217.70    8.44
   0   8   1  217.85    8.09
   0   8  -1  210.56    7.47
   0   8   1  210.77    8.22
   0  -8   1  208.24    7.83
   0  -8  -2   32.94    1.56
   0  -8   2   31.66    3.76
   0  -8  -2   27.52    3.50
   0   8  -2   29.79    3.85
   0   8   2   32.52    3.94
   0  -8  -2   31.91    3.38
   0   8  -2   31.07    3.40
   0   8   2   35.60    3.79
   0  -8   2   35.97    3.70
   0   8  -2   35.51    3.73
   0   8   2   32.23    3.56
   0  -8   2   30.42    3.39
   0  -8  -2   29.49    3.48
   0  -8  -2   34.43    3.86
   0   8   2   35.09    3.79
   0  -8  -2   36.91    3.63
   0   8  -2   35.13    3.44
   0   8   2   30.83    3.53
   0  -8   2   34.11    3.78
   0   8   2   32.06    3.49
   0  -8  -2   30.92    3.37
   0  -8   2   30.15    3.24
   0   8  -2   33.64    3.39
   0  -8  -3    0.29    0.65
   0   8  -3   -0.56    1.77
   0   8  -3    0.95    0.69
   0   8  -3   -0.01    0.64
   0   8   3    2.13    2.02
   0  -8   3   -1.80    1.70
   0  -8  -3   -1.49    1.87
   0  -8  -3    1.57    0.83
   0  -8  -3    1.42    1.67
   0   8  -3   -1.18    1.58
   0  -8   3    0.14    1.36
   0  -8  -3   -0.07    1.79
   0  -8   3   -0.20    1.55
   0   8   3    1.05    1.40
   0   8  -3    0.88    1.52
   0   8   3   -1.14    1.65
   0  -8  -3   -1.30    1.66
   0  -8  -3    0.28    2.03
   0  -8   3   -0.33    1.21
   0   8   3   -1.53    1.70
   0  -8  -3    0.36    1.45
   0  -8   3    0.76    1.69
   0  -8   3   -0.01    1.59
   0   8   3    0.45    1.63
   0   8   3   -0.98    1.52
   0   8  -3    0.56    1.37
   0   8  -3    1.38    1.48
   0   8   4    1.92    1.82
   0  -8   4    7.11    2.36
   0   8  -4    3.62    0.99
   0   8  -4    2.79    2.03
   0  -8  -4    3.92    1.04
   0   8  -4    1.87    0.88
   0  -8  -4    5.89    1.37
   0  -8  -4    4.39    2.12
   0   8  -4    5.59    1.88
   0   8   4    2.94    1.52
   0   8   4    4.69    1.77
   0  -8   4    3.69    1.95
   0  -8  -4    3.66    1.80
   0   8  -4    4.20    1.88
   0  -8   4    4.09    1.96
   0  -8  -4    3.62    1.62
   0  -8  -4    5.71    2.24
   0  -8   4    3.01    1.26
   0   8   4    3.23    1.75
   0  -8  -4    4.17    1.70
   0  -8   4    3.87    1.67
   0   8   4    3.04    1.66
   0   8   4    4.96    2.16
   0  -8   4    2.77    1.74
   0   8  -4    2.86    1.59
   0  -8  -4    2.32    1.50
   0   8  -4    5.20    1.78
   0  -8   4    4.45    1.86
   0   8  -5   66.36    3.51
   0  -8   5   68.13    5.50
   0  -8  -5   70.14    3.74
   0   8  -5   65.60    3.41
   0  -8  -5   69.66    3.68
   0   8   5   62.85    5.38
   0   8  -5   65.95    5.53
   0  -8   5   68.81    4.81
   0   8   5   68.96    5.00
   0  -8  -5   74.51    5.03
   0   8  -5   68.07    4.87
   0   8   5   71.66    5.04
   0   8  -5   69.31    4.91
   0  -8   5   65.73    4.05
   0   8   5   67.61    5.41
   0  -8  -5   69.15    5.03
   0   8   5   64.08    4.79
   0  -8  -5   68.34    5.49
   0  -8  -5   72.85    4.97
   0   8   5   58.66    4.51
   0  -8   5   64.41    4.98
   0   8  -5   69.09    4.94
   0   8  -5   72.27    5.20
   0  -8   5   70.98    5.04
   0   8   6   59.24    5.75
   0  -8   6   73.40    5.86
   0  -8  -6   64.90    3.92
   0   8  -6   58.95    5.30
   0   8  -6   66.68    3.88
   0   8  -6   66.75    3.90
   0  -8  -6   67.32    3.99
   0   8  -6   60.00    4.55
   0   8   6   70.40    5.00
   0   8   6   63.60    4.69
   0   8  -6   65.01    4.72
   0  -8  -6   66.29    5.68
   0  -8  -6   70.11    5.20
   0  -8   6   67.66    4.09
   0   8   6   68.03    5.46
   0   8   6   69.90    5.12
   0   8   6   65.85    4.96
   0  -8  -6   68.85    5.08
   0   8  -6   72.26    5.18
   0  -8   6   68.71    5.13
   0  -8   6   66.80    5.34
   0   8  -6   65.50    5.24
   0  -8  -7    0.56    1.14
   0   8  -7    2.10    1.11
   0   8   7    3.71    2.09
   0  -8  -7    3.54    1.49
   0   8  -7    2.28    1.30
   0  -8   7    3.11    2.18
   0   8   7    3.24    1.52
   0   8   7   -1.00    1.66
   0   8  -7    0.60    1.27
   0   8  -7    1.19    1.59
   0   8   7    0.31    1.83
   0  -8   7    3.31    1.59
   0  -8  -7    2.50    2.10
   0  -8  -7    5.36    2.59
   0  -8  -7    4.11    2.50
   0   8   7    1.26    1.46
   0  -8   7    1.00    2.05
   0   8  -7    2.08    1.54
   0  -8   7    2.12    1.76
   0   8  -7    1.74    1.87
   0   8   7    2.85    2.11
   0   8  -8  202.63    7.75
   0   8   8  203.18   10.32
   0  -8  -8  194.52    7.75
   0  -8  -8  199.44    7.85
   0   8  -8  194.03    7.55
   0   8  -8  205.05    8.24
   0   8   8  201.28    8.18
   0   8   8  203.54    8.26
   0   8  -8  194.83    8.09
   0  -8  -8  198.75    8.90
   0  -8  -8  200.93    9.00
   0   8   8  202.70    8.97
   0  -8  -8  212.31   10.33
   0  -8   8  191.39    6.45
   0   8   8  196.07    8.91
   0  -8   8  206.34    9.83
   0  -8   8  196.27    8.99
   0   8  -8  199.27    9.27
   0   8  -9  121.94    6.53
   0  -8  -9  122.23    6.59
   0   8  -9  130.54    6.65
   0   8   9  127.06    8.49
   0  -8  -9  117.89    6.48
   0   8   9  129.92    6.63
   0   8   9  113.65    6.21
   0   8  -9  121.73    6.47
   0   8  -9  126.33    6.59
   0  -8   9  119.81    5.06
   0  -8  -9  134.86    8.64
   0   8   9  119.64    7.16
   0   8   9  110.54    6.91
   0   8  -9  121.21    7.44
   0  -8   9  128.22    8.16
   0  -8   9  119.99    7.29
   0   8 -10  342.61   11.34
   0   8 -10  349.75   11.61
   0  -8 -10  341.33   11.47
   0  -8 -10  348.42   11.59
   0   8 -10  347.69   10.70
   0   8  10  353.32   10.80
   0   8 -10  357.82   10.77
   0   8  10  342.84   10.74
   0  -8 -10  380.44   14.82
   0  -8  10  346.39    8.35
   0   8  10  356.04   12.62
   0   8  10  359.00   12.71
   0  -8  10  366.59   13.67
   0  -8  10  366.11   12.93
   0  -8 -11   67.31    5.56
   0   8 -11   62.85    5.36
   0   8  11   65.67    4.74
   0   8  11   54.91    4.38
   0   8 -11   58.94    4.38
   0   8 -11   64.16    4.61
   0  -8  11   60.79    3.49
   0   8  11   66.41    5.80
   0  -8 -11   65.24    6.43
   0   8  11   62.90    5.70
   0  -8  11   65.21    6.33
   0  -8  11   60.43    5.80
   0  -8 -12  184.90    9.48
   0   8 -12  186.16    9.37
   0   8 -12  184.79    7.68
   0   8 -12  189.52    7.75
   0   8  12  188.79    7.93
   0   8  12  191.61    7.96
   0   8  12  185.54    9.92
   0  -8 -12  182.77   10.91
   0  -8  12  186.14    5.77
   0  -8  12  206.11   10.55
   0  -8  12  182.42   10.40
   0  -8 -13   58.11    5.61
   0   8 -13   53.91    5.41
   0   8 -13   52.58    4.11
   0   8  13   57.41    4.45
   0   8 -13   59.37    4.38
   0   8  13   56.23    4.36
   0   8  13   53.72    5.71
   0  -8  13   53.45    2.97
   0  -8 -13   52.35    6.44
   0  -8  13   47.72    5.84
   0  -8  13   57.53    5.92
   0  -8 -14    2.24    2.51
   0   8 -14   -2.35    2.60
   0   8  14    2.66    1.57
   0   8 -14   -0.18    1.13
   0   8  14   -0.69    1.21
   0   8 -14   -2.19    1.40
   0   8  14    0.64    2.49
   0  -8 -14   -1.70    3.31
   0  -8  14    0.25    2.44
   0  -8  14    3.32    2.91
   0  -8 -15  282.07   13.14
   0   8 -15  317.52   13.86
   0   8  15  289.18    9.55
   0   8 -15  275.42    9.09
   0   8  15  279.15    9.53
   0   8 -15  274.52    9.02
   0  -8 -15  316.12   15.86
   0   8  15  305.08   13.67
   0  -8  15  297.70   13.86
   0  -8  15  287.51   14.32
   0  -8 -16   85.66    7.86
   0   8 -16   86.27    7.91
   0   8  16   94.78    5.44
   0   8  16   82.44    5.15
   0   8 -16   83.71    4.90
   0  -8 -16   90.09    9.01
   0   8  16   88.19    7.74
   0  -8  16   99.38    9.01
   0  -8  16   91.75    8.21
   0   8 -17  119.39    9.04
   0  -8 -17  105.25    8.93
   0   8  17  117.74    5.92
   0  -8  17  107.05    5.55
   0   8 -17  116.53    5.61
   0  -8 -17  112.72    5.44
   0  -8 -17  121.28   10.61
   0   8  17  118.04    9.21
   0  -8  17  125.76   10.22
   0  -8  17  128.53    9.72
   0  -8 -17  117.33    5.61
   0   8 -18   -4.26    2.98
   0  -8 -18   -0.01    2.60
   0   8 -18    2.07    1.26
   0   8  18    1.92    1.30
   0  -8 -18    3.65    4.25
   0   8  18   -3.44    3.10
   0  -8 -18    1.99    1.27
   0  -8  18    0.15    2.73
   0  -8  18   -0.12    2.60
   0  -8 -19  280.76   15.23
   0   8 -19  300.61   15.54
   0   8  19  294.18    8.38
   0   8  19  294.49   15.45
   0  -8 -19  309.27   17.32
   0  -8  19  290.52   15.67
   0  -8  19  309.23   16.23
   0   8 -20   26.82    5.74
   0  -8 -20   17.90    4.51
   0   8  20   22.90    4.91
   0  -8 -20   19.35    5.87
   0  -8  20   25.06    5.74
   0  -8  20   21.10    5.45
   0   8 -21   39.29    6.50
   0  -8 -21   48.52    7.16
   0   8  21   34.75    5.29
   0   8  21   46.11    6.87
   0  -8  21   40.86    6.57
   0  -8  21   53.81    8.13
   0   8 -22   43.93    7.25
   0  -8 -22   42.79    6.96
   0   8  22   39.78    5.80
   0   8  22   38.85    6.69
   0  -8  22   42.90    6.97
   0  -8  22   35.23    6.74
   0   8  23   10.77    3.35
   0  -8 -23    8.28    4.00
   0   8 -23    9.47    4.51
   0   8  23    4.43    3.31
   0  -8  23    9.85    4.40
   0  -8  23    3.32    3.52
   0   8 -24    7.16    4.43
   0  -8 -24    6.61    3.87
   0   8  24    7.49    3.30
   0   8  24    9.71    4.51
   0  -8  24    4.90    3.14
   0  -8  24    6.89    3.86
   0   8  25    2.03    2.80
   0   8 -25   -1.10    2.89
   0  -8 -25    1.28    3.03
   0   8  25    3.54    4.12
   0  -8  25    4.77    4.61
   0  -8  25    1.93    3.51
   0   8 -26   -0.19    3.18
   0   8  26   -3.55    3.25
   0  -8 -26    4.51    4.06
   0   8  26   -3.75    5.01
   0  -8  26    9.96    5.10
   0  -8  26    4.77    3.76
   0   8 -27   17.65    5.52
   0  -8 -27    7.37    4.07
   0   8  27   23.52    6.52
   0  -8  27   20.26    5.89
   0  -8  27   13.81    5.95
   0   8 -28   28.21    7.25
   0  -8 -28   23.78    6.53
   0   8  28   20.87    5.96
   0  -8  28   16.20    5.60
   0  -8  28   23.29    5.83
   0   9   0    2.94    2.49
   0  -9   0    1.89    1.77
   0  -9   0   -0.96    2.07
   0   9   0   -0.87    1.81
   0   9   0    1.61    1.50
   0  -9   0   -2.62    2.07
   0  -9   0    0.80    1.86
   0   9   0    0.87    1.30
   0  -9   0    0.22    1.60
   0   9   0    0.25    1.90
   0  -9   0   -0.29    1.51
   0   9   0    0.34    1.47
   0   9   1   -2.63    2.37
   0  -9   1   -2.01    1.92
   0   9  -1   -3.28    2.56
   0  -9  -1    0.80    1.51
   0   9   1   -1.00    1.65
   0  -9  -1   -1.97    2.04
   0  -9   1   -3.30    1.77
   0   9   1   -1.38    1.51
   0   9  -1   -0.57    1.44
   0  -9   1    2.51    1.89
   0  -9  -1    0.68    1.67
   0   9  -1    0.01    1.56
   0  -9  -1    1.44    1.87
   0  -9   1   -0.41    2.09
   0   9   1   -1.52    1.67
   0   9  -1    3.08    1.72
   0   9  -1    3.45    1.67
   0  -9   1    2.31    1.73
   0   9  -1    0.98    1.97
   0  -9  -1    2.26    2.29
   0  -9  -1   -0.41    1.61
   0  -9   1   -0.01    1.48
   0   9   1    0.19    1.76
   0  -9  -2    0.10    0.50
   0   9  -2    0.63    1.87
   0   9   2   -1.56    1.92
   0  -9  -2   -0.41    1.93
   0  -9   2    1.43    1.71
   0   9   2   -1.97    1.97
   0  -9  -2    1.68    1.55
   0   9   2   -0.73    1.72
   0  -9  -2    1.49    1.88
   0  -9   2    2.23    1.66
   0   9  -2   -1.92    1.76
   0  -9   2   -0.60    1.71
   0   9  -2   -2.41    1.94
   0  -9  -2   -0.04    1.56
   0   9   2    2.36    1.78
   0  -9  -2   -0.44    1.76
   0  -9  -2   -0.25    1.65
   0  -9   2   -0.74    1.61
   0   9   2   -0.99    1.69
   0  -9   2    0.82    1.61
   0   9  -2   -0.84    1.43
   0   9   2   -1.77    1.74
   0   9  -2   -0.33    1.53
   0   9   3   -0.68    1.98
   0  -9  -3    1.11    0.82
   0  -9  -3    1.25    1.59
   0   9  -3    0.21    0.53
   0  -9   3    1.01    1.99
   0   9  -3    1.07    0.70
   0   9  -3   -0.82    1.74
   0  -9  -3   -0.08    0.63
   0   9   3    1.98    1.85
   0  -9   3    1.67    1.78
   0   9  -3   -2.26    1.82
   0  -9  -3   -0.19    1.74
   0  -9  -3   -2.24    2.09
   0   9   3   -1.08    1.50
   0  -9   3    0.84    1.67
   0   9  -3    0.27    1.51
   0  -9  -3   -1.30    1.96
   0  -9   3   -0.86    1.38
   0  -9  -3   -1.20    1.96
   0   9   3    2.22    1.84
   0  -9  -3   -0.94    1.89
   0   9   3   -1.19    1.88
   0   9  -3    1.19    1.42
   0  -9   3   -0.30    1.67
   0   9   3   -0.45    1.65
   0   9  -3    0.40    1.44
   0  -9   3    0.04    1.57
   0   9   4   -1.66    2.13
   0   9  -4    0.45    0.80
   0   9  -4    0.06    0.71
   0  -9  -4    0.63    1.72
   0   9  -4    0.14    2.02
   0  -9  -4    0.04    0.79
   0  -9  -4   -0.25    0.87
   0  -9   4   -0.97    1.84
   0   9  -4   -1.84    1.69
   0  -9   4    0.28    1.44
   0   9  -4   -0.52    1.93
   0   9   4   -0.04    1.59
   0   9   4   -0.22    1.81
   0  -9  -4    1.59    1.72
   0   9   4    1.46    2.34
   0  -9  -4    3.40    2.35
   0  -9  -4    1.19    1.61
   0  -9   4    1.08    1.23
   0   9   4   -2.58    1.85
   0  -9  -4   -0.83    1.72
   0  -9   4    0.88    1.80
   0   9  -4   -0.22    1.63
   0   9  -4    1.02    1.50
   0   9   4    1.71    1.75
   0  -9   4   -0.41    1.67
   0   9  -5   -0.07    2.02
   0   9   5    3.19    2.61
   0   9  -5   -0.39    0.91
   0  -9  -5    0.69    0.96
   0   9  -5    0.26    0.88
   0  -9  -5   -0.47    1.04
   0  -9   5   -1.45    1.65
   0   9  -5   -0.29    1.43
   0   9   5    0.25    1.65
   0   9   5   -1.78    1.76
   0  -9  -5    1.16    1.66
   0   9  -5   -0.67    1.89
   0   9   5    2.66    2.28
   0  -9  -5    0.85    1.90
   0  -9   5    1.33    1.55
   0  -9  -5    3.07    2.20
   0  -9   5    0.61    1.78
   0   9   5   -0.19    1.59
   0  -9  -5   -0.97    1.80
   0  -9   5   -2.33    2.24
   0   9  -5    0.01    1.65
   0   9   5    1.21    1.68
   0  -9   5    1.49    1.94
   0   9  -5   -0.73    1.38
   0  -9  -6    0.52    1.28
   0   9   6   -0.57    2.43
   0   9  -6   -1.30    1.12
   0   9  -6    0.24    2.15
   0   9  -6   -0.97    1.15
   0  -9  -6    0.39    0.97
   0   9  -6   -1.82    1.68
   0   9  -6    0.26    1.77
   0   9   6    0.06    1.88
   0   9   6   -2.45    1.87
   0  -9  -6   -1.55    2.01
   0  -9   6   -0.38    1.33
   0  -9  -6   -1.54    2.39
   0  -9  -6   -0.82    1.84
   0   9   6   -1.89    1.87
   0   9   6    1.71    1.74
   0  -9   6    0.99    1.80
   0   9   6   -1.51    1.68
   0  -9   6    2.61    2.08
   0   9  -6    0.46    1.96
   0   9  -6    1.67    1.85
   0   9   7   -0.92    1.98
   0  -9  -7   -1.25    1.50
   0   9  -7   -2.29    1.48
   0  -9  -7   -1.76    1.45
   0   9  -7   -0.23    1.28
   0   9  -7   -1.09    1.78
   0   9   7   -1.45    1.74
   0   9  -7   -1.99    1.95
   0   9   7   -0.30    1.65
   0  -9  -7   -0.12    1.73
   0  -9  -7   -4.25    2.53
   0  -9   7    1.56    1.54
   0  -9  -7   -3.91    2.27
   0   9   7   -0.76    1.68
   0  -9   7   -1.71    1.90
   0   9   7    2.00    2.26
   0   9  -7    0.14    1.47
   0  -9   7    0.40    1.71
   0  -9  -8   -1.26    1.83
   0  -9  -8    0.08    1.36
   0   9  -8   -0.41    1.45
   0   9  -8   -0.99    1.41
   0   9   8    2.18    2.66
   0   9  -8    0.68    1.65
   0   9   8   -0.48    1.65
   0   9   8    0.54    1.41
   0   9  -8   -0.30    1.75
   0  -9  -8    1.84    1.87
   0   9   8    1.17    1.62
   0  -9  -8   -4.51    2.67
   0  -9  -8   -0.48    2.17
   0  -9   8    0.34    1.21
   0   9   8    1.80    2.10
   0  -9   8   -1.63    1.88
   0   9  -8   -1.44    2.01
   0  -9   8    0.73    2.07
   0   9  -9   -0.45    1.39
   0   9   9   -1.46    2.27
   0  -9  -9   -1.28    1.43
   0   9  -9    2.90    1.64
   0  -9  -9    0.59    1.44
   0   9  -9    0.71    1.40
   0   9   9    0.34    1.85
   0   9   9   -1.33    1.84
   0   9  -9   -0.57    1.62
   0  -9  -9   -1.79    2.17
   0   9   9    0.59    1.57
   0  -9   9    0.88    1.24
   0   9   9   -1.41    1.85
   0  -9   9    1.35    2.15
   0  -9   9   -0.37    2.19
   0   9  10    4.49    2.84
   0   9 -10   -0.63    1.54
   0  -9 -10   -0.63    1.64
   0   9 -10   -1.15    1.96
   0  -9 -10   -0.37    1.64
   0   9  10   -0.90    1.65
   0   9  10   -0.57    1.63
   0   9 -10   -2.94    1.96
   0   9 -10    0.70    1.54
   0  -9 -10   -0.74    2.26
   0  -9  10   -0.25    1.22
   0   9  10    0.87    1.60
   0  -9  10    0.11    1.97
   0   9  10    3.86    2.62
   0  -9  10   -0.54    2.23
   0   9  11   -1.27    2.49
   0   9 -11   -4.13    2.54
   0  -9 -11   -0.87    1.97
   0   9  11   -1.80    1.59
   0   9 -11   -0.57    1.49
   0   9  11   -0.40    1.84
   0   9 -11   -2.14    1.63
   0  -9 -11   -0.37    2.58
   0  -9  11    0.75    1.27
   0   9  11   -0.46    1.98
   0  -9  11    1.88    2.20
   0  -9  11    1.46    2.28
   0  -9 -12   -1.10    2.49
   0   9 -12   -1.46    1.98
   0   9 -12   -0.89    1.55
   0   9  12    1.01    1.38
   0   9  12   -1.16    1.71
   0   9 -12    0.39    1.28
   0  -9 -12    2.46    2.69
   0  -9  12   -0.75    1.27
   0  -9  12    0.94    2.34
   0  -9  12    1.24    2.41
   0   9  12    1.71    2.23
   0  -9 -13   -2.41    2.40
   0   9 -13   -2.50    2.41
   0   9 -13   -2.29    1.73
   0   9 -13    1.39    1.66
   0   9  13    0.55    1.49
   0   9  13   -1.60    1.79
   0  -9  13   -1.44    1.20
   0  -9 -13    0.87    2.93
   0  -9  13   -2.18    3.01
   0   9  13    3.58    2.83
   0  -9  13    2.07    2.08
   0   9 -14   -2.37    2.10
   0  -9 -14    1.55    2.14
   0   9  14   -0.45    1.37
   0   9 -14   -2.09    1.54
   0   9 -14    2.40    1.78
   0   9  14   -0.40    1.60
   0  -9  14    0.91    1.01
   0  -9 -14   -0.14    2.79
   0  -9  14    1.14    2.83
   0  -9  14    1.30    2.80
   0   9  14   -0.64    2.38
   0   9 -15   -2.59    2.31
   0  -9 -15   -0.69    2.71
   0   9  15    2.14    1.67
   0   9  15    0.88    1.59
   0   9 -15    1.05    1.44
   0   9 -15   -1.65    1.51
   0  -9 -15    2.58    3.59
   0   9  15    7.94    3.79
   0  -9  15    0.52    2.95
   0  -9  15   -0.35    2.37
   0   9 -16   -2.68    2.98
   0  -9 -16   -4.79    3.10
   0   9 -16   -2.43    1.77
   0   9  16   -0.33    1.62
   0   9 -16   -1.79    1.70
   0   9  16   -1.09    1.54
   0  -9 -16    0.66    3.60
   0   9  16    0.09    2.50
   0  -9  16    3.19    3.16
   0  -9  16    2.90    2.83
   0  -9 -17    0.51    2.64
   0   9 -17    1.75    2.48
   0   9  17    2.33    1.37
   0   9 -17   -3.11    1.78
   0   9  17    4.50    2.81
   0  -9 -17    2.30    3.11
   0  -9  17   -2.87    3.46
   0  -9  17   -2.33    4.03
   0   9 -18   -7.28    3.65
   0  -9 -18   -2.48    2.53
   0   9  18    0.28    1.44
   0   9 -18   -0.74    1.59
   0  -9 -18    2.36    3.59
   0   9  18    3.21    3.26
   0  -9  18   -6.13    3.32
   0  -9 -18    0.03    1.30
   0  -9  18    2.23    3.48
   0   9 -19   -1.15    3.03
   0  -9 -19    0.78    2.78
   0   9  19   -0.04    1.47
   0   9  19    1.40    2.88
   0  -9 -19    4.37    3.52
   0  -9  19   -3.50    3.41
   0  -9  19    0.31    3.21
   0  -9 -20   -0.41    3.42
   0   9 -20    0.34    2.72
   0   9  20    5.80    3.28
   0  -9 -20   -2.21    3.52
   0  -9  20   -2.08    3.13
   0  -9  20    5.84    4.07
   0   9  21    2.14    2.47
   0  -9 -21   -1.36    2.74
   0   9 -21   -2.59    2.81
   0  -9 -21    3.75    3.99
   0   9  21   -5.21    3.88
   0  -9  21   -0.45    3.45
   0  -9  21   -2.64    3.95
   0   9 -22    0.05    2.83
   0  -9 -22   -0.56    3.08
   0   9  22   -4.83    3.39
   0   9  22    4.41    3.84
   0  -9  22    5.17    3.71
   0  -9  22    5.38    3.39
   0   9  23   -2.03    2.71
   0   9 -23   -0.52    2.59
   0  -9 -23   -1.72    2.91
   0   9  23    7.40    4.18
   0  -9  23    2.51    3.45
   0  -9  23    6.14    4.22
   0   9 -24   -1.83    3.64
   0  -9 -24    2.02    3.76
   0   9  24   -1.95    2.67
   0   9  24   -5.10    4.21
   0  -9  24    2.59    3.60
   0  -9  24    5.58    3.80
   0  -9 -25   -0.58    3.53
   0   9 -25    0.61    3.07
   0   9  25   -1.14    2.46
   0   9  25    2.95    3.59
   0  -9  25   -1.74    3.59
   0  -9  25   -2.90    3.33
   0  -9 -26   -0.17    4.10
   0   9 -26   -1.09    3.16
   0   9  26    9.67    5.28
   0  -9  26    0.70    3.52
   0  -9  26    0.59    4.12
   0   9 -27    1.30    3.35
   0  -9 -27    1.11    3.62
   0   9  27    5.15    4.25
   0  -9  27   -1.46    4.03
   0  -9  27   -0.72    3.29
   0  -9 -28    1.76    4.06
   0   9 -28    2.93    4.07
   0   9  28   -1.66    4.64
   0  -9  28    3.25    4.08
   0  10   0  442.34   14.23
   0 -10   0  433.65   13.76
   0  10   0  442.49   13.50
   0 -10   0  437.67   13.53
   0  10   0  436.89   13.33
   0 -10   0  435.54   13.38
   0 -10   0  437.72   13.67
   0 -10   0  418.81   12.46
   0  10   0  432.77   12.74
   0  10   0  435.45   11.42
   0  10   0  430.69   13.05
   0 -10   0  433.15   13.06
   0  10  -1   43.83    4.93
   0 -10   1   47.19    4.91
   0  10   1   49.58    5.35
   0 -10  -1   46.15    4.99
   0  10  -1   49.13    4.84
   0 -10  -1   44.75    4.45
   0  10   1   49.77    4.91
   0 -10   1   49.70    4.72
   0  10  -1   46.52    4.63
   0 -10   1   49.37    4.80
   0 -10  -1   53.14    5.11
   0  10   1   49.91    4.86
   0 -10   1   49.16    4.95
   0 -10  -1   55.71    5.45
   0 -10   1   49.34    4.83
   0 -10  -1   48.00    4.73
   0  10   1   50.92    4.88
   0  10  -1   48.23    4.15
   0  10  -1   48.19    4.53
   0 -10   1   42.14    4.21
   0 -10  -1   54.04    4.79
   0  10   1   45.89    4.29
   0  10  -2   97.73    7.01
   0 -10   2   96.47    6.70
   0 -10  -2   96.00    6.69
   0  10   2   96.88    6.88
   0 -10  -2   85.44    6.10
   0 -10   2   96.76    6.39
   0  10  -2   92.36    6.28
   0  10  -2  101.63    6.58
   0 -10  -2   92.15    6.32
   0 -10   2   94.32    6.31
   0  10   2   91.82    6.40
   0  10   2   94.70    6.30
   0 -10  -2   92.13    6.67
   0  10   2   89.16    6.40
   0 -10  -2   93.50    6.29
   0 -10   2   93.34    6.58
   0 -10   2   97.46    6.55
   0 -10   2   92.12    5.97
   0  10  -2   98.90    6.08
   0  10  -2   91.90    5.73
   0 -10  -2   90.32    5.97
   0  10   2   93.67    6.13
   0  10   2   92.42    6.18
   0 -10   3   63.55    5.55
   0  10   3   60.12    5.53
   0  10  -3   62.84    2.28
   0 -10  -3   65.74    5.86
   0  10  -3   60.96    5.65
   0  10  -3   61.25    2.23
   0 -10  -3   59.87    2.54
   0  10  -3   62.95    5.23
   0  10  -3   60.13    5.21
   0  10   3   66.68    5.44
   0  10   3   66.85    5.46
   0 -10   3   64.02    5.20
   0 -10  -3   58.61    5.19
   0 -10  -3   61.51    5.11
   0 -10   3   57.39    4.55
   0 -10  -3   56.14    5.41
   0 -10  -3   66.33    5.35
   0  10   3   66.49    5.75
   0 -10   3   59.06    4.89
   0  10  -3   58.60    4.84
   0  10   3   53.94    4.80
   0  10  -3   58.63    4.90
   0  10   3   59.75    5.11
   0 -10   3   65.05    5.65
   0  10  -4   22.86    1.79
   0  10   4   23.12    4.04
   0 -10  -4   24.64    2.03
   0  10  -4   22.70    3.57
   0 -10  -4   22.84    3.70
   0 -10  -4   20.52    1.86
   0  10  -4   20.12    1.71
   0  10  -4   20.25    3.19
   0  10   4   23.95    3.46
   0  10   4   21.79    3.28
   0 -10  -4   22.37    3.20
   0 -10   4   23.61    3.39
   0  10  -4   23.75    3.50
   0 -10   4   22.06    3.05
   0 -10  -4   20.39    3.73
   0 -10  -4   18.74    3.39
   0 -10  -4   22.79    3.30
   0 -10   4   22.71    3.35
   0  10   4   20.13    3.23
   0  10  -4   17.83    2.94
   0 -10   4   20.78    3.32
   0  10   4   18.50    3.36
   0  10  -4   17.88    2.79
   0  10  -5   33.03    2.43
   0  10   5   36.24    4.72
   0  10  -5   33.67    2.48
   0 -10  -5   36.49    2.70
   0 -10  -5   33.32    2.61
   0  10  -5   32.52    4.20
   0  10  -5   31.45    3.93
   0  10   5   36.71    4.19
   0  10  -5   36.50    4.06
   0  10   5   32.90    3.98
   0 -10  -5   36.11    4.40
   0 -10  -5   28.34    4.29
   0 -10   5   34.85    3.63
   0 -10  -5   39.79    4.27
   0  10  -5   34.53    3.83
   0 -10   5   36.05    4.26
   0  10  -5   32.18    3.88
   0 -10   5   36.96    4.27
   0  10   5   35.36    4.16
   0  10   5   32.88    4.11
   0  10  -6  128.47    8.41
   0  10  -6  123.97    5.12
   0 -10  -6  126.47    5.38
   0 -10  -6  126.92    5.44
   0  10  -6  130.00    5.23
   0  10   6  123.89    8.22
   0  10  -6  131.24    7.48
   0  10  -6  132.70    7.64
   0  10   6  125.70    7.32
   0  10   6  127.80    7.43
   0 -10   6  127.47    6.37
   0 -10  -6  130.11    7.63
   0 -10  -6  140.21    8.60
   0 -10  -6  137.35    7.90
   0  10   6  126.24    7.41
   0 -10   6  135.96    8.21
   0 -10   6  133.83    7.65
   0  10  -6  136.58    7.75
   0 -10  -7  734.67   14.08
   0 -10  -7  755.43   14.14
   0  10   7  809.71   21.11
   0  10  -7  744.21   13.48
   0  10  -7  760.37   13.74
   0  10  -7  772.93   18.00
   0  10  -7  758.95   17.68
   0  10   7  776.75   18.01
   0  10   7  762.29   17.70
   0 -10  -7  789.25   18.62
   0  10   7  749.84   18.02
   0 -10  -7  803.24   18.73
   0 -10  -7  753.66   20.26
   0 -10   7  747.77   14.85
   0  10   7  782.87   18.34
   0  10  -7  791.22   18.74
   0 -10   7  774.23   19.16
   0 -10   7  764.40   18.07
   0  10  -8  133.17    6.23
   0  10  -8  141.78    6.52
   0 -10  -8  130.36    6.37
   0 -10  -8  133.81    6.52
   0  10   8  145.42    9.48
   0  10   8  132.78    7.57
   0  10  -8  145.57    8.07
   0  10   8  138.86    7.77
   0  10  -8  125.22    7.35
   0 -10  -8  132.72    9.12
   0  10   8  131.32    7.84
   0  10   8  136.87    8.05
   0 -10   8  134.77    6.41
   0 -10  -8  135.97    8.10
   0 -10  -8  144.12    8.52
   0 -10   8  145.55    8.77
   0 -10   8  131.27    7.89
   0 -10  -9  228.38    8.92
   0 -10  -9  220.05    8.76
   0  10   9  243.01   12.27
   0  10  -9  226.81    8.66
   0  10  -9  227.71    8.76
   0  10   9  231.50    9.93
   0  10  -9  234.16    9.92
   0  10   9  215.57    9.56
   0  10  -9  225.15    9.80
   0 -10  -9  232.28   10.72
   0 -10   9  221.09    7.95
   0  10   9  230.28   10.41
   0  10   9  242.87   10.71
   0 -10  -9  230.92   10.76
   0 -10  -9  225.73   11.79
   0 -10   9  234.37   10.53
   0 -10   9  224.53   11.11
   0  10 -10   23.13    3.02
   0 -10 -10   28.85    3.62
   0  10  10   26.35    4.54
   0 -10 -10   21.86    3.04
   0  10 -10   27.19    3.35
   0  10 -10   23.75    3.49
   0  10  10   25.55    3.54
   0  10  10   28.91    3.59
   0  10 -10   22.28    3.15
   0 -10  10   25.21    2.82
   0 -10 -10   24.77    4.38
   0  10  10   26.81    3.91
   0 -10  10   25.41    4.01
   0 -10  10   22.80    4.25
   0 -10 -11   46.46    4.86
   0  10  11   46.69    6.07
   0  10 -11   50.91    4.70
   0  10  11   41.12    4.32
   0  10  11   48.53    4.76
   0  10 -11   53.29    4.89
   0  10 -11   44.53    4.37
   0 -10 -11   49.89    5.81
   0  10  11   48.24    5.48
   0 -10  11   50.70    3.78
   0 -10  11   47.45    5.27
   0 -10  11   41.36    5.27
   0 -10 -12  211.63   10.12
   0  10 -12  222.81   10.24
   0  10  12  234.27   13.18
   0  10  12  212.51    9.49
   0  10  12  204.77    9.35
   0  10 -12  223.42    9.68
   0  10 -12  206.80    9.26
   0 -10  12  212.85    7.36
   0  10  12  232.73   11.38
   0 -10 -12  236.96   13.07
   0 -10  12  230.83   11.56
   0 -10  12  214.04   11.76
   0  10  13  150.17   10.75
   0  10 -13  128.30    8.21
   0 -10 -13  133.23    8.41
   0  10  13  132.03    7.49
   0  10 -13  134.09    7.44
   0  10  13  120.56    7.20
   0  10 -13  129.20    7.33
   0 -10  13  132.94    5.61
   0 -10 -13  144.29   10.69
   0  10  13  134.81    8.93
   0 -10  13  131.24    9.08
   0 -10  13  125.84    9.58
   0  10 -14   32.34    4.50
   0 -10 -14   36.52    4.74
   0  10  14   40.20    4.32
   0  10 -14   40.98    4.23
   0  10  14   36.10    4.00
   0  10 -14   38.30    4.25
   0 -10  14   38.81    3.04
   0 -10 -14   39.79    5.94
   0 -10  14   41.63    5.51
   0 -10  14   41.33    5.73
   0  10  14   47.89    6.02
   0 -10 -15    1.50    2.05
   0  10 -15   -4.55    2.66
   0  10  15    3.89    2.11
   0  10 -15    2.65    1.81
   0  10 -15    1.31    1.73
   0  10  15   -0.25    1.61
   0 -10 -15   -0.61    3.52
   0 -10  15   -0.86    1.22
   0  10  15   -1.90    2.64
   0 -10  15    3.22    3.39
   0 -10  15    1.19    2.63
   0  10 -16   79.73    7.37
   0 -10 -16   80.87    7.47
   0  10 -16   69.40    5.38
   0  10  16   74.53    5.57
   0  10 -16   75.50    5.47
   0  10  16   84.22    6.01
   0  10  16   79.56    7.62
   0 -10 -16   78.42    8.56
   0 -10  16   82.98    8.44
   0 -10  16   94.93    8.49
   0  10 -17   -2.70    2.62
   0 -10 -17   -3.88    2.98
   0  10  17    0.70    1.53
   0  10 -17   -1.34    1.64
   0  10  17    1.52    1.57
   0 -10 -17   -1.78    3.26
   0 -10  17   -1.07    2.84
   0 -10  17    0.61    3.16
   0  10  17    0.27    2.66
   0 -10 -18   41.18    5.92
   0  10 -18   33.77    5.54
   0  10 -18   32.40    3.65
   0  10  18   33.40    3.76
   0 -10 -18   32.90    6.65
   0 -10  18   37.35    6.55
   0 -10  18   31.15    5.47
   0  10  18   34.51    5.74
   0 -10 -19   15.94    4.26
   0  10 -19   12.85    3.92
   0  10  19   12.01    2.31
   0  10  19   13.13    4.20
   0 -10 -19   12.53    3.77
   0 -10  19   17.55    4.37
   0 -10  19   14.84    5.24
   0  10 -20    0.51    2.71
   0 -10 -20    1.23    3.64
   0 -10 -20    4.86    4.56
   0  10  20    2.38    3.25
   0 -10  20    2.00    3.95
   0 -10  20   -2.98    3.70
   0  10 -21   11.87    4.08
   0 -10 -21   18.18    4.90
   0 -10 -21   11.66    5.21
   0  10  21    9.77    4.08
   0 -10  21   12.04    4.19
   0 -10  21   14.32    4.87
   0 -10 -22   31.06    6.01
   0  10  22   39.63    5.69
   0  10 -22   34.30    6.26
   0 -10 -22   38.72    7.59
   0  10  22   40.85    6.87
   0 -10  22   46.09    7.14
   0 -10  22   24.82    5.80
   0  10  23   12.46    3.60
   0 -10 -23   14.29    5.02
   0  10 -23   16.41    4.80
   0  10  23   34.88    6.74
   0 -10  23   18.53    5.66
   0 -10  23   19.26    5.40
   0  10  24   33.50    5.72
   0 -10 -24   23.09    5.80
   0  10 -24   33.88    6.58
   0  10  24   33.55    6.67
   0 -10  24   24.00    5.88
   0 -10  24   23.87    5.91
   0 -10 -25   17.05    5.14
   0  10 -25   27.80    6.61
   0  10  25   20.28    5.67
   0 -10  25   16.73    5.31
   0 -10  25   20.41    6.14
   0 -10 -26   26.32    6.55
   0  10 -26   32.93    7.20
   0  10  26   31.26    6.70
   0 -10  26   30.68    6.86
   0 -10  26   29.56    6.79
   0 -10 -27    2.08    3.40
   0  10 -27    7.75    4.88
   0  10  27   -0.46    3.46
   0 -10  27    2.77    4.22
   0 -10  27   -1.29    3.97
   0 -10 -28    4.42    3.99
   0  10 -28    8.68    4.78
   0 -10  28   -2.78    4.50
   0  11   0    0.12    2.61
   0  11   0   -2.23    1.97
   0 -11   0   -0.20    1.99
   0  11   0    1.08    2.25
   0  11   0    1.63    1.57
   0 -11   0    1.32    1.92
   0  11   0   -0.51    1.61
   0 -11   0    1.81    1.76
   0  11   1    1.51    2.29
   0  11  -1   -2.01    2.05
   0  11   1    0.02    1.98
   0  11  -1    1.64    1.81
   0 -11  -1   -1.66    2.53
   0 -11   1   -3.03    2.66
   0 -11   1   -2.16    2.10
   0  11  -1    0.80    1.47
   0  11   1   -2.43    2.20
   0 -11   1    1.12    1.64
   0  11  -1   -0.73    1.83
   0 -11  -1   -1.73    1.95
   0  11   1   -0.76    1.64
   0 -11  -1   -1.93    1.84
   0  11  -2   -1.73    2.20
   0  11   2    2.43    2.33
   0  11  -2   -0.49    1.84
   0  11   2   -0.33    1.69
   0 -11   2    0.92    1.98
   0 -11  -2    0.56    2.23
   0 -11  -2    1.95    1.84
   0 -11   2   -1.15    2.28
   0 -11  -2   -0.37    1.80
   0 -11   2   -2.05    2.04
   0 -11   2   -0.10    1.93
   0  11  -2    2.78    1.88
   0  11  -2   -0.05    1.76
   0  11   2   -0.87    1.73
   0  11   2   -0.75    2.04
   0  11  -3   -1.67    2.64
   0  11  -3   -0.08    0.54
   0 -11  -3   -0.24    0.64
   0  11   3    2.13    2.57
   0  11   3    0.06    2.16
   0  11  -3   -1.42    2.05
   0 -11   3   -3.08    1.98
   0 -11  -3    1.31    2.50
   0 -11  -3    0.33    1.96
   0  11  -3    2.96    1.64
   0 -11  -3    0.34    2.10
   0  11   3    0.21    1.83
   0  11   3    1.80    2.23
   0  11  -3    0.21    1.78
   0 -11   3   -1.63    1.89
   0 -11  -4    0.00    0.72
   0  11  -4    0.13    0.65
   0  11   4    3.60    2.39
   0  11  -4    0.39    2.19
   0 -11  -4   -0.49    0.87
   0  11  -4   -0.66    0.66
   0  11   4   -0.16    1.82
   0  11  -4   -0.62    1.81
   0 -11   4   -1.01    1.78
   0 -11  -4    2.71    2.25
   0 -11  -4    2.05    2.34
   0 -11   4   -1.31    1.76
   0  11   4    0.69    1.82
   0  11  -4   -1.94    1.84
   0  11  -4    0.80    1.56
   0 -11  -4    3.28    2.00
   0  11  -5   -3.72    2.60
   0  11   5    2.22    2.41
   0  11  -5    0.50    0.73
   0  11  -5    0.13    0.81
   0 -11  -5   -0.60    0.89
   0 -11  -5   -0.64    1.06
   0  11  -5    0.59    1.75
   0  11   5    4.68    2.44
   0 -11  -5    0.14    1.78
   0 -11   5    2.87    1.74
   0 -11  -5    1.10    2.34
   0  11  -5   -1.79    2.27
   0 -11   5   -2.18    1.80
   0 -11  -5    1.17    1.87
   0  11   5   -4.15    2.38
   0  11  -6    1.52    2.94
   0  11  -6   -0.25    0.93
   0  11  -6   -0.36    1.05
   0 -11  -6   -0.76    1.01
   0  11   6   -2.15    2.76
   0 -11  -6   -0.66    1.00
   0  11  -6   -0.39    1.78
   0  11   6   -1.76    2.54
   0 -11  -6    0.41    2.21
   0 -11  -6   -2.62    2.06
   0 -11   6   -0.05    1.57
   0 -11   6   -1.53    1.78
   0  11   6   -0.21    2.10
   0 -11   6   -0.46    2.20
   0 -11  -6    0.91    1.53
   0  11   7    1.99    2.47
   0 -11  -7   -0.46    1.15
   0  11  -7   -2.09    1.58
   0 -11  -7   -1.07    1.41
   0  11  -7   -1.42    2.52
   0  11  -7    0.11    1.44
   0  11  -7    1.98    1.77
   0  11   7    1.34    2.27
   0 -11  -7    1.11    2.84
   0 -11   7   -0.65    1.52
   0 -11  -7   -0.54    2.07
   0 -11  -7    0.45    1.90
   0 -11   7    1.37    2.11
   0  11   7    3.02    1.93
   0 -11   7    2.60    2.38
   0  11   8   -2.65    2.81
   0  11  -8   -1.80    1.53
   0 -11  -8    0.21    1.46
   0 -11  -8   -1.92    1.40
   0  11  -8   -1.35    1.69
   0  11   8   -2.30    2.31
   0  11  -8   -0.02    1.71
   0  11   8   -2.43    2.30
   0 -11  -8    1.14    2.12
   0 -11  -8   -1.18    2.13
   0 -11   8    2.37    1.83
   0 -11  -8   -1.87    3.03
   0  11   8   -0.32    2.12
   0 -11   8    2.36    2.40
   0 -11   8   -0.09    2.08
   0  11  -9    0.41    1.48
   0 -11  -9   -1.13    1.70
   0  11  -9    0.39    1.43
   0 -11  -9   -0.99    1.63
   0  11   9    3.45    2.84
   0  11  -9   -0.77    1.70
   0  11   9   -1.62    2.06
   0 -11  -9    0.01    2.39
   0 -11  -9    7.26    3.74
   0 -11   9    1.40    1.57
   0 -11   9   -1.51    2.67
   0  11   9   -0.18    2.03
   0 -11   9   -0.54    2.15
   0  11 -10    1.71    1.60
   0 -11 -10   -2.20    1.62
   0 -11 -10    2.30    1.59
   0  11  10    0.61    2.77
   0  11 -10    0.49    1.49
   0  11  10   -2.43    1.99
   0  11 -10   -1.50    1.88
   0 -11 -10    2.12    2.30
   0 -11  10   -0.70    1.29
   0 -11 -10   -0.84    2.51
   0 -11  10   -1.43    3.06
   0 -11  10    0.09    1.90
   0  11  10    3.80    2.56
   0  11 -11   -1.94    1.70
   0 -11 -11   -1.45    2.09
   0  11  11    1.50    2.89
   0  11 -11   -1.87    2.00
   0  11  11   -1.70    2.39
   0 -11  11    2.23    1.53
   0 -11 -11    1.81    2.55
   0 -11  11    1.55    2.62
   0  11  11   -1.89    2.74
   0 -11  11    3.17    2.67
   0 -11 -12    1.67    1.87
   0  11 -12   -0.21    1.80
   0  11  12    0.91    3.25
   0  11 -12   -2.06    1.80
   0  11  12   -1.14    1.85
   0 -11  12   -0.83    1.41
   0 -11 -12    2.19    2.92
   0  11  12    6.86    2.92
   0 -11  12    2.83    2.42
   0 -11  12    4.05    2.75
   0  11  13    1.11    2.75
   0  11 -13    1.17    1.83
   0 -11 -13    2.05    2.13
   0  11 -13    0.61    1.68
   0  11  13   -1.94    2.15
   0 -11 -13   -2.31    3.06
   0 -11  13   -1.68    1.51
   0 -11  13   -2.07    2.42
   0 -11  13    2.32    2.89
   0  11  13   -3.49    2.66
   0  11  14    3.38    3.53
   0 -11 -14    2.13    2.25
   0  11 -14   -2.01    2.27
   0  11  14   -0.22    1.97
   0  11 -14    0.43    1.99
   0 -11  14    0.59    1.34
   0 -11 -14    2.58    3.57
   0  11  14    2.10    2.74
   0 -11  14    3.64    2.79
   0 -11  14    2.24    2.86
   0 -11 -15    1.14    2.36
   0  11 -15   -0.51    2.22
   0  11  15    0.26    3.04
   0  11 -15   -0.11    1.61
   0  11  15   -2.74    2.22
   0 -11 -15   -0.16    2.87
   0 -11  15    0.09    1.14
   0  11  15    2.60    3.20
   0 -11  15    1.69    3.00
   0 -11  15    4.00    3.99
   0 -11 -16    0.17    2.60
   0  11  16    0.33    3.06
   0  11 -16   -3.38    2.50
   0  11 -16   -2.73    2.31
   0  11  16   -2.52    1.91
   0 -11 -16    2.47    3.43
   0 -11  16   -1.66    3.35
   0  11  16    2.63    3.19
   0 -11  16    0.84    2.81
   0  11 -17   -0.43    2.74
   0 -11 -17   -1.73    2.64
   0  11 -17   -0.15    1.71
   0  11  17   -5.87    2.64
   0 -11 -17   -2.63    3.27
   0 -11  17    3.25    3.06
   0  11  17    1.94    3.27
   0 -11  17    3.09    2.91
   0 -11 -18   -1.32    2.86
   0  11 -18   -0.67    2.36
   0  11  18    1.73    1.75
   0  11 -18    1.30    1.51
   0 -11 -18    4.40    3.87
   0  11  18    6.15    4.22
   0 -11  18   -4.35    4.37
   0 -11  18    2.59    2.93
   0 -11 -19    1.17    2.80
   0  11 -19    0.28    3.03
   0  11  19   -1.12    2.10
   0 -11 -19    1.48    3.98
   0 -11  19   -3.75    3.29
   0 -11  19   -2.67    3.50
   0  11  19   -2.81    3.13
   0 -11 -20   -2.55    3.65
   0  11 -20   -1.75    3.05
   0 -11 -20   -3.36    3.73
   0 -11  20   -2.48    3.75
   0  11  20   -0.89    3.07
   0 -11  20   -0.84    2.94
   0  11 -21    3.20    3.35
   0 -11 -21    0.34    3.42
   0 -11 -21   -0.48    4.54
   0  11  21    0.03    3.14
   0 -11  21    1.23    3.95
   0 -11  21    4.91    3.22
   0  11 -22    1.98    2.77
   0  11  22    0.61    2.59
   0 -11 -22   -1.92    3.02
   0 -11 -22   -3.00    3.98
   0 -11  22   -2.87    4.16
   0  11  22    2.48    3.34
   0 -11  22    0.15    3.22
   0  11  23    4.05    2.66
   0 -11 -23   -6.51    3.92
   0  11 -23   -4.75    3.55
   0 -11 -23   -5.53    5.17
   0 -11  23    2.19    3.64
   0 -11  23   -0.29    3.78
   0  11  23    2.16    3.61
   0 -11 -24    0.82    3.04
   0  11 -24   -2.72    3.57
   0  11  24    8.71    4.10
   0 -11  24   -1.15    3.72
   0 -11  24   -4.34    4.75
   0 -11 -25   -5.60    4.68
   0  11 -25   -1.08    3.21
   0 -11  25    1.99    4.16
   0 -11  25    1.79    3.98
   0  11  25    2.42    4.14
   0 -11 -26   -1.14    2.91
   0  11 -26   -0.65    3.51
   0 -11  26   -2.87    4.14
   0 -11  26    1.32    3.97
   0  11  26    2.36    3.54
   0  11 -27   -0.69    3.36
   0 -11 -27    0.67    3.42
   0 -11  27    6.75    4.24
   0 -11  28    4.94    4.60
   0  12   0    2.89    2.93
   0  12   0    5.30    2.69
   0 -12   0    6.29    3.46
   0 -12   0    6.78    2.77
   0  12   0   -0.64    2.36
   0  12   0    1.66    1.76
   0  12   1  210.27   10.81
   0  12  -1  212.94   10.85
   0  12  -1  205.33   10.29
   0  12   1  204.74   10.20
   0 -12   1  218.97   11.05
   0 -12  -1  203.46   10.41
   0 -12  -1  198.95    9.55
   0  12  -1  209.42    9.12
   0  12   1  194.27    8.44
   0  12   1  210.93    9.91
   0 -12   1  216.29    9.96
   0  12  -2  318.51   13.34
   0  12   2  320.85   13.40
   0  12   2  307.87   12.42
   0  12  -2  298.08   12.22
   0 -12  -2  304.54   13.07
   0 -12   2  311.08   12.85
   0 -12  -2  308.97   12.28
   0  12  -2  304.74   11.25
   0 -12  -2  301.95   12.03
   0 -12   2  317.84   11.89
   0  12   2  310.47   12.05
   0 -12  -3   16.58    1.37
   0  12   3   17.81    4.38
   0  12  -3   15.90    3.93
   0  12   3   20.69    3.84
   0  12  -3   13.67    3.17
   0 -12  -3   20.83    4.56
   0 -12  -3   22.57    4.01
   0 -12   3   13.39    3.55
   0  12   3   16.77    3.71
   0 -12   3   16.54    3.19
   0 -12  -3   17.77    3.31
   0  12  -4   28.99    4.44
   0  12   4   25.31    4.34
   0 -12  -4   26.78    1.96
   0  12  -4   27.60    1.76
   0  12  -4   28.55    4.10
   0  12   4   26.29    3.98
   0 -12   4   29.47    3.55
   0 -12  -4   31.48    4.86
   0 -12  -4   32.76    4.42
   0  12   4   26.48    3.94
   0 -12   4   28.77    4.00
   0 -12  -4   31.50    4.20
   0 -12  -5   57.34    3.25
   0  12  -5   59.09    6.22
   0 -12  -5   53.88    3.17
   0  12  -5   59.40    3.00
   0  12   5   55.90    6.26
   0  12  -5   54.36    2.93
   0  12   5   58.12    5.73
   0  12  -5   52.86    5.39
   0 -12   5   59.61    5.06
   0 -12  -5   61.14    6.45
   0 -12  -5   67.43    6.11
   0  12   5   55.97    5.30
   0 -12   5   55.50    5.38
   0 -12  -6   38.67    3.04
   0  12  -6   40.80    5.14
   0  12  -6   35.37    2.71
   0  12  -6   36.88    2.77
   0  12   6   37.55    5.16
   0 -12  -6   41.17    3.18
   0  12  -6   35.49    4.47
   0  12   6   32.64    4.13
   0 -12  -6   40.46    5.37
   0 -12   6   41.30    4.28
   0 -12  -6   46.23    5.05
   0  12   6   40.19    4.84
   0 -12   6   42.79    4.86
   0  12  -7    1.33    1.12
   0  12  -7   -0.46    2.49
   0 -12  -7    1.49    1.38
   0 -12  -7    2.34    1.43
   0  12  -7   -1.02    1.37
   0  12   7    3.64    2.62
   0  12  -7    0.02    2.33
   0  12   7    2.35    1.90
   0 -12  -7    1.57    2.46
   0 -12  -7    2.03    2.33
   0 -12   7    0.14    1.59
   0 -12   7    2.63    2.42
   0 -12   7   -0.24    2.37
   0  12   7   -2.46    2.22
   0  12   8  290.35   13.82
   0  12  -8  300.38    9.26
   0 -12  -8  301.54    9.54
   0 -12  -8  304.93    9.65
   0  12  -8  291.73    9.03
   0  12   8  284.03   12.07
   0  12  -8  307.44   12.61
   0 -12   8  294.87   10.46
   0 -12  -8  313.52   14.33
   0 -12  -8  323.65   13.20
   0  12   8  292.53   12.37
   0 -12   8  319.85   12.85
   0 -12   8  315.39   13.45
   0 -12  -9  316.44   10.46
   0 -12  -9  329.17   10.60
   0  12  -9  334.42   10.50
   0  12  -9  311.62   10.01
   0  12   9  344.71   15.61
   0  12  -9  324.03   12.90
   0  12   9  330.79   13.03
   0 -12   9  322.86   10.77
   0 -12  -9  322.24   13.36
   0 -12  -9  335.14   15.34
   0 -12   9  330.00   14.22
   0  12   9  315.53   13.13
   0 -12   9  353.80   13.91
   0  12  10  102.02    8.82
   0 -12 -10   96.24    6.25
   0  12 -10   96.77    5.99
   0  12 -10   89.83    5.85
   0 -12 -10   97.63    6.18
   0  12 -10   86.62    6.81
   0  12  10   88.57    6.85
   0 -12 -10   93.88    7.67
   0 -12 -10  107.56    8.92
   0 -12  10   88.86    5.68
   0  12  10   96.66    7.73
   0 -12  10   94.88    7.48
   0 -12  10   96.86    8.12
   0  12 -11   76.32    5.77
   0  12  11   80.24    8.15
   0 -12 -11   80.52    6.15
   0  12 -11   79.07    6.51
   0  12  11   78.59    6.46
   0 -12 -11   87.68    8.48
   0 -12  11   75.12    5.20
   0  12  11   77.84    6.82
   0 -12  11   80.50    7.54
   0 -12  11   82.42    7.20
   0  12  12   24.12    5.00
   0 -12 -12   29.19    4.03
   0  12 -12   27.70    3.91
   0  12  12   27.47    4.08
   0  12 -12   25.73    3.83
   0 -12 -12   27.79    5.41
   0 -12  12   28.74    3.28
   0 -12  12   31.14    5.14
   0  12  12   25.90    4.23
   0 -12  12   29.03    4.71
   0 -12 -13  118.86    8.03
   0  12  13  120.44   10.36
   0  12 -13  118.64    7.81
   0  12  13  115.51    7.80
   0  12 -13  113.62    7.57
   0 -12 -13  135.91   11.03
   0 -12  13  112.49    5.98
   0  12  13  133.44    9.34
   0 -12  13  111.88    9.28
   0 -12  13  127.87    9.21
   0 -12 -14    3.82    2.43
   0  12 -14    5.69    2.32
   0  12  14    3.87    3.49
   0  12  14    7.67    2.74
   0  12 -14    5.02    2.41
   0 -12 -14    4.62    2.74
   0 -12  14    7.17    1.95
   0 -12  14    8.40    4.12
   0 -12  14    7.12    3.34
   0  12  14    7.03    3.52
   0 -12 -15   72.66    6.91
   0  12 -15   84.80    7.26
   0  12  15   90.52    9.60
   0  12  15   77.40    6.23
   0  12 -15   78.94    6.22
   0 -12 -15   91.06    9.57
   0  12  15   94.46    8.37
   0 -12  15   78.34    8.46
   0 -12  15   86.65    8.27
   0  12 -16   56.88    6.38
   0 -12 -16   60.26    6.51
   0  12  16   53.84    7.75
   0  12  16   58.76    5.59
   0  12 -16   57.73    5.46
   0 -12 -16   67.77    8.35
   0 -12  16   59.62    7.31
   0  12  16   58.73    6.86
   0 -12  16   57.41    7.32
   0  12  17  278.12   17.06
   0 -12 -17  262.12   13.66
   0  12 -17  252.36   13.28
   0  12 -17  254.92   10.96
   0  12  17  252.19   11.13
   0 -12 -17  273.97   16.67
   0  12  17  261.66   14.28
   0 -12  17  235.16   14.57
   0 -12  17  275.28   14.89
   0  12  18  149.61   12.75
   0  12 -18  153.38   10.98
   0 -12 -18  144.09   10.48
   0  12 -18  125.75    7.59
   0  12  18  132.82    8.08
   0 -12 -18  157.80   13.18
   0  12  18  154.30   11.35
   0 -12  18  151.25   11.31
   0 -12  18  130.43   11.39
   0  12 -19   68.99    7.68
   0  12  19   84.74   10.45
   0 -12 -19   78.56    8.24
   0  12  19   75.97    6.13
   0 -12 -19   83.79   10.14
   0 -12  19   65.99    8.39
   0 -12  19   55.26    7.47
   0  12  19   71.31    8.15
   0 -12 -20  112.77    9.94
   0  12  20  121.97   12.35
   0  12 -20  109.82    9.92
   0  12  20  116.42   10.32
   0 -12 -20  118.45   12.30
   0 -12  20   85.80    9.29
   0 -12  20  112.26   10.90
   0  12  21   30.62    7.47
   0 -12 -21   27.76    5.91
   0  12 -21   18.83    5.20
   0 -12 -21   38.54    7.80
   0 -12  21   22.70    5.66
   0  12  21   33.12    6.23
   0 -12  21   28.41    5.97
   0  12  22   58.07    9.19
   0  12 -22   51.82    7.60
   0 -12 -22   65.35    8.55
   0 -12 -22   65.43    9.58
   0 -12  22   51.13    7.83
   0  12  22   54.28    7.85
   0 -12  22   59.57    8.22
   0  12 -23   12.96    5.05
   0 -12 -23   12.09    4.51
   0 -12 -23    0.43    3.51
   0  12  23    4.42    3.63
   0 -12  23    2.68    4.05
   0 -12  23   -2.63    4.06
   0  12 -24    1.82    3.76
   0 -12 -24    1.47    3.08
   0 -12  24    4.24    3.95
   0  12  24    4.88    4.02
   0 -12  24   -1.17    3.57
   0  12 -25    0.57    3.31
   0 -12 -25    8.02    4.31
   0 -12  25    1.37    3.90
   0  12  25   -0.75    3.66
   0 -12  25    4.23    4.09
   0  12 -26   10.92    4.44
   0 -12 -26   11.42    4.62
   0  12  26    7.75    4.33
   0 -12  26    1.02    3.62
   0 -12  26    6.00    3.98
   0  12 -27   17.18    5.99
   0 -12 -27    7.62    4.42
   0 -12  27    4.48    4.90
   0  13   0    0.52    2.37
   0  13   0   -1.61    2.54
   0 -13   0   -0.69    2.46
   0  13   0   -0.73    2.90
   0  13   0   -0.35    1.59
   0 -13   0   -1.30    2.50
   0  13  -1   -0.01    2.48
   0  13   1    0.11    2.52
   0  13   1   -1.54    2.59
   0  13  -1   -0.98    2.47
   0 -13   1    1.62    2.50
   0 -13  -1    2.57    2.36
   0  13   1    0.29    1.98
   0  13   1    0.12    1.58
   0 -13  -1   -0.38    1.94
   0 -13   1    3.13    2.70
   0  13  -2    7.55    3.36
   0  13   2    0.44    2.38
   0  13   2   -0.40    1.99
   0  13  -2    0.88    1.96
   0 -13  -2    0.75    2.45
   0 -13  -2    3.72    3.07
   0 -13   2    2.42    2.68
   0 -13   2    2.15    2.46
   0  13   2    2.32    2.26
   0  13  -3    0.42    2.45
   0  13   3   -2.25    2.27
   0  13   3   -2.05    2.76
   0  13  -3    0.88    2.15
   0 -13  -3    2.25    2.97
   0 -13  -3    3.55    2.64
   0 -13   3    1.22    2.27
   0  13   3    1.18    2.36
   0 -13   3    1.20    2.07
   0  13  -4   -0.61    0.65
   0 -13  -4    0.45    0.69
   0  13   4   -2.09    3.07
   0  13  -4    3.23    2.83
   0  13  -4   -0.29    2.03
   0  13   4   -1.46    2.43
   0 -13  -4   -0.90    2.57
   0 -13  -4    1.56    2.81
   0  13   4    0.07    2.16
   0 -13   4    2.66    2.15
   0 -13  -5    0.54    0.87
   0  13  -5   -0.70    0.76
   0  13  -5   -2.55    2.39
   0  13   5    1.19    2.41
   0  13   5   -0.04    2.06
   0  13  -5   -2.19    2.62
   0 -13  -5   -1.90    2.07
   0 -13  -5    3.52    2.12
   0  13   5   -1.59    2.14
   0 -13   5    0.90    2.22
   0  13   6    1.36    2.67
   0  13  -6    2.07    3.31
   0  13  -6   -1.30    1.05
   0  13  -6   -1.43    1.08
   0 -13  -6   -0.32    0.98
   0 -13  -6   -1.79    1.27
   0  13   6    1.58    2.26
   0  13  -6    1.47    1.92
   0 -13  -6   -2.57    2.30
   0 -13  -6    1.10    2.79
   0  13   6   -2.50    2.18
   0 -13   6   -0.22    2.20
   0 -13  -7   -0.96    1.10
   0  13  -7   -0.88    1.15
   0  13   7    5.56    3.18
   0  13  -7    0.53    2.51
   0 -13  -7    1.63    1.27
   0  13  -7   -1.71    1.33
   0  13   7    1.92    2.51
   0  13  -7   -2.87    2.40
   0 -13  -7   -2.44    3.22
   0 -13  -7   -2.41    2.53
   0  13   7   -1.82    1.98
   0 -13   7   -0.95    2.07
   0  13  -8   -1.35    1.48
   0 -13  -8   -1.79    1.46
   0  13  -8    0.30    1.12
   0 -13  -8   -0.20    1.36
   0  13  -8    3.93    3.20
   0  13   8    1.80    3.02
   0  13  -8   -2.60    2.35
   0  13   8   -0.85    2.04
   0 -13  -8   -3.09    2.71
   0 -13  -8    0.66    2.32
   0 -13   8    1.52    1.67
   0  13   8   -2.42    2.60
   0 -13   8    3.58    2.79
   0  13   9   -3.83    3.15
   0 -13  -9   -0.78    1.30
   0  13  -9   -0.63    1.56
   0  13  -9   -0.01    1.38
   0 -13  -9   -1.89    1.45
   0  13   9    2.08    2.24
   0  13  -9   -1.17    2.01
   0 -13   9   -0.14    1.82
   0 -13  -9    4.13    3.37
   0 -13  -9   -1.89    2.44
   0 -13   9    3.27    3.14
   0 -13   9   -3.63    2.56
   0  13   9    2.68    2.68
   0  13 -10   -1.33    1.43
   0  13  10   -1.00    2.91
   0 -13 -10   -0.28    1.45
   0 -13 -10    1.38    1.51
   0  13 -10   -0.60    1.40
   0  13  10    0.23    2.13
   0  13 -10   -2.44    2.54
   0 -13 -10   -1.78    2.73
   0 -13 -10   -0.32    2.33
   0 -13  10   -0.76    1.62
   0 -13  10   -1.43    2.64
   0 -13  10    1.07    2.33
   0  13  10    1.79    2.67
   0 -13 -11   -1.51    1.99
   0  13 -11    0.60    1.51
   0  13  11    4.34    3.50
   0  13 -11    1.55    1.62
   0  13 -11   -2.70    2.57
   0  13  11   -1.37    2.17
   0 -13 -11   -0.53    2.32
   0 -13  11    1.20    1.74
   0 -13 -11   -0.94    2.67
   0 -13  11    1.71    3.11
   0  13  11   -3.84    2.72
   0 -13  11   -2.14    2.97
   0 -13 -12   -1.24    2.20
   0  13  12    3.56    3.28
   0  13 -12    0.15    1.63
   0  13  12   -0.94    2.24
   0  13 -12   -0.84    2.00
   0 -13  12    2.02    1.78
   0 -13 -12    4.04    3.40
   0 -13  12    0.02    2.88
   0  13  12   -0.86    2.32
   0 -13  12   -0.28    2.86
   0  13  13    4.10    3.74
   0 -13 -13   -0.56    1.84
   0  13 -13   -0.55    2.17
   0  13 -13    2.73    2.38
   0  13  13   -0.63    2.18
   0 -13 -13   -1.56    3.08
   0 -13  13   -0.43    1.42
   0  13  13    2.11    2.69
   0 -13  13   -4.04    3.48
   0 -13  13   -0.12    2.78
   0  13 -14    0.68    2.04
   0  13  14   -0.79    2.84
   0 -13 -14   -0.97    2.28
   0  13 -14    0.40    2.15
   0  13  14   -1.44    1.89
   0 -13 -14    0.07    3.44
   0 -13  14    1.77    1.44
   0  13  14    3.80    3.21
   0 -13  14   -2.55    3.08
   0 -13  14    4.06    2.67
   0  13  15    0.78    3.60
   0 -13 -15   -1.56    2.48
   0  13 -15   -0.37    2.49
   0  13 -15   -2.82    2.68
   0  13  15   -0.74    2.18
   0 -13 -15    2.18    3.40
   0  13  15   -1.71    2.50
   0 -13  15    0.25    2.83
   0 -13  15    3.93    3.63
   0  13 -16    2.99    2.54
   0  13  16    4.09    4.88
   0 -13 -16    4.72    2.73
   0  13  16   -2.44    2.28
   0  13 -16   -0.48    2.04
   0 -13 -16    5.89    4.59
   0  13  16    2.06    3.47
   0 -13  16   10.95    4.18
   0 -13  16   -1.39    3.52
   0  13  17   -2.17    3.74
   0  13 -17   -3.76    3.01
   0 -13 -17   -3.52    3.38
   0  13  17   -2.90    2.50
   0  13 -17   -1.05    2.38
   0 -13 -17   -5.75    3.20
   0 -13  17    3.65    2.83
   0  13  17    1.60    3.30
   0 -13  17    0.21    3.23
   0  13 -18    2.18    2.66
   0  13  18    3.85    4.55
   0 -13 -18    4.45    3.10
   0  13 -18    1.07    1.85
   0  13  18    2.39    2.28
   0 -13 -18    6.06    5.54
   0 -13  18    5.66    3.53
   0 -13  18    7.90    4.02
   0  13  18    1.96    3.28
   0  13  19   -1.78    3.72
   0  13 -19    2.72    3.07
   0 -13 -19   -0.16    2.46
   0  13  19   -3.90    2.85
   0 -13 -19    1.79    4.07
   0 -13  19   -0.70    3.07
   0 -13  19    3.13    3.79
   0  13  19    0.23    3.26
   0  13 -20    2.59    3.07
   0  13  20   -0.88    4.56
   0 -13 -20   -1.30    2.68
   0 -13 -20   -0.11    3.47
   0 -13  20   -0.66    2.96
   0 -13  20    0.23    3.20
   0  13  20    0.34    3.71
   0 -13 -21   -7.36    3.62
   0  13 -21   -5.99    3.69
   0  13  21   -5.26    4.12
   0 -13 -21   -4.86    3.63
   0 -13  21    6.84    4.36
   0 -13  21    4.44    4.04
   0  13  21   -5.70    3.23
   0  13 -22   -2.24    3.05
   0 -13 -22    1.91    3.69
   0  13  22    7.41    5.77
   0 -13 -22    3.63    4.12
   0  13  22   -5.79    3.53
   0 -13  22   -2.44    3.55
   0 -13  22    2.25    3.72
   0  13  23    1.35    4.61
   0  13 -23   -2.15    3.31
   0 -13 -23   -2.77    3.37
   0 -13 -23   -0.89    3.72
   0 -13  23   -2.80    4.15
   0 -13  23   -6.90    4.49
   0  13  23    6.18    4.01
   0  13 -24    3.41    3.37
   0  13  24   -2.19    3.67
   0 -13 -24   -0.85    2.99
   0 -13 -24    6.31    4.70
   0 -13  24   -0.02    3.58
   0 -13  24   -5.09    4.32
   0  13  24    8.15    4.89
   0  13  25    5.32    4.15
   0 -13 -25    3.24    3.32
   0  13 -25   -1.03    3.47
   0 -13  25   -5.86    4.56
   0 -13  25    0.93    4.06
   0  13  25   -1.82    3.19
   0  13 -26   -2.56    3.25
   0 -13 -26    1.70    3.25
   0 -13  26    2.93    3.97
   0  13 -27    4.94    4.24
   0 -13 -27   -8.05    5.03
   0 -13  27   -0.90    3.95
   0  14   0  206.52   11.70
   0  14   0  206.20   11.21
   0 -14   0  219.77   11.90
   0 -14   0  209.49   10.61
   0  14   0  217.03   11.18
   0  14  -1   28.78    5.22
   0  14   1   33.80    5.71
   0  14  -1   27.02    4.82
   0  14   1   24.83    4.24
   0 -14   1   33.62    5.23
   0 -14  -1   34.00    5.35
   0 -14   1   30.27    4.44
   0  14   1   27.19    4.46
   0 -14  -1   31.15    4.69
   0  14   2  139.72   10.19
   0  14  -2  169.96   11.45
   0  14   2  141.72    9.30
   0  14  -2  163.54   10.51
   0 -14  -2  153.64   10.11
   0 -14   2  197.87   12.14
   0 -14  -2  146.65    9.23
   0  14   2  137.09    7.56
   0 -14   2  189.86   10.38
   0  14   2  158.38    9.62
   0  14   3  922.22   24.34
   0  14  -3  909.75   24.31
   0  14  -3  866.54   22.62
   0  14   3  856.74   22.36
   0 -14  -3  911.62   24.15
   0 -14  -3  855.14   22.24
   0 -14   3  896.15   23.81
   0 -14   3  851.71   21.04
   0  14   3  869.29   21.77
   0  14   4   11.44    5.29
   0  14  -4    1.15    2.96
   0 -14  -4   14.02    1.65
   0  14  -4    7.40    3.49
   0  14   4    6.49    3.76
   0 -14  -4   17.72    5.06
   0 -14   4   10.20    3.69
   0 -14  -4   21.41    5.01
   0  14   4   21.70    5.64
   0 -14   4    8.63    3.22
   0  14   5  165.47   10.67
   0  14  -5  155.36   10.51
   0 -14  -5  145.27    4.79
   0  14  -5  152.60    4.30
   0  14   5  145.15    9.38
   0  14  -5  168.16   10.18
   0 -14  -5  159.38    9.74
   0 -14  -5  168.01   10.93
   0  14   5  150.23    9.22
   0 -14   5  167.59    9.67
   0  14  -6  164.67   11.20
   0 -14  -6  152.12    5.69
   0  14  -6  154.95    5.21
   0  14   6  160.09   10.78
   0  14  -6  153.37    9.77
   0  14   6  151.22    9.78
   0 -14  -6  156.21    9.64
   0 -14  -6  161.51   10.97
   0  14   6  159.26    9.71
   0 -14   6  162.12    9.82
   0 -14  -7  200.30    7.13
   0  14   7  233.06   13.17
   0 -14  -7  198.75    7.21
   0  14  -7  222.34   12.87
   0  14  -7  201.43    6.60
   0  14  -7  205.96    6.79
   0  14   7  205.72   11.12
   0  14  -7  207.12   11.30
   0 -14  -7  213.44   11.36
   0 -14  -7  209.25   12.40
   0 -14   7  209.19   11.01
   0  14   7  217.42   11.30
   0  14  -8   -0.45    1.15
   0  14  -8   -3.34    3.20
   0 -14  -8   -1.62    1.54
   0  14  -8   -0.37    1.18
   0 -14  -8   -1.47    1.24
   0  14   8   -0.44    2.81
   0  14   8   -4.04    3.13
   0  14  -8    2.82    2.63
   0 -14  -8    0.23    2.33
   0 -14  -8   -1.56    2.87
   0  14   8    0.48    2.44
   0 -14   8    3.83    2.80
   0 -14  -9   10.85    2.31
   0  14  -9    9.75    2.10
   0  14  -9   11.03    2.16
   0  14   9   10.10    3.51
   0 -14  -9    9.33    2.00
   0  14   9    6.99    2.90
   0  14  -9    6.94    2.71
   0 -14  -9   12.68    3.70
   0 -14  -9   12.90    3.84
   0  14   9   10.29    3.45
   0 -14   9   14.31    3.68
   0 -14 -10   37.07    4.01
   0  14  10   37.39    5.93
   0 -14 -10   29.73    3.68
   0  14 -10   38.11    3.80
   0  14 -10   33.96    3.69
   0  14  10   31.04    4.58
   0  14 -10   27.36    4.37
   0 -14 -10   45.55    6.62
   0 -14 -10   50.25    6.28
   0  14  10   39.45    5.47
   0 -14  10   39.09    5.83
   0 -14  10   44.19    5.88
   0  14 -11   51.74    4.71
   0  14  11   47.71    7.08
   0  14 -11   39.53    4.19
   0 -14 -11   54.83    5.09
   0  14  11   48.27    5.63
   0  14 -11   49.02    5.63
   0 -14 -11   59.24    7.71
   0 -14 -11   49.96    6.04
   0 -14  11   43.30    4.40
   0 -14  11   49.35    5.96
   0  14  11   47.11    5.86
   0 -14  11   51.30    6.68
   0  14 -12  182.51    9.20
   0  14  12  192.70   13.31
   0 -14 -12  182.73    9.34
   0  14 -12  173.02   10.42
   0  14  12  176.94   10.54
   0 -14  12  155.44    7.99
   0 -14 -12  177.67   12.82
   0  14  12  179.91   11.00
   0 -14  12  176.76   11.81
   0 -14  12  191.08   11.50
   0 -14 -13    0.29    2.01
   0  14  13   -1.63    3.30
   0  14 -13    0.50    1.81
   0  14 -13    2.64    2.27
   0  14  13    1.06    2.00
   0 -14 -13   -1.56    3.28
   0 -14  13    0.36    1.47
   0 -14  13   -3.72    3.24
   0 -14  13   -0.11    2.83
   0  14  13   -2.48    3.11
   0  14 -14    1.25    1.88
   0  14  14    7.32    4.19
   0 -14 -14    4.70    2.20
   0  14  14    4.58    2.83
   0  14 -14    4.19    2.04
   0 -14 -14    2.42    3.53
   0 -14  14    0.46    2.53
   0 -14  14    6.81    3.62
   0  14  14    6.40    3.79
   0  14 -15  265.72   12.60
   0  14  15  286.79   17.08
   0 -14 -15  250.74   12.33
   0  14  15  259.77   12.60
   0  14 -15  259.57   12.42
   0  14  15  276.34   14.48
   0 -14 -15  279.20   17.01
   0 -14  15  273.01   14.75
   0 -14  15  258.91   15.13
   0  14 -16   26.94    4.32
   0 -14 -16   25.95    4.44
   0  14  16   30.72    6.47
   0  14 -16   21.23    3.59
   0  14  16   18.70    3.89
   0 -14 -16   34.87    6.91
   0 -14  16   26.07    5.37
   0  14  16   38.17    6.32
   0 -14  16   27.73    5.11
   0 -14 -17  194.27   11.85
   0  14 -17  197.77   11.73
   0  14  17  200.61   15.06
   0  14 -17  185.51   10.41
   0  14  17  189.61   10.67
   0 -14 -17  221.13   15.63
   0  14  17  209.55   13.01
   0 -14  17  199.20   13.40
   0 -14  17  198.63   14.02
   0  14 -18   12.62    3.81
   0  14  18   10.62    4.80
   0 -14 -18   12.01    3.73
   0  14 -18   10.69    3.26
   0  14  18    8.12    2.76
   0 -14 -18    8.37    4.26
   0 -14  18   14.18    4.50
   0  14  18    9.40    4.49
   0 -14  18    8.71    3.86
   0  14 -19  138.24   10.80
   0  14  19  148.52   14.02
   0 -14 -19  126.37   10.36
   0  14  19  124.34    8.55
   0 -14 -19  146.14   13.68
   0  14  19  134.55   11.09
   0 -14  19  137.35   11.93
   0 -14  19  123.61   11.70
   0  14  20   45.88    8.05
   0 -14 -20   57.47    7.40
   0  14 -20   53.14    7.17
   0 -14 -20   68.94   10.00
   0 -14  20   43.79    7.76
   0 -14  20   64.04    8.44
   0  14  20   62.12    8.26
   0 -14 -21   70.80    8.35
   0  14  21   74.45   10.26
   0  14 -21   69.69    8.31
   0 -14 -21   75.74   10.47
   0  14  21   68.44    8.54
   0 -14  21   61.17    8.98
   0 -14  21   70.69    8.98
   0  14 -22   -4.49    3.59
   0 -14 -22   -0.91    3.28
   0  14  22   -8.40    5.07
   0 -14 -22   -5.84    4.27
   0 -14  22    1.95    4.00
   0 -14  22    5.14    4.30
   0  14  22    2.24    3.88
   0  14 -23    1.56    3.38
   0  14  23    0.60    4.00
   0 -14 -23    3.89    3.31
   0 -14 -23   -2.27    3.71
   0 -14  23    0.31    3.73
   0  14  23   -0.99    3.25
   0 -14  23    7.19    4.51
   0  14  24   40.13    7.89
   0 -14 -24   45.31    7.58
   0  14 -24   39.60    7.12
   0 -14 -24   36.94    7.75
   0 -14  24   34.87    7.03
   0  14  24   29.63    5.72
   0 -14  24   45.48    8.33
   0 -14 -25   -3.05    4.11
   0  14 -25   -1.43    3.38
   0  14  25   -6.67    5.17
   0 -14 -25   -1.59    4.87
   0 -14  25   -0.06    3.73
   0  14 -26    1.43    4.14
   0 -14 -26    2.21    4.24
   0 -14  26    7.82    4.54
   0 -14 -27    1.84    3.50
   0  14 -27    2.88    3.78
   0  15   0    3.17    2.85
   0  15   0    0.40    2.33
   0 -15   0    0.24    2.61
   0 -15   0   -1.09    2.31
   0  15   1   -1.60    2.80
   0  15  -1   -3.06    3.05
   0  15   1   -2.58    2.33
   0  15  -1   -2.75    2.72
   0 -15  -1    0.77    2.76
   0 -15   1    1.76    2.40
   0 -15   1   -1.86    2.48
   0 -15  -1   -1.00    2.54
   0  15   1   -1.14    2.92
   0  15  -2   -4.74    3.57
   0  15   2    0.32    2.68
   0  15   2   -3.68    2.97
   0  15  -2   -3.88    2.98
   0 -15  -2    2.30    2.38
   0 -15  -2    5.12    3.10
   0 -15   2    0.27    2.66
   0 -15   2   -0.17    2.22
   0  15   2    3.91    3.04
   0  15   3    4.11    2.97
   0  15  -3    4.96    4.23
   0  15   3    3.75    2.96
   0  15  -3    5.05    3.14
   0 -15  -3    6.38    4.16
   0 -15   3    1.95    3.03
   0 -15  -3    6.35    3.09
   0  15   3   -2.49    2.43
   0 -15   3    1.67    2.59
   0  15   4    3.06    3.66
   0  15  -4   -0.28    2.33
   0  15  -4   -2.86    3.18
   0  15   4   -1.73    2.99
   0 -15  -4    1.05    2.78
   0 -15  -4   -2.26    2.83
   0 -15   4   -1.63    2.63
   0  15   4   -0.40    2.34
   0 -15   4   -1.95    2.33
   0 -15  -5    0.13    0.82
   0  15   5    2.75    3.22
   0  15  -5    0.41    3.17
   0  15  -5    1.06    0.64
   0  15  -5    4.47    2.83
   0  15   5    0.54    2.48
   0 -15  -5    3.73    2.34
   0 -15  -5   -2.46    3.08
   0 -15   5   -0.97    2.42
   0  15   5    0.58    2.46
   0 -15  -6   -0.25    0.90
   0  15   6    1.07    2.89
   0  15  -6    0.12    0.85
   0  15  -6   -6.02    3.49
   0  15   6    0.44    2.35
   0  15  -6   -5.90    3.23
   0 -15  -6    0.42    2.25
   0 -15  -6   -0.37    3.09
   0  15   6    3.06    2.90
   0 -15   6   -0.05    2.48
   0  15   7   -2.54    3.16
   0  15  -7   -0.66    1.02
   0 -15  -7    0.60    1.15
   0  15  -7   -0.01    2.96
   0  15   7   -3.21    2.78
   0  15  -7    0.02    2.64
   0 -15  -7   -4.78    3.72
   0 -15  -7    2.19    2.86
   0 -15   7   -2.98    2.40
   0  15   7    0.58    2.23
   0  15  -8   -0.36    1.15
   0 -15  -8    0.33    1.38
   0  15  -8   -3.31    2.88
   0 -15  -8   -1.14    1.55
   0  15   8    5.45    3.40
   0  15  -8   -1.15    1.07
   0  15  -8   -0.11    2.69
   0  15   8   -3.50    3.08
   0 -15  -8   -2.29    2.78
   0 -15  -8   -2.94    2.62
   0  15   8   -0.19    2.17
   0 -15   8   -0.17    2.20
   0 -15  -9    0.27    1.41
   0  15   9   -4.83    3.26
   0  15  -9    1.55    1.35
   0  15  -9   -0.10    1.15
   0 -15  -9    0.25    1.51
   0  15  -9   -3.95    3.00
   0  15   9    0.02    2.44
   0 -15  -9   -0.06    2.45
   0 -15  -9    0.36    3.30
   0  15   9   -2.88    2.68
   0 -15   9   -0.27    2.31
   0 -15 -10    0.75    1.59
   0 -15 -10   -0.48    1.32
   0  15  10   -0.07    3.32
   0  15 -10    0.90    1.47
   0  15 -10    2.64    1.79
   0  15 -10   -0.33    2.48
   0  15  10   -1.50    2.82
   0 -15 -10    8.65    4.22
   0 -15 -10    5.07    3.15
   0  15  10    1.53    2.42
   0 -15  10    2.33    2.67
   0  15 -11   -1.12    1.71
   0 -15 -11    0.13    1.66
   0  15 -11    1.42    1.70
   0  15  11    0.29    3.45
   0  15  11   -3.20    2.65
   0  15 -11   -2.03    2.46
   0 -15 -11   -0.96    3.55
   0 -15 -11    1.06    2.76
   0 -15  11    0.47    2.91
   0  15  11    3.13    3.40
   0  15  12   -1.43    3.55
   0  15 -12   -0.37    1.73
   0 -15 -12   -2.97    2.12
   0  15 -12    1.21    2.43
   0  15  12   -0.29    2.49
   0 -15 -12    3.52    3.57
   0  15  12    1.39    2.60
   0 -15  12    2.32    3.21
   0 -15  12   -0.05    2.33
   0  15 -13    1.05    1.80
   0 -15 -13    1.95    1.90
   0  15  13    7.49    3.84
   0  15 -13    0.92    2.32
   0  15  13    0.36    2.37
   0 -15 -13   12.47    4.97
   0 -15  13   -4.53    2.64
   0  15  13   11.41    4.51
   0 -15  13    0.97    2.80
   0 -15 -14   -0.11    1.92
   0  15 -14    4.63    2.47
   0  15  14   -1.18    3.51
   0  15  14   -5.61    2.82
   0  15 -14    0.39    2.54
   0 -15 -14    7.64    4.79
   0  15  14    3.65    3.78
   0 -15  14    9.17    4.00
   0 -15  14    4.32    4.42
   0  15 -15   -3.22    2.18
   0  15  15    2.74    3.19
   0 -15 -15   -2.50    2.12
   0  15  15   -0.37    2.09
   0  15 -15    0.28    2.11
   0 -15 -15    0.09    4.22
   0 -15  15   -1.32    2.65
   0  15  15   -0.96    2.49
   0 -15  15    1.91    2.85
   0  15 -16   -0.72    2.41
   0 -15 -16    2.37    2.29
   0  15  16   -1.65    3.39
   0  15 -16    2.68    2.15
   0  15  16    1.81    2.34
   0 -15 -16    3.92    3.87
   0 -15  16   -3.63    3.56
   0  15  16    1.39    2.91
   0  15  17   -0.59    3.36
   0  15 -17   -3.23    2.85
   0 -15 -17    3.01    3.07
   0  15  17    1.44    2.26
   0  15 -17   -3.17    2.69
   0 -15 -17    9.55    4.71
   0 -15  17    2.14    2.96
   0  15  17    7.81    4.06
   0 -15  17    1.83    3.14
   0 -15 -18    1.63    2.26
   0  15 -18    1.40    2.27
   0  15  18    7.06    4.73
   0  15 -18    2.51    2.29
   0  15  18   -2.04    2.62
   0 -15 -18    3.13    4.71
   0 -15  18    1.18    3.68
   0 -15  18    5.78    3.62
   0  15  18    6.38    4.09
   0 -15 -19   -2.80    3.23
   0  15 -19   -5.09    3.47
   0  15  19   -3.05    3.08
   0 -15 -19   -2.29    3.60
   0 -15  19    1.01    3.58
   0  15  19   -5.51    3.36
   0 -15  19   -0.57    2.86
   0  15 -20   -2.81    2.54
   0 -15 -20   -0.78    3.49
   0  15  20   -4.95    4.95
   0 -15 -20    5.40    4.29
   0  15  20    2.15    3.51
   0 -15  20    5.59    4.10
   0 -15  20    1.05    4.17
   0  15 -21   -0.59    3.68
   0 -15 -21    4.92    3.28
   0  15  21    3.63    4.14
   0 -15 -21   -1.91    4.35
   0 -15  21    4.28    4.53
   0 -15  21   -6.32    3.72
   0  15  21    1.99    2.93
   0  15  22    4.84    4.97
   0 -15 -22    2.69    3.61
   0  15 -22   -0.65    2.85
   0 -15 -22   -6.46    5.13
   0 -15  22   -1.31    3.84
   0 -15  22    2.66    3.46
   0  15  22    6.34    4.68
   0  15 -23   -4.13    3.88
   0  15  23    0.04    4.02
   0 -15 -23    3.82    3.36
   0 -15 -23    8.36    4.62
   0  15  23   -1.03    3.45
   0 -15  23    4.55    4.71
   0 -15  23   -3.21    3.71
   0  15  24   -6.13    5.26
   0  15 -24   -6.06    3.87
   0 -15 -24    4.01    4.07
   0 -15 -24    6.42    4.95
   0 -15  24    0.91    3.53
   0 -15  24    0.90    3.82
   0 -15 -25    3.36    3.47
   0  15 -25   -0.70    3.23
   0 -15 -25   -2.01    4.87
   0 -15  25   -1.89    3.73
   0  15 -26   -0.51    3.37
   0 -15 -26   -0.18    3.60
   0 -15  26    3.33    3.66
   0 -15 -27   -4.37    4.42
   0  15 -27   -7.60    4.73
   0  16   0  203.84   12.43
   0  16   0  189.64   11.77
   0 -16   0  213.24   12.73
   0 -16   0  198.59   11.10
   0  16   1   10.64    4.20
   0  16  -1    7.13    4.08
   0  16  -1    1.55    2.63
   0  16   1    6.14    3.42
   0 -16   1    3.18    4.18
   0 -16  -1   14.52    4.88
   0 -16  -1   16.22    4.15
   0 -16   1    4.23    2.63
   0 -16  -1   14.51    3.75
   0  16   1    8.86    4.05
   0  16   2   73.11    7.97
   0  16  -2   85.99    8.26
   0  16  -2   73.50    7.50
   0  16   2   78.63    7.58
   0 -16  -2   69.99    7.39
   0 -16   2   77.82    7.79
   0 -16  -2   85.58    7.64
   0  16   2   80.51    7.63
   0 -16   2   77.63    7.09
   0  16  -3    2.24    3.69
   0  16   3    6.96    4.70
   0  16   3    5.80    3.55
   0  16  -3    0.06    2.26
   0 -16  -3    4.79    3.06
   0 -16  -3    3.35    3.20
   0 -16   3   -0.51    2.96
   0 -16   3   -0.71    2.30
   0  16   3    2.37    3.14
   0  16   4   21.99    5.05
   0  16  -4   19.71    4.27
   0  16   4   21.88    4.66
   0  16  -4   24.21    5.22
   0 -16  -4   31.71    5.72
   0 -16  -4   19.58    4.16
   0 -16   4   24.39    5.06
   0 -16   4   17.41    3.85
   0  16   4   21.32    4.25
   0  16  -5    4.56    2.88
   0  16   5    7.51    4.31
   0 -16  -5    5.57    1.06
   0  16  -5    3.30    2.88
   0  16   5    6.25    3.29
   0 -16  -5    5.52    3.74
   0 -16   5    9.20    3.64
   0 -16  -5    5.16    2.66
   0 -16   5    8.12    3.36
   0  16   5    6.96    2.84
   0  16  -6    8.91    1.26
   0 -16  -6    7.58    1.49
   0  16  -6   11.57    3.97
   0  16   6    6.93    3.21
   0  16  -6    7.98    3.22
   0  16   6    7.96    2.94
   0 -16  -6   11.91    4.52
   0 -16  -6   11.14    3.57
   0  16   6    8.45    3.14
   0 -16   6   12.32    3.43
   0  16  -7   40.77    6.32
   0  16   7   38.58    6.08
   0 -16  -7   35.29    2.92
   0  16  -7   34.33    2.65
   0  16   7   41.32    5.87
   0  16  -7   37.85    5.37
   0 -16  -7   35.10    5.21
   0 -16  -7   35.24    5.86
   0 -16   7   36.26    5.31
   0  16   7   35.49    4.91
   0  16  -8    0.44    3.19
   0  16   8   -0.93    3.44
   0  16  -8    0.44    0.98
   0 -16  -8    0.99    1.38
   0  16   8    4.22    2.79
   0  16  -8   -3.59    2.84
   0 -16  -8    6.15    3.65
   0 -16  -8    2.95    2.92
   0  16   8   -1.16    2.37
   0 -16   8   -1.94    2.70
   0  16   9   25.61    5.36
   0  16  -9   18.22    2.59
   0  16  -9   18.63    2.48
   0 -16  -9   19.94    2.90
   0  16  -9   17.95    4.24
   0  16   9   17.50    3.97
   0 -16  -9   24.21    5.16
   0 -16  -9   24.55    4.87
   0 -16   9   21.40    4.50
   0  16   9   23.44    4.67
   0  16  10  167.85   12.36
   0  16 -10  160.66    7.43
   0 -16 -10  171.08    8.23
   0 -16 -10  156.02    7.75
   0  16 -10  150.94    7.17
   0  16  10  167.88   11.10
   0  16 -10  178.30   11.37
   0 -16 -10  161.37   11.18
   0 -16 -10  176.73   12.85
   0 -16  10  180.72   11.15
   0  16  10  172.43   11.01
   0  16  11    4.61    4.00
   0 -16 -11    0.87    1.94
   0  16 -11    2.84    1.63
   0  16 -11    0.53    2.52
   0  16  11   -0.82    2.33
   0 -16 -11    2.34    3.55
   0 -16 -11    8.59    3.45
   0 -16  11    9.55    3.59
   0  16  11    1.07    2.56
   0  16 -12  327.75   11.92
   0 -16 -12  334.41   12.60
   0  16  12  344.46   18.24
   0  16 -12  335.37   15.50
   0  16  12  312.03   14.95
   0 -16 -12  338.52   16.03
   0 -16 -12  335.11   18.06
   0 -16  12  335.34   16.17
   0  16  12  322.78   15.37
   0  16  13  181.64   13.96
   0  16 -13  185.48    9.52
   0 -16 -13  165.13    9.37
   0  16 -13  174.29   11.16
   0  16  13  161.31   10.80
   0 -16 -13  178.94   13.66
   0 -16  13  172.79   11.85
   0  16  13  174.82   11.68
   0 -16 -14   20.90    3.50
   0  16 -14   22.68    4.04
   0  16  14   17.91    5.04
   0  16  14   20.44    4.42
   0  16 -14   21.88    4.29
   0 -16 -14   15.09    5.19
   0 -16  14   16.12    4.80
   0 -16  14   19.52    4.73
   0  16  14   13.02    4.21
   0  16  15   21.28    5.26
   0 -16 -15   29.45    4.53
   0  16 -15   31.69    4.71
   0  16  15   26.44    4.85
   0  16 -15   25.37    4.29
   0 -16 -15   32.84    6.84
   0  16  15   30.36    5.54
   0 -16  15   29.93    5.90
   0 -16  15   34.48    6.63
   0 -16 -16   87.22    7.66
   0  16  16  114.83   11.62
   0  16 -16   80.47    7.12
   0  16  16   86.72    7.98
   0  16 -16   76.32    7.43
   0 -16 -16  105.96   11.59
   0 -16  16  100.60   10.02
   0  16  16   98.09    9.22
   0 -16  16   82.90    9.37
   0  16 -17   23.93    4.54
   0 -16 -17   32.32    5.16
   0  16  17   27.85    6.74
   0  16 -17   28.87    4.57
   0  16  17   30.96    5.08
   0 -16 -17   38.39    7.23
   0 -16  17   27.78    5.87
   0 -16  17   38.55    6.69
   0  16  17   28.50    5.56
   0 -16 -18   51.01    6.55
   0  16 -18   50.24    6.15
   0  16  18   47.61    8.38
   0  16 -18   39.82    5.53
   0  16  18   40.66    5.49
   0 -16 -18   53.59    8.06
   0 -16  18   45.13    7.44
   0  16  18   44.76    6.87
   0 -16  18   33.34    5.89
   0  16 -19   42.46    6.23
   0  16  19   36.76    7.34
   0 -16 -19   41.06    6.15
   0  16  19   35.43    5.39
   0 -16 -19   52.34    8.44
   0  16  19   41.50    6.72
   0 -16  19   47.69    7.30
   0 -16  19   42.00    7.45
   0 -16 -20   -0.26    2.92
   0  16 -20   -0.91    2.34
   0  16  20    2.21    4.86
   0 -16 -20    4.26    4.07
   0  16  20    1.90    3.38
   0 -16  20   -7.03    4.20
   0 -16  20    1.48    3.37
   0  16 -21   28.32    5.35
   0 -16 -21   22.17    4.89
   0  16  21   23.12    7.24
   0 -16 -21   31.59    7.76
   0 -16  21   31.67    6.47
   0  16  21   22.46    5.64
   0 -16  21   32.83    7.08
   0 -16 -22   29.86    6.22
   0  16 -22   19.87    4.64
   0  16  22   24.97    6.45
   0 -16 -22   18.53    5.57
   0 -16  22   10.49    4.84
   0  16  22   18.30    5.71
   0 -16  22   24.21    6.13
   0 -16 -23   13.92    4.00
   0  16 -23   19.61    5.41
   0  16  23   16.21    6.85
   0 -16 -23   10.32    6.19
   0 -16  23   13.84    5.27
   0 -16  23   17.30    6.05
   0  16 -24    0.44    2.97
   0 -16 -24    1.35    2.89
   0 -16  24   -3.41    3.44
   0 -16 -25   -4.43    3.78
   0 -16  25    7.90    5.16
   0 -16 -26    3.55    3.86
   0 -16  26    9.60    5.59
   0  17   0   -2.87    3.17
   0  17   0   -0.85    2.76
   0 -17   0    0.83    3.21
   0 -17   0    1.72    2.60
   0  17  -1   -0.23    3.44
   0  17   1   -4.13    3.21
   0  17   1    0.61    3.32
   0  17  -1    0.04    2.86
   0 -17  -1   -3.60    4.14
   0 -17   1    2.83    2.93
   0 -17  -1   -1.89    2.81
   0 -17  -1   -3.01    2.56
   0 -17   1   -4.84    3.13
   0  17  -2   -2.48    3.23
   0  17   2   -4.01    3.46
   0  17   2   -7.54    4.38
   0  17  -2    0.73    2.80
   0 -17   2   -5.39    3.65
   0 -17  -2    3.11    3.11
   0 -17  -2    1.95    2.88
   0 -17   2   -0.41    2.44
   0  17   2    0.41    2.92
   0  17   3    0.68    3.18
   0  17  -3   -2.58    3.12
   0  17   3   -0.37    2.46
   0  17  -3   -2.09    3.04
   0 -17  -3    2.70    2.51
   0 -17   3    3.03    2.82
   0 -17  -3    3.33    4.01
   0 -17   3   -0.84    2.39
   0  17   3    0.53    2.58
   0  17  -4    2.43    3.76
   0  17   4   -2.25    3.13
   0  17  -4    4.84    2.97
   0  17   4    1.80    2.53
   0 -17  -4    3.71    3.17
   0 -17  -4    1.51    3.93
   0 -17   4   -1.75    2.65
   0  17   4   -2.62    2.99
   0 -17   4    0.45    2.31
   0  17   5   -0.83    3.53
   0  17  -5   -3.54    3.13
   0  17   5    0.20    2.91
   0  17  -5   -2.49    3.36
   0 -17   5   -0.56    2.75
   0 -17  -5    3.09    3.54
   0 -17  -5   -1.87    2.82
   0  17   5   -2.98    2.90
   0 -17   5    1.99    2.32
   0 -17  -6    0.30    0.85
   0  17  -6    0.64    3.22
   0  17   6   -5.24    3.98
   0  17  -6   -2.32    2.94
   0  17   6    0.34    2.87
   0 -17  -6    2.23    2.69
   0 -17   6   -2.63    3.54
   0 -17  -6   -3.20    2.88
   0 -17   6   -3.65    2.69
   0  17   6    2.67    3.20
   0  17  -7   -4.23    3.46
   0  17   7   -6.47    4.08
   0  17  -7    1.36    1.12
   0 -17  -7    0.50    1.00
   0  17   7    0.27    2.66
   0  17  -7    1.54    2.80
   0 -17  -7    2.89    3.04
   0 -17  -7   -0.52    3.59
   0  17   7   -3.11    3.09
   0 -17   7   -3.85    3.03
   0  17  -8    0.67    0.98
   0  17  -8   -3.22    3.27
   0  17   8    0.93    3.97
   0 -17  -8   -2.08    1.45
   0  17   8   -1.43    2.98
   0  17  -8   -5.95    3.12
   0 -17  -8    4.85    3.78
   0 -17  -8    0.02    2.72
   0 -17   8   -5.25    2.81
   0  17   8   -6.49    3.12
   0 -17  -9    1.09    1.31
   0  17  -9   -0.61    1.43
   0  17   9   -6.25    3.67
   0  17  -9   -1.31    2.91
   0  17   9   -1.35    2.88
   0  17  -9   -0.50    2.56
   0 -17  -9    0.27    2.67
   0 -17  -9   -2.55    2.81
   0 -17   9   -1.34    2.59
   0  17   9    0.15    2.48
   0 -17 -10    1.11    1.61
   0  17 -10   -0.28    1.19
   0  17  10    3.18    3.56
   0  17  10    3.09    2.90
   0  17 -10   -2.00    3.07
   0 -17 -10   -0.80    2.70
   0 -17 -10   -1.24    2.64
   0 -17  10    5.07    3.19
   0  17  10   -3.56    2.67
   0  17  11   -5.05    4.53
   0  17 -11   -0.35    1.39
   0 -17 -11   -1.16    1.63
   0  17 -11   -6.35    3.34
   0  17  11   -5.96    3.21
   0 -17 -11   -2.56    2.93
   0 -17 -11   -0.34    3.17
   0  17  11    0.99    2.63
   0 -17  11    2.68    3.34
   0  17 -12   -0.47    1.51
   0 -17 -12   -2.35    2.40
   0  17  12    0.61    4.22
   0  17  12   -1.62    2.97
   0  17 -12    2.00    2.83
   0 -17 -12    2.67    4.70
   0 -17 -12    0.92    3.03
   0  17  12    2.25    3.52
   0 -17  12    6.23    3.16
   0 -17 -13   -1.63    1.96
   0  17  13    3.40    3.95
   0  17 -13    1.43    1.87
   0  17 -13   -1.27    2.74
   0  17  13   -2.81    3.44
   0 -17 -13    3.33    4.64
   0  17  13    8.79    4.09
   0 -17  13    5.64    3.84
   0 -17 -14    4.91    2.50
   0  17  14    6.90    5.71
   0  17 -14    3.38    2.34
   0  17 -14    3.90    2.69
   0  17  14    1.41    2.40
   0 -17 -14    9.76    5.37
   0  17  14   12.32    4.69
   0 -17  14   -3.08    3.53
   0  17  15   -0.43    3.58
   0 -17 -15   -0.86    1.94
   0  17 -15    3.95    2.43
   0  17  15   -0.78    3.35
   0  17 -15    2.63    2.47
   0 -17 -15    2.53    4.29
   0  17  15   -1.19    3.08
   0 -17  15    0.36    3.79
   0 -17 -16    3.94    3.05
   0  17 -16   -0.64    2.00
   0  17  16   -2.54    3.55
   0  17 -16    1.02    2.64
   0  17  16   -1.81    2.93
   0 -17 -16    4.74    3.94
   0 -17  16    1.44    3.60
   0 -17  16    2.72    3.50
   0  17  16    1.46    2.88
   0  17 -17    1.89    2.56
   0 -17 -17    3.13    2.23
   0  17  17    3.13    3.24
   0  17  17   -2.61    2.97
   0  17 -17    2.08    2.28
   0 -17 -17    5.44    5.02
   0 -17  17   -2.60    2.82
   0  17  17    7.46    3.92
   0 -17  17    1.75    3.91
   0  17 -18    1.64    2.47
   0  17  18    5.00    4.84
   0 -17 -18    2.11    2.48
   0  17 -18   -2.45    2.84
   0  17  18   -1.16    2.48
   0 -17 -18    2.31    3.98
   0 -17  18   -0.38    3.52
   0 -17  18   -0.94    3.35
   0  17  18    7.98    3.75
   0  17  19    3.67    3.67
   0  17 -19    0.67    2.49
   0 -17 -19   -5.69    3.39
   0 -17 -19    3.23    3.85
   0  17  19    7.89    4.51
   0 -17  19   12.84    5.18
   0 -17  19    0.58    2.90
   0  17 -20   -1.14    2.68
   0  17  20   -0.06    4.23
   0 -17 -20    2.82    3.07
   0 -17 -20   -2.90    4.20
   0  17  20   -4.48    4.00
   0 -17  20   -8.74    4.15
   0 -17  20   -2.16    3.50
   0  17  21   -3.49    4.83
   0 -17 -21   -0.79    2.50
   0 -17 -21    1.70    3.86
   0 -17  21   -4.49    4.26
   0 -17  21    5.52    3.60
   0  17  21    6.19    4.03
   0 -17 -22   -1.00    2.86
   0  17  22    8.11    5.47
   0 -17 -22    6.96    4.96
   0 -17  22    4.25    3.98
   0 -17  22    4.65    4.86
   0  17  23   -3.26    5.22
   0 -17 -23   -1.10    2.69
   0 -17 -23   -8.03    5.11
   0 -17  23   -0.66    3.95
   0 -17 -24   -1.58    3.58
   0 -17  24   -1.69    4.03
   0 -17  25    1.87    4.84
   0  18   0  504.24   20.95
   0  18   0  471.82   19.44
   0 -18   0  524.51   21.18
   0 -18   0  500.10   18.87
   0  18   1  231.71   14.48
   0  18  -1  204.28   13.71
   0  18  -1  200.89   12.92
   0  18   1  226.72   13.68
   0 -18  -1  245.30   14.30
   0 -18  -1  263.40   15.31
   0 -18   1  217.26   13.78
   0 -18   1  212.79   12.34
   0  18   2    6.02    4.46
   0  18  -2    7.75    5.41
   0  18   2    9.36    4.29
   0  18  -2    1.93    2.83
   0 -18   2    7.80    3.77
   0 -18  -2   16.42    4.70
   0 -18   2    7.84    3.92
   0  18   2   14.20    4.93
   0  18   3   66.23    8.26
   0  18  -3   97.68   10.52
   0  18  -3   93.09    9.49
   0  18   3   68.96    7.99
   0 -18   3  116.52   10.90
   0 -18  -3   78.11    8.70
   0 -18  -3   73.51    7.85
   0 -18   3  115.91    9.64
   0  18   3   76.47    7.85
   0  18  -4  621.29   23.56
   0  18   4  637.97   23.94
   0  18   4  594.58   21.71
   0  18  -4  566.10   21.19
   0 -18  -4  567.13   20.91
   0 -18   4  613.57   23.02
   0 -18  -4  602.03   23.03
   0 -18   4  573.65   20.18
   0  18   4  612.54   21.06
   0  18  -5   39.75    7.05
   0  18   5   55.52    8.57
   0  18  -5   31.55    5.90
   0  18   5   55.19    7.76
   0 -18  -5   52.87    7.60
   0 -18   5   47.01    7.51
   0 -18  -5   59.31    9.14
   0  18   5   67.82    8.39
   0 -18   5   49.66    6.86
   0  18  -6  226.93   14.61
   0  18   6  212.02   14.11
   0  18   6  197.09   12.69
   0  18  -6  198.61   12.68
   0 -18  -6  219.08   12.92
   0 -18   6  204.93   13.60
   0 -18  -6  214.24   14.14
   0 -18   6  197.52   12.22
   0  18   6  201.20   12.45
   0  18  -7   80.87    9.28
   0  18   7   84.12    9.35
   0  18  -7   73.48    2.90
   0 -18  -7   77.26    3.84
   0  18  -7   79.25    8.38
   0  18   7   70.44    7.85
   0 -18  -7   82.89    9.06
   0 -18  -7   87.09    8.79
   0 -18   7   86.48    9.02
   0  18   7   88.68    8.65
   0 -18   7   85.53    8.09
   0  18   8  105.32   10.30
   0 -18  -8   88.93    4.70
   0  18  -8   93.04    4.15
   0  18  -8   86.42    9.41
   0  18   8   92.91    8.85
   0  18  -8   89.11    8.78
   0 -18  -8   97.92   10.03
   0 -18  -8   97.56    8.98
   0 -18   8  104.71    9.30
   0  18   8   87.53    8.54
   0 -18  -9   81.84    5.09
   0  18   9   85.24    9.49
   0  18  -9   94.73    9.99
   0  18  -9   80.69    4.46
   0  18  -9   86.12    8.67
   0  18   9   68.24    7.86
   0 -18  -9   94.63   10.19
   0 -18  -9   94.05    8.84
   0  18   9  101.96    8.98
   0 -18   9   95.20    8.77
   0  18  10    5.44    3.88
   0  18 -10    2.30    1.29
   0 -18 -10    0.82    1.50
   0  18 -10   -3.09    3.17
   0  18  10    4.76    3.57
   0 -18 -10    4.05    3.22
   0 -18 -10    4.11    3.71
   0 -18  10    5.45    3.29
   0  18  10    4.60    3.13
   0  18 -11   53.32    4.58
   0  18  11   71.13    9.37
   0 -18 -11   57.83    5.14
   0  18 -11   57.90    7.35
   0  18  11   55.87    7.20
   0 -18 -11   58.50    7.48
   0 -18 -11   61.98    8.26
   0  18  11   50.24    6.82
   0 -18  11   66.59    7.98
   0 -18 -12  100.13    6.85
   0  18 -12   99.59    6.45
   0  18  12  106.70   10.80
   0  18  12   86.52    8.58
   0  18 -12   87.68    8.61
   0 -18 -12  108.31   11.18
   0 -18 -12  100.19    9.58
   0 -18  12  114.82   10.23
   0  18  12   91.39    8.88
   0 -18 -13  336.01   13.06
   0  18  13  338.41   19.57
   0  18 -13  313.55   12.12
   0  18  13  296.35   15.50
   0  18 -13  291.79   15.49
   0 -18 -13  348.87   19.87
   0 -18  13  329.48   16.84
   0  18  13  322.49   16.49
   0 -18 -14   17.66    3.36
   0  18  14   26.12    6.68
   0  18  14    8.41    3.09
   0  18 -14   12.57    3.73
   0 -18 -14   15.65    5.07
   0 -18  14   10.43    3.71
   0  18  14   14.47    4.70
   0 -18 -15   -0.72    2.18
   0  18  15    7.51    4.08
   0  18  15   -2.51    3.35
   0  18 -15    0.02    2.43
   0 -18 -15   -4.49    3.99
   0 -18  15   -2.96    3.43
   0  18  15   -1.71    3.24
   0 -18 -16   -0.27    2.01
   0  18  16   -1.11    3.87
   0  18 -16   -1.43    2.28
   0  18  16   -0.77    2.63
   0 -18 -16    1.07    3.33
   0  18  16   -2.08    3.06
   0 -18  16    1.25    2.99
   0 -18 -17   -0.75    3.06
   0  18  17    0.19    4.34
   0  18  17   -1.51    2.71
   0  18 -17    1.23    2.41
   0 -18 -17    3.01    4.57
   0 -18  17    1.19    2.93
   0  18  17    3.01    4.03
   0  18  18  103.96   12.03
   0 -18 -18   85.71    8.34
   0  18  18   72.51    7.88
   0  18 -18   72.33    7.82
   0 -18 -18   81.85   11.17
   0 -18  18   78.67    9.44
   0  18  18   84.83    9.29
   0  18  19   21.45    5.73
   0 -18 -19   15.92    4.11
   0 -18 -19   21.81    6.45
   0 -18  19   21.73    5.89
   0  18  19   16.01    4.79
   0 -18 -20   -1.02    3.05
   0  18  20    5.97    4.62
   0 -18 -20    0.36    3.79
   0  18  20    8.71    4.45
   0 -18  20    1.19    3.15
   0  18  21   16.40    6.41
   0 -18 -21   18.20    6.42
   0 -18  21   15.60    5.53
   0  18  22    8.99    4.84
   0 -18 -22   18.17    5.75
   0 -18  22   13.84    5.58
   0 -18  23   15.44    4.92
   0 -18  24   12.90    5.47
   0  19   0   10.51    4.65
   0  19   0    1.46    3.07
   0 -19   0    5.28    4.18
   0 -19   0    8.54    3.82
   0 -19   0    7.90    3.75
   0  19   1    5.26    4.57
   0  19  -1    2.50    3.00
   0  19  -1    0.89    2.88
   0  19   1    4.42    3.44
   0 -19  -1   10.87    4.22
   0 -19  -1    2.93    3.09
   0 -19   1    3.60    3.83
   0 -19   1    0.03    2.77
   0  19   2   11.20    4.78
   0  19  -2   -2.31    3.57
   0  19   2   -3.87    4.03
   0  19  -2   -0.08    3.79
   0 -19  -2    6.92    3.75
   0 -19  -2    0.03    2.99
   0 -19   2   -7.53    4.42
   0 -19   2    0.82    3.10
   0  19  -3   -1.35    3.38
   0  19   3   -2.56    2.91
   0  19   3    3.13    3.35
   0  19  -3   -3.08    3.46
   0 -19  -3    2.08    3.06
   0 -19   3    1.98    3.62
   0 -19  -3    2.40    3.03
   0  19   3   -0.82    3.09
   0 -19   3    1.76    2.54
   0  19   4    5.20    4.20
   0  19  -4    4.50    4.23
   0  19  -4    1.89    2.72
   0  19   4   11.94    4.81
   0 -19  -4    4.07    3.53
   0 -19  -4    6.96    3.80
   0 -19   4    0.53    3.81
   0 -19   4    4.19    2.70
   0  19   4    1.18    3.33
   0  19   5   -0.19    3.73
   0  19  -5   -1.33    3.55
   0  19   5    0.22    2.93
   0  19  -5   -7.65    4.78
   0 -19  -5   -4.10    3.35
   0 -19   5    0.78    3.12
   0 -19  -5   -4.43    3.86
   0  19   5   -1.68    2.93
   0 -19   5    5.66    3.19
   0  19  -6    4.49    4.11
   0  19   6   -0.67    3.16
   0  19  -6   -2.97    3.48
   0  19   6   -2.48    3.09
   0 -19  -6    3.60    3.66
   0 -19  -6    2.54    4.52
   0 -19   6   -0.12    3.18
   0  19   6    3.02    3.50
   0 -19   6   -1.79    3.17
   0  19   7   -2.59    3.21
   0  19  -7    1.57    4.01
   0  19  -7   -4.52    3.48
   0  19   7   -4.14    3.63
   0 -19  -7   -0.80    3.30
   0 -19   7    3.37    3.66
   0 -19  -7   -0.12    2.56
   0 -19   7    0.11    3.20
   0  19   7    4.90    3.82
   0  19   8    8.55    5.17
   0  19  -8   -1.09    3.58
   0  19  -8   -0.84    2.89
   0  19   8   -0.60    3.51
   0 -19  -8    0.65    2.98
   0 -19   8    4.88    3.64
   0 -19  -8   -1.57    3.31
   0  19   8    3.86    3.57
   0 -19   8    2.04    2.76
   0  19  -9   -1.46    3.59
   0  19   9    2.96    4.75
   0  19  -9    7.74    3.60
   0  19   9   -4.29    3.28
   0 -19  -9   -1.02    3.37
   0 -19  -9   -1.13    3.19
   0 -19   9    1.29    2.55
   0  19   9   -0.41    3.01
   0  19  10    2.25    3.58
   0  19  10   -3.85    3.30
   0  19 -10    2.45    3.31
   0 -19 -10    1.55    3.25
   0 -19 -10   -3.98    3.75
   0  19  10    1.29    3.29
   0 -19  10    0.25    2.71
   0  19  11    5.44    4.19
   0  19 -11   -2.98    3.55
   0  19  11   -7.00    3.80
   0 -19 -11   -2.43    3.37
   0 -19 -11   -1.41    3.60
   0 -19  11    7.03    4.10
   0  19  11   -2.65    2.89
   0  19  12    1.71    4.05
   0  19 -12   -5.93    3.94
   0  19  12   -7.10    4.09
   0 -19 -12    2.35    3.55
   0 -19 -12    7.79    5.01
   0  19  12   -4.44    3.21
   0 -19  12    8.71    4.11
   0  19  13   11.05    5.52
   0  19 -13   -1.37    3.38
   0  19  13   -3.90    3.12
   0 -19 -13    3.19    3.89
   0 -19 -13    1.54    3.12
   0  19  13    1.16    3.28
   0 -19  13    3.50    3.06
   0  19  14    6.76    4.40
   0  19 -14    4.69    3.37
   0  19  14    1.24    2.99
   0 -19 -14   -4.02    4.73
   0 -19  14   -2.54    2.93
   0  19  14    0.33    3.20
   0  19  15   -0.62    3.76
   0  19 -15    0.72    2.48
   0  19  15    4.13    2.69
   0 -19 -15   -3.30    4.33
   0 -19  15    2.21    3.42
   0  19  16    4.26    4.70
   0  19  16   -4.07    3.47
   0  19 -16   -2.06    3.00
   0 -19 -16   10.05    5.14
   0  19  16    7.03    4.63
   0 -19  16    5.62    3.96
   0  19  17   -2.28    4.48
   0  19 -17    2.84    2.56
   0  19  17   -4.02    3.33
   0 -19 -17   -0.25    4.30
   0 -19  17    5.81    4.15
   0  19  17   -1.77    3.73
   0  19  18   -0.24    4.29
   0  19 -18   -3.09    2.70
   0  19  18   -0.59    2.66
   0 -19 -18   -1.26    4.79
   0 -19  18    8.99    5.01
   0  19  18    3.80    3.53
   0  19  19   -0.32    3.99
   0 -19 -19    4.70    3.47
   0 -19  19   -4.54    3.94
   0  19  19    2.66    3.82
   0  19  20    2.50    4.00
   0 -19 -20    8.14    5.70
   0 -19  20   -3.64    3.53
   0  19  20    5.78    3.84
   0  19  21   -5.08    5.13
   0 -19 -21    2.59    4.73
   0 -19  21    5.35    4.40
   0 -19  22    3.95    4.55
   0 -19  23   -3.86    4.07
   0 -19  24    0.77    4.33
   0  20   0  682.54   25.93
   0  20   0  618.12   23.69
   0 -20   0  699.79   25.99
   0 -20   0  661.93   24.25
   0 -20   0  664.77   23.03
   0  20  -1  198.97   14.29
   0  20   1  249.23   16.84
   0  20   1  215.18   14.22
   0  20  -1  188.24   13.33
   0 -20   1  223.06   14.94
   0 -20  -1  260.49   16.36
   0 -20  -1  233.40   14.91
   0 -20   1  214.11   13.38
   0  20   2  260.30   16.56
   0  20  -2  250.05   15.74
   0  20   2  236.91   15.06
   0  20  -2  214.72   14.12
   0 -20  -2  264.56   15.40
   0 -20   2  245.56   15.74
   0 -20  -2  258.12   16.21
   0 -20   2  238.26   14.06
   0  20   3   15.08    5.79
   0  20  -3   10.33    5.85
   0  20  -3    8.19    4.46
   0  20   3   14.39    5.11
   0 -20   3    7.14    4.40
   0 -20  -3   22.29    5.83
   0 -20  -3   19.19    5.65
   0 -20   3   14.96    4.93
   0  20   3   19.01    5.50
   0  20   4   90.64   10.14
   0  20  -4   95.58   10.08
   0  20   4   79.96    8.85
   0  20  -4   89.82    9.47
   0 -20   4   98.20   10.19
   0 -20  -4   73.62    8.98
   0 -20  -4   99.33    9.62
   0 -20   4   87.62    8.84
   0  20   4   92.24    9.00
   0  20  -5  135.05   12.12
   0  20   5  153.25   12.65
   0  20   5  143.61   11.82
   0  20  -5  125.93   10.93
   0 -20  -5  136.27   12.17
   0 -20  -5  140.88   11.24
   0 -20   5  152.52   12.96
   0 -20   5  139.29   10.83
   0  20   5  125.37   10.57
   0  20   6   15.34    5.09
   0  20  -6   10.48    4.91
   0  20   6   12.66    4.20
   0  20  -6   12.09    4.18
   0 -20   6   17.98    6.58
   0 -20  -6   24.75    6.01
   0 -20  -6   24.83    5.36
   0 -20   6   17.45    4.52
   0  20   6   25.35    5.60
   0  20   7   82.59    9.81
   0  20  -7   81.26    9.90
   0  20   7   65.69    7.99
   0  20  -7   70.62    8.55
   0 -20  -7   80.74    8.66
   0 -20  -7   81.39    9.53
   0 -20   7   93.72   10.18
   0  20   7   81.60    8.61
   0 -20   7   83.38    8.71
   0  20   8  123.84   11.71
   0  20  -8  110.35   11.26
   0  20  -8   98.12    9.93
   0  20   8   90.61    9.50
   0 -20  -8  111.97   10.08
   0 -20  -8  112.14   11.28
   0 -20   8  111.13   10.84
   0  20   8  114.06   10.11
   0 -20   8  117.83   10.17
   0  20  -9   32.27    6.58
   0  20   9   36.73    7.33
   0  20  -9   26.43    5.50
   0  20   9   22.11    4.93
   0 -20  -9   30.10    5.91
   0 -20  -9   38.18    7.15
   0 -20   9   37.57    6.76
   0 -20   9   39.55    6.54
   0  20   9   24.30    5.42
   0  20  10    7.17    4.83
   0  20 -10   -4.62    3.35
   0  20  10    0.55    2.98
   0 -20 -10    6.32    4.13
   0 -20 -10    8.94    4.39
   0  20  10    3.99    3.16
   0 -20  10    0.75    3.44
   0  20  11   83.75   10.24
   0  20 -11   66.24    8.03
   0  20  11   82.80    9.09
   0 -20 -11   73.04    8.61
   0 -20 -11   87.53   10.50
   0 -20  11   85.08    9.04
   0  20  11   69.67    8.07
   0  20  12    2.05    4.57
   0  20  12    2.26    3.18
   0  20 -12    6.69    4.02
   0 -20 -12    3.90    2.88
   0 -20 -12    5.43    4.28
   0  20  12   -2.87    3.13
   0 -20  12   -2.37    3.25
   0  20  13    6.84    4.85
   0  20  13   13.51    4.61
   0  20 -13    8.42    4.38
   0 -20 -13    7.71    4.57
   0 -20 -13    7.30    3.78
   0 -20  13   11.35    4.00
   0  20  13    4.76    3.40
   0  20  14    7.43    5.70
   0  20 -14    3.52    3.34
   0  20  14    6.79    3.45
   0 -20 -14   12.46    5.30
   0  20  14    5.46    3.86
   0 -20  14   10.77    3.62
   0  20  15   98.83   11.69
   0  20  15   95.79    9.50
   0  20 -15   88.91    9.15
   0 -20 -15  111.68   12.57
   0 -20  15   98.72   10.27
   0  20  15  100.71   10.13
   0  20  16    4.70    4.69
   0  20 -16   -2.62    3.06
   0  20  16   -3.76    2.84
   0 -20 -16    3.94    5.14
   0 -20  16   -1.14    3.22
   0  20  16    4.05    4.07
   0  20  17   16.74    6.13
   0  20 -17   13.05    4.50
   0  20  17    7.09    3.07
   0 -20 -17   23.37    6.82
   0 -20  17   13.45    5.08
   0  20  17   23.93    5.97
   0  20  18   28.64    7.69
   0  20  18   26.28    5.18
   0 -20 -18   41.50    8.40
   0  20  18   29.06    6.00
   0 -20  18   29.61    6.11
   0  20  19   52.55    9.58
   0 -20 -19   44.17    8.49
   0 -20  19   45.62    7.78
   0  20  19   43.15    7.15
   0  20  20   -6.46    5.79
   0 -20 -20   -3.90    4.31
   0 -20  20    1.97    3.92
   0 -20  21   22.73    6.24
   0 -20  22   25.18    6.69
   0 -20  23   15.28    5.50
   0  21   0   11.01    5.10
   0  21   0    8.07    3.61
   0 -21   0    2.16    4.32
   0 -21   0   10.20    4.25
   0  21  -1   -2.64    3.59
   0  21   1    0.85    3.38
   0  21  -1   -3.08    4.31
   0  21   1    4.83    3.44
   0 -21  -1   -0.26    3.66
   0 -21   1    1.73    2.99
   0 -21  -1    4.86    4.89
   0 -21   1    6.45    3.49
   0  21   2   -1.59    3.23
   0  21  -2    6.92    3.61
   0  21  -2   -1.66    3.94
   0  21   2    5.81    3.74
   0 -21  -2   -4.14    4.12
   0 -21  -2    6.88    3.19
   0 -21   2   -0.55    3.43
   0 -21   2    2.20    2.95
   0  21   3    3.32    3.37
   0  21  -3    0.35    4.03
   0  21  -3   -5.92    4.38
   0  21   3   -2.25    3.29
   0 -21   3    3.74    4.43
   0 -21  -3   -1.82    3.81
   0 -21  -3   -4.11    4.25
   0 -21   3    1.76    2.83
   0  21   4   -3.68    3.76
   0  21  -4   -6.59    4.74
   0  21  -4   -5.38    3.88
   0  21   4   -4.91    3.69
   0 -21   4   -2.19    3.70
   0 -21  -4   -4.08    4.05
   0 -21  -4   -1.69    3.38
   0 -21   4   -0.86    2.89
   0  21   4   -2.10    3.59
   0  21   5   -7.07    4.02
   0  21  -5   -1.81    3.61
   0  21   5   -5.60    3.93
   0  21  -5   -0.09    3.09
   0 -21  -5   -1.69    3.85
   0 -21   5    1.55    3.59
   0 -21  -5    1.43    3.43
   0  21   5   -4.23    4.13
   0 -21   5   -0.65    2.70
   0  21  -6   -6.50    4.39
   0  21   6    3.79    3.61
   0  21  -6   -0.53    2.81
   0  21   6    4.56    4.03
   0 -21  -6   -0.86    3.30
   0 -21   6   -2.69    3.10
   0 -21  -6   -0.83    3.09
   0  21   6    3.32    3.01
   0 -21   6    3.04    3.22
   0  21   7   -3.74    3.41
   0  21  -7    0.92    3.49
   0  21  -7   -3.54    3.81
   0  21   7    7.41    3.79
   0 -21  -7    1.39    4.00
   0 -21   7    3.36    3.41
   0 -21  -7    0.82    4.88
   0 -21   7    0.90    2.90
   0  21   7    2.44    3.05
   0  21   8    0.10    4.73
   0  21  -8    2.23    3.76
   0  21   8   -8.72    4.69
   0  21  -8   -1.00    3.54
   0 -21   8    5.08    4.19
   0 -21  -8   -1.38    3.21
   0 -21  -8   -2.14    3.93
   0  21   8    2.41    3.26
   0 -21   8   -2.68    3.08
   0  21  -9   -3.46    3.64
   0  21   9   -1.76    4.24
   0  21  -9    2.47    3.00
   0  21   9   -4.91    4.16
   0 -21   9   -2.27    3.98
   0 -21  -9   -2.03    3.50
   0 -21  -9    4.57    3.50
   0  21   9    1.21    3.81
   0 -21   9    5.68    3.75
   0  21  10   -1.64    3.78
   0  21  10    2.95    3.10
   0  21 -10    0.43    2.89
   0 -21  10   -6.92    4.28
   0 -21 -10   -0.43    3.09
   0 -21 -10    1.67    3.65
   0 -21  10    2.70    3.70
   0  21  10    2.51    3.38
   0  21  11   -6.29    4.98
   0  21  11   -2.79    2.95
   0  21 -11   -0.65    3.41
   0 -21 -11   -3.01    2.93
   0 -21 -11   -0.07    3.74
   0  21  11    0.16    2.95
   0 -21  11    2.36    3.45
   0  21  12   -1.66    3.97
   0  21 -12   -1.81    3.30
   0  21  12   -0.61    3.38
   0 -21 -12    5.26    3.71
   0 -21 -12    1.38    4.90
   0  21  12    6.93    3.32
   0 -21  12   -3.79    2.83
   0  21  13   -4.33    4.26
   0  21 -13   -1.50    2.87
   0  21  13   -5.82    2.95
   0 -21 -13   -0.78    3.83
   0 -21 -13    8.64    4.60
   0  21  13   -0.85    3.68
   0 -21  13   -1.70    3.19
   0  21  14   -8.31    5.90
   0  21  14   -3.35    3.15
   0  21 -14   -1.41    3.26
   0 -21 -14    0.17    4.98
   0 -21  14   -1.33    3.07
   0  21  14    1.30    3.76
   0  21  15    3.68    4.42
   0  21 -15    1.14    3.04
   0  21  15   -0.53    2.97
   0 -21 -15   -0.67    3.67
   0  21  15   -1.57    3.32
   0 -21  15   -4.09    3.46
   0  21  16   10.80    5.42
   0  21  16   -2.08    2.91
   0  21 -16   -0.49    2.89
   0 -21 -16    2.45    4.83
   0  21  16    5.73    4.25
   0 -21  16    9.60    4.67
   0  21  17    0.50    3.95
   0  21 -17    2.25    3.27
   0  21  17    0.88    3.14
   0 -21 -17    0.20    3.84
   0 -21  17   -0.60    3.30
   0  21  17    7.35    4.37
   0  21  18   -3.13    4.76
   0  21  18    6.51    3.72
   0 -21 -18   -4.21    5.57
   0 -21  18   -1.99    3.66
   0  21  19   -0.17    4.31
   0 -21 -19   -7.13    6.29
   0 -21  19   -0.26    4.05
   0 -21  20   -2.18    3.71
   0 -21  21   -8.37    5.50
   0 -21  22   -1.07    3.54
   0  22   0  287.21   17.92
   0  22   0  257.57   16.45
   0 -22   0  280.69   17.89
   0 -22   0  288.32   17.18
   0  22  -1  172.09   14.40
   0  22   1  178.61   15.13
   0  22  -1  133.19   12.21
   0  22   1  139.17   12.44
   0 -22   1  161.31   13.32
   0 -22   1  188.22   14.64
   0 -22  -1  175.98   14.75
   0 -22  -1  167.97   13.32
   0 -22   1  155.70   12.21
   0  22  -2  215.11   16.18
   0  22   2  223.67   16.14
   0  22  -2  197.33   14.56
   0  22   2  191.11   14.33
   0 -22   2  233.42   16.10
   0 -22  -2  218.55   15.90
   0 -22  -2  207.66   14.50
   0 -22   2  217.27   14.09
   0  22   3  286.26   18.40
   0  22  -3  275.79   18.07
   0  22  -3  291.35   17.60
   0  22   3  247.65   16.17
   0 -22   3  279.42   17.89
   0 -22  -3  270.05   16.50
   0 -22  -3  271.38   17.98
   0 -22   3  298.55   16.61
   0  22   4  324.42   19.53
   0  22  -4  280.32   17.87
   0  22  -4  274.34   17.08
   0  22   4  256.41   16.45
   0 -22  -4  315.91   19.42
   0 -22  -4  296.27   17.15
   0 -22   4  275.22   17.68
   0 -22   4  283.60   16.13
   0  22   5   19.55    7.07
   0  22  -5   17.99    6.11
   0  22   5   21.01    6.14
   0  22  -5   13.04    4.74
   0 -22  -5   24.89    6.46
   0 -22  -5   22.94    6.43
   0 -22   5   24.10    6.35
   0  22   5   23.38    6.19
   0 -22   5   19.44    6.91
   0  22  -6  194.93   15.29
   0  22   6  165.51   14.19
   0  22  -6  156.27   13.34
   0  22   6  152.76   12.85
   0 -22   6  190.71   15.26
   0 -22  -6  175.88   14.64
   0 -22  -6  178.73   13.23
   0 -22   6  187.55   13.73
   0  22   6  178.99   13.08
   0  22  -7  351.70   20.55
   0  22   7  357.56   20.64
   0  22   7  322.65   18.34
   0  22  -7  308.02   18.08
   0 -22  -7  359.37   20.79
   0 -22  -7  331.24   18.01
   0 -22   7  348.38   19.91
   0 -22   7  348.79   18.07
   0  22   7  356.88   18.45
   0  22  -8  202.60   16.00
   0  22   8  201.46   15.84
   0  22   8  183.52   13.96
   0  22  -8  174.05   13.83
   0 -22   8  180.52   14.71
   0 -22  -8  217.27   14.95
   0 -22  -8  212.00   16.27
   0  22   8  222.57   14.96
   0 -22   8  198.44   13.68
   0  22  -9    4.82    4.38
   0  22   9    9.17    5.76
   0  22   9    0.13    3.22
   0  22  -9   -0.88    3.22
   0 -22  -9    4.15    4.09
   0 -22  -9    2.92    4.13
   0 -22   9    9.02    6.10
   0 -22   9    1.18    4.02
   0  22   9    0.76    4.35
   0  22  10  118.85   12.55
   0  22  10  100.90   10.78
   0  22 -10  106.24   10.91
   0 -22 -10  105.86   10.66
   0 -22  10  122.50   12.18
   0 -22 -10  101.99   11.50
   0  22  10  111.97   10.92
   0 -22  10  107.40   10.34
   0  22  11    6.73    4.98
   0  22 -11   -2.22    4.87
   0  22  11   -6.04    3.77
   0 -22 -11    1.33    4.23
   0 -22  11    0.91    4.96
   0 -22 -11    0.28    3.24
   0 -22  11    7.52    4.81
   0  22  11    7.38    4.31
   0  22  12  238.57   17.70
   0  22 -12  206.06   14.79
   0  22  12  216.97   15.24
   0 -22 -12  229.28   17.43
   0 -22 -12  226.52   15.23
   0  22  12  230.32   15.10
   0 -22  12  225.08   15.24
   0  22  13   28.34    7.20
   0  22  13   17.37    5.52
   0  22 -13   12.79    4.15
   0 -22 -13   24.33    5.72
   0 -22 -13   20.66    6.18
   0  22  13   11.44    4.46
   0 -22  13   25.39    6.14
   0  22  14    0.58    5.24
   0  22  14   -1.53    3.24
   0  22 -14   -1.96    3.15
   0 -22 -14    1.05    3.78
   0 -22  14    4.26    3.89
   0  22  14    5.05    4.63
   0  22  15   68.55   10.76
   0  22  15   60.54    8.29
   0  22 -15   58.78    8.05
   0 -22 -15   62.77   10.61
   0  22  15   68.07    8.98
   0 -22  15   59.75    8.43
   0  22  16   60.59   10.06
   0  22 -16   54.83    8.09
   0  22  16   55.80    8.04
   0 -22 -16   65.06   10.21
   0  22  16   70.61    9.17
   0 -22  16   56.98    8.35
   0  22  17    1.84    3.92
   0  22  17    2.67    3.68
   0  22 -17    0.66    2.75
   0 -22 -17   -2.76    5.89
   0 -22  17   -1.00    3.42
   0  22  18    2.26    2.97
   0 -22 -18    5.49    4.71
   0 -22  18   -4.74    3.85
   0 -22  19   -3.98    4.01
   0 -22  20   29.27    6.84
   0 -22  21    8.91    4.96
   0 -23   0    6.23    3.88
   0 -23   0   11.59    4.30
   0  23   0    3.95    3.17
   0  23  -1   -2.22    3.83
   0  23   1    0.25    3.74
   0  23  -1    4.11    3.20
   0  23   1    3.63    4.46
   0 -23   1    2.29    3.46
   0 -23  -1   -2.62    5.22
   0 -23  -1    2.26    3.60
   0 -23   1    0.92    3.30
   0  23   2    1.82    3.78
   0  23  -2   -5.85    4.75
   0  23  -2    2.57    4.13
   0  23   2   -1.26    3.66
   0 -23  -2    0.03    3.81
   0 -23   2   -2.78    3.76
   0 -23   2    2.95    3.74
   0 -23  -2    6.08    3.92
   0 -23   2   -5.58    4.35
   0  23   3   11.85    5.13
   0  23  -3    7.09    4.99
   0  23  -3   -2.37    3.32
   0  23   3    4.34    3.67
   0 -23  -3    4.83    4.14
   0 -23   3    0.81    3.84
   0 -23  -3   10.03    3.97
   0 -23   3    3.81    3.32
   0  23   4    4.88    4.39
   0  23  -4   -2.17    3.65
   0  23  -4    2.03    3.33
   0  23   4    1.63    3.37
   0 -23   4   10.65    4.54
   0 -23  -4    2.65    4.00
   0 -23  -4    4.03    3.37
   0 -23   4    4.75    3.83
   0  23  -5    1.43    4.49
   0  23   5    0.34    3.71
   0  23  -5   -3.34    4.27
   0  23   5    0.40    3.27
   0 -23  -5    2.60    4.40
   0 -23  -5   -2.77    3.72
   0 -23   5   -5.27    4.76
   0  23   5   -2.23    4.17
   0 -23   5    1.53    3.45
   0  23   6   -1.28    3.48
   0  23  -6   -4.49    5.46
   0  23  -6   -2.98    3.32
   0  23   6   -4.11    3.72
   0 -23   6   -0.28    3.89
   0 -23  -6   -2.02    3.07
   0 -23  -6    0.38    3.82
   0 -23   6    6.05    3.86
   0  23   6   10.99    4.28
   0  23   7   11.11    5.26
   0  23  -7    6.04    4.00
   0  23   7   -0.61    3.73
   0  23  -7    3.86    3.52
   0 -23   7   -4.17    3.84
   0 -23  -7    1.57    3.66
   0 -23  -7   11.37    5.25
   0 -23   7    2.97    3.47
   0  23   7    2.76    3.60
   0  23  -8    1.40    4.13
   0  23   8    6.51    4.66
   0  23  -8   -4.27    4.33
   0  23   8   -1.03    3.47
   0 -23  -8    1.60    3.84
   0 -23   8    3.75    4.69
   0 -23  -8    2.01    3.89
   0  23   8   -1.37    3.46
   0 -23   8    1.74    3.79
   0  23  -9    3.12    3.84
   0  23   9   -3.88    4.40
   0  23  -9   -0.91    3.10
   0  23   9   -1.89    3.10
   0 -23  -9   -6.12    5.18
   0 -23   9    4.66    4.23
   0 -23  -9   -2.09    4.08
   0  23   9    2.04    3.75
   0 -23   9    0.01    3.40
   0  23  10   -1.62    3.70
   0  23 -10    5.18    4.13
   0  23  10   -0.69    3.79
   0 -23 -10   -3.16    3.37
   0 -23 -10   -2.52    3.81
   0 -23  10    2.87    3.79
   0 -23  10   -0.86    3.45
   0  23  10   -6.71    3.79
   0  23  11    5.12    4.48
   0  23 -11   -3.88    4.34
   0  23  11   -3.13    3.85
   0 -23  11   -3.29    4.34
   0 -23 -11    1.87    3.15
   0 -23 -11   -2.34    4.17
   0  23  11    2.21    3.66
   0 -23  11    2.13    3.86
   0  23  12    4.86    5.44
   0  23 -12   -3.14    3.58
   0  23  12   -2.31    3.28
   0 -23  12   -5.72    5.12
   0 -23 -12   -0.84    3.98
   0 -23 -12   -2.14    3.55
   0 -23  12    1.08    3.51
   0  23  12    6.34    4.20
   0  23  13    6.18    5.31
   0  23  13   -4.47    3.87
   0  23 -13    2.27    3.69
   0 -23  13   -3.74    4.69
   0 -23 -13    0.15    3.63
   0 -23 -13    4.07    4.63
   0  23  13   -0.10    3.38
   0 -23  13    3.79    3.65
   0  23  14    3.88    4.05
   0  23 -14   -0.28    3.49
   0  23  14    1.17    3.26
   0 -23 -14   -6.08    4.88
   0 -23  14    6.64    3.38
   0  23  14   -0.89    3.14
   0  23  15   -3.10    4.11
   0  23  15   -2.66    3.97
   0  23 -15   -1.62    2.90
   0 -23 -15   10.36    6.00
   0  23  15   -5.74    3.84
   0 -23  15    3.21    4.52
   0  23  16    1.02    3.96
   0  23 -16   -0.50    3.24
   0  23  16   -0.68    3.49
   0 -23 -16   -2.02    4.21
   0 -23  16    4.88    4.27
   0  23 -17   -1.82    3.71
   0  23  17   -1.01    3.15
   0 -23  17   -8.07    5.19
   0 -23  18    1.52    4.06
   0 -23  19    5.96    4.77
   0 -23  20   -0.28    3.81
   0  24   0   46.89    8.31
   0 -24   0   64.41    9.13
   0 -24   0   60.14    9.43
   0  24   0   46.19    7.55
   0  24   1   23.49    6.46
   0  24  -1   25.64    6.09
   0  24   1   24.81    5.93
   0  24  -1   26.23    6.40
   0 -24  -1   24.13    5.72
   0 -24   1   27.43    6.20
   0 -24   1   24.05    6.43
   0 -24  -1   35.40    7.47
   0  24  -2   33.78    7.45
   0  24   2   33.78    7.69
   0  24   2   22.30    6.12
   0  24  -2   29.99    6.96
   0 -24  -2   21.81    5.79
   0 -24   2   37.71    7.47
   0 -24   2   31.16    6.45
   0 -24  -2   28.76    6.18
   0 -24   2   24.37    5.50
   0  24  -3   58.38    8.92
   0  24   3   60.71    9.45
   0  24   3   56.32    8.85
   0  24  -3   54.02    8.47
   0 -24   3   51.58    8.77
   0 -24  -3   65.11    9.15
   0 -24  -3   67.73    9.91
   0 -24   3   57.97    8.35
   0  24   4   40.03    8.32
   0  24  -4   30.94    7.66
   0  24   4   28.65    6.35
   0  24  -4   38.09    7.38
   0 -24  -4   47.75    8.42
   0 -24  -4   44.33    7.69
   0 -24   4   46.44    8.72
   0 -24   4   45.82    7.87
   0  24   5  136.72   13.72
   0  24  -5  130.98   13.31
   0  24   5  112.74   11.77
   0  24  -5  113.04   11.73
   0 -24  -5  120.83   12.75
   0 -24  -5  124.89   12.11
   0 -24   5  131.00   12.90
   0 -24   5  117.22   11.08
   0  24   6   38.86    8.50
   0  24  -6   29.63    6.96
   0  24   6   34.08    7.57
   0  24  -6   39.36    7.54
   0 -24  -6   40.36    7.38
   0 -24  -6   39.39    7.69
   0 -24   6   38.22    7.62
   0  24   6   52.36    7.97
   0 -24   6   42.02    7.32
   0  24  -7   -1.17    5.22
   0  24   7    0.75    5.10
   0  24  -7    3.75    3.93
   0  24   7   -9.33    5.49
   0 -24   7    1.71    3.67
   0 -24  -7    5.81    4.54
   0 -24  -7   -5.09    4.80
   0  24   7    2.40    3.12
   0 -24   7   -0.35    3.23
   0  24  -8    4.67    3.74
   0  24   8   18.30    6.82
   0  24   8    2.81    3.00
   0  24  -8    0.85    3.13
   0 -24  -8    2.14    3.93
   0 -24   8    7.40    5.04
   0 -24  -8    2.45    3.93
   0  24   8    9.82    4.36
   0 -24   8    4.03    3.45
   0  24   9    3.99    4.20
   0  24  -9   15.44    6.39
   0  24  -9    9.20    4.05
   0  24   9    7.40    4.70
   0 -24  -9    9.16    4.67
   0 -24  -9   10.46    4.27
   0 -24   9   18.98    6.03
   0 -24   9    5.28    4.14
   0  24   9    6.99    4.09
   0  24  10   43.11    8.27
   0  24 -10   29.49    6.36
   0  24  10   35.00    7.06
   0 -24 -10   31.82    7.49
   0 -24 -10   42.09    7.62
   0 -24  10   35.52    7.77
   0  24  10   40.53    6.91
   0 -24  10   38.48    6.90
   0  24  11   17.09    6.04
   0  24  11    4.80    4.48
   0  24 -11    2.11    3.04
   0 -24  11   12.59    5.26
   0 -24 -11    7.28    4.49
   0 -24 -11    7.83    3.87
   0  24  11    5.17    4.53
   0 -24  11    8.68    4.89
   0  24  12   32.89    7.69
   0  24  12   36.92    7.07
   0  24 -12   38.53    7.08
   0 -24 -12   38.39    8.04
   0 -24  12   54.99    9.00
   0 -24 -12   59.33    8.64
   0  24  12   42.97    7.47
   0 -24  12   55.00    8.64
   0  24  13   -3.57    4.35
   0  24  13   -0.63    3.44
   0  24 -13    4.25    3.93
   0 -24 -13    7.49    5.31
   0 -24  13   -4.89    4.80
   0 -24 -13   -3.57    3.80
   0 -24  13    2.46    3.74
   0  24  13    0.44    3.24
   0  24  14    1.45    4.63
   0  24  14    2.52    2.93
   0  24 -14    5.14    4.08
   0 -24  14   14.50    6.40
   0 -24 -14    2.55    3.63
   0 -24  14   -1.37    3.62
   0  24  14    6.63    4.09
   0  24  15   21.47    6.07
   0  24 -15   29.85    6.63
   0 -24  15   27.68    6.98
   0 -24  15   33.99    6.86
   0  24 -16    1.48    2.98
   0  24  16    3.42    3.41
   0 -24  16    5.81    4.22
   0  24  17    7.15    3.63
   0 -24  17    2.27    3.53
   0 -24  18   18.02    5.81
   0 -24  19    4.83    4.23
   0  25   0   -8.73    5.48
   0 -25   0   -2.27    3.58
   0 -25   0    1.05    4.24
   0  25   0    3.03    3.91
   0  25  -1   -2.65    5.43
   0  25   1   11.86    5.35
   0 -25   1    3.53    4.27
   0 -25  -1    2.48    3.42
   0 -25  -1    5.24    4.05
   0 -25   1    1.25    4.45
   0  25   1   -3.06    4.53
   0  25  -1   -0.85    3.35
   0  25   2   10.67    5.26
   0  25  -2    1.91    4.27
   0  25  -2    2.27    4.10
   0  25   2   -3.95    3.73
   0 -25  -2    0.55    3.36
   0 -25   2    2.37    3.73
   0 -25  -2   -1.03    4.18
   0 -25   2   -0.14    3.62
   0  25   3   -1.74    4.40
   0  25  -3   -2.26    4.16
   0  25   3    0.31    3.86
   0  25  -3   -3.30    4.52
   0 -25  -3   -5.31    4.58
   0 -25   3    1.10    3.91
   0 -25  -3    2.00    3.59
   0 -25   3   -2.40    3.65
   0 -25   3    2.17    3.40
   0  25   4    0.55    4.76
   0  25  -4    0.18    3.98
   0  25   4    2.30    3.17
   0  25  -4    6.76    4.34
   0 -25  -4    1.95    3.75
   0 -25   4   -0.14    4.57
   0 -25  -4   -0.49    3.79
   0 -25   4   -0.81    3.39
   0  25  -5   -2.94    4.40
   0  25   5   -0.67    3.99
   0  25   5   -0.44    3.85
   0  25  -5   -0.70    3.74
   0 -25  -5    2.98    3.81
   0 -25  -5   -0.44    6.02
   0 -25   5   -4.10    4.26
   0 -25   5    0.82    3.13
   0  25  -6   -1.32    4.60
   0  25   6    0.32    3.82
   0  25   6    1.04    3.59
   0  25  -6    2.64    3.63
   0 -25  -6   -5.27    5.13
   0 -25  -6    5.05    4.46
   0 -25   6    1.72    4.76
   0 -25   6   -5.93    4.03
   0  25   7   -3.13    3.92
   0  25  -7   -2.83    3.77
   0  25   7    7.32    4.60
   0  25  -7    1.42    3.49
   0 -25  -7    5.31    4.90
   0 -25  -7    3.30    3.75
   0 -25   7    2.33    5.36
   0 -25   7    4.20    3.57
   0  25   7    3.28    4.49
   0  25   8   -0.86    4.24
   0  25  -8   -1.56    4.55
   0  25  -8    3.26    3.97
   0  25   8    6.93    4.28
   0 -25  -8    0.66    3.28
   0 -25  -8    3.46    4.43
   0 -25   8    5.91    4.07
   0  25   8    1.59    3.94
   0 -25   8   -1.97    4.21
   0  25   9    0.84    4.00
   0  25  -9    1.82    4.80
   0  25   9   -3.12    4.58
   0  25  -9   -2.07    3.81
   0 -25  -9   -0.07    3.61
   0 -25   9    1.08    4.72
   0 -25  -9    4.76    3.18
   0 -25   9   -1.91    4.24
   0  25   9    4.99    3.99
   0  25  10   -8.14    4.92
   0  25 -10   -1.42    3.64
   0  25  10    4.77    4.29
   0 -25 -10    7.50    4.34
   0 -25 -10   -1.68    4.17
   0 -25  10    1.50    3.82
   0  25  10   -1.04    3.85
   0 -25  10   -3.51    3.57
   0  25  11   -0.37    4.51
   0  25 -11    1.84    3.20
   0  25  11    0.29    3.47
   0 -25 -11   -2.94    4.25
   0 -25  11    1.82    4.06
   0 -25 -11    2.16    3.29
   0 -25  11    4.72    3.87
   0  25  11   -3.63    3.48
   0  25  12    8.05    5.42
   0  25 -12    3.37    4.50
   0  25  12   -1.05    4.09
   0 -25  12    3.75    4.24
   0 -25 -12   -0.46    3.67
   0 -25 -12   -1.37    4.29
   0 -25  12    1.24    3.32
   0  25  12    9.92    4.92
   0  25  13   -1.07    3.51
   0  25 -13   -2.00    3.33
   0 -25  13   -4.99    4.92
   0 -25 -13    4.52    4.01
   0 -25  13    4.81    4.31
   0  25  14   -2.92    3.23
   0  25 -14   -6.10    4.02
   0 -25  14    6.10    4.04
   0  25 -15    1.05    3.35
   0  25  15   -4.38    4.43
   0 -25  15   -3.68    4.02
   0  25  16    0.34    3.53
   0  25 -16   -2.07    3.38
   0 -25  16    6.33    4.08
   0  25  17   -4.40    4.44
   0 -25  17   -1.19    3.61
   0 -25  18    0.95    3.54
   0  26   0   13.46    6.93
   0 -26   0   24.01    7.75
   0 -26   0   24.08    7.02
   0  26   0   20.65    5.79
   0  26  -1  152.93   15.05
   0  26   1  151.21   14.78
   0 -26  -1  131.36   14.03
   0 -26  -1  157.06   14.20
   0 -26   1  125.19   14.11
   0 -26   1  121.21   12.76
   0  26  -1   98.63   11.64
   0  26   1  116.94   12.49
   0  26  -2   11.77    5.69
   0  26   2   23.30    7.05
   0 -26  -2   15.24    5.72
   0 -26  -2   13.97    5.56
   0 -26   2   18.87    6.21
   0 -26   2    7.22    5.31
   0  26  -2    4.53    4.20
   0  26   2    7.48    4.61
   0  26  -3    9.56    5.46
   0  26   3    4.69    4.23
   0  26   3   -0.07    3.95
   0  26  -3   15.79    5.81
   0 -26  -3    7.13    4.84
   0 -26   3    7.20    4.86
   0 -26  -3    6.74    5.05
   0 -26   3    3.94    4.42
   0  26   4   75.68   10.74
   0  26  -4   73.32   10.62
   0  26  -4   68.67   10.03
   0  26   4   63.42    9.09
   0 -26   4   76.96   10.59
   0 -26  -4   59.87    9.18
   0 -26  -4   78.95   11.07
   0 -26   4   76.31    9.88
   0  26   5   24.55    7.39
   0  26  -5   23.28    6.31
   0  26  -5   11.56    4.51
   0  26   5   16.76    5.83
   0 -26  -5   24.16    6.57
   0 -26   5   18.75    6.79
   0 -26  -5   12.21    5.62
   0 -26   5   16.01    6.01
   0  26  -6   -0.70    4.08
   0  26   6    3.07    5.50
   0  26  -6    5.37    3.68
   0  26   6    2.53    4.79
   0 -26   6   -0.56    4.31
   0 -26  -6    4.98    4.55
   0 -26  -6    5.98    4.66
   0 -26   6   -2.38    3.59
   0  26  -7   30.34    8.14
   0  26   7   33.29    8.22
   0  26   7   17.19    5.69
   0  26  -7   28.73    7.24
   0 -26  -7   26.55    7.38
   0 -26  -7   15.99    5.33
   0 -26   7   17.78    6.05
   0 -26   7   35.96    6.78
   0  26   8    8.75    5.16
   0  26  -8   17.91    6.84
   0  26   8    6.28    4.66
   0  26  -8   11.96    5.29
   0 -26  -8    5.90    4.25
   0 -26  -8    5.89    4.34
   0 -26   8   14.06    6.16
   0  26   8   15.40    5.24
   0 -26   8   14.99    5.12
   0  26   9   39.98    8.50
   0  26  -9   43.76    9.54
   0  26   9   25.94    6.21
   0  26  -9   40.81    8.09
   0 -26  -9   47.42    8.22
   0 -26   9   43.33    8.96
   0 -26  -9   25.21    6.30
   0 -26   9   50.90    8.52
   0  26   9   41.28    7.87
   0  26  10   38.23    8.51
   0  26  10   27.34    6.56
   0  26 -10   22.56    6.79
   0 -26 -10   31.10    6.57
   0 -26 -10   18.64    6.47
   0 -26  10   29.08    7.60
   0 -26  10   35.40    6.93
   0  26  10   38.55    7.05
   0  26 -11   16.19    5.56
   0  26  11    9.68    4.77
   0 -26  11   14.11    6.34
   0 -26 -11   10.24    4.55
   0 -26  11    7.40    3.68
   0  26  11   10.37    4.89
   0  26 -12   -2.93    3.40
   0  26  12    5.46    4.01
   0 -26  12    0.28    3.36
   0  26  13    7.96    5.02
   0  26 -13    8.29    4.28
   0 -26  13    5.24    3.58
   0  26  14    3.69    4.07
   0  26 -14   11.77    5.02
   0 -26  14    8.13    5.09
   0  26 -15   -4.51    3.99
   0  26  15    1.84    3.65
   0 -26  15    9.40    5.80
   0  26 -16    7.03    4.33
   0  26  16   16.23    5.43
   0 -26  16   19.99    5.94
   0  27   0   13.56    6.11
   0 -27   0    0.61    4.34
   0 -27   0   -1.75    4.67
   0  27   0    1.36    4.26
   0  27  -1   -0.61    4.32
   0  27   1    3.74    5.41
   0 -27  -1    0.55    3.75
   0 -27  -1    3.21    4.61
   0 -27   1    2.32    4.86
   0 -27   1    4.58    5.29
   0  27  -1    2.31    4.38
   0  27   1    5.27    4.63
   0  27   2   -8.22    5.56
   0  27  -2   -5.97    4.46
   0 -27  -2    4.50    3.65
   0 -27  -2   -2.72    4.62
   0 -27   2    3.26    3.98
   0 -27   2    1.24    4.38
   0  27  -2    5.24    4.13
   0  27   2    1.27    4.73
   0  27   3    7.54    5.24
   0  27  -3   -9.79    5.07
   0  27  -3    1.54    4.12
   0  27   3   -3.06    4.30
   0 -27  -3   -0.92    3.76
   0 -27   3    2.07    4.32
   0 -27   3    5.59    4.32
   0 -27  -3    1.85    3.71
   0  27  -4    5.56    5.33
   0  27   4    5.56    6.04
   0  27   4   -7.67    4.26
   0  27  -4   -4.09    3.90
   0 -27  -4   -3.15    3.99
   0 -27   4    1.50    4.12
   0 -27  -4    0.70    4.26
   0 -27   4    9.88    5.04
   0 -27   4    1.63    3.32
   0  27  -5    1.86    5.33
   0  27   5   -2.40    4.74
   0  27  -5   -4.00    4.32
   0  27   5    1.18    4.08
   0 -27   5   -0.38    4.44
   0 -27  -5    0.96    4.27
   0 -27  -5   -6.27    4.98
   0 -27   5   -0.56    3.49
   0  27  -6   -8.24    6.35
   0  27   6    3.40    5.22
   0  27  -6    4.22    3.77
   0  27   6   -1.03    3.67
   0 -27   6   -9.21    4.64
   0 -27  -6    1.77    5.13
   0 -27  -6   -1.12    3.87
   0 -27   6   -2.74    4.25
   0  27   7   10.09    5.93
   0  27   7    1.79    3.88
   0  27  -7   -4.48    4.12
   0 -27  -7    0.74    3.43
   0 -27   7   -1.94    4.15
   0 -27   7   -5.44    3.72
   0  27  -8   -2.23    4.30
   0  27   8   -4.76    4.70
   0 -27  -8   -1.32    4.11
   0 -27   8    6.50    4.27
   0  27   9   -7.55    4.29
   0  27  -9   -0.46    3.79
   0 -27  -9   -2.70    4.00
   0  27  10    3.67    4.10
   0  27 -10   -5.13    4.47
   0 -27 -10   -3.74    4.21
   0 -27  10    3.15    3.97
   0  27  10   -8.64    5.08
   0  27 -11    4.14    4.17
   0 -27  11    0.59    3.65
   0 -27  12    1.82    4.21
   0 -27  13    1.69    3.66
   0 -27  14   -0.24    4.23
   0 -28   0   31.80    7.92
   0 -28  -1   40.08    7.98
   0 -28   1   34.97    7.29
   0 -28  -2   42.17    8.29
   0 -28   2   57.71    9.70
   0 -28  -3   -1.25    4.29
   0 -28   3    5.90    5.70
   0 -28   4   14.30    5.84
   0 -28  -4   18.46    5.82
   0 -28  -5    2.66    4.71
   0 -28   5    8.58    5.73
   0 -28  -6   70.69    9.97
   0 -28   6   85.78   11.01
   0 -28  -7   16.58    5.68
   0 -28   7    8.70    5.55
   0 -28  -8   11.37    5.85
   0 -28   8    5.16    4.61
   0 -28  -9   -7.32    4.83
   0 -28   9    4.41    4.58
   0 -28  10   -0.92    3.47
   0 -28  11    6.55    4.70
   0 -28  12   87.69   10.99
   0 -29   0    4.14    4.79
   0 -29   1   10.53    5.19
   0 -29  -1   -4.96    4.52
   0 -29  -2    3.33    4.78
   0 -29   2    1.45    4.60
   0 -29  -3   -1.99    4.18
   0 -29  -4    0.00    4.02
   0 -29  -5   -5.62    4.99
   0 -29  -6    6.07    3.84
   0 -29   6    7.54    4.51
   0 -29  -7    2.57    3.68
   0 -29   7   -2.11    3.90
   0 -29   8    4.85    4.02
   0 -29   9  -10.76    4.80
   1   0  -3   -0.41    1.10
  -1   0   3   -0.34    1.21
   1   0  -3    0.58    0.84
  -1   0   3   -1.32    0.94
  -1   0  -3   -0.19    0.82
  -1   0   3   -0.53    0.92
   1   0   3   -0.01    0.98
   1   0   3   -0.28    0.84
   1   0  -3    0.03    0.90
  -1   0  -3   -0.77    0.88
   1   0  -3   -0.43    0.84
  -1   0   3   -0.25    0.81
  -1   0  -3   -0.89    0.91
   1   0   3    2.55    1.37
   1   0   3   -1.72    1.25
   1   0  -3    0.19    0.73
  -1   0  -3   -1.79    1.09
  -1   0   3    0.68    0.93
   1   0  -4 3834.47   26.52
   1   0  -4 3913.41   20.98
  -1   0   4 3724.51   20.15
  -1   0   4 3735.53   17.79
   1   0  -4 3862.72   17.64
   1   0   4 3736.28   23.47
   1   0  -5   -0.27    1.45
   1   0  -5   -0.78    1.30
  -1   0   5   -0.04    1.43
  -1   0   5   -1.09    1.25
  -1   0  -5   -0.73    0.91
   1   0  -5   -0.32    0.96
  -1   0   5   -0.78    0.82
   1   0  -5    0.15    0.87
  -1   0   5    0.47    0.81
  -1   0  -5    0.80    0.86
   1   0   5   -0.52    0.93
   1   0   5    1.30    1.00
   1   0  -5   -0.84    0.80
  -1   0   5    3.01    1.52
  -1   0   5    1.86    0.86
   1   0   5    2.15    2.13
  -1   0  -5    2.36    1.32
   1   0   5   -0.33    1.15
  -1   0   5    2.30    1.01
   1   0   5    2.32    1.58
  -1   0  -5    1.38    1.13
   1   0   5    0.62    1.37
  -1   0   6  994.55   10.46
  -1   0  -6  963.30   10.51
  -1   0   6 1009.36   15.60
   1   0  -6  996.94   15.65
   1   0  -6 1017.12   15.56
  -1   0   6 1030.48   15.88
  -1   0  -6  969.97   10.52
   1   0   6  966.96   10.36
   1   0  -6 1005.07   10.40
   1   0   6  959.32   10.50
  -1   0   6  984.52   10.44
   1   0  -6  986.66   10.40
   1   0   6 1023.53   17.31
  -1   0   6  991.59    9.09
   1   0  -6  957.18    9.07
  -1   0   6  990.88   13.59
  -1   0  -6  977.22   12.80
   1   0   6  979.40   12.59
  -1   0  -6 1013.90   13.72
   1   0   6 1031.31   13.68
  -1   0   7    0.68    1.53
   1   0  -7    0.39    1.40
   1   0  -7   -0.98    1.59
  -1   0   7   -1.27    1.63
  -1   0  -7    0.18    1.07
  -1   0  -7    0.46    0.80
  -1   0   7    0.27    0.77
   1   0  -7   -1.14    0.84
   1   0   7   -0.73    0.88
  -1   0  -7    0.20    0.76
  -1   0   7   -0.05    0.76
   1   0   7    0.69    1.90
   1   0  -7    0.40    0.71
  -1   0   7    0.60    1.22
   1   0   7    0.23    1.33
  -1   0  -7   -1.06    1.31
   1   0   7   -1.54    1.07
   1   0  -8  108.63    5.82
  -1   0   8  113.41    3.47
  -1   0  -8  112.95    3.57
  -1   0   8  112.59    6.13
   1   0  -8  110.12    6.21
  -1   0   8  122.38    6.41
   1   0  -8  112.91    3.47
  -1   0  -8  113.14    3.48
  -1   0   8  110.68    3.47
   1   0   8  111.46    3.49
  -1   0  -8  114.02    3.61
  -1   0   8  113.94    3.52
  -1   0   8  106.15    5.51
   1   0  -8  108.63    3.23
   1   0   8  113.86    6.73
  -1   0  -8  119.68    5.51
   1   0   8  120.50    5.61
   1   0   8  110.07    4.52
  -1   0  -8  113.17    4.63
   1   0  -9   -0.34    1.64
  -1   0   9    2.30    1.72
  -1   0   9    3.10    2.05
   1   0  -9    1.32    1.97
   1   0  -9    0.47    0.76
  -1   0  -9    1.03    0.74
   1   0   9    0.41    0.68
  -1   0  -9    0.70    0.70
  -1   0   9    1.18    0.74
   1   0   9   -0.48    2.24
  -1   0   9    2.75    1.87
   1   0  -9    0.58    0.77
   1   0   9    0.32    1.08
   1   0   9    1.43    1.75
  -1   0  10  335.27   11.51
   1   0 -10  339.43   11.43
   1   0 -10  343.02   11.54
  -1   0  10  333.84   11.59
  -1   0 -10  334.21   11.61
  -1   0  10  331.43    5.58
  -1   0 -10  328.51    5.59
   1   0  10  338.48    5.68
   1   0 -10  337.01    5.46
   1   0 -10  328.86    5.82
   1   0  10  355.87   12.92
  -1   0  10  329.14   11.00
   1   0  10  331.56    8.01
   1   0  10  336.91   10.33
  -1   0 -11    0.67    1.91
   1   0 -11   -0.64    1.72
  -1   0  11   -1.24    2.27
  -1   0 -11    0.00    0.56
  -1   0  11    0.04    0.58
   1   0  11    0.22    0.59
   1   0 -11    0.02    0.57
  -1   0  11    0.03    1.86
   1   0 -11    0.41    0.67
   1   0  11    1.18    1.70
   1   0  11    1.20    1.08
  -1   0 -12   86.64    6.76
   1   0 -12   83.63    6.56
  -1   0  12   83.00    6.52
  -1   0 -12   77.94    2.44
  -1   0  12   81.49    2.45
  -1   0 -12   81.49    2.44
  -1   0  12   90.93    6.45
   1   0 -12   84.56    3.11
   1   0  12   84.36    4.23
   1   0  12   85.91    5.94
   1   0 -13    1.35    2.41
  -1   0  13    0.24    2.76
  -1   0 -13    3.47    2.72
  -1   0  13   -0.70    1.75
   1   0 -13    1.59    1.09
   1   0  13    2.65    1.44
   1   0  13    4.35    2.61
   1   0 -14  757.58   20.53
  -1   0 -14  743.70   20.85
  -1   0  14  773.36   20.77
   1   0 -14  735.75    9.32
   1   0  14  772.80   18.72
  -1   0 -15    1.81    3.33
   1   0 -15    3.22    3.32
  -1   0  15    0.38    2.14
   1   0 -15    1.34    1.20
  -1   0 -15    5.21    1.99
   1   0  15    8.36    3.31
   1   0 -16    6.14    3.15
  -1   0  16    1.38    2.94
  -1   0  16    2.85    3.00
  -1   0 -16    2.08    2.36
   1   0 -16    4.28    1.06
  -1   0 -16    2.76    1.59
   1   0  16   10.18    3.54
   1   0  16    6.89    2.65
  -1   0  17   -1.23    2.24
  -1   0  17    0.12    2.50
  -1   0 -17    4.80    3.65
   1   0 -17    4.09    2.96
   1   0 -17   -0.23    0.75
  -1   0 -17   -0.58    1.55
   1   0  17    1.50    2.66
   1   0  17    4.23    3.64
   1   0 -18  440.76   18.35
  -1   0 -18  452.34   18.46
  -1   0 -18  472.95   12.23
   1   0  18  447.88   16.63
  -1   0  18  476.11   18.20
   1   0  18  481.53   19.62
  -1   0 -19    5.83    3.39
   1   0 -19    1.61    2.93
  -1   0  19   -0.61    2.82
  -1   0 -19    5.70    2.15
   1   0  19    6.99    3.63
  -1   0 -20  126.45   10.72
   1   0 -20  111.37   10.14
  -1   0 -20  119.57    6.37
   1   0  20  119.35    9.38
  -1   0  20  130.93   10.33
   1   0  20  126.68   10.86
   1   0 -21   -3.11    3.15
  -1   0  21   -2.70    3.42
  -1   0 -21    3.42    3.89
  -1   0 -21    0.18    1.56
   1   0  21    1.67    3.15
   1   0  21   -1.59    2.89
  -1   0 -22   28.52    6.07
   1   0 -22   31.50    6.04
  -1   0  22   26.48    5.97
   1   0  22   18.17    4.62
   1   0  22   24.87    5.79
   1   0 -23    2.10    3.07
  -1   0 -23   -0.48    3.32
  -1   0  23   -5.10    3.31
   1   0  23   -5.11    3.80
   1   0  23   -2.12    2.81
  -1   0 -24   -3.22    4.15
  -1   0  24    2.71    3.73
   1   0  24    3.17    3.45
  -1   0  24    1.31    3.44
   1   0  24    4.64    3.38
  -1   0 -25    5.75    4.59
   1   0 -25    1.83    3.27
   1   0  25   -3.04    3.33
   1   0  25    1.28    4.29
  -1   0  25    0.37    3.60
  -1   0  25   -2.21    2.88
   1   0 -26    7.87    5.08
  -1   0 -26   -1.10    4.12
  -1   0  26   -4.95    4.91
   1   0  26    7.31    4.06
   1   0  26    3.30    3.95
  -1   0  26    1.77    3.06
   1   0 -27   -1.13    3.28
  -1   0 -27   -4.30    3.63
  -1   0  27   -4.13    3.38
  -1   0  27   -4.77    4.11
   1   0  27   -2.46    4.05
   1   0  27   -0.18    3.01
  -1   0 -28    4.45    4.24
   1   0 -28   -0.71    3.33
  -1   0  28   -1.43    4.05
   1   0  28    3.00    3.31
  -1   0  28    3.28    3.38
   1   0  28   -6.12    4.91
  -1   0  29    2.66    4.28
   1   0  29   -3.22    3.45
  -1   0  29    7.56    4.46
   1   0  30   -4.26    3.33
  -1   0  30    6.08    4.92
   1  -1  -3  565.14    8.15
  -1   1   3  573.84    9.49
   1   1  -3  563.70    9.14
  -1   1   3  553.24    8.05
   1  -1  -3  569.83    9.32
  -1   1  -3  554.56    8.19
  -1  -1   3  561.65    9.29
   1  -1   3  543.09    8.11
   1   1   3  552.51    8.11
  -1  -1   3  556.66    8.09
   1  -1   3  533.90    7.97
  -1  -1  -3  541.38    8.04
   1   1  -3  569.18    8.11
  -1  -1  -3  543.59    8.04
   1  -1  -3  573.47    8.14
  -1  -1  -3  548.95    8.13
  -1   1  -3  546.45    8.12
  -1  -1   3  570.16    8.13
  -1  -1   3  544.38    8.03
  -1   1   3  552.34    8.07
  -1   1   3  563.93    7.78
   1  -1  -3  552.94    7.76
  -1  -1  -3  528.81    9.83
   1   1   3  532.24    9.68
  -1   1   3  539.69    6.71
   1  -1  -3  547.27    6.80
  -1   1  -3  553.23    8.73
   1  -1   3  553.86    8.75
  -1  -1   3  547.24    6.67
  -1  -1  -3  555.99    8.92
   1  -1   3  550.50    9.09
  -1   1  -3  556.75    9.49
   1  -1  -3  556.14    7.21
   1  -1   3  558.53    9.47
   1   1   3  530.69    8.81
  -1   1  -3  557.37    8.70
  -1  -1  -3  579.29    6.48
  -1  -1   4   36.48    3.09
  -1   1   4   32.89    2.99
  -1  -1   4   27.42    2.71
   1  -1   4   26.76    2.10
   1   1  -4   31.91    3.03
  -1   1  -4   25.12    2.00
   1  -1  -4   23.84    1.87
  -1   1   4   26.42    2.60
   1  -1  -4   34.38    3.06
  -1   1   4   27.00    1.93
  -1  -1   4   25.86    1.93
  -1  -1   4   25.14    1.97
   1  -1  -4   28.10    1.97
  -1  -1  -4   23.54    1.86
  -1   1   4   23.23    1.76
  -1  -1  -4   25.41    2.01
  -1  -1  -4   24.69    1.96
  -1   1  -4   25.66    1.96
   1  -1   4   28.93    2.09
   1   1  -4   29.20    2.02
   1   1   4   25.03    1.91
  -1  -1   4   26.56    1.92
   1   1   4   24.06    2.72
   1  -1  -4   25.75    1.93
  -1   1   4   23.65    1.91
  -1  -1   4   22.84    1.44
   1   1  -4   26.60    1.56
  -1   1   4   26.21    1.97
   1  -1  -4   26.24    1.98
  -1  -1  -4   24.19    2.63
  -1   1  -4   26.33    2.26
  -1  -1  -4   26.32    2.26
   1   1   4   21.04    2.06
   1  -1   4   26.16    2.27
   1  -1   4   24.39    2.55
  -1  -1  -4   23.11    1.77
   1  -1  -4   24.35    1.65
   1   1   4   27.02    1.80
  -1   1  -4   25.50    2.55
   1  -1   4   25.36    2.31
  -1   1  -4   25.11    2.29
   1  -1  -5  318.67    8.31
   1  -1  -5  300.15    5.99
   1   1  -5  304.88    8.16
  -1  -1  -5  300.18    6.04
  -1   1   5  314.53    8.20
   1  -1   5  292.60    6.01
  -1   1   5  310.25    8.04
   1  -1  -5  300.33    8.09
  -1  -1   5  303.31    8.02
   1   1  -5  302.70    7.94
  -1  -1   5  301.67    8.09
  -1  -1   5  294.91    5.92
   1   1   5  297.20    5.92
  -1  -1   5  295.60    5.94
  -1  -1  -5  295.64    5.92
  -1  -1   5  293.82    5.95
  -1  -1  -5  295.82    5.99
   1  -1   5  300.43    6.05
  -1   1  -5  292.09    6.01
  -1   1   5  289.76    5.86
   1   1  -5  305.51    5.90
   1  -1  -5  304.63    6.01
   1  -1  -5  293.95    6.80
  -1   1  -5  296.50    6.97
   1  -1  -5  291.26    5.84
   1   1   5  305.66    9.08
   1   1  -5  301.16    4.51
  -1  -1   5  290.92    4.28
  -1  -1  -5  295.95    8.78
  -1   1   5  309.76    5.95
  -1   1   5  308.21    6.96
   1  -1   5  300.82    8.28
   1  -1  -5  293.49    4.68
  -1  -1  -5  291.35    6.93
   1  -1   5  307.21    7.14
  -1  -1  -5  304.00    6.27
   1  -1   5  309.66    7.62
   1   1   5  317.77    6.40
  -1   1  -5  300.59    7.51
   1   1   5  302.02    6.91
  -1   1   6   70.25    4.45
   1  -1  -6   66.94    2.86
   1   1  -6   72.15    4.48
  -1   1   6   76.33    4.60
   1  -1  -6   73.35    4.41
  -1  -1  -6   66.68    2.94
   1   1  -6   73.58    4.35
   1  -1   6   68.27    2.99
  -1  -1   6   71.20    4.52
  -1  -1   6   72.59    4.57
   1  -1  -6   71.16    4.47
  -1  -1   6   70.24    2.93
  -1  -1  -6   70.74    2.95
  -1  -1   6   70.97    2.97
   1   1  -6   72.03    2.92
   1  -1   6   68.23    2.97
   1   1   6   69.74    2.91
   1  -1  -6   69.99    2.94
  -1  -1  -6   72.20    3.00
  -1  -1   6   68.89    2.90
   1  -1  -6   70.11    2.99
  -1   1  -6   68.09    3.60
  -1   1   6   67.54    3.73
   1  -1  -6   67.38    3.86
   1   1   6   75.13    4.85
   1  -1   6   67.14    4.58
   1   1   6   71.57    3.49
  -1   1  -6   71.55    4.06
   1   1   6   68.82    3.52
  -1  -1  -6   75.29    3.57
  -1  -1  -6   65.90    3.49
   1  -1   6   68.49    3.52
   1  -1   6   75.17    4.08
  -1  -1   7  290.08    9.17
  -1  -1   7  277.66    5.65
   1  -1  -7  281.85    8.82
  -1  -1  -7  269.95    5.71
  -1   1   7  284.46    8.92
  -1  -1   7  278.08    8.88
   1   1  -7  290.07    9.03
   1  -1  -7  277.04    8.85
   1   1  -7  287.72    8.77
   1  -1  -7  272.83    5.62
   1  -1   7  274.51    5.82
  -1   1   7  288.07    8.99
  -1  -1   7  271.09    5.59
  -1  -1   7  271.02    5.61
  -1  -1  -7  271.93    5.69
   1   1   7  268.04    5.53
   1  -1  -7  269.24    5.58
   1   1  -7  270.85    5.53
   1  -1   7  266.62    5.64
  -1  -1  -7  265.94    5.57
  -1   1  -7  278.91    7.13
  -1   1   7  280.97    8.11
   1  -1  -7  268.86    7.99
   1   1   7  290.35    9.85
   1  -1  -7  265.98    5.81
  -1  -1  -7  265.73    6.84
   1  -1   7  285.91    9.41
   1  -1   7  272.39    8.19
   1   1   7  274.12    6.89
   1  -1   7  270.44    7.03
   1   1   7  275.67    7.32
  -1   1  -7  273.40    8.35
   1  -1  -8   87.10    5.37
   1  -1  -8   82.78    3.08
   1   1  -8   83.93    5.14
  -1  -1   8   93.89    5.62
   1   1  -8   84.21    5.34
  -1  -1   8   88.57    3.19
   1  -1  -8   91.59    5.37
  -1  -1   8   86.88    5.36
  -1   1   8   93.74    5.64
  -1   1   8   91.00    5.50
  -1  -1  -8   84.89    3.22
   1  -1   8   86.94    3.28
  -1  -1   8   83.87    3.11
  -1  -1  -8   86.00    3.15
   1  -1  -8   88.81    3.20
  -1  -1  -8   87.63    3.22
   1  -1   8   82.75    3.19
   1   1  -8   83.55    3.07
  -1  -1   8   84.95    3.13
   1   1   8   85.76    3.13
   1   1   8   88.75    6.03
  -1   1  -8   90.37    4.32
   1  -1  -8   84.71    3.41
  -1   1   8   92.46    5.24
   1  -1   8   90.75    5.90
  -1  -1  -8   82.22    4.03
   1   1   8   89.21    4.12
   1  -1   8   84.58    5.04
   1   1   8   87.69    4.59
   1  -1   8   89.59    4.25
  -1   1  -8   86.00    4.98
   1  -1  -9  613.64   14.76
   1  -1   9  575.04    8.16
  -1  -1   9  586.02    8.03
  -1   1   9  612.12   14.71
  -1  -1  -9  591.94    8.24
  -1   1   9  629.63   15.09
   1  -1  -9  617.01   14.60
   1   1  -9  606.57   14.41
  -1  -1   9  610.80   14.80
   1   1  -9  616.35   14.66
   1  -1  -9  598.96    8.00
  -1  -1   9  602.03   14.42
   1  -1  -9  604.14    8.01
  -1  -1   9  598.61    8.11
   1   1  -9  596.73    7.89
  -1  -1  -9  594.47    8.04
   1  -1   9  588.33    8.18
  -1  -1   9  593.53    8.01
  -1  -1  -9  585.18    8.16
   1   1   9  594.66    7.87
  -1  -1   9  602.67   13.82
  -1   1   9  607.56   13.78
   1  -1  -9  577.69    8.97
  -1   1  -9  588.33   10.79
   1   1   9  623.05   16.38
   1  -1   9  610.33   13.70
  -1   1  -9  617.26   13.75
   1  -1   9  570.95   10.78
   1  -1   9  604.98   15.05
   1   1   9  612.09   12.50
  -1  -1  -9  565.05   10.46
   1   1 -10   39.13    4.36
  -1  -1  10   45.56    2.23
  -1  -1 -10   45.93    4.34
   1  -1 -10   47.48    4.61
   1   1 -10   47.39    4.38
   1  -1  10   45.96    2.33
  -1  -1 -10   44.65    4.63
  -1   1 -10   52.08    4.75
  -1  -1 -10   42.52    2.23
  -1   1  10   44.28    4.41
  -1  -1  10   47.20    4.82
   1  -1 -10   42.41    4.16
  -1   1  10   46.67    4.62
  -1  -1  10   38.08    4.37
   1  -1 -10   43.47    2.14
  -1  -1 -10   40.51    2.14
   1  -1  10   47.36    2.35
  -1  -1  10   43.80    2.19
  -1  -1  10   43.72    2.19
  -1  -1 -10   42.62    2.23
  -1  -1 -10   40.12    2.12
   1  -1 -10   41.20    2.61
  -1  -1  10   50.63    4.55
   1   1  10   51.40    5.32
  -1   1  10   45.36    4.17
  -1   1 -10   53.65    3.60
  -1  -1 -10   45.54    3.12
  -1   1 -10   44.02    4.03
   1  -1  10   42.24    4.80
   1  -1  10   44.10    4.37
   1   1  10   45.74    3.96
   1  -1  10   48.57    3.34
  -1   1  11   59.51    5.35
  -1  -1 -11   57.21    2.47
  -1  -1 -11   58.68    5.54
   1   1 -11   62.86    5.39
  -1  -1  11   58.20    2.33
  -1  -1  11   59.82    5.27
  -1   1 -11   62.80    5.60
   1  -1 -11   57.51    5.06
  -1  -1  11   57.85    2.38
  -1  -1  11   55.77    2.34
   1  -1 -11   62.29    2.40
  -1  -1 -11   54.94    2.37
  -1   1 -11   58.00    2.35
  -1  -1 -11   58.40    2.44
  -1  -1  11   57.61    2.35
  -1  -1 -11   55.29    2.37
   1  -1  11   58.46    2.46
  -1  -1  11   55.29    4.92
  -1   1  11   59.47    5.01
   1  -1 -11   55.41    3.00
  -1   1 -11   61.07    3.82
   1  -1  11   66.27    5.72
   1   1  11   57.67    4.59
   1  -1  11   58.47    4.82
  -1  -1 -11   57.03    3.48
   1  -1  11   55.60    3.50
  -1  -1  12  110.38    7.43
  -1   1  12  116.98    7.59
  -1   1 -12  119.95    7.76
   1   1 -12  115.69    7.44
  -1  -1 -12  114.14    7.88
   1  -1 -12  110.50    7.46
  -1  -1 -12  112.22    3.15
  -1  -1  12  108.93    2.99
   1  -1 -12  111.48    2.82
  -1   1  12  109.49    3.04
  -1   1 -12  111.19    3.00
  -1  -1  12  111.06    3.02
   1  -1  12  113.38    3.14
  -1  -1 -12  109.64    3.12
  -1  -1  12  118.47    7.29
  -1   1 -12  120.39    5.40
   1  -1 -12  107.42    4.23
  -1   1  12  113.96    7.21
   1  -1  12  114.90    5.04
   1  -1  12  127.03    8.22
   1   1  12  109.99    6.49
   1  -1  12  103.76    6.78
  -1   1  13  186.91    9.84
   1   1 -13  187.25    9.89
  -1  -1 -13  181.47    9.91
  -1   1 -13  184.82    9.95
  -1  -1  13  182.42    9.76
   1  -1 -13  188.11    9.92
   1  -1  13  173.39    3.38
   1  -1 -13  179.87    5.51
  -1   1  13  190.38    9.63
  -1  -1  13  182.02    9.38
  -1   1 -13  195.75    6.93
   1  -1  13  193.68    9.35
   1   1  13  195.47    8.87
   1  -1  13  184.41    6.43
   1  -1  13  179.54   10.10
  -1   1 -14   26.18    5.41
  -1  -1 -14    7.60    3.01
  -1  -1  14   11.70    4.19
   1  -1 -14    5.30    2.83
  -1   1  14    8.20    3.03
  -1  -1  14    6.83    3.05
   1   1 -14   27.28    5.10
   1  -1 -14    4.02    1.18
  -1   1 -14   15.00    2.91
   1  -1  14   18.21    2.61
   1  -1  14   23.14    4.30
   1   1  14    2.23    1.94
   1  -1  14   18.53    5.59
  -1   1 -15   53.65    6.05
  -1  -1 -15   49.22    5.76
   1  -1 -15   52.66    5.92
  -1  -1  15   53.38    5.83
  -1   1  15   56.50    6.22
   1   1 -15   47.66    5.71
   1  -1 -15   52.91    3.17
  -1   1 -15   50.69    3.89
  -1  -1  15   57.84    6.25
   1  -1  15   53.46    5.55
   1  -1  15   46.71    3.36
   1   1  15   48.70    5.01
   1  -1  15   52.42    6.13
  -1   1  16   75.12    7.45
  -1   1 -16   64.04    6.91
   1   1 -16   62.32    6.68
  -1  -1  16   63.61    6.78
  -1  -1 -16   74.40    7.35
   1  -1 -16   74.79    7.18
  -1   1 -16   70.58    4.52
   1  -1 -16   62.15    3.47
   1   1  16   71.28    6.27
   1  -1  16   66.05    7.11
  -1  -1  16   73.76    7.11
   1  -1  16   68.78    3.99
   1  -1  16   73.02    6.63
   1   1 -17    7.56    3.09
  -1   1 -17    4.36    3.09
  -1  -1  17    7.88    3.61
  -1  -1 -17    5.80    2.86
  -1   1  17    6.76    2.66
   1  -1 -17    7.34    3.25
  -1   1  17    7.08    3.38
  -1  -1  17    8.00    3.18
   1  -1 -17    8.40    1.60
  -1   1 -17    9.80    2.10
   1  -1  17    7.01    3.07
   1  -1  17    8.53    3.54
   1   1  17    7.91    2.87
   1   1 -18   22.40    5.63
  -1   1 -18   25.16    5.48
   1  -1 -18    6.76    2.93
  -1   1  18    7.40    3.24
  -1  -1 -18    5.60    3.43
  -1  -1  18   15.23    5.49
  -1   1 -18   13.94    2.94
   1  -1  18   20.41    5.04
   1   1  18    2.48    2.27
   1  -1  18   25.15    6.06
  -1  -1 -19   73.10    8.08
   1   1 -19   88.73    8.57
   1  -1 -19   94.04    8.86
  -1   1 -19   86.21    8.46
  -1  -1 -19   91.09    5.83
  -1   1 -19   95.85    5.40
   1  -1  19   84.14    7.61
   1  -1  19   89.36    8.87
   1   1  19  101.82    8.37
  -1  -1  19   90.15    8.45
  -1   1  19  103.69    9.05
  -1   1  20   43.94    6.17
   1  -1 -20   39.51    6.43
  -1   1 -20   31.90    5.80
   1   1 -20   36.22    6.34
  -1  -1  20   47.37    6.78
  -1  -1 -20   50.36    7.22
  -1   1 -20   46.51    3.86
  -1  -1 -20   41.06    4.36
   1   1  20   44.85    6.18
   1   1  20   49.90    7.65
   1  -1  20   33.22    5.54
   1  -1  20   44.93    6.88
  -1   1 -21   -2.27    3.95
   1   1 -21   -1.13    2.80
  -1   1  21    1.83    2.84
  -1  -1 -21   -1.01    2.96
   1  -1 -21   -0.56    3.21
  -1  -1  21   -0.65    2.98
  -1  -1 -21    3.67    1.91
   1  -1  21    4.35    3.49
   1   1  21    0.87    2.86
   1  -1  21    0.19    3.03
   1   1  21   -2.94    3.05
  -1  -1 -22    1.54    3.13
  -1  -1  22   -1.12    3.13
  -1   1  22   13.46    4.82
   1   1 -22    5.39    3.54
   1  -1 -22   -2.25    2.99
  -1   1 -22   -1.65    3.97
   1  -1  22    7.49    4.16
  -1  -1  22    4.86    3.29
   1  -1  22   -0.94    2.68
   1   1  22    4.91    3.35
   1   1  22    1.15    3.25
  -1   1  23   29.65    5.95
   1   1 -23   26.91    6.21
  -1   1 -23   34.28    6.49
   1  -1 -23   32.76    6.47
  -1  -1  23   26.15    5.47
  -1  -1 -23   30.95    5.84
   1   1  23   34.71    6.33
   1   1  23   29.32    5.32
   1  -1  23   24.95    4.92
  -1  -1  23   36.19    6.26
   1  -1  23   28.61    6.34
   1  -1 -24    1.14    2.79
   1   1 -24   -3.26    3.73
  -1  -1 -24    5.26    3.95
  -1   1 -24   11.11    4.67
  -1   1  24    1.84    3.48
   1   1  24    3.47    3.17
  -1  -1  24   -3.89    3.80
  -1  -1  24   -1.11    2.91
   1  -1  24    0.01    3.22
   1   1  24    3.24    3.80
   1  -1  24   -1.79    3.36
   1  -1 -25    7.09    4.45
  -1   1  25   -1.09    2.91
   1   1 -25   -0.36    3.42
  -1  -1 -25    2.72    3.71
  -1   1 -25   -2.01    3.06
   1   1  25    5.70    3.03
   1  -1  25    2.17    3.17
  -1  -1  25    3.65    3.12
  -1  -1  25    2.20    3.44
   1  -1  25    1.87    3.13
   1   1  25   -2.67    4.50
  -1  -1 -26    2.82    3.37
   1   1 -26    7.44    3.92
   1  -1 -26    8.63    4.44
  -1   1 -26   -0.42    3.45
  -1  -1  26   15.78    5.35
   1   1  26    1.21    4.18
  -1   1  26   -0.41    3.37
   1  -1  26    9.36    4.87
  -1  -1  26   -1.08    3.68
   1   1  26   -0.77    3.68
  -1   1  26    4.35    3.12
   1  -1  26    7.38    4.50
  -1  -1 -27   20.62    6.00
  -1   1 -27   21.50    5.77
   1   1 -27   34.32    7.34
   1  -1 -27   27.78    6.62
   1   1  27   19.72    5.10
   1  -1  27   31.20    7.19
  -1  -1  27   22.26    6.10
  -1   1  27   27.24    7.42
  -1   1  27   28.53    6.00
   1   1  27   23.68    6.84
  -1  -1  27   31.15    7.09
   1  -1  27   21.13    5.40
   1  -1 -28    8.86    4.75
  -1  -1 -28   14.39    5.56
   1   1 -28    9.78    4.80
  -1   1 -28   16.55    5.52
   1   1  28    9.27    4.59
  -1  -1  28   17.91    5.77
  -1   1  28    3.19    3.59
   1  -1  28    5.63    5.10
   1  -1  28    6.12    4.23
   1   1  28   16.12    5.61
  -1   1  28    9.33    4.90
  -1  -1  28    5.26    4.55
  -1   1  29   -3.63    4.05
  -1  -1  29    5.97    4.49
  -1  -1  29    0.71    3.52
   1   1  29   -1.02    3.13
  -1   1  29    7.62    4.78
   1  -1  29   -0.41    3.42
  -1  -1  30    0.85    3.88
   1   1  30   -1.37    3.65
  -1   1  30   -0.12    3.54
   1  -1  30    1.26    3.23
   1  -1  31   21.22    6.33
  -1   2   2 2637.98   18.85
   1  -2  -2 2661.66   18.81
  -1  -2   2 2715.31   18.00
  -1   2   2 2659.15   16.40
   1   2  -2 2724.45   18.73
   1   2   2 2614.94   18.64
  -1  -2  -2 2801.21   19.39
   1   2  -2 2758.83   19.14
  -1  -2   2 2719.66   19.04
   1   2   2 2713.48   18.85
   1   2   2 2828.78   20.79
  -1   2  -2 2714.61   19.42
   1  -2  -2 2759.70   16.18
   1   2   2 2808.95   22.36
   1   2   2 2805.31   22.12
  -1  -2  -2 2737.93   22.04
   1  -2   2 2587.23   19.04
  -1  -2   2 2707.80   19.54
   1  -2   2 2827.01   20.54
   1   2  -2 2766.08   19.59
  -1   2   2 2664.62   19.15
  -1   2  -2 2705.18   20.09
  -1  -2   3 3389.02   22.36
  -1   2   3 3260.73   22.87
  -1  -2   3 3329.47   22.65
   1  -2  -3 3240.97   22.73
   1   2  -3 3515.73   21.78
  -1  -2   3 3435.66   21.47
   1   2   3 3390.14   21.04
  -1  -2  -3 3356.04   21.33
  -1  -2  -3 3392.05   25.59
  -1  -2  -3 3217.71   25.65
  -1   2  -3 3441.26   22.29
   1  -2   3 3462.36   22.74
   1   2   3 3548.97   25.89
   1  -2  -3 3534.09   22.11
  -1  -2  -3 3274.79   25.81
   1   2   3 3469.62   26.58
   1   2   3 3409.31   26.00
   1  -2  -3 3394.31   19.77
  -1   2  -3 3485.42   23.61
  -1  -2   3 3399.43   22.97
   1  -2   3 3409.94   24.30
  -1   2  -3 3385.86   24.47
  -1  -2   4  238.91    6.58
   1  -2  -4  230.49    5.67
   1   2  -4  230.21    6.49
   1  -2  -4  240.08    6.81
  -1   2   4  243.69    6.73
   1  -2   4  227.91    5.66
  -1  -2   4  234.68    6.65
  -1   2   4  250.22    6.78
   1   2   4  225.60    5.61
  -1  -2  -4  228.12    5.58
  -1  -2  -4  234.65    5.66
   1   2   4  234.72    5.56
  -1  -2   4  231.82    5.61
   1  -2   4  231.01    5.68
   1   2  -4  232.99    5.67
   1   2  -4  240.71    5.78
   1  -2  -4  232.37    5.73
  -1  -2   4  238.72    5.66
   1  -2  -4  233.82    5.91
  -1   2   4  236.28    5.90
   1  -2   4  241.72    6.12
  -1   2  -4  243.06    6.10
  -1   2   4  235.38    5.85
   1  -2  -4  234.14    5.87
  -1  -2  -4  227.87    7.33
   1   2   4  240.85    7.55
   1   2   4  240.82    7.49
   1   2   4  239.97    7.65
  -1  -2  -4  235.26    4.13
  -1  -2  -4  229.45    6.21
  -1   2  -4  240.34    6.74
   1   2   4  243.74    4.24
   1  -2   4  237.37    7.27
  -1   2  -4  238.81    7.13
  -1   2   5  923.14   14.16
   1  -2   5  885.79   11.07
   1   2  -5  946.13   13.94
   1  -2  -5  911.28   11.09
  -1   2   5  927.50   14.00
   1  -2  -5  937.42   13.98
   1  -2  -5  920.73   14.11
  -1  -2   5  930.94   13.94
  -1  -2   5  919.98   13.71
   1   2  -5  908.58   13.90
  -1  -2   5  928.05   11.23
   1   2   5  923.30   11.08
  -1  -2  -5  904.23   11.04
   1   2  -5  932.17   11.15
   1  -2  -5  912.48   11.08
   1   2   5  906.97   10.77
  -1  -2  -5  894.87   11.05
   1  -2   5  906.44   11.05
  -1  -2   5  919.00   11.13
   1   2  -5  916.58   10.79
  -1  -2  -5  913.92   15.67
   1   2   5  928.78   15.77
   1  -2  -5  911.28   11.64
  -1   2   5  912.03   12.66
   1  -2   5  886.35   12.01
   1  -2  -5  892.37   12.54
  -1   2   5  942.60   11.72
  -1   2  -5  914.21   12.00
  -1   2  -5  930.54   14.03
   1  -2   5  966.63   14.16
   1   2   5  960.80    9.91
  -1  -2  -5  911.41   12.37
  -1   2  -5  948.05   15.16
   1  -2   5  938.67   15.13
  -1  -2   6 2446.27   24.28
   1  -2  -6 2362.14   17.80
   1  -2  -6 2438.75   24.56
   1  -2   6 2360.79   18.14
   1   2  -6 2425.86   23.68
  -1   2   6 2527.89   25.01
   1  -2  -6 2462.25   24.34
  -1  -2   6 2489.34   24.55
   1   2  -6 2385.81   23.95
  -1   2   6 2418.15   24.41
   1   2  -6 2431.15   17.92
   1   2   6 2351.34   17.35
  -1  -2  -6 2378.04   17.92
   1   2  -6 2381.77   17.56
  -1  -2  -6 2362.02   17.81
   1  -2   6 2362.37   17.85
   1  -2  -6 2357.15   17.69
  -1  -2   6 2381.97   18.06
  -1  -2   6 2328.99   17.77
   1   2   6 2357.26   17.73
  -1  -2  -6 2441.45   27.39
  -1   2   6 2397.62   22.38
   1  -2  -6 2407.34   19.16
   1  -2   6 2345.30   19.72
  -1   2  -6 2389.51   20.03
   1   2   6 2372.33   26.79
   1  -2  -6 2315.96   22.52
  -1   2  -6 2454.03   25.95
   1  -2   6 2480.40   24.11
   1   2   6 2453.51   18.18
   1  -2   6 2363.29   21.04
   1  -2   6 2373.33   25.30
  -1   2  -6 2506.49   24.26
  -1  -2  -6 2342.33   20.33
  -1   2   7  502.89   11.87
   1  -2  -7  464.65    7.86
  -1   2   7  503.58   12.02
   1   2  -7  499.34   11.82
  -1  -2   7  485.98   11.59
   1  -2   7  462.49    8.08
  -1  -2   7  492.90   11.71
   1  -2  -7  484.02   11.67
   1   2  -7  479.31   11.39
   1  -2  -7  490.91   11.59
  -1  -2  -7  463.98    7.93
  -1  -2  -7  486.41    8.13
   1  -2   7  473.37    8.03
   1   2   7  476.01    7.80
   1   2   7  471.99    7.88
   1  -2  -7  475.74    7.89
   1   2  -7  488.22    8.05
  -1  -2   7  473.99    8.06
  -1  -2   7  482.74    8.05
  -1   2  -7  472.70    9.21
   1   2   7  478.66   12.98
   1  -2  -7  468.67   10.99
  -1  -2  -7  470.33   12.97
  -1   2   7  479.64   10.94
   1  -2  -7  482.54    8.82
  -1  -2  -7  465.16    9.28
   1  -2  -7  467.62    5.84
  -1   2  -7  501.02   11.58
   1  -2   7  485.21   12.49
   1  -2   7  503.18   11.56
   1  -2   7  484.86    9.90
   1   2   7  493.78    9.20
  -1  -2   8   17.03    2.56
  -1   2  -8   18.66    2.82
   1  -2  -8   21.59    1.86
   1  -2  -8   19.40    2.65
   1  -2  -8   15.03    2.35
  -1   2   8   20.16    2.69
   1   2  -8   17.70    2.60
  -1   2   8   23.55    3.03
   1   2  -8   19.25    2.66
   1  -2   8   18.14    1.71
  -1  -2   8   21.09    2.87
  -1  -2  -8   18.58    1.74
  -1  -2  -8   21.62    1.86
  -1  -2   8   17.31    1.69
  -1  -2  -8   19.38    1.72
  -1  -2  -8   22.27    1.92
  -1  -2   8   20.95    1.81
   1  -2  -8   20.68    1.80
  -1  -2   8   21.20    1.77
   1  -2   8   20.40    1.78
   1   2   8   22.04    3.36
  -1  -2  -8   18.87    3.38
  -1   2   8   20.69    2.80
   1  -2  -8   16.66    2.39
   1  -2  -8   20.95    2.09
  -1   2  -8   21.71    2.20
   1  -2   8   17.90    2.20
   1  -2   8   22.01    3.36
   1  -2   8   20.93    2.91
  -1  -2  -8   23.04    2.32
   1   2   8   22.09    2.37
  -1  -2  -9  234.43    5.61
   1   2  -9  230.51    9.17
   1   2  -9  250.64    9.34
   1  -2  -9  250.67    9.35
   1  -2  -9  243.83    5.64
  -1   2   9  245.87    9.40
  -1  -2   9  241.30    9.29
  -1  -2   9  245.30    9.57
   1  -2  -9  243.65    9.32
  -1   2   9  259.64    9.71
   1  -2   9  238.52    5.79
  -1  -2   9  248.90    5.67
  -1  -2  -9  236.55    5.59
  -1  -2   9  249.19    5.70
  -1  -2   9  238.68    5.61
  -1  -2  -9  239.16    5.62
   1  -2  -9  240.68    5.58
  -1  -2   9  244.74    5.66
  -1  -2  -9  237.00    5.61
   1  -2   9  232.80    5.62
   1  -2  -9  237.31    8.88
   1  -2  -9  235.11    6.56
  -1   2  -9  243.12    6.92
  -1   2   9  244.91    8.95
   1   2   9  251.22   10.46
   1  -2   9  249.22   10.15
   1  -2   9  235.83    7.27
   1   2   9  250.05    7.76
   1  -2   9  244.05    9.08
  -1   2  -9  256.35    9.34
  -1  -2  -9  236.43    6.95
  -1   2  10  115.26    6.95
   1   2 -10  112.76    6.75
  -1   2  10  122.48    7.09
  -1  -2  10  113.66    3.81
  -1  -2  10  125.06    7.07
   1  -2 -10  115.59    6.79
   1  -2 -10  113.04    6.63
  -1  -2 -10  119.44    3.95
   1   2 -10  123.48    6.92
  -1  -2 -10  119.56    7.03
   1  -2  10  114.57    3.98
   1  -2 -10  116.82    3.82
  -1   2 -10  120.78    7.02
  -1  -2 -10  113.32    7.07
  -1  -2  10  113.91    6.83
  -1  -2  10  119.48    3.93
  -1  -2 -10  117.19    3.91
  -1  -2 -10  119.84    3.99
  -1  -2  10  119.74    3.92
   1  -2 -10  120.70    3.83
   1  -2  10  118.68    3.98
  -1  -2 -10  120.96    3.98
  -1  -2  10  117.38    3.87
   1   2  10  118.19    7.59
   1  -2 -10  112.65    4.67
  -1   2 -10  121.49    5.05
  -1   2  10  120.78    6.69
   1  -2 -10  109.97    6.60
   1   2  10  132.90    6.16
   1  -2  10  117.51    6.76
   1  -2  10  133.42    7.82
   1  -2  10  116.14    5.20
  -1   2 -10  115.83    6.62
  -1  -2 -10  115.49    5.01
   1   2 -11    1.43    1.98
  -1  -2  11    1.57    1.89
  -1  -2  11    3.04    2.59
  -1   2 -11    1.60    1.94
  -1   2  11   -0.73    1.94
  -1  -2 -11    2.70    2.24
   1  -2 -11    1.04    2.29
  -1   2 -11   -0.54    1.90
  -1  -2  11    1.29    0.73
  -1  -2 -11    0.78    0.70
  -1  -2 -11    1.22    0.84
  -1  -2 -11    1.26    0.78
  -1  -2  11    0.49    0.75
   1  -2 -11    0.73    0.69
  -1  -2 -11    0.75    0.69
  -1  -2  11    0.10    0.68
  -1  -2  11    0.64    0.67
   1  -2 -11    1.03    0.79
   1  -2  11    0.87    0.73
   1  -2  11    0.07    0.83
  -1   2  11   -0.88    1.56
   1  -2 -11    0.31    1.10
  -1   2 -11    3.69    1.66
   1  -2  11   -2.21    1.84
   1  -2  11    0.51    1.16
   1  -2  11    0.87    2.25
  -1  -2 -11    0.74    1.16
   1   2  11    1.68    1.41
  -1  -2 -12  140.10    3.99
   1  -2  12  140.33    4.07
  -1   2 -12  146.10    8.59
  -1  -2  12  143.39    8.39
  -1   2  12  147.29    8.45
   1   2 -12  143.20    8.28
  -1  -2  12  146.53    3.99
   1  -2 -12  146.52    3.88
  -1  -2 -12  146.86    8.64
   1  -2 -12  149.06    8.42
   1  -2  12  138.98    3.98
  -1  -2  12  150.35    4.01
  -1  -2  12  140.99    3.90
  -1  -2 -12  139.27    4.00
  -1  -2 -12  136.75    3.97
   1  -2 -12  150.72    3.89
  -1  -2  12  143.47    3.98
  -1  -2 -12  135.20    3.97
  -1   2 -12  150.33    5.78
   1  -2 -12  139.50    5.39
  -1  -2  12  148.43    8.12
  -1   2  12  138.58    8.06
   1  -2  12  152.94    8.92
  -1  -2 -12  138.99    5.45
  -1  -2  12  157.45    8.73
   1  -2  12  149.52    5.97
   1  -2  12  145.42    7.95
   1   2  12  156.24    7.48
   1  -2 -13   33.48    4.55
  -1  -2  13   40.79    5.05
  -1   2 -13   47.57    5.44
   1   2 -13   28.33    4.52
  -1  -2  13   35.45    1.85
  -1   2  13   35.32    4.57
  -1  -2 -13   33.14    1.85
  -1  -2  13   39.34    4.81
  -1  -2 -13   31.03    4.37
  -1  -2  13   33.13    1.79
  -1  -2  13   33.07    1.77
   1  -2  13   35.52    1.99
  -1   2 -13   32.45    1.77
  -1   2  13   28.55    1.70
   1  -2 -13   36.86    1.79
  -1  -2 -13   30.80    1.80
  -1   2  13   30.43    1.78
  -1   2 -13   33.40    1.82
  -1  -2  13   34.84    1.82
  -1  -2 -13   33.32    1.85
  -1  -2 -13   34.75    1.92
  -1   2  13   32.85    4.44
  -1  -2  13   38.83    4.79
  -1   2 -13   39.39    3.20
   1  -2 -13   33.99    2.93
  -1  -2 -13   34.18    2.84
   1   2  13   33.26    3.86
   1  -2  13   39.09    5.20
   1  -2  13   38.72    3.28
   1  -2  13   33.71    4.40
  -1   2  14   68.64    6.48
  -1  -2 -14   69.96    6.74
   1   2 -14   64.44    6.22
  -1  -2  14   70.60    6.44
  -1   2 -14   64.02    6.51
   1  -2 -14   65.59    6.34
  -1   2  14   58.43    2.11
  -1   2  14   59.63    2.13
   1  -2  14   59.88    2.20
  -1   2  14   59.40    2.08
   1  -2 -14   57.61    3.71
  -1   2 -14   68.85    4.08
   1  -2  14   67.01    6.80
  -1  -2  14   65.14    6.30
   1   2  14   65.12    5.37
   1  -2  14   66.02    4.15
   1  -2  14   65.53    6.07
  -1   2  15    7.50    3.04
   1   2 -15   12.30    3.16
  -1  -2  15   10.86    3.34
  -1  -2  15   15.33    3.80
  -1   2 -15   13.30    3.79
   1  -2 -15    5.66    2.55
  -1  -2 -15   12.23    3.42
   1  -2 -15   10.52    1.92
  -1   2 -15    8.19    1.97
   1  -2  15    9.90    1.92
   1  -2  15   13.84    3.47
   1   2  15    8.66    2.82
   1  -2  15   13.54    3.92
  -1  -2  16    0.33    2.50
   1  -2 -16    4.29    2.57
  -1  -2  16    1.17    2.51
  -1   2  16   -2.68    3.26
   1   2 -16    4.38    2.86
  -1  -2 -16    2.00    2.46
  -1   2 -16    5.91    3.22
   1  -2 -16   -1.22    1.41
  -1   2 -16    2.08    1.40
   1  -2  16    3.11    1.62
   1   2  16    3.31    2.10
   1  -2  16    3.20    2.86
   1  -2  16    4.78    3.05
  -1  -2  17   12.60    3.93
   1  -2 -17   16.72    4.36
  -1  -2  17    7.82    3.48
  -1   2 -17   11.34    3.86
  -1  -2 -17   15.62    4.29
  -1   2  17   14.18    3.95
   1   2 -17    8.85    3.29
   1  -2 -17   12.40    2.13
  -1   2 -17   13.49    2.22
   1  -2  17   12.86    3.73
   1   2  17   17.98    3.97
   1  -2  17    8.76    2.77
   1  -2  17   13.25    1.98
  -1  -2 -18    3.03    3.17
  -1   2 -18    0.19    2.63
   1   2 -18   -2.02    3.33
  -1  -2  18    0.53    2.96
   1  -2 -18    0.66    2.56
  -1   2 -18    0.13    1.19
   1  -2 -18   -0.17    1.40
  -1  -2  18    0.50    2.46
   1  -2  18    2.04    1.44
   1  -2  18    3.06    2.44
   1   2  18    3.01    2.30
   1  -2  18   -0.27    3.35
  -1  -2 -19   21.40    4.84
   1   2 -19   29.05    5.40
  -1  -2  19   26.84    5.18
  -1   2  19   36.45    5.77
   1  -2 -19   22.77    4.65
  -1   2 -19   23.85    5.21
  -1   2 -19   26.82    2.76
  -1  -2  19   26.62    4.95
   1  -2  19   27.14    5.26
   1  -2  19   26.69    5.01
   1   2  19   28.17    4.51
   1   2 -20  157.49   11.79
  -1  -2 -20  165.45   12.05
   1  -2 -20  154.74   11.63
  -1   2 -20  175.83   12.54
  -1   2 -20  146.58    6.08
  -1   2  20  149.31   10.77
   1   2  20  153.05   10.16
   1  -2  20  164.22   12.24
  -1  -2  20  159.73   11.60
   1  -2  20  160.60   11.00
  -1  -2  20  168.88   11.73
   1   2 -21   12.18    4.25
  -1  -2  21   16.33    4.74
   1  -2 -21   12.94    4.46
  -1   2 -21   12.44    4.57
  -1   2  21   11.11    4.37
  -1  -2 -21    5.52    3.99
   1   2  21    9.33    2.80
  -1  -2  21    6.97    2.75
   1  -2  21   15.13    3.83
   1  -2  21    3.96    3.66
  -1  -2  22   48.86    7.27
  -1   2 -22   49.72    7.31
   1  -2 -22   56.76    7.72
  -1   2  22   59.68    7.65
  -1  -2 -22   51.16    7.45
   1   2 -22   54.69    7.69
   1  -2  22   49.76    6.88
   1   2  22   51.75    6.60
   1  -2  22   63.39    8.49
  -1  -2  22   51.51    7.59
   1   2 -23    6.71    3.79
  -1  -2 -23   -2.20    3.35
   1  -2 -23    7.93    3.80
  -1   2 -23   12.87    4.99
  -1   2  23    5.62    3.55
  -1  -2  23   10.55    5.19
   1  -2  23    0.82    3.63
  -1  -2  23    4.67    3.15
   1   2  23    7.46    3.50
   1   2  23    6.38    4.58
   1  -2  23    8.39    4.33
  -1   2 -24   24.99    5.78
  -1  -2 -24   32.36    6.89
   1   2 -24   23.39    5.81
   1  -2 -24   30.08    6.41
  -1   2  24   31.39    5.90
   1   2  24   23.74    5.29
  -1  -2  24   20.58    5.27
   1   2  24   30.92    6.41
  -1  -2  24   21.03    5.12
   1  -2  24    9.93    4.41
   1  -2  24   24.82    6.05
  -1   2  25   11.57    4.63
   1  -2 -25    7.29    4.15
  -1   2 -25   14.41    5.40
   1   2 -25   10.78    5.00
  -1  -2 -25   15.49    5.45
   1   2  25    8.38    3.58
   1  -2  25   18.13    5.25
   1   2  25   13.93    5.17
  -1  -2  25   18.09    5.35
  -1  -2  25   17.73    5.58
   1  -2  25    4.98    3.75
  -1   2 -26    3.21    3.93
  -1  -2 -26   -0.21    3.62
  -1   2  26   -4.24    3.79
   1  -2 -26    6.82    4.32
   1   2 -26   -2.84    4.13
   1   2  26   -1.58    3.89
  -1  -2  26   -1.00    3.80
   1  -2  26    3.84    3.38
   1  -2  26    0.47    3.42
  -1  -2  26   12.91    5.32
   1   2  26    2.05    2.93
   1  -2 -27    6.25    4.86
  -1   2 -27    3.18    4.05
  -1  -2 -27    4.21    4.12
   1   2 -27   -3.92    3.63
  -1  -2  27    1.78    3.38
  -1  -2  27   -1.17    3.47
   1   2  27    1.21    4.38
   1   2  27    5.87    4.37
  -1   2  27   -4.19    3.41
   1  -2  27    3.89    3.91
   1  -2  27    7.33    4.46
  -1   2 -28   -0.62    3.21
   1  -2 -28    4.34    4.38
   1   2 -28   -5.50    3.95
  -1  -2 -28    0.44    3.86
  -1  -2  28    2.54    3.49
   1  -2  28   -3.48    3.99
  -1  -2  28   -5.68    3.66
   1   2  28    0.69    3.00
   1   2  28    4.58    5.01
  -1   2  28   -2.04    3.76
  -1   2  28    9.22    5.02
   1  -2  28    6.38    5.99
  -1  -2  29    8.44    5.07
  -1   2  29    3.47    4.60
   1   2  29    3.76    3.45
   1  -2  29    1.52    3.76
  -1   2  29    4.97    4.39
  -1  -2  29    0.91    3.48
   1  -2  30    6.18    3.48
  -1   2  30   24.87    6.21
   1  -2  31    0.94    3.50
  -1  -3   0    2.18    1.20
   1   3   0    1.32    1.11
   1  -3   0    0.87    0.88
  -1   3   0    0.89    0.94
   1   3   0    0.84    1.10
  -1  -3   0    1.16    1.00
  -1  -3   0    1.54    1.08
   1   3   0    2.69    1.10
  -1  -3   0   -1.78    1.45
   1  -3   0    0.91    1.16
   1   3   0    1.38    0.90
  -1   3   0    2.06    1.28
  -1  -3   0    2.56    1.05
  -1  -3   0    2.39    1.27
  -1   3   0    1.67    0.99
   1  -3   0    1.54    1.30
   1   3   0   -0.09    1.23
  -1   3   1    0.59    0.78
  -1  -3   1    2.92    0.99
  -1  -3  -1    0.63    1.03
   1  -3  -1    1.67    1.02
  -1  -3   1    1.28    1.00
  -1   3   1    0.88    0.97
  -1   3  -1    1.25    1.05
   1   3  -1   -0.18    1.23
   1  -3   1    0.15    0.93
   1   3   1    1.20    1.15
  -1  -3  -1    1.52    1.12
  -1  -3   1    2.93    1.42
   1   3   1    2.14    1.37
  -1  -3   1    3.62    1.34
  -1  -3  -1    1.35    1.13
   1   3  -1    1.65    1.28
   1   3   1    1.86    1.15
   1   3  -1    0.85    1.41
   1  -3  -1    3.73    1.28
   1   3  -1    1.41    0.94
  -1  -3   1    0.64    0.95
   1   3   1    1.49    1.35
  -1  -3  -1    0.58    1.09
   1  -3  -1   -1.48    1.11
   1   3   1    1.60    1.11
  -1   3   1    0.93    1.13
  -1  -3  -1    1.03    1.36
   1  -3   1    1.74    1.02
  -1   3  -1    2.03    1.24
  -1  -3  -1   -0.49    1.30
   1  -3  -1    1.11    1.24
   1   3   1    0.61    1.35
  -1  -3   1    0.84    1.07
  -1   3  -1    0.66    1.05
   1   3  -1    0.12    1.29
  -1   3   1    0.05    1.25
   1  -3   1    0.11    1.20
  -1   3  -2 2089.84   18.06
  -1  -3   2 2093.25   18.22
   1  -3  -2 2130.03   17.01
  -1  -3   2 2035.70   16.16
   1   3  -2 2122.53   18.04
  -1   3   2 2096.39   16.83
   1  -3   2 2085.98   17.76
   1   3   2 2098.79   18.94
   1   3  -2 2091.12   16.20
   1  -3  -2 2082.37   16.91
  -1   3   2 2072.10   16.82
  -1  -3  -2 2126.56   18.42
  -1  -3  -2 2132.49   18.43
   1   3   2 2137.91   18.01
   1   3  -2 2137.67   18.58
  -1  -3   2 2181.33   18.60
  -1  -3   2 2135.14   18.37
  -1  -3  -2 2150.08   18.26
   1   3   2 2090.52   18.61
  -1   3   2 2123.64   16.97
   1   3   2 2109.51   19.46
  -1  -3  -2 2098.84   19.44
  -1  -3  -2 2027.57   20.59
   1  -3  -2 2060.90   16.91
   1  -3   2 2088.73   18.06
  -1   3   2 2160.19   18.73
   1  -3  -2 2180.34   18.84
   1   3   2 2126.18   20.74
  -1   3  -2 2096.61   17.88
   1   3   2 2115.18   20.54
  -1  -3  -2 2059.91   20.31
   1   3  -2 2128.33   19.34
  -1   3   2 2164.08   19.28
   1   3  -2 2037.46   11.34
   1  -3  -2 2080.14   18.90
   1  -3   2 2156.42   19.57
  -1   3  -2 2088.37   19.43
  -1  -3   2 2131.28   19.50
  -1   3   3  481.39    8.82
  -1  -3   3  466.54    8.39
   1  -3  -3  474.76    8.68
  -1  -3   3  468.78    8.48
  -1  -3   3  497.77    9.49
   1   3  -3  482.25    9.36
   1  -3   3  480.52    9.40
   1   3  -3  473.59    8.46
  -1   3   3  463.63    8.86
  -1   3   3  485.62    8.73
  -1  -3  -3  476.67    8.84
  -1  -3   3  478.73    8.86
   1   3   3  460.48    8.80
  -1  -3   3  501.81    8.98
   1   3  -3  487.13    8.97
  -1  -3   3  495.35    8.88
  -1  -3  -3  481.12    8.84
  -1  -3  -3  471.96    8.71
  -1   3  -3  475.03    8.66
   1   3   3  478.28   10.13
   1  -3  -3  488.34    9.13
   1  -3  -3  468.94    8.47
  -1  -3  -3  478.15   10.20
   1  -3   3  469.90    8.73
  -1   3   3  509.25    9.27
  -1  -3  -3  469.07   10.43
   1   3   3  464.95   10.26
   1   3   3  472.46   10.32
  -1  -3  -3  474.28   10.28
  -1   3   3  465.59    8.35
  -1   3  -3  492.42   10.06
  -1  -3   3  479.18    9.72
  -1   3   3  499.30    9.76
   1   3  -3  476.03    6.69
   1  -3   3  479.89    9.85
  -1  -3   3  471.80    6.54
  -1   3  -3  486.99    9.64
  -1  -3   4 2408.38   22.21
  -1  -3   4 2454.15   20.97
   1  -3  -4 2502.25   21.46
  -1   3   4 2550.39   21.73
  -1  -3   4 2402.26   20.39
  -1   3   4 2465.54   21.08
   1   3  -4 2389.25   20.70
  -1  -3   4 2395.81   19.56
  -1  -3  -4 2449.49   19.50
  -1  -3   4 2441.75   19.94
  -1  -3  -4 2383.34   19.73
  -1  -3   4 2416.93   19.63
  -1  -3  -4 2418.86   19.85
   1   3   4 2299.66   19.24
   1   3  -4 2426.96   19.58
  -1  -3  -4 2387.72   24.49
   1  -3   4 2424.29   19.99
  -1   3  -4 2353.89   19.72
  -1   3   4 2468.28   20.64
   1  -3  -4 2396.95   20.41
   1   3   4 2472.85   24.75
   1   3   4 2477.63   25.00
   1  -3  -4 2478.72   20.78
   1   3   4 2403.23   24.21
  -1   3   4 2547.34   20.92
  -1   3   4 2328.52   14.16
  -1  -3  -4 2426.62   24.62
  -1  -3  -4 2482.19   24.85
  -1   3  -4 2475.62   22.87
  -1   3  -4 2412.02   23.47
   1  -3   4 2437.03   23.44
  -1  -3   4 2376.92   17.18
  -1  -3   5   -2.53    1.32
   1  -3  -5    0.62    1.35
  -1   3   5   -0.84    1.27
  -1   3   5   -2.48    1.55
  -1  -3   5   -1.15    1.06
   1   3  -5   -0.03    1.29
   1  -3  -5   -0.89    1.14
   1   3  -5    0.37    1.25
  -1  -3  -5    0.96    1.14
  -1  -3   5   -0.75    1.11
   1   3  -5   -0.47    1.02
  -1  -3  -5    0.77    1.12
  -1  -3   5    0.59    1.18
  -1  -3  -5    0.76    0.97
  -1  -3   5    1.31    1.05
   1   3   5    1.03    1.11
   1  -3  -5   -0.09    1.27
   1  -3   5    0.71    1.19
   1   3   5    1.37    1.70
  -1   3  -5    0.76    1.13
  -1   3   5   -0.20    1.00
   1   3   5   -1.98    1.92
   1  -3  -5   -0.71    1.43
  -1   3   5   -0.37    1.26
  -1  -3  -5    0.51    1.78
   1   3   5   -0.52    1.85
   1  -3   5   -2.02    1.70
   1   3   5   -0.02    0.75
  -1   3  -5    0.69    1.32
   1  -3   5    0.94    1.63
  -1  -3   5   -0.75    1.15
  -1   3  -5   -0.19    1.57
  -1  -3   6    1.92    1.50
   1  -3  -6   -1.38    1.52
   1   3   6    0.23    0.84
  -1   3   6   -0.71    1.13
   1   3  -6    1.39    1.46
   1  -3  -6    0.38    1.65
  -1   3   6   -0.35    1.22
  -1  -3   6    2.57    1.56
  -1  -3   6    0.19    1.27
   1   3  -6   -0.31    1.27
   1   3  -6   -1.83    1.24
  -1  -3  -6    0.04    1.10
   1   3   6   -0.15    0.94
  -1  -3  -6    0.47    1.03
  -1  -3  -6   -0.77    1.14
  -1  -3   6    0.21    0.93
  -1  -3   6    0.25    0.90
  -1  -3   6   -0.11    1.02
  -1  -3  -6   -1.19    1.83
  -1   3  -6   -0.56    1.19
   1   3   6   -1.32    1.70
   1  -3  -6   -1.02    1.19
  -1   3   6    1.35    1.21
   1  -3   6    0.28    1.01
   1  -3  -6   -0.23    1.39
   1   3   6   -0.50    1.68
   1   3   6    1.02    1.55
  -1  -3   6   -0.70    1.46
   1  -3   6   -2.00    1.87
  -1   3  -6   -0.96    1.44
   1  -3   6    0.16    1.59
  -1   3  -6   -1.50    1.41
   1  -3  -7  227.55    8.15
  -1  -3   7  223.82    8.36
  -1   3   7  217.86    7.97
  -1   3   7  225.78    7.95
   1  -3  -7  226.17    7.93
  -1  -3   7  217.49    7.77
   1   3  -7  222.55    7.75
   1   3  -7  220.57    7.83
  -1  -3   7  222.98    7.96
   1   3   7  210.77    5.92
   1   3  -7  220.13    5.99
  -1  -3   7  217.45    6.02
  -1  -3   7  215.44    5.89
  -1  -3  -7  224.04    6.11
  -1  -3  -7  217.62    6.01
  -1  -3   7  227.46    6.08
  -1  -3  -7  222.56    5.94
  -1   3   7  222.25    7.79
  -1   3  -7  213.64    6.26
   1   3   7  194.88    8.31
  -1  -3  -7  233.02    9.54
   1   3   7  226.27    9.08
   1  -3   7  213.00    6.24
   1  -3  -7  224.96    7.90
   1  -3  -7  218.21    6.57
  -1   3  -7  224.99    8.66
  -1  -3   7  221.05    7.33
  -1  -3  -7  221.22    6.87
   1   3   7  230.16    5.91
  -1   3  -7  230.29    8.24
   1  -3   7  222.99    8.61
   1  -3   7  234.61    8.29
  -1  -3   8   13.07    2.41
  -1  -3   8   11.19    2.17
  -1   3   8   11.75    2.38
   1   3  -8   12.78    2.37
   1   3  -8   12.49    2.39
   1   3   8   11.97    1.82
  -1  -3   8   10.74    2.57
   1  -3  -8   11.44    2.32
  -1   3   8   10.67    2.43
   1  -3  -8   10.39    2.16
   1   3  -8    8.97    1.35
   1   3   8   11.89    1.62
   1  -3  -8   11.16    1.49
   1  -3   8   11.69    1.56
  -1  -3   8   12.75    1.73
  -1  -3   8   12.62    1.62
  -1  -3  -8   11.00    1.61
  -1  -3  -8   11.00    1.60
  -1  -3  -8   14.06    1.75
  -1  -3   8   10.15    1.50
  -1   3   8   13.60    2.36
   1  -3  -8   14.08    2.61
  -1   3  -8   13.05    1.96
   1   3   8   12.22    2.63
   1  -3  -8   10.81    1.76
  -1  -3  -8   10.56    2.73
   1  -3   8    8.95    2.27
  -1  -3   8    9.39    1.90
  -1  -3  -8   10.92    1.74
   1  -3   8   11.12    2.38
  -1   3  -8   12.21    2.41
   1  -3  -9   50.61    2.88
  -1  -3   9   48.84    4.30
   1  -3  -9   44.60    4.17
   1  -3  -9   52.20    4.56
  -1  -3   9   51.08    4.52
  -1   3   9   48.61    4.36
   1   3  -9   49.09    4.47
   1   3  -9   47.29    4.16
   1  -3   9   48.42    2.87
  -1   3   9   44.31    4.35
  -1  -3  -9   49.28    2.95
   1  -3  -9   48.73    2.84
  -1  -3  -9   47.44    2.91
  -1  -3  -9   49.62    2.93
  -1  -3   9   46.26    2.80
  -1  -3   9   48.31    2.89
   1  -3   9   45.14    2.81
   1   3  -9   45.16    2.73
   1   3   9   43.63    2.69
  -1  -3   9   48.66    2.93
  -1   3   9   48.47    4.30
   1  -3  -9   46.27    3.23
  -1  -3  -9   47.72    4.98
   1  -3  -9   48.46    4.43
  -1   3  -9   49.22    3.26
   1   3   9   48.32    4.94
   1  -3   9   46.03    4.42
  -1  -3  -9   44.87    3.29
  -1  -3   9   50.83    4.28
   1  -3   9   50.76    4.49
   1   3   9   52.79    3.57
  -1  -3   9   49.87    4.79
  -1   3  -9   55.00    4.60
   1  -3 -10   58.19    4.93
  -1   3 -10   60.09    5.07
  -1  -3  10   59.85    5.17
   1  -3 -10   59.28    4.92
  -1  -3 -10   60.53    5.12
  -1   3 -10   63.86    5.32
   1   3 -10   53.89    4.73
  -1   3  10   62.50    5.20
  -1  -3 -10   58.99    5.13
  -1   3  10   60.20    5.22
   1  -3 -10   57.39    2.97
   1  -3  10   53.81    3.02
   1   3 -10   52.24    4.53
  -1  -3  10   56.77    4.99
  -1  -3 -10   56.96    3.14
   1  -3 -10   56.33    2.97
   1   3  10   60.98    3.16
  -1  -3 -10   57.11    3.04
   1   3 -10   59.15    3.05
  -1  -3  10   52.39    2.93
   1  -3  10   57.89    3.11
  -1  -3  10   54.99    3.07
  -1  -3  10   57.57    3.13
  -1  -3 -10   58.78    3.14
  -1   3  10   61.50    5.09
   1   3  10   63.03    5.81
  -1   3 -10   53.44    3.53
   1  -3 -10   54.52    3.63
   1  -3 -10   61.14    5.06
  -1  -3 -10   61.44    5.84
  -1  -3 -10   64.79    3.85
   1  -3  10   62.76    5.61
   1  -3  10   53.63    3.70
  -1   3 -10   60.44    4.96
   1  -3  10   54.04    4.80
  -1  -3  10   59.27    4.79
   1   3  10   57.50    3.91
  -1  -3  10   52.47    5.06
  -1  -3 -11   -0.42    2.07
  -1  -3  11    1.93    1.87
  -1   3 -11    1.18    1.58
   1   3  11    1.95    1.74
   1  -3 -11    0.24    0.82
  -1   3  11    0.85    2.01
   1  -3 -11    0.28    1.66
   1  -3  11    0.51    0.89
   1   3 -11   -0.29    1.93
  -1   3 -11    0.02    2.01
  -1  -3  11   -1.16    1.85
   1  -3  11   -1.33    1.11
  -1  -3  11    0.26    0.79
   1  -3 -11    0.19    0.92
  -1  -3 -11    0.12    0.86
  -1  -3 -11   -0.30    0.98
  -1  -3  11    0.00    0.78
  -1  -3 -11   -0.40    0.83
  -1  -3  11   -0.25    0.88
  -1   3  11    0.16    1.83
  -1  -3 -11    0.47    2.72
   1  -3 -11    0.20    1.11
  -1   3 -11    0.52    1.11
   1  -3 -11    1.30    2.18
   1  -3  11    0.83    2.18
  -1  -3 -11   -0.13    1.17
  -1  -3  11    1.53    1.73
   1  -3  11   -1.99    2.16
   1  -3  11   -0.86    1.24
  -1  -3  12    9.27    2.73
   1   3  12    7.29    2.14
   1   3 -12    5.73    2.21
  -1  -3  12    3.94    2.16
  -1   3  12    8.30    2.91
  -1  -3 -12    7.16    2.90
   1  -3 -12    3.89    2.61
  -1   3 -12    4.61    2.69
  -1  -3 -12    8.85    1.35
  -1   3  12    7.11    1.37
  -1   3  12    8.12    1.45
  -1  -3  12    6.65    1.26
   1  -3  12    6.12    1.28
  -1  -3  12    6.78    1.30
  -1  -3 -12    4.24    1.06
  -1  -3 -12    6.34    1.30
  -1   3 -12    8.05    1.30
  -1  -3  12    6.36    1.21
   1  -3 -12    5.52    1.10
   1  -3 -12    7.56    1.16
  -1  -3 -12    8.44    1.36
  -1   3 -12    5.55    1.01
   1  -3  12    8.60    1.34
  -1  -3  12    8.06    1.35
  -1   3 -12   10.06    1.90
   1  -3 -12    2.61    2.41
  -1   3  12   10.31    3.05
   1  -3 -12    5.39    1.50
  -1  -3  12    9.35    2.58
   1  -3  12   11.08    3.20
   1  -3  12    8.63    2.82
  -1  -3 -12    9.00    1.87
   1  -3  12    9.94    1.99
  -1  -3  13   -3.12    2.65
  -1   3  13    6.21    2.85
   1   3  13    2.23    1.47
  -1  -3 -13    2.90    2.44
  -1  -3  13   -1.80    2.31
   1  -3 -13    2.45    2.28
  -1   3 -13    0.62    2.31
   1   3 -13   -0.75    1.91
  -1   3 -13    2.22    0.83
   1  -3  13    1.48    1.00
  -1  -3 -13    1.20    0.84
  -1  -3  13    0.99    0.81
  -1  -3 -13    1.08    0.70
   1  -3  13    2.53    0.89
   1  -3 -13    1.66    0.83
  -1   3  13    2.62    0.91
   1  -3 -13    1.77    0.89
  -1   3 -13    2.73    0.87
  -1  -3  13    1.23    0.77
  -1  -3 -13    1.85    0.92
  -1   3  13    3.33    1.06
  -1  -3 -13    1.57    0.85
  -1  -3  13    0.51    0.71
  -1  -3  13    0.70    0.72
   1  -3 -13    0.26    1.12
  -1   3 -13    1.36    1.40
  -1  -3  13    0.51    1.90
   1  -3  13    4.27    1.78
   1  -3  13    4.79    2.49
  -1  -3 -13    1.69    1.15
   1  -3  13    1.82    1.96
   1  -3 -14   17.61    1.45
   1   3 -14   17.68    3.65
  -1   3  14   23.03    4.13
  -1  -3  14   17.14    3.90
  -1  -3 -14   15.85    3.67
   1  -3  14   19.60    1.67
  -1  -3  14   19.77    1.57
  -1   3 -14   20.02    3.91
  -1  -3 -14   19.97    1.59
  -1  -3  14   21.76    4.15
   1  -3 -14   14.64    3.51
  -1   3  14   18.22    1.56
  -1  -3  14   18.71    1.60
   1  -3  14   19.11    1.70
   1  -3 -14   19.43    1.48
  -1   3 -14   17.08    1.44
  -1   3  14   16.99    1.58
  -1  -3 -14   18.18    1.54
  -1   3 -14   17.11    1.45
  -1   3 -14   17.42    2.45
   1  -3 -14   19.13    2.44
   1  -3  14   20.40    4.10
   1  -3  14   17.52    3.55
   1  -3  14   17.30    2.29
   1   3  14   18.33    3.10
  -1  -3  14   16.03    3.20
  -1  -3 -14   19.81    2.37
  -1  -3 -15   11.89    1.15
  -1  -3  15   11.54    1.07
  -1  -3  15   11.62    3.24
   1  -3 -15   14.34    3.73
  -1  -3  15   16.12    3.71
  -1  -3 -15    9.78    3.40
   1   3 -15    9.30    2.67
  -1   3 -15   13.05    3.60
  -1   3  15   14.90    3.62
  -1   3  15   12.00    1.17
  -1  -3  15   12.44    1.13
  -1  -3 -15   12.36    1.14
   1  -3  15   12.53    1.27
   1  -3  15   12.44    1.27
  -1   3  15   12.43    1.18
  -1   3 -15   10.70    1.01
  -1   3 -15   10.90    1.05
  -1   3 -15   11.66    1.93
   1  -3 -15   16.98    2.52
  -1  -3 -15   13.74    1.94
   1  -3  15   16.96    3.92
   1  -3  15   13.34    2.18
   1   3  15   15.61    3.19
  -1  -3  15   12.12    3.34
   1  -3  15   14.16    3.77
  -1  -3 -16    2.65    2.50
   1   3 -16    3.15    2.78
  -1   3  16    2.22    2.86
  -1  -3  16   -3.00    3.06
  -1  -3  16   -0.07    2.47
  -1   3 -16    0.81    2.34
   1  -3 -16    3.21    3.09
   1  -3 -16    0.77    1.45
  -1   3 -16    0.29    1.12
   1  -3  16   -0.67    2.74
   1  -3  16    0.21    2.60
   1   3  16    2.92    2.68
  -1  -3  16   -0.61    2.51
   1  -3  16    0.19    1.21
  -1   3 -17  128.12    9.71
  -1   3  17  130.60    9.75
  -1  -3  17  124.60    9.55
   1  -3 -17  123.87    9.48
   1   3 -17  128.15    9.68
  -1  -3 -17  131.47   10.06
   1  -3 -17  117.41    5.94
  -1   3 -17  120.26    5.35
   1   3  17  121.16    8.00
   1  -3  17  131.77    9.30
   1  -3  17  109.92    5.57
   1  -3  17  121.20    9.54
  -1  -3  17  132.74    9.60
  -1  -3  17  130.81    9.64
  -1   3 -18   54.67    6.88
   1   3 -18   48.98    6.51
  -1  -3 -18   49.20    6.57
   1  -3 -18   51.89    6.46
  -1  -3  18   56.12    6.80
  -1   3 -18   50.99    3.62
   1  -3 -18   42.58    3.74
   1   3  18   52.49    5.59
   1  -3  18   55.76    6.50
  -1  -3  18   60.01    6.95
   1  -3  18   47.67    6.36
   1  -3  18   48.96    3.90
   1   3 -19   -1.43    2.78
  -1  -3  19    1.13    2.72
   1  -3 -19    6.81    4.37
  -1   3 -19   -1.74    3.43
  -1  -3 -19    8.21    3.87
  -1   3 -19    1.14    1.39
   1  -3  19    1.20    2.72
   1  -3  19    2.23    4.18
  -1  -3  19    3.97    3.44
  -1   3  20    2.56    2.86
  -1   3 -20   10.76    4.44
  -1  -3 -20    4.98    3.33
  -1  -3  20    8.81    3.33
   1  -3 -20    3.00    2.72
   1   3 -20   13.75    4.47
  -1   3 -20    6.93    1.78
   1  -3  20    5.57    3.41
   1  -3  20   14.51    4.82
  -1  -3  20   11.17    4.20
   1   3  20    2.91    2.60
   1   3 -21   57.17    7.44
  -1   3  21   52.93    6.68
  -1  -3 -21   42.12    6.79
  -1   3 -21   56.53    7.67
   1  -3 -21   62.31    8.06
   1  -3  21   57.66    7.25
  -1  -3  21   40.73    6.25
  -1  -3  21   42.96    6.59
   1   3  21   49.13    6.25
   1  -3  21   50.58    7.35
   1  -3 -22   13.75    4.27
  -1   3  22   22.91    5.53
  -1   3 -22   26.98    5.86
  -1  -3 -22   21.67    5.29
   1   3 -22   23.28    5.42
  -1  -3  22   18.42    5.08
  -1  -3  22   26.06    5.48
   1  -3  22   16.22    4.70
   1   3  22   23.96    4.77
   1  -3  22   19.97    4.91
   1  -3 -23    4.40    3.69
  -1  -3 -23   12.22    4.93
  -1   3 -23   -0.70    2.87
  -1   3  23    4.89    3.58
   1   3 -23    3.54    3.13
   1  -3  23    7.15    4.88
  -1  -3  23    0.66    3.27
  -1  -3  23    6.00    3.74
   1   3  23    0.73    2.79
   1  -3  23    5.30    3.40
  -1   3 -24   29.24    6.53
   1  -3 -24   13.99    4.48
  -1   3  24   24.80    6.06
   1   3 -24   23.51    5.72
  -1  -3 -24   29.12    6.98
  -1  -3  24   26.84    6.02
  -1  -3  24   18.53    5.35
   1  -3  24   30.52    6.25
   1   3  24   24.82    5.19
   1  -3  24   25.72    6.20
  -1  -3 -25   -0.45    3.07
   1  -3 -25    1.06    2.94
  -1   3  25    1.70    3.76
  -1   3 -25    6.77    4.81
   1   3 -25    1.86    3.36
   1   3  25    1.26    2.57
   1  -3  25    6.97    4.48
   1   3  25   -0.99    3.85
  -1  -3  25    4.90    4.35
  -1  -3  25    1.71    3.02
   1  -3  25   -1.47    2.92
   1  -3 -26   25.18    6.62
  -1  -3 -26   33.21    6.88
   1   3 -26   27.97    6.73
  -1   3  26   28.98    6.40
  -1   3 -26   28.60    7.03
  -1  -3  26   31.87    6.93
   1  -3  26   42.00    8.38
   1   3  26   28.83    5.70
  -1  -3  26   35.48    6.90
   1   3  26   48.21    8.44
   1  -3  26   34.30    6.53
  -1  -3 -27   12.50    5.17
  -1   3 -27   23.15    6.31
   1   3 -27   23.04    6.13
  -1   3  27   16.88    5.44
   1  -3 -27   17.80    5.60
  -1  -3  27   14.79    5.86
   1   3  27   16.12    4.65
   1   3  27   16.80    5.95
   1  -3  27   17.42    5.22
   1  -3  27   19.25    6.00
  -1  -3  27   19.60    6.15
  -1   3 -28   14.00    5.00
  -1  -3 -28   15.12    5.19
   1  -3 -28   11.04    5.69
   1   3 -28   22.26    6.45
   1  -3  28   16.81    6.42
   1  -3  28   13.40    5.19
  -1  -3  28   10.51    5.81
   1   3  28   17.67    5.36
  -1   3  28   17.65    5.53
   1   3  28   25.85    7.45
  -1  -3  28   14.87    5.15
   1  -3  29    4.65    3.99
  -1  -3  29   -2.76    4.34
  -1   3  29    2.70    4.21
  -1  -3  29    0.18    4.95
  -1   3  29   -0.55    3.35
  -1   3  30    4.37    4.46
   1  -3  30   -0.38    3.62
  -1   3  31   26.22    7.03
   1  -4   0    3.51    1.50
  -1   4   0    2.43    1.45
  -1  -4   0    1.46    1.39
   1   4   0    3.35    1.60
   1   4   0    6.79    2.18
  -1  -4   0    3.87    1.77
  -1  -4   0    4.58    1.90
  -1  -4   0    6.70    2.40
   1   4   0    3.63    1.43
   1  -4   0    4.71    1.66
  -1  -4   0    1.20    1.37
  -1  -4   0    5.18    2.01
  -1   4   0    3.50    1.72
   1  -4   0    2.38    1.49
   1   4   0    2.97    1.95
  -1   4   0    2.26    1.57
  -1  -4   0    2.95    1.56
   1   4   0    1.77    0.88
  -1  -4   0    1.19    0.93
  -1   4   1 3029.06   19.25
  -1  -4  -1 3076.99   24.11
   1   4   1 3116.04   24.38
   1  -4  -1 3134.12   22.85
  -1   4  -1 3032.20   22.66
  -1   4   1 3085.42   22.45
  -1  -4   1 3134.84   23.94
   1  -4   1 3098.18   23.00
  -1  -4   1 3108.47   18.53
   1   4  -1 3081.94   23.83
  -1  -4  -1 3245.93   24.42
   1   4   1 3027.80   24.19
  -1  -4   1 3217.84   24.72
   1   4  -1 3260.84   24.93
  -1  -4   1 3260.36   24.82
  -1  -4  -1 3215.89   24.73
  -1  -4  -1 3262.18   24.88
  -1  -4  -1 3152.68   26.37
  -1   4  -1 3215.68   24.17
   1   4   1 3250.04   26.75
   1  -4  -1 3233.00   24.62
  -1   4   1 3070.29   24.14
  -1  -4  -1 3036.52   23.72
   1  -4  -1 3134.50   23.47
   1   4   1 3121.08   24.17
  -1  -4  -1 3046.63   25.88
   1  -4   1 3067.88   23.65
   1   4  -1 3026.20   16.17
   1   4   1 3262.29   26.53
   1  -4  -1 3144.42   24.91
  -1  -4   1 3142.26   25.56
  -1   4  -1 3132.71   25.21
  -1   4   1 3174.49   25.06
   1   4  -1 3191.00   25.75
   1  -4   1 3200.64   25.35
  -1   4   2 4555.87   28.59
  -1  -4   2 4731.17   30.31
   1   4   2 4544.49   30.87
   1  -4   2 4533.35   29.16
   1   4  -2 4344.17   29.05
  -1  -4  -2 4552.29   29.06
   1   4   2 4494.88   29.57
  -1  -4  -2 4382.89   30.57
   1   4   2 4762.35   33.43
   1  -4  -2 4615.39   28.47
   1  -4   2 4464.70   28.35
  -1  -4   2 4708.62   32.01
   1  -4   2 4394.65   30.29
   1   4  -2 4578.41   20.65
  -1   4   2 4729.72   31.33
   1   4  -2 4472.08   31.05
   1   4   3 2546.42   24.29
  -1   4   3 2519.42   19.67
   1   4  -3 2523.49   19.18
  -1  -4   3 2476.26   19.47
   1  -4  -3 2526.93   19.91
  -1   4   3 2525.57   22.40
   1  -4   3 2626.49   23.61
  -1   4   3 2576.19   20.28
  -1  -4   3 2514.20   19.16
  -1  -4   3 2533.22   23.31
   1   4  -3 2456.81   22.77
  -1  -4   3 2574.45   22.23
  -1  -4  -3 2484.55   22.14
   1   4  -3 2556.84   22.11
  -1  -4  -3 2570.19   22.20
  -1  -4   3 2589.56   21.91
  -1  -4  -3 2592.61   21.82
   1   4   3 2485.13   21.94
  -1  -4   3 2562.02   22.23
  -1  -4  -3 2554.70   24.78
   1   4   3 2476.47   24.83
  -1   4  -3 2499.62   21.13
   1  -4   3 2517.15   21.22
   1  -4  -3 2421.85   15.14
  -1  -4  -3 2562.67   25.52
   1   4   3 2468.31   24.67
   1  -4  -3 2516.65   21.93
  -1  -4  -3 2522.45   25.27
   1  -4  -3 2604.05   22.73
  -1   4   3 2607.90   22.71
  -1   4   3 2494.77   21.94
   1   4   3 2514.77   24.59
  -1  -4   3 2616.46   24.63
  -1   4   3 2485.76   23.40
  -1  -4   3 2461.02   21.65
   1   4  -3 2456.29   16.60
   1  -4   3 2558.71   24.05
  -1   4  -3 2529.21   23.81
  -1   4  -3 2547.16   23.44
  -1   4   4 1628.83   17.40
   1   4  -4 1573.88   16.56
  -1   4   4 1584.36   16.99
  -1  -4   4 1613.08   19.63
  -1   4   4 1540.51   18.60
   1  -4  -4 1575.45   17.23
  -1  -4   4 1605.57   16.60
  -1  -4   4 1622.83   16.93
   1  -4   4 1608.13   19.80
  -1  -4  -4 1571.12   17.15
  -1  -4   4 1615.90   17.66
  -1  -4  -4 1569.00   17.54
  -1  -4  -4 1572.50   17.49
   1   4  -4 1615.78   17.41
   1   4   4 1550.03   17.29
  -1  -4   4 1596.00   17.49
  -1  -4   4 1612.82   17.38
  -1  -4  -4 1604.58   21.08
   1  -4  -4 1511.89   12.82
  -1  -4  -4 1571.95   20.92
   1   4   4 1610.27   21.02
   1  -4  -4 1539.94   12.97
  -1  -4  -4 1595.08   20.85
  -1   4  -4 1552.75   16.77
   1   4   4 1596.36   20.77
  -1   4   4 1520.72   12.74
  -1   4   4 1593.76   18.21
   1  -4   4 1538.51   16.65
  -1   4   4 1515.38   12.65
   1   4   4 1615.74   20.89
   1  -4  -4 1561.06   18.21
   1  -4  -4 1602.33   18.13
  -1   4  -4 1638.13   19.80
  -1  -4   4 1548.55   14.64
   1   4  -4 1560.56   14.86
  -1  -4   4 1584.44   18.83
  -1  -4   4 1640.58   20.27
   1  -4   4 1630.91   20.22
  -1   4  -4 1567.46   19.69
  -1   4   5   18.74    2.21
   1   4  -5   20.69    2.30
   1  -4  -5   19.90    2.27
   1   4  -5   17.64    2.13
  -1  -4   5   18.50    2.11
  -1  -4   5   18.84    2.11
  -1  -4   5   16.52    2.48
   1  -4  -5   18.51    2.31
  -1   4   5   17.05    2.13
  -1  -4   5   22.10    2.81
  -1  -4   5   17.95    2.10
  -1  -4   5   19.49    2.18
  -1  -4   5   16.26    1.97
   1   4   5   17.15    2.06
  -1  -4  -5   16.88    1.99
   1   4  -5   18.98    2.23
  -1  -4  -5   17.62    2.03
  -1  -4  -5   18.91    2.28
   1  -4   5   19.15    2.16
  -1  -4  -5   16.03    2.59
   1   4   5   17.51    2.74
  -1   4   5   18.55    1.77
  -1   4   5   19.22    2.46
  -1  -4  -5   17.57    2.75
   1  -4  -5   17.55    2.43
  -1   4   5   18.75    1.77
   1   4   5   17.65    2.64
   1  -4  -5   15.92    2.05
  -1   4  -5   17.07    1.99
  -1  -4  -5   20.10    2.88
   1   4   5   18.71    2.52
   1  -4   5   18.97    2.49
  -1  -4   5   21.57    2.18
   1  -4   5   15.04    2.27
  -1   4  -5   18.79    2.58
  -1   4  -5   18.85    2.52
   1   4  -5   16.89    1.86
   1   4  -6   48.51    3.56
  -1   4   6   57.08    3.93
   1  -4  -6   58.09    3.94
  -1  -4   6   54.70    3.75
  -1  -4   6   54.01    4.15
  -1  -4   6   56.63    3.78
  -1   4   6   57.93    3.94
   1   4  -6   55.72    3.74
   1  -4  -6   56.57    3.85
  -1  -4   6   56.67    3.47
  -1  -4  -6   54.99    3.41
   1   4  -6   53.97    3.42
  -1  -4   6   56.39    3.46
   1   4   6   50.97    3.35
  -1  -4   6   58.78    3.37
  -1  -4  -6   52.34    3.24
  -1  -4  -6   54.83    3.38
  -1   4   6   54.86    3.07
  -1   4   6   56.91    3.11
  -1   4  -6   53.76    3.33
   1   4   6   53.69    4.45
  -1  -4  -6   54.37    4.64
  -1   4   6   58.13    4.05
   1  -4  -6   58.32    4.26
   1  -4  -6   53.93    3.65
   1  -4   6   53.70    3.34
   1   4   6   56.69    4.48
   1   4   6   56.42    4.60
  -1  -4   6   52.14    3.45
   1  -4   6   55.91    4.33
  -1   4  -6   52.75    4.14
  -1  -4   6   58.15    4.31
   1  -4   6   54.95    4.31
  -1   4  -6   61.82    4.50
   1  -4  -7  296.63    9.21
   1   4  -7  305.64    9.06
  -1  -4   7  291.39    8.96
   1  -4  -7  304.93    9.38
   1   4  -7  280.22    8.86
  -1   4   7  297.59    9.32
  -1  -4   7  303.89    9.27
  -1   4   7  299.70    9.26
  -1  -4  -7  297.23    7.76
  -1  -4  -7  296.94    7.74
  -1  -4   7  292.73    7.64
  -1  -4   7  290.32    7.43
   1   4   7  278.73    7.45
   1   4  -7  294.55    7.56
  -1  -4  -7  288.74    7.33
  -1  -4   7  302.70    7.72
   1  -4  -7  295.26    8.26
  -1   4   7  287.01    7.55
   1  -4  -7  306.96    9.65
  -1   4   7  297.17    9.34
   1   4   7  283.89   10.10
   1   4   7  300.77   10.48
  -1   4   7  285.21    7.50
   1  -4   7  289.39    7.61
  -1  -4  -7  295.01   10.92
  -1   4  -7  289.81    7.46
   1   4   7  294.38   10.59
  -1  -4   7  285.78    9.63
   1  -4   7  286.60   10.06
  -1   4  -7  292.48    9.88
  -1  -4   7  288.79    8.38
   1   4   7  296.29    6.38
  -1   4  -7  303.91   10.29
   1  -4   7  280.21    9.69
   1  -4  -8    4.95    1.92
   1   4   8    6.55    1.40
  -1  -4   8    9.09    2.51
   1  -4  -8    5.12    1.86
   1   4  -8    6.62    1.93
  -1   4   8    6.12    1.95
  -1   4   8    2.58    1.52
   1   4  -8    5.22    1.72
  -1  -4   8    4.70    1.69
  -1  -4   8    7.59    2.06
  -1  -4  -8    5.37    1.37
   1   4   8    3.83    1.27
  -1  -4   8    5.34    1.48
  -1  -4  -8    4.05    1.34
   1   4  -8    4.78    1.38
  -1  -4   8    4.24    1.24
  -1  -4   8    4.59    1.30
  -1  -4  -8    3.15    1.18
  -1   4  -8    3.47    1.15
   1  -4   8    5.02    1.40
   1   4   8    3.32    1.86
  -1  -4  -8    3.19    2.01
   1   4   8    3.53    1.93
   1  -4  -8    4.46    1.47
   1   4   8    6.49    2.14
   1  -4  -8    5.93    2.04
  -1   4   8    5.38    1.88
  -1   4  -8    5.37    1.99
   1  -4   8    6.17    2.14
  -1   4  -8    4.18    1.83
   1  -4   8    3.61    1.88
  -1  -4   8    2.45    1.47
   1   4  -9    2.58    1.36
  -1  -4   9    3.71    1.76
   1   4   9    4.02    1.42
   1   4  -9    2.36    1.63
  -1  -4   9    1.07    1.39
  -1  -4   9    1.78    2.04
   1  -4  -9    0.82    1.81
  -1   4   9    1.77    1.63
  -1   4   9    5.02    1.55
   1  -4  -9    2.85    1.86
  -1  -4   9    3.18    1.12
  -1  -4  -9    1.75    1.01
  -1  -4   9    1.63    1.07
   1   4  -9    3.63    1.15
  -1  -4  -9    3.29    1.16
  -1  -4  -9    2.71    1.17
   1   4   9    4.15    1.31
  -1  -4   9    1.12    0.95
  -1  -4  -9    3.50    2.07
   1  -4  -9    7.85    2.63
   1   4   9    2.82    1.84
   1   4   9    2.77    1.99
   1   4   9    1.84    1.68
  -1   4  -9    4.71    1.31
   1  -4   9    2.73    1.32
   1  -4  -9    4.29    1.69
   1  -4   9    2.09    1.93
   1  -4   9    4.13    2.18
  -1   4  -9    3.08    1.69
  -1   4  -9    4.68    1.99
  -1  -4  -9    2.63    1.17
  -1  -4   9    2.10    1.50
  -1   4 -10  169.14    8.58
  -1   4  10  179.21    8.66
  -1   4 -10  182.97    8.65
   1   4 -10  177.66    8.25
  -1  -4  10  177.80    8.56
  -1  -4 -10  178.46    8.74
  -1  -4  10  175.41    8.42
  -1   4  10  178.43    8.55
   1   4 -10  181.10    8.38
  -1  -4 -10  175.83    8.49
   1  -4 -10  177.96    8.32
   1  -4 -10  172.06    8.29
  -1  -4 -10  172.19    5.88
  -1  -4 -10  183.39    5.84
   1   4 -10  174.21    5.71
   1   4  10  170.72    5.76
  -1  -4  10  172.61    5.75
  -1  -4 -10  170.55    5.81
  -1  -4  10  170.38    5.78
  -1  -4  10  177.16    5.87
  -1   4 -10  172.89    6.07
   1  -4 -10  183.72    8.92
  -1  -4 -10  186.16    9.87
   1   4  10  177.08    9.28
  -1   4  10  195.35    9.00
   1   4  10  185.24    9.27
   1  -4 -10  171.69    6.86
   1   4  10  180.38    6.58
  -1  -4  10  186.84    8.18
  -1  -4 -10  181.65    6.63
  -1   4 -10  165.03    8.50
   1  -4  10  182.62    8.72
   1  -4  10  189.15    9.40
  -1  -4  10  179.17    8.97
   1  -4  11  457.71    9.26
  -1   4 -11  475.47   14.61
   1  -4 -11  452.02    9.06
   1  -4 -11  476.28   14.48
  -1  -4  11  462.93   14.19
  -1  -4 -11  467.68   14.43
   1   4 -11  471.64   14.15
  -1   4  11  458.06   14.17
  -1   4  11  460.22    9.32
   1  -4 -11  466.51    9.10
  -1  -4  11  464.37    9.34
  -1  -4  11  465.79    9.33
   1   4 -11  482.44    9.30
  -1   4 -11  468.96    9.29
  -1  -4 -11  461.25    9.17
  -1  -4 -11  453.39    9.30
   1  -4  11  452.90    9.16
  -1   4  11  456.65    9.37
  -1  -4 -11  459.41    9.43
   1   4  11  452.75    9.17
  -1  -4  11  459.26    9.29
   1  -4 -11  467.62   14.62
   1  -4 -11  446.63   11.07
  -1  -4 -11  473.14   16.14
  -1   4  11  471.36   14.40
  -1   4 -11  448.44    9.81
   1  -4  11  483.40   15.49
  -1  -4 -11  458.70   10.60
  -1  -4  11  461.97   13.53
   1  -4  11  474.04   14.71
   1   4  11  483.10   11.52
  -1  -4  11  483.19   15.21
  -1   4 -12  310.31   12.39
   1   4 -12  306.51   12.07
   1  -4 -12  303.77   12.07
  -1  -4 -12  320.35   12.59
  -1  -4  12  317.98   12.35
  -1   4  12  322.67   12.47
   1  -4  12  308.46    7.55
   1  -4 -12  308.83    7.34
  -1  -4 -12  301.93    7.52
  -1  -4  12  307.03    7.44
  -1   4  12  298.09    7.46
  -1  -4 -12  307.38    7.42
  -1   4  12  296.98    7.35
  -1  -4  12  311.08    7.39
  -1  -4  12  307.30    7.57
   1   4  12  305.05    7.42
  -1  -4 -12  307.14    7.52
  -1   4 -12  311.53    7.44
   1  -4  12  298.45    7.36
   1  -4 -12  307.45    7.31
   1   4 -12  314.82    7.46
  -1   4 -12  307.14    7.47
   1  -4 -12  299.18    9.31
  -1  -4 -12  326.06   13.98
  -1   4 -12  292.50    8.06
   1  -4 -12  315.10   12.47
  -1   4  12  309.44   12.20
  -1  -4 -12  319.12    8.89
  -1  -4  12  326.31   12.02
  -1  -4  12  318.97   12.92
   1   4  12  317.86   10.03
   1  -4  12  310.45    9.43
   1  -4  12  318.34   12.46
   1  -4  12  318.52   13.04
  -1   4  13   37.81    4.90
   1  -4 -13   36.13    2.54
   1   4 -13   36.02    4.82
  -1  -4 -13   34.95    5.07
  -1   4 -13   30.70    4.32
   1  -4  13   36.72    2.67
  -1  -4  13   38.99    4.60
   1  -4 -13   43.46    5.18
  -1  -4  13   40.04    5.17
   1  -4  13   36.80    2.61
  -1  -4 -13   33.08    2.52
  -1  -4  13   36.82    2.70
  -1   4  13   34.52    2.60
  -1   4  13   37.53    2.64
  -1  -4  13   36.46    2.55
  -1  -4 -13   37.77    2.61
   1  -4 -13   38.65    2.61
   1   4  13   35.79    2.61
  -1  -4 -13   37.76    2.67
  -1  -4  13   35.13    2.52
  -1   4 -13   34.72    2.57
  -1   4 -13   34.01    2.48
   1  -4 -13   38.46    3.58
  -1   4 -13   36.07    3.01
   1  -4 -13   47.51    5.40
  -1  -4 -13   38.57    5.29
   1  -4  13   42.03    4.99
   1  -4  13   37.65    5.10
  -1  -4 -13   36.72    3.16
   1  -4  13   39.68    3.57
   1   4  13   35.90    3.75
  -1  -4  13   40.77    4.74
   1   4 -14    7.28    2.79
   1  -4  14    8.77    1.45
  -1  -4  14    9.37    3.10
   1  -4 -14    4.49    2.05
  -1  -4 -14    6.89    2.83
  -1  -4  14   12.25    3.33
  -1   4  14   10.85    3.33
  -1   4 -14   13.81    3.71
   1   4  14   10.54    2.59
  -1   4 -14    7.61    1.22
  -1  -4 -14    9.72    1.49
  -1  -4  14    7.00    1.33
  -1   4 -14    7.95    1.22
   1  -4  14   10.40    1.61
  -1  -4  14    8.00    1.26
   1  -4 -14    9.56    1.41
  -1  -4 -14    8.98    1.34
  -1  -4  14   11.11    1.51
  -1   4  14    9.40    1.45
  -1  -4 -14    8.70    1.37
   1  -4 -14    7.55    1.26
  -1   4  14    9.90    1.49
  -1  -4 -14    7.89    1.43
   1  -4 -14   10.12    2.16
   1  -4 -14   12.95    3.81
  -1   4 -14   10.52    1.85
  -1  -4  14   17.47    3.69
  -1  -4 -14    9.41    1.97
   1  -4  14   10.74    2.34
   1  -4  14   12.80    3.36
   1  -4  14    7.41    2.95
   1   4  15    0.65    1.67
  -1   4  15    4.02    3.23
   1   4 -15   -1.15    2.49
  -1  -4  15    2.67    2.76
  -1  -4 -15    1.68    2.09
  -1  -4  15   -0.73    2.25
   1  -4 -15   -2.44    2.29
  -1   4 -15    1.86    2.43
   1  -4 -15   -0.30    0.78
  -1  -4 -15    0.33    0.78
   1  -4  15    1.12    0.87
  -1   4 -15   -0.19    0.75
  -1  -4  15    0.67    0.77
  -1   4 -15   -0.80    0.81
  -1   4  15   -0.84    0.99
   1  -4  15   -0.27    0.83
  -1  -4  15    0.58    0.76
  -1   4  15   -0.05    0.84
   1  -4 -15   -0.02    0.77
  -1  -4 -15    0.82    0.76
   1  -4 -15   -0.92    1.61
  -1   4 -15    0.20    1.32
   1  -4  15    4.29    2.80
   1  -4  15    2.38    1.38
  -1  -4 -15   -0.59    1.24
   1  -4  15    1.98    2.92
  -1  -4  15    3.20    2.30
   1  -4 -16  155.17   10.19
  -1  -4  16  148.68   10.01
   1  -4 -16  153.93    3.90
  -1  -4 -16  152.27    4.21
  -1  -4  16  158.16    4.24
  -1   4 -16  158.01   10.51
  -1   4  16  147.96    9.91
  -1  -4 -16  165.57   10.90
   1   4 -16  156.50   10.24
   1  -4  16  144.99    4.29
  -1   4 -16  139.10    3.80
  -1   4 -16  142.42    3.85
  -1   4  16  149.13    4.27
  -1  -4  16  147.64    4.12
  -1  -4 -16  150.70    4.13
   1  -4 -16  153.77    3.87
  -1   4  16  145.24    4.30
   1  -4  16  143.37    4.24
  -1   4 -16  152.62    5.85
   1  -4 -16  152.10    7.16
   1   4  16  165.40    8.87
   1  -4  16  162.77    7.13
   1  -4  16  166.28   10.40
  -1  -4  16  163.69   10.74
   1  -4  16  157.51   10.88
  -1  -4  16  166.01   10.31
  -1  -4 -16  155.19    6.27
   1  -4 -17   51.92    6.49
  -1  -4  17   52.48    6.59
  -1  -4 -17   58.72    6.77
   1   4 -17   60.63    6.99
  -1   4 -17   60.79    7.07
  -1   4  17   58.30    6.71
   1  -4  17   47.96    2.12
   1  -4 -17   51.71    4.38
  -1   4 -17   58.44    3.79
   1  -4  17   59.63    4.49
  -1  -4  17   61.31    6.83
   1  -4  17   57.55    6.53
   1  -4  17   66.98    7.56
  -1  -4 -17   55.69    3.81
   1   4  17   54.99    5.40
   1  -4 -18    2.78    2.79
   1   4 -18    1.66    2.31
  -1  -4 -18    9.04    3.72
  -1  -4  18    4.34    3.38
  -1   4 -18    6.70    4.26
   1  -4 -18    2.30    1.46
  -1   4 -18    6.30    1.70
   1  -4  18    3.04    3.37
   1   4  18    5.50    3.10
   1  -4  18    3.24    1.68
  -1  -4  18    8.19    3.91
   1  -4  18    2.67    3.34
   1  -4 -19  351.64   16.80
  -1   4 -19  351.28   17.24
  -1  -4 -19  341.74   16.86
   1   4 -19  361.90   16.94
  -1   4 -19  335.79    8.16
  -1  -4  19  342.01   16.79
   1  -4  19  345.85   16.24
   1   4  19  342.16   14.18
   1  -4  19  353.55   17.35
  -1  -4  19  356.01   16.53
  -1  -4 -20    5.93    3.13
   1   4 -20   12.41    4.04
   1  -4 -20   11.33    4.51
  -1   4 -20   11.09    4.10
   1   4  20    9.77    3.45
   1  -4  20   12.20    4.82
  -1  -4  20    6.69    3.25
  -1  -4  20   14.99    4.93
   1  -4  20   16.94    4.82
   1   4 -21  103.10   10.10
   1  -4 -21  114.13   10.44
  -1   4 -21  100.25   10.03
  -1  -4 -21  104.23    9.78
  -1   4  21  105.72    9.51
   1  -4  21   97.80    9.54
  -1  -4  21  100.42    9.62
   1   4  21  105.90    8.63
   1  -4  21  103.71   10.41
  -1  -4  21  107.66    9.93
   1  -4 -22    2.77    3.13
  -1   4  22    6.87    3.49
   1   4 -22    7.31    3.72
  -1  -4 -22    1.03    3.11
  -1   4 -22    3.63    3.40
   1   4  22   -1.47    2.51
   1  -4  22    5.09    3.37
  -1  -4  22    1.69    2.83
  -1  -4  22    9.32    4.30
   1  -4  22   15.49    4.97
  -1   4 -23   27.98    6.29
  -1  -4 -23   31.66    6.57
   1   4 -23   30.06    6.07
   1  -4 -23   33.22    6.17
  -1   4  23   28.64    5.63
   1  -4  23   28.97    6.06
   1   4  23   27.31    5.20
   1  -4  23   22.29    5.59
  -1  -4  23   29.85    5.90
  -1  -4  23   32.03    6.69
   1  -4 -24   -0.18    3.55
   1   4 -24    1.80    3.85
  -1   4 -24   -6.33    4.71
  -1  -4 -24    6.76    3.89
  -1   4  24   -3.31    3.56
  -1  -4  24   -3.67    3.81
  -1  -4  24    5.07    3.83
   1  -4  24    2.94    3.55
   1  -4  24    4.15    3.74
   1   4  24    5.56    3.61
  -1   4 -25    0.45    3.48
   1   4 -25    2.03    2.90
  -1   4  25    7.34    4.32
   1  -4 -25   10.58    5.12
  -1  -4 -25    4.14    3.93
   1  -4  25   16.27    5.35
  -1  -4  25    6.59    3.85
   1   4  25    4.67    3.02
   1  -4  25   12.49    4.60
  -1  -4  25    4.22    3.52
   1  -4 -26   45.40    7.84
  -1   4 -26   40.85    7.75
   1   4 -26   39.33    7.34
  -1  -4 -26   33.00    7.01
  -1   4  26   46.99    7.50
   1   4  26   45.10    7.82
  -1  -4  26   37.21    6.77
  -1  -4  26   44.99    7.88
   1   4  26   26.88    5.86
   1  -4  26   42.39    7.63
   1  -4  26   44.16    8.34
  -1   4 -27   13.34    5.84
  -1   4  27    5.02    3.53
   1  -4 -27    3.80    3.32
  -1  -4 -27    5.05    3.98
   1   4 -27    8.95    5.34
   1   4  27    4.80    5.20
   1  -4  27   15.16    5.57
   1   4  27    5.93    3.44
  -1  -4  27    5.07    4.22
   1   4  27    1.65    3.39
   1  -4  27    7.14    4.53
  -1  -4  27    4.18    3.91
  -1   4  28   22.20    5.71
  -1   4 -28   20.01    6.78
   1   4 -28   11.25    4.41
   1  -4 -28   18.40    5.80
  -1  -4 -28    6.02    3.67
   1   4  28   12.60    5.07
  -1  -4  28   10.13    4.89
   1  -4  28    9.26    4.50
   1   4  28    8.10    4.90
  -1  -4  28   13.02    5.05
   1  -4  28   15.39    5.03
   1   4  29    5.24    4.13
  -1  -4  29    1.93    4.09
  -1  -4  29   -2.14    4.16
   1  -4  29   -7.35    4.33
  -1   4  29   -5.24    3.88
   1   4  30    2.48    4.85
  -1   4  30    4.50    3.82
   1  -4  30   -5.88    4.29
  -1   4  31   -1.21    4.02
   1   5   0    0.60    1.77
   1   5   0    0.42    0.87
   1  -5   0    3.33    1.57
  -1   5   0    1.87    1.51
  -1  -5   0    1.08    1.32
  -1  -5   0    2.96    2.27
   1   5   0    0.91    1.43
  -1  -5   0    3.54    2.04
   1   5   0    4.24    1.97
   1  -5   0   -1.02    1.31
  -1  -5   0    0.93    1.34
  -1  -5   0   -0.59    1.76
   1   5   0    3.15    1.56
  -1   5   0    1.75    1.98
   1   5   0    0.86    1.00
   1   5   0   -0.84    1.70
  -1   5   0    1.49    1.57
   1  -5   0    0.57    1.87
  -1  -5   0    1.64    1.21
  -1  -5   0    2.15    1.56
  -1   5  -1 1171.45   15.80
   1   5   1 1217.73   16.85
   1  -5  -1 1236.90   16.02
  -1  -5  -1 1240.69   17.03
  -1  -5   1 1209.15   16.55
  -1   5   1 1208.81   12.23
   1   5  -1 1189.29   16.34
  -1  -5   1 1178.11   11.33
   1  -5   1 1220.72   16.16
  -1   5   1 1228.06   15.90
  -1  -5   1 1247.15   17.02
   1   5  -1 1275.31   17.13
   1   5   1 1264.36   17.07
  -1  -5  -1 1233.65   16.93
   1   5   1 1253.91   16.91
  -1  -5   1 1257.47   17.00
   1   5  -1 1253.84   16.88
  -1  -5  -1 1244.52   16.97
  -1  -5   1 1229.45   15.75
   1   5   1 1233.35   16.65
  -1   5   1 1281.40   16.91
   1  -5  -1 1243.19   16.55
  -1  -5  -1 1239.78   17.91
  -1  -5  -1 1207.70   16.58
   1  -5  -1 1244.87   16.42
   1  -5   1 1203.92   15.95
  -1  -5  -1 1254.87   17.89
  -1   5  -1 1240.14   16.25
   1  -5  -1 1200.59   13.01
  -1   5  -1 1232.00   17.07
  -1  -5   1 1245.93   13.60
   1   5   1 1210.76   10.34
   1   5   1 1237.97   17.61
   1   5  -1 1213.46   17.48
   1   5   1 1188.21   13.33
  -1  -5   1 1249.73   17.75
  -1   5   1 1205.02   16.68
   1   5  -1 1192.86   12.09
   1  -5  -1 1195.67   16.57
   1   5  -1 1240.07   13.46
  -1  -5   1 1168.26   11.90
  -1  -5  -1 1185.40   10.24
   1  -5   1 1195.55   16.85
  -1  -5  -2 2687.39   25.71
   1   5   2 2645.00   25.65
  -1   5   2 2736.57   19.50
  -1  -5   2 2633.75   18.09
   1   5  -2 2691.72   18.39
   1  -5  -2 2780.26   24.56
   1   5  -2 2700.89   25.22
   1  -5  -2 2674.14   19.27
  -1  -5   2 2732.06   25.38
  -1   5   2 2672.37   24.20
  -1   5  -2 2657.77   24.55
   1  -5   2 2777.24   25.05
   1   5  -2 2793.39   25.10
  -1  -5   2 2739.26   24.94
   1   5   2 2843.46   25.55
  -1  -5   2 2719.50   24.79
   1   5  -2 2734.11   24.70
   1   5   2 2655.32   24.69
  -1  -5  -2 2766.18   25.16
  -1  -5  -2 2770.69   25.09
   1  -5   2 2677.67   23.58
  -1  -5  -2 2695.86   26.76
  -1   5  -2 2713.41   23.78
  -1  -5   2 2717.31   23.23
  -1  -5  -2 2771.22   27.11
   1  -5  -2 2784.64   25.07
   1   5   2 2759.64   27.04
  -1   5   2 2778.08   24.51
   1   5   2 2766.21   25.95
  -1  -5  -2 2752.81   25.97
   1  -5  -2 2767.44   24.51
  -1   5   2 2786.57   25.15
  -1   5  -2 2763.92   25.95
  -1  -5   2 2615.49   21.79
  -1   5   2 2752.93   25.87
   1  -5  -2 2687.62   25.28
   1   5   2 2708.12   26.62
   1   5  -2 2780.78   26.64
   1   5  -2 2739.86   22.04
  -1   5   2 2629.11   18.07
  -1  -5   2 2770.94   26.77
   1  -5   2 2761.45   25.89
   1   5  -2 2692.04   18.39
  -1  -5   3  754.94   13.92
   1  -5   3  757.94   13.74
  -1   5   3  735.13   13.07
  -1   5   3  722.94   10.73
  -1  -5   3  726.61   10.19
  -1   5   3  715.14   10.54
  -1   5  -3  703.14   13.39
   1   5   3  718.81   14.03
   1   5  -3  726.42   13.71
   1  -5  -3  735.32   13.19
   1   5  -3  727.00   12.38
   1   5  -3  731.87   10.40
  -1  -5   3  704.94   10.27
   1  -5  -3  717.77   10.71
  -1  -5   3  756.77   13.17
   1   5   3  732.93   13.11
   1   5   3  725.70   13.07
   1   5  -3  748.52   13.06
  -1  -5  -3  734.92   13.06
  -1  -5   3  751.98   13.08
   1   5  -3  738.64   12.93
  -1  -5  -3  741.50   13.03
  -1  -5  -3  752.15   14.56
   1   5   3  734.39   14.45
   1  -5  -3  739.09   13.17
  -1   5  -3  715.60   12.12
   1   5   3  722.90   14.09
   1  -5  -3  708.32    9.62
   1   5   3  734.10   14.25
  -1  -5  -3  745.77   14.57
  -1  -5  -3  736.81   14.32
   1  -5   3  719.79   12.26
   1  -5  -3  736.16   13.07
   1  -5  -3  712.37    9.65
  -1   5   3  732.58   12.98
  -1   5  -3  726.26   13.66
   1  -5   3  713.91   13.51
  -1   5  -3  736.25   13.49
   1   5  -3  715.69   10.00
  -1   5   3  740.96   13.88
  -1  -5   3  760.59   14.32
  -1   5   3  700.79    9.38
  -1  -5   3  728.37   10.00
  -1  -5   3  706.33   12.29
  -1  -5   4  232.72    8.05
   1   5  -4  230.55    6.43
  -1  -5   4  224.74    6.26
   1   5  -4  225.04    7.98
   1  -5   4  238.65    8.19
  -1   5   4  241.19    6.79
   1   5   4  230.36    8.42
  -1  -5   4  230.92    6.40
   1  -5  -4  232.02    6.64
  -1   5   4  229.29    7.85
  -1   5   4  236.62    6.69
  -1  -5  -4  220.04    7.20
   1   5  -4  227.12    7.24
  -1  -5   4  230.84    7.29
  -1  -5   4  234.92    7.38
   1   5   4  228.25    7.43
  -1  -5  -4  227.24    7.28
   1   5  -4  231.96    7.31
   1   5   4  235.25    7.52
  -1  -5  -4  230.23    8.44
  -1   5   4  220.89    5.49
   1  -5  -4  226.10    7.66
   1  -5  -4  220.03    5.60
  -1  -5  -4  230.27    8.39
   1   5   4  231.74    8.45
  -1   5  -4  230.14    6.87
   1   5   4  225.14    8.29
  -1  -5  -4  232.53    8.57
   1   5   4  236.21    8.50
   1  -5   4  220.89    6.88
  -1   5   4  233.57    7.68
   1  -5  -4  229.28    7.53
   1  -5  -4  224.44    5.70
  -1   5  -4  235.23    8.22
  -1  -5   4  248.10    8.56
   1  -5   4  233.20    8.19
  -1   5   4  218.66    7.81
  -1  -5   4  227.86    7.56
  -1  -5   4  231.68    6.13
   1   5  -4  229.75    6.15
  -1   5   4  217.15    5.45
  -1   5  -4  238.55    8.20
   1  -5  -5   85.96    4.52
   1   5  -5   85.98    4.34
  -1  -5   5   94.16    5.42
  -1   5   5   86.74    5.28
   1  -5   5   90.72    5.41
  -1   5   5   96.27    4.69
  -1  -5   5   90.44    4.46
  -1  -5   5   88.88    4.34
  -1   5   5   91.11    4.60
  -1  -5  -5   84.91    4.54
  -1  -5  -5   90.95    4.68
  -1  -5  -5   90.06    4.53
   1   5   5   84.89    4.51
  -1  -5   5   95.12    4.79
   1   5  -5   87.21    4.51
   1   5   5   91.47    4.68
  -1  -5   5   91.40    4.69
  -1  -5  -5   85.62    5.58
  -1  -5  -5   94.70    5.74
  -1   5  -5   88.72    4.40
  -1   5   5   92.27    3.88
  -1  -5  -5   82.84    5.41
   1   5   5   86.29    5.62
   1  -5   5   88.10    4.35
   1  -5  -5   87.78    3.79
  -1   5   5   87.66    4.90
  -1   5   5   91.65    3.85
   1   5   5   87.67    5.54
   1  -5  -5   86.04    4.74
   1   5   5   90.51    5.49
   1  -5  -5   91.71    5.14
   1  -5  -5   80.79    3.66
  -1   5  -5   93.86    5.30
   1   5  -5   90.41    4.26
   1  -5   5   83.58    5.16
  -1  -5   5   93.63    5.68
  -1   5  -5   96.89    5.53
  -1  -5   5   87.29    4.15
  -1  -5   5   91.03    5.14
  -1  -5   6   25.46    3.22
  -1  -5   6   25.27    2.60
   1   5  -6   26.76    2.64
   1  -5  -6   26.55    2.85
  -1   5   6   26.74    2.81
  -1  -5   6   25.88    2.64
   1  -5   6   25.16    3.11
  -1   5   6   26.05    2.80
   1   5  -6   26.83    2.77
  -1  -5   6   27.83    3.33
   1  -5  -6   25.17    2.70
   1   5   6   26.91    2.72
  -1  -5  -6   29.26    2.74
  -1  -5   6   24.82    2.44
  -1  -5   6   27.29    2.69
  -1  -5  -6   27.45    2.70
  -1  -5  -6   29.10    2.89
  -1  -5   6   27.57    2.63
   1   5  -6   26.47    2.61
   1   5   6   26.27    3.35
   1  -5  -6   29.13    3.33
   1  -5   6   25.69    2.50
   1  -5  -6   25.66    2.78
  -1  -5  -6   30.96    3.59
  -1  -5  -6   23.69    3.36
   1   5   6   28.17    3.45
  -1  -5  -6   27.66    3.46
  -1   5   6   27.36    3.03
   1   5   6   24.64    3.15
  -1   5  -6   28.97    2.62
  -1   5   6   23.69    2.23
  -1   5   6   28.65    2.52
  -1   5  -6   31.78    3.37
  -1  -5   6   27.94    2.74
   1  -5   6   21.57    2.84
   1   5  -6   26.22    2.62
  -1   5  -6   26.24    3.15
   1  -5   6   25.49    3.47
  -1  -5   7    8.21    2.21
  -1   5   7    5.07    1.58
   1   5  -7    5.34    1.77
  -1   5   7    8.80    2.11
  -1  -5   7    4.13    1.27
   1   5  -7    7.65    1.71
   1  -5  -7    4.65    1.61
  -1  -5   7    6.73    2.16
   1  -5  -7    6.82    1.74
  -1  -5   7    4.88    1.51
  -1  -5   7    4.44    1.31
  -1  -5   7    6.46    1.57
  -1  -5   7    4.93    1.40
  -1  -5  -7    7.40    1.83
   1   5  -7    4.79    1.42
   1   5   7    4.30    1.34
  -1  -5  -7    6.18    1.44
  -1  -5  -7    7.38    1.74
   1  -5  -7    5.65    1.71
  -1   5  -7    6.17    1.35
  -1   5   7    4.99    1.48
  -1  -5  -7    7.49    2.60
   1   5   7    2.83    1.75
   1  -5   7    5.53    1.23
   1   5   7    3.85    1.83
  -1   5   7    7.93    2.15
   1  -5  -7    5.97    1.55
  -1   5   7    6.23    1.50
   1   5   7    9.33    2.45
   1  -5   7    5.91    1.93
  -1  -5   7    7.07    1.77
  -1   5  -7    8.23    2.23
   1  -5   7    0.91    2.23
  -1   5  -7    7.27    2.28
   1  -5  -8  221.76    8.55
   1  -5  -8  221.07    8.46
  -1  -5   8  233.69    8.75
  -1   5   8  234.64    8.78
  -1  -5   8  239.25    8.73
  -1   5   8  235.18    8.71
  -1  -5   8  222.85    9.46
   1   5  -8  214.60    8.09
   1   5  -8  238.34    8.62
  -1  -5   8  226.99    7.28
   1   5   8  226.22    7.28
  -1  -5   8  226.05    7.34
  -1  -5   8  228.55    7.41
   1   5  -8  219.88    7.04
  -1  -5  -8  226.29    7.34
  -1  -5  -8  224.36    7.08
  -1  -5  -8  225.22    7.44
  -1   5   8  214.40    7.36
   1  -5   8  223.28    6.96
  -1  -5  -8  242.31   10.52
   1   5   8  227.93    9.67
   1   5   8  220.09    9.94
  -1   5   8  214.62    7.24
  -1   5  -8  229.40    6.92
   1   5   8  220.64    9.53
   1  -5  -8  224.02    9.30
   1  -5  -8  220.26    7.93
  -1   5   8  238.11    9.20
  -1  -5   8  227.40    9.39
   1  -5   8  240.95    9.74
  -1   5  -8  234.10    9.71
  -1  -5   8  216.89    8.05
   1  -5   8  228.15    9.48
  -1   5  -8  221.15    9.38
   1  -5  -9  133.37    6.84
  -1  -5   9  132.03    7.03
  -1  -5   9  133.26    7.02
  -1  -5  -9  122.57    7.06
   1   5  -9  136.28    6.86
  -1   5   9  137.90    7.27
   1   5  -9  139.35    7.10
  -1   5   9  130.91    7.00
   1  -5  -9  133.31    7.05
  -1  -5  -9  133.55    7.03
  -1  -5  -9  133.59    5.66
  -1  -5  -9  135.32    5.64
  -1  -5   9  136.56    5.67
  -1  -5   9  132.18    5.51
  -1  -5  -9  132.11    5.38
  -1  -5   9  135.11    5.64
   1   5  -9  134.43    5.56
   1   5   9  125.73    5.52
  -1  -5  -9  138.44    8.44
   1   5   9  135.29    7.96
   1   5   9  137.98    8.29
  -1   5   9  120.59    5.94
   1  -5   9  135.14    5.46
  -1   5   9  128.09    6.03
   1   5   9  136.45    7.92
   1  -5  -9  136.97    7.52
  -1   5   9  137.59    7.36
  -1   5  -9  121.81    5.22
   1  -5  -9  125.12    6.08
  -1   5  -9  139.48    7.73
   1  -5   9  135.04    7.79
  -1  -5   9  138.31    6.74
  -1   5  -9  149.56    8.16
  -1  -5   9  142.81    7.89
   1  -5   9  142.40    7.69
  -1  -5  10   -3.36    2.28
  -1  -5 -10   -0.50    1.53
  -1   5 -10    0.35    1.95
   1   5  10   -1.31    1.35
   1   5 -10   -0.66    1.91
   1  -5 -10   -3.10    2.01
  -1  -5 -10    0.01    1.73
  -1   5 -10   -0.25    1.61
   1   5 -10   -2.48    1.81
  -1   5  10   -1.19    2.18
  -1  -5  10   -0.27    1.79
   1  -5 -10   -2.43    2.03
  -1   5  10    0.63    1.60
  -1  -5  10    1.86    1.77
  -1  -5  10   -0.06    1.12
  -1   5 -10   -0.75    1.14
   1   5  10   -0.03    1.07
  -1  -5 -10    0.41    1.10
  -1   5  10    0.27    1.09
  -1  -5 -10    1.91    1.32
  -1  -5  10    1.35    1.01
  -1   5 -10    0.03    1.13
  -1   5  10   -0.48    1.25
   1   5 -10    0.58    1.04
  -1  -5 -10   -1.61    1.36
  -1  -5  10   -0.46    1.16
  -1   5 -10   -0.39    1.16
  -1   5  10   -0.50    1.83
   1  -5 -10   -1.17    1.76
   1  -5 -10    1.60    2.15
   1   5  10    1.12    1.84
  -1  -5 -10    0.18    2.15
   1   5  10    0.23    2.02
  -1   5  10   -0.97    1.61
  -1   5  10    1.84    1.99
   1  -5  10    1.83    1.15
  -1  -5  10    1.17    1.54
   1  -5  10   -1.25    2.06
   1  -5  10    1.86    2.35
   1   5 -11   -1.31    1.86
   1  -5 -11   -1.99    2.21
  -1  -5  11   -1.13    2.04
  -1   5  11    0.60    1.95
   1   5  11   -0.31    1.35
  -1  -5 -11   -1.37    2.03
  -1   5 -11   -1.07    2.34
  -1  -5  11    2.06    2.27
  -1  -5 -11   -1.14    1.22
  -1  -5  11   -0.38    1.11
  -1  -5 -11   -0.41    1.03
  -1   5  11    1.64    1.10
  -1  -5  11   -0.28    1.28
   1   5 -11    1.66    1.17
  -1  -5 -11   -0.07    1.05
   1   5  11    0.28    1.03
  -1   5  11    0.68    1.10
  -1   5 -11    0.32    1.21
  -1   5 -11   -0.38    1.05
  -1  -5  11   -1.34    1.36
   1  -5 -11   -0.95    1.75
  -1   5 -11    0.03    1.36
  -1  -5 -11   -0.06    2.64
  -1   5  11    2.51    1.80
  -1   5  11    1.14    1.51
  -1   5  11   -1.48    1.87
   1  -5 -11   -1.02    1.94
   1   5  11   -2.73    2.07
  -1  -5  11   -0.99    2.21
   1  -5  11    0.84    2.25
   1  -5  11    1.74    2.39
  -1  -5 -11   -0.40    1.23
   1   5 -12    0.90    1.76
   1   5  12    0.97    1.43
  -1  -5  12    0.41    2.05
  -1  -5 -12    1.98    2.02
  -1  -5  12    2.76    2.24
  -1   5 -12    3.49    2.40
   1  -5 -12   -0.13    1.92
  -1   5  12    0.78    2.01
  -1  -5 -12    0.31    1.02
  -1   5  12    1.62    1.26
  -1  -5  12    0.64    1.16
  -1  -5  12    2.29    1.42
  -1  -5 -12    1.62    1.17
  -1   5  12   -0.48    1.13
   1   5 -12    0.50    0.99
  -1   5 -12    0.66    1.13
  -1  -5  12   -1.65    1.38
  -1  -5 -12    0.80    1.25
   1   5  12    0.95    1.38
  -1   5 -12    0.69    1.05
   1  -5 -12    0.43    1.55
  -1  -5 -12    0.77    2.44
   1   5  12    6.19    2.92
  -1   5 -12    1.85    1.30
   1  -5 -12    0.25    2.14
  -1  -5  12    5.71    2.30
  -1  -5 -12   -1.24    1.65
   1  -5  12    2.15    2.35
   1  -5  12    0.76    2.21
  -1  -5  13    4.51    2.85
  -1  -5  13    3.46    2.06
  -1  -5 -13    3.04    2.50
   1   5  13   -0.95    1.65
   1  -5 -13   -1.68    2.73
   1  -5 -13    1.53    1.01
   1   5 -13   -2.74    2.71
  -1   5 -13    0.41    2.00
  -1   5  13   -0.53    2.15
   1  -5  13   -0.22    1.24
  -1   5  13    2.47    1.30
  -1  -5 -13    0.52    1.01
  -1  -5  13    2.13    1.10
  -1  -5 -13    0.69    0.90
  -1  -5 -13    1.11    1.06
   1   5  13    1.97    1.28
  -1   5 -13    2.32    1.20
   1   5 -13    1.68    1.00
  -1  -5  13    0.63    1.17
  -1   5 -13    2.53    1.19
  -1  -5  13    1.28    0.99
  -1   5  13    1.61    0.99
   1  -5 -13    1.65    1.07
   1   5  13    1.66    2.61
  -1   5 -13    3.42    1.28
   1  -5 -13   -1.40    2.07
   1  -5 -13    3.68    3.02
  -1  -5 -13   -1.92    2.42
  -1  -5  13    3.14    2.43
  -1  -5 -13    0.45    1.31
   1  -5  13    3.35    2.31
   1  -5  13    3.71    2.58
   1  -5 -14   83.70    4.10
   1  -5  14   87.44    4.32
  -1   5  14   87.77    7.24
   1   5 -14   83.37    6.92
  -1  -5  14   86.87    7.17
  -1  -5 -14   85.03    7.15
  -1   5 -14   87.10    7.25
   1  -5 -14   83.73    7.11
  -1   5  14   84.89    4.30
   1  -5  14   83.94    4.14
  -1   5  14   86.16    4.27
  -1  -5 -14   84.50    4.14
  -1  -5  14   86.15    4.36
  -1   5 -14   84.95    4.13
  -1   5 -14   87.37    4.21
  -1  -5 -14   85.99    4.30
   1   5 -14   87.70    4.17
  -1  -5  14   80.40    3.99
   1   5  14   91.06    4.44
   1  -5 -14   91.80    4.28
  -1  -5 -14   80.41    4.15
   1  -5 -14   80.81    5.41
  -1  -5 -14   92.79    8.60
   1  -5 -14   98.21    8.21
   1   5  14   86.76    7.84
  -1   5 -14   83.89    4.46
   1  -5  14   95.71    7.65
   1  -5  14   89.97    5.56
   1  -5  14   81.98    7.22
  -1  -5  14   91.98    7.55
  -1  -5  14   86.59    6.92
  -1  -5 -14   90.21    5.12
   1   5  14   82.96    5.81
   1   5 -15    0.04    2.26
   1  -5 -15   -1.60    2.99
   1  -5  15    1.35    1.03
   1  -5 -15    1.18    1.05
   1   5  15    0.06    2.14
  -1  -5 -15   -0.78    2.63
  -1  -5  15    1.02    2.23
  -1  -5  15    2.48    2.37
  -1   5  15    3.05    2.75
  -1   5 -15   -2.20    2.89
   1  -5 -15    0.39    0.96
  -1  -5 -15   -1.06    0.88
  -1   5 -15    1.26    1.04
   1  -5  15    0.98    1.10
  -1   5  15   -0.60    1.09
  -1   5  15   -1.18    0.98
  -1   5 -15   -0.95    1.15
  -1  -5  15    1.41    1.06
  -1  -5 -15    2.77    3.84
   1   5  15    3.26    3.51
  -1   5 -15    0.91    1.07
   1  -5 -15   -0.24    1.76
   1  -5 -15    4.81    3.55
  -1  -5 -15    0.45    1.38
   1  -5  15   -1.46    2.37
  -1  -5  15    3.23    2.40
   1  -5  15   -1.17    1.39
   1  -5  15   -1.38    2.71
  -1  -5 -16   -2.40    2.53
   1   5  16   -0.01    1.85
   1  -5  16   -0.06    1.04
  -1  -5  16   -2.69    2.92
   1  -5 -16   -1.06    2.81
  -1   5  16    4.05    3.05
  -1   5 -16    2.12    2.71
   1   5 -16   -2.44    2.02
  -1  -5  16   -0.49    1.05
  -1   5 -16    0.28    0.82
  -1   5  16   -0.86    1.25
  -1  -5 -16    0.53    0.92
  -1   5  16   -0.43    0.98
   1  -5  16    1.07    1.19
   1  -5 -16   -0.58    0.90
   1  -5 -16    0.49    0.77
  -1  -5 -16    0.32    0.86
  -1  -5  16    2.75    1.23
  -1   5 -16    1.64    0.85
  -1   5 -16    1.58    1.33
   1  -5 -16    2.65    2.88
   1   5  16    1.33    2.62
   1  -5 -16   -1.10    1.74
  -1  -5  16    7.75    3.84
  -1  -5  16    1.55    2.38
   1  -5  16   -4.03    2.97
   1  -5  16   -1.21    1.48
   1  -5  16   -2.30    2.41
  -1  -5 -16    0.71    1.16
  -1  -5 -17   -0.03    2.97
  -1   5 -17    0.01    2.60
  -1   5  17   -3.74    3.43
   1  -5 -17   -1.27    2.45
   1   5  17    1.40    2.11
   1   5 -17   -1.44    3.08
  -1  -5 -17    0.51    0.89
   1  -5  17    1.93    1.01
   1  -5  17    0.78    0.92
  -1   5  17    0.24    0.87
   1  -5 -17   -0.08    0.70
  -1  -5  17    0.69    0.91
  -1   5 -17   -1.96    0.93
  -1   5 -17   -0.78    0.82
   1  -5 -17    1.56    0.93
  -1  -5 -17    0.97    0.89
  -1  -5  17   -0.04    0.87
  -1   5  17    1.46    0.98
   1  -5 -17   -0.27    1.60
  -1   5 -17    0.62    1.38
   1   5  17   -3.71    3.09
  -1  -5  17   -0.26    2.58
  -1  -5  17    0.89    3.15
  -1  -5 -17    0.53    1.19
   1  -5  17   -1.13    1.40
   1  -5  17    5.15    3.32
   1  -5  17   -2.98    3.18
  -1   5 -18    2.70    2.41
   1   5 -18    1.89    2.76
   1  -5 -18    3.75    2.66
  -1  -5 -18    3.52    0.78
  -1  -5 -18    5.04    3.58
   1  -5  18    3.62    0.92
   1  -5  18    3.73    0.91
  -1  -5  18    3.31    0.90
  -1  -5 -18    4.25    0.89
  -1  -5  18    3.73    0.82
  -1   5  18    3.92    0.93
  -1   5 -18    4.50    1.30
   1   5  18    2.59    2.95
   1  -5 -18    4.09    1.78
   1  -5  18    2.52    1.59
   1  -5  18    2.47    2.56
   1  -5  18    7.75    3.44
  -1  -5  18    3.16    2.57
  -1  -5  18    3.96    3.58
   1   5  18    9.20    2.66
  -1  -5 -18    4.85    1.60
   1  -5 -19    5.93    3.62
  -1   5 -19   22.68    5.69
  -1  -5 -19    5.72    3.46
   1   5 -19   14.40    4.15
  -1   5 -19   12.88    2.01
   1   5  19    8.95    4.76
  -1  -5  19    7.76    3.59
   1   5  19    7.86    3.29
  -1  -5  19    8.20    4.23
   1  -5  19    8.93    4.17
   1  -5  19   12.45    4.38
   1  -5 -20    4.23    3.32
   1   5 -20    3.07    2.70
  -1   5 -20    2.67    3.63
  -1  -5 -20    0.00    3.76
   1   5  20   11.29    4.55
   1  -5  20    2.17    3.59
  -1  -5  20   -4.58    4.13
   1  -5  20    6.03    3.79
   1   5  20    2.57    2.51
  -1  -5  20   -0.54    2.72
  -1  -5 -21   96.03    9.64
   1   5 -21   93.43    9.50
  -1   5 -21   83.99    9.16
   1  -5 -21   91.57    9.41
   1   5  21   92.37    9.71
  -1  -5  21   82.05    8.74
   1  -5  21   87.50    8.82
   1  -5  21   92.42    9.52
  -1  -5  21   99.02   10.03
   1   5  21   75.62    7.23
  -1  -5 -22    3.05    3.49
  -1   5  22   -3.34    3.23
   1  -5 -22    2.31    3.43
   1   5 -22    1.00    3.11
  -1   5 -22    2.53    3.18
   1   5  22    2.38    3.31
  -1  -5  22    3.25    4.15
   1   5  22   -1.64    2.55
  -1  -5  22   -0.91    4.08
   1  -5  22   -6.09    4.24
   1  -5  22    3.78    3.74
  -1   5  23    0.08    2.88
  -1   5 -23    2.81    4.06
   1  -5 -23   -3.64    3.53
   1   5 -23    5.75    4.10
  -1  -5 -23   -1.38    2.93
   1   5  23   -3.24    3.77
   1   5  23   -3.41    3.11
  -1  -5  23    2.83    3.87
   1  -5  23   -0.31    3.68
   1  -5  23    0.89    3.87
  -1  -5  23    3.65    3.52
   1   5 -24    0.28    3.37
  -1   5  24    1.67    2.70
   1  -5 -24    8.70    4.04
  -1   5 -24   13.31    4.71
  -1  -5 -24    1.99    2.98
   1   5  24    5.09    4.26
   1  -5  24    7.37    3.96
  -1  -5  24    3.69    4.47
   1  -5  24    4.21    3.69
   1   5  24    2.95    2.90
  -1  -5  24    5.26    5.00
  -1   5 -25   18.88    5.75
  -1   5  25   16.51    4.64
   1   5 -25   15.87    5.17
   1  -5 -25   12.93    4.95
  -1  -5 -25   11.31    4.57
  -1   5  25   17.00    5.33
   1   5  25   12.55    4.50
  -1  -5  25   13.23    4.17
   1  -5  25   20.43    6.09
   1  -5  25   14.99    4.39
  -1  -5  25   12.11    5.07
   1   5  25   13.77    4.51
  -1   5 -26    4.73    3.64
  -1  -5 -26   -5.07    5.26
   1   5 -26    2.26    3.31
  -1   5  26    7.22    3.59
   1  -5 -26    6.42    4.21
  -1   5  26    4.32    4.20
   1   5  26    3.95    4.56
   1  -5  26    2.73    3.58
  -1  -5  26    3.12    3.75
   1  -5  26    6.57    4.19
  -1  -5  26    4.22    3.39
   1   5  26    4.41    3.38
   1  -5 -27    2.66    3.54
   1   5 -27   -0.09    3.92
  -1  -5 -27    9.63    4.25
  -1   5 -27   -5.56    4.78
  -1   5  27    6.15    3.68
  -1   5  27   -0.56    4.02
   1   5  27    2.60    3.66
  -1  -5  27   -3.78    4.36
  -1  -5  27    4.05    3.86
   1  -5  27   -1.54    3.65
   1  -5  27    7.31    3.87
  -1   5  28    3.35    3.13
   1  -5 -28    2.66    3.69
   1   5 -28   -9.52    5.33
  -1   5 -28   -3.51    4.30
  -1  -5 -28    5.35    4.38
  -1   5  28    3.63    3.79
   1   5  28   -0.32    3.80
  -1  -5  28   -8.78    4.87
   1   5  28    0.67    4.52
  -1  -5  28   -0.61    3.99
   1  -5  28   19.49    7.00
   1  -5  28    7.39    4.40
  -1   5  29    5.37    4.10
   1   5  29    6.79    4.62
  -1  -5  29   10.86    4.60
  -1  -5  29   12.91    6.14
   1  -5  29   15.07    6.10
   1   5  30   -1.30    4.70
  -1   5  30    5.53    4.10
   1  -5  30    4.25    4.38
   1   6   0    1.39    1.61
  -1  -6   0    2.88    1.51
  -1   6   0   -0.15    1.53
   1  -6   0    1.81    1.38
   1   6   0    0.16    1.68
  -1  -6   0    2.26    2.14
  -1  -6   0    2.51    2.03
   1   6   0   -0.64    1.35
   1  -6   0    0.79    1.46
   1   6   0    0.69    1.34
  -1   6   0    1.40    1.61
  -1  -6   0   -0.14    1.63
   1  -6   0   -0.48    1.21
  -1  -6   0    1.54    1.26
   1   6   0   -0.71    1.06
  -1  -6   0    0.59    1.00
  -1  -6   0    1.68    1.87
  -1   6   0   -0.87    1.43
   1   6   0    0.43    1.83
   1   6   0   -0.13    1.05
   1  -6   0   -2.45    1.52
   1  -6   1  983.15   15.72
   1   6  -1 1012.19   16.65
  -1   6  -1  984.44   15.86
  -1  -6   1  966.29   10.10
  -1  -6  -1  981.98   16.42
   1  -6  -1  991.20   15.70
  -1   6   1  979.59   15.70
   1   6   1  973.32   16.41
  -1  -6   1 1024.25   16.65
  -1   6   1  980.17   11.02
  -1  -6   1 1020.37   16.46
   1   6  -1 1019.26   16.47
   1   6   1 1029.17   16.56
   1   6   1 1025.86   16.35
  -1  -6  -1 1003.80   16.52
  -1  -6   1 1003.31   16.49
  -1  -6  -1 1017.66   16.46
   1   6  -1 1021.87   16.31
  -1  -6  -1  981.74   17.03
  -1   6  -1 1005.24   15.66
   1  -6  -1 1011.73   16.16
   1   6   1  978.11   16.07
   1  -6   1 1007.78   15.66
  -1  -6  -1 1005.84   17.01
  -1   6   1  992.74   15.95
   1  -6  -1 1021.43   16.10
  -1  -6   1 1003.70   15.69
  -1  -6  -1 1004.18   16.35
   1   6  -1  960.83   16.74
  -1  -6   1  969.35   13.17
  -1  -6   1  957.24   12.27
   1   6  -1  974.76   12.47
  -1   6  -1  995.92   16.34
   1   6   1  985.45   13.30
   1   6   1  988.81   16.90
   1  -6  -1  993.90   13.33
   1   6   1 1018.44   10.94
   1  -6  -1 1006.08   16.48
   1   6  -1 1034.35   13.19
  -1   6   1 1006.63   16.39
   1  -6   1  986.38   16.41
  -1  -6   1 1015.36   17.25
   1  -6  -2    1.52    1.58
  -1  -6   2   -0.45    0.91
   1   6  -2    0.37    0.85
   1   6   2    1.91    1.54
   1  -6   2    2.87    1.78
  -1  -6   2    1.66    1.44
   1   6  -2    2.96    1.67
  -1   6  -2    0.34    1.60
  -1   6   2    1.52    0.85
   1  -6  -2    1.63    1.05
   1   6  -2    2.04    1.11
  -1   6   2   -0.59    1.55
  -1  -6  -2    1.27    1.54
   1   6   2    1.18    1.50
  -1  -6   2   -0.71    1.55
  -1  -6   2    1.82    1.29
   1   6   2    0.35    1.23
  -1  -6  -2    2.13    1.71
   1   6  -2    0.41    1.65
  -1  -6  -2    2.44    1.66
   1   6  -2    0.57    1.74
  -1   6  -2    1.11    1.47
   1   6   2    1.93    1.57
   1   6   2    1.55    1.42
   1  -6  -2    3.18    1.66
   1  -6  -2    3.39    2.05
  -1  -6  -2    1.83    1.84
   1  -6   2   -0.69    1.38
  -1  -6   2    2.70    1.71
  -1  -6  -2    1.72    1.97
  -1   6   2    3.04    1.56
   1  -6   2   -0.68    1.62
   1  -6  -2    1.75    1.26
  -1  -6   2    2.37    1.82
  -1  -6  -2    3.53    1.81
   1   6  -2    8.89    2.91
   1   6   2    2.86    0.90
  -1  -6   2    0.54    1.12
   1   6  -2    2.49    1.06
  -1  -6   2   -0.21    1.24
  -1   6   2   -0.47    1.54
   1   6   2    0.06    1.95
   1  -6  -2    1.95    2.26
  -1   6  -2   -0.55    1.72
   1   6  -3  295.06    9.49
  -1  -6   3  290.60    6.53
  -1   6   3  294.31    6.96
  -1   6  -3  297.65    9.56
  -1   6   3  282.60    8.87
   1  -6   3  302.12    9.42
   1   6   3  296.77    9.74
  -1  -6   3  302.24    9.44
  -1  -6   3  296.54    6.50
   1  -6  -3  290.20    6.94
   1   6  -3  291.50    6.58
  -1  -6  -3  298.35    9.59
  -1   6   3  294.25    6.94
   1  -6  -3  303.59    9.24
  -1  -6  -3  302.22    9.08
   1   6   3  303.08    9.03
  -1  -6   3  304.49    9.06
   1   6  -3  313.16    9.15
  -1  -6   3  304.58    9.18
   1   6   3  302.16    9.04
  -1  -6  -3  304.89    9.09
   1   6  -3  312.08    9.07
   1  -6  -3  286.77    8.92
   1  -6  -3  288.26    6.97
   1   6   3  298.26    9.65
  -1   6  -3  287.19    8.35
  -1  -6  -3  301.73    9.78
  -1  -6  -3  298.20    9.75
   1  -6  -3  286.40    7.01
   1  -6  -3  304.58    9.20
   1   6   3  311.83    9.88
   1   6   3  278.50    9.29
  -1   6   3  299.99    9.00
  -1  -6  -3  284.04    9.52
   1  -6   3  297.11    8.44
   1  -6   3  292.05    9.25
  -1  -6   3  290.36    9.75
  -1   6   3  305.83    9.66
  -1  -6   3  312.47    8.64
   1   6  -3  297.90    9.59
   1   6  -3  288.84    7.11
   1   6   3  286.31    4.61
   1   6  -3  303.46    8.43
  -1   6  -3  299.39    9.45
  -1  -6   3  282.41    7.03
  -1   6   3  286.69    6.80
  -1   6  -3  294.63    9.40
  -1  -6   4  315.01    7.51
  -1   6   4  307.82    7.70
  -1  -6   4  322.35   10.10
   1  -6   4  337.39   10.26
   1   6  -4  313.04    7.42
   1   6  -4  301.57    9.72
  -1   6   4  318.51    9.78
  -1  -6   4  308.44    7.37
  -1   6  -4  311.83   10.12
   1  -6  -4  322.10    7.82
   1   6   4  301.51   10.35
  -1   6   4  319.53    7.82
   1   6   4  318.00    9.33
  -1  -6  -4  324.31    9.49
   1   6   4  317.56    9.32
   1   6  -4  326.10    9.28
  -1  -6   4  326.79    9.50
   1   6  -4  323.86    9.29
  -1  -6  -4  316.35    9.28
  -1  -6   4  327.41    9.46
   1   6   4  317.01   10.30
   1  -6  -4  311.12    9.59
   1  -6   4  309.85    8.49
  -1   6  -4  309.45    8.51
   1  -6  -4  314.42    7.43
   1   6   4  320.69   10.34
   1   6   4  314.41   10.29
  -1  -6  -4  326.06   10.41
  -1  -6  -4  319.18   10.39
   1  -6  -4  319.20    9.43
  -1   6   4  312.44    9.48
  -1  -6  -4  295.69   10.04
   1  -6  -4  304.56    7.37
  -1   6  -4  323.97    9.89
  -1   6   4  311.51    7.30
  -1  -6   4  316.71    7.68
   1  -6   4  325.33   10.12
  -1   6   4  328.41   10.31
   1   6  -4  296.30    7.62
   1   6  -4  320.05    9.23
  -1   6  -4  327.74   10.16
  -1  -6   4  306.73    9.24
  -1  -6   4  325.54   10.34
  -1   6   5  326.81   10.36
   1  -6  -5  356.91    8.93
   1   6  -5  355.00   10.23
  -1  -6   5  372.68   11.36
  -1   6   5  355.54    8.87
   1   6  -5  332.12    8.34
  -1  -6   5  358.93    8.56
   1   6  -5  353.05   11.13
   1   6   5  364.92   11.59
  -1  -6   5  370.00    8.77
   1  -6   5  359.15   11.07
  -1   6   5  370.89    9.06
  -1  -6   5  354.18    9.90
   1   6   5  351.33    9.70
   1   6  -5  360.19    9.75
   1   6  -5  352.33    9.65
  -1  -6  -5  342.64    9.68
  -1  -6  -5  353.22    9.93
   1   6   5  366.04    9.95
  -1  -6   5  369.88    9.97
  -1   6   5  341.12   10.23
  -1   6  -5  354.30    9.09
  -1  -6  -5  347.41   11.36
   1   6   5  355.71   11.27
  -1  -6  -5  365.81   11.34
   1  -6  -5  354.46   10.52
   1  -6   5  351.15    9.07
   1  -6  -5  359.19    8.30
  -1   6   5  344.42    7.95
   1  -6  -5  347.44    9.96
   1   6   5  347.77   11.05
   1  -6  -5  348.76    8.12
   1   6   5  346.43   11.12
  -1  -6  -5  334.36   11.06
  -1   6   5  359.27   10.88
  -1   6   5  340.31    7.87
   1  -6   5  359.03   10.99
  -1   6  -5  356.01   10.89
  -1   6  -5  353.49   10.73
  -1  -6   5  345.94    8.66
  -1  -6   5  345.45   10.25
  -1  -6   5  352.35   11.18
   1   6  -5  352.51    8.81
  -1  -6   6   21.61    3.23
   1   6   6   17.87    3.16
   1   6  -6   24.95    2.59
  -1  -6   6   26.65    2.80
   1   6  -6   22.68    2.39
   1  -6  -6   27.07    2.84
  -1   6   6   22.30    2.48
  -1   6   6   23.97    2.62
   1  -6   6   25.15    3.31
  -1  -6   6   24.33    2.62
  -1   6   6   25.97    3.43
   1  -6  -6   23.36    2.60
   1   6   6   23.60    2.80
   1   6  -6   22.38    2.75
  -1  -6  -6   24.33    2.80
   1   6   6   23.23    2.79
  -1  -6   6   21.41    2.51
  -1  -6   6   22.87    2.62
  -1  -6  -6   23.73    2.78
   1   6  -6   25.82    2.75
   1  -6  -6   20.41    2.28
  -1   6  -6   21.85    2.46
  -1  -6  -6   20.59    3.00
   1  -6   6   24.59    2.54
   1   6   6   24.79    3.44
   1  -6  -6   20.39    2.83
  -1  -6  -6   23.79    3.56
  -1   6   6   22.02    2.94
   1   6   6   24.65    3.36
  -1  -6  -6   24.02    3.54
  -1   6   6   25.27    2.44
   1  -6  -6   24.00    2.88
   1   6  -6   26.10    2.76
  -1   6   6   23.42    2.45
  -1   6  -6   23.37    3.26
  -1  -6   6   22.68    2.56
  -1  -6   6   26.77    3.28
  -1   6  -6   19.71    2.86
   1  -6   6   25.73    3.48
   1   6   6   23.61    3.40
   1   6  -7   26.00    2.75
   1  -6  -7   26.73    2.85
   1  -6  -7   22.05    2.69
  -1  -6   7   23.08    2.67
  -1  -6   7   24.93    2.76
  -1   6   7   24.79    2.87
   1  -6   7   25.01    3.47
  -1   6   7   27.23    3.02
   1   6  -7   23.57    2.83
  -1  -6   7   23.21    3.37
  -1  -6  -7   25.81    2.82
  -1  -6  -7   23.62    2.73
  -1  -6   7   24.30    2.70
   1   6  -7   26.33    2.83
   1   6   7   28.04    2.94
  -1  -6   7   25.12    2.83
   1   6  -7   28.57    2.94
   1   6   7   23.24    2.68
   1  -6  -7   26.66    3.60
   1  -6   7   25.19    2.66
   1   6   7   24.60    3.63
  -1   6   7   22.00    2.44
  -1  -6  -7   18.72    3.13
  -1   6  -7   23.63    2.62
   1  -6  -7   23.26    2.96
  -1  -6  -7   22.21    3.20
   1   6   7   24.03    3.32
  -1   6   7   27.25    3.40
   1   6   7   22.21    3.34
  -1   6  -7   23.91    3.32
   1  -6   7   27.73    3.57
   1  -6   7   20.00    3.17
  -1   6  -7   22.64    3.29
  -1   6   7   24.25    2.56
  -1  -6   7   26.58    2.94
   1   6  -7   26.99    2.92
  -1  -6   7   23.61    3.28
   1   6  -8   44.80    3.88
  -1  -6   8   52.34    4.18
  -1  -6   8   56.71    5.20
   1  -6  -8   53.00    4.23
  -1   6   8   59.27    4.52
  -1   6   8   60.72    4.53
   1  -6   8   58.96    5.34
   1   6  -8   49.77    3.99
   1  -6  -8   50.51    4.22
  -1  -6   8   51.84    4.12
  -1  -6  -8   47.83    3.77
  -1  -6  -8   54.88    4.05
  -1  -6   8   53.84    4.01
  -1  -6   8   50.40    3.75
  -1  -6  -8   46.46    3.60
   1   6  -8   48.77    3.74
   1   6   8   53.20    4.00
   1  -6  -8   51.71    4.13
  -1  -6  -8   47.66    5.07
   1  -6  -8   59.40    5.06
   1   6   8   54.24    5.08
  -1   6  -8   54.36    3.73
   1   6   8   59.57    5.31
  -1   6   8   54.44    4.84
   1   6   8   58.82    5.44
  -1   6   8   48.79    3.75
   1  -6   8   52.74    3.65
  -1   6   8   47.95    3.60
  -1  -6   8   51.18    4.80
  -1  -6   8   50.40    4.07
   1  -6   8   52.30    4.80
  -1   6  -8   57.69    5.24
  -1   6  -8   55.76    4.95
   1  -6   8   55.84    5.04
  -1  -6   9  290.71   11.80
   1  -6  -9  285.23   10.09
  -1  -6   9  287.21   10.28
  -1  -6   9  283.46   10.04
  -1  -6  -9  270.86    9.97
  -1   6   9  278.58   10.18
   1   6  -9  273.23    9.76
  -1  -6  -9  265.69   10.02
   1   6  -9  273.52    9.61
   1  -6  -9  287.74   10.23
  -1   6   9  276.06   10.00
  -1   6  -9  277.62    8.67
   1   6  -9  269.56    8.49
  -1   6   9  278.87    8.66
  -1  -6  -9  277.93    8.50
  -1  -6   9  277.81    8.81
  -1  -6  -9  261.39    8.46
  -1  -6  -9  268.58    8.62
  -1   6  -9  273.37    8.72
   1   6   9  282.45    8.86
  -1  -6   9  284.45    8.83
  -1  -6   9  278.17    8.49
  -1   6   9  274.47    8.69
  -1   6   9  275.69    8.86
  -1   6   9  283.17    9.09
  -1  -6  -9  270.23   11.89
   1  -6  -9  265.52   10.96
   1  -6  -9  249.44    9.17
   1  -6   9  276.63    8.06
  -1  -6   9  262.40    5.06
  -1   6   9  287.16   11.11
  -1   6  -9  266.97    7.84
   1   6   9  289.97   11.59
   1   6   9  278.31   11.29
   1  -6   9  276.94   10.98
  -1  -6   9  274.90    9.68
  -1  -6   9  278.13   11.04
   1  -6   9  279.57   11.30
  -1   6 -10   28.63    3.49
  -1   6  10   32.49    3.89
  -1  -6  10   33.07    4.01
  -1  -6  10   36.29    3.96
  -1   6 -10   30.12    4.01
  -1  -6 -10   29.51    3.78
   1  -6 -10   33.89    3.81
  -1   6  10   33.30    3.76
   1   6 -10   27.79    3.42
   1  -6 -10   31.50    3.69
  -1  -6 -10   29.14    3.48
   1   6 -10   26.26    3.43
  -1   6 -10   28.31    2.90
  -1  -6 -10   26.80    2.82
  -1  -6  10   32.44    3.17
  -1   6 -10   32.93    3.11
  -1  -6  10   31.33    2.94
  -1  -6 -10   29.24    3.02
  -1  -6 -10   28.27    2.75
   1   6  10   33.47    3.12
  -1  -6  10   32.44    3.11
  -1   6  10   30.88    3.11
  -1   6  10   31.11    3.13
   1   6 -10   29.93    2.99
  -1  -6  10   28.94    1.50
   1   6  10   31.85    4.29
   1   6  10   30.36    4.19
  -1   6 -10   29.18    2.79
   1  -6  10   32.35    2.95
  -1  -6 -10   31.01    4.60
   1  -6 -10   32.60    4.35
  -1   6  10   34.09    4.14
  -1   6  10   27.75    3.38
   1  -6 -10   25.32    3.18
  -1   6  10   29.40    3.28
  -1  -6  10   31.12    3.72
   1  -6  10   31.62    4.24
  -1  -6  10   31.62    4.33
   1  -6  10   28.81    4.10
   1  -6 -11   80.14    5.97
   1   6 -11   88.75    6.25
  -1   6  11   82.45    6.29
  -1  -6 -11   82.44    6.23
  -1  -6  11   90.59    6.35
  -1   6 -11   85.98    6.29
  -1  -6  11   87.09    4.75
  -1  -6 -11   81.25    4.76
  -1   6  11   82.48    4.79
  -1   6 -11   79.86    4.70
   1   6  11   89.92    5.04
  -1  -6  11   85.37    4.77
  -1  -6  11   86.05    4.79
  -1  -6 -11   83.94    4.78
  -1   6 -11   83.11    4.75
  -1  -6 -11   84.56    4.69
  -1   6  11   84.11    4.84
   1   6 -11   85.52    4.78
  -1   6  11   86.83    5.53
   1  -6 -11   89.31    6.96
   1  -6  11   86.22    4.52
  -1  -6 -11   92.74    7.77
   1   6  11   87.63    7.13
   1  -6 -11   79.67    5.42
  -1   6  11   84.31    5.57
  -1   6 -11   79.49    4.32
  -1  -6  11   94.47    7.20
   1  -6  11   85.57    6.66
   1  -6  11   90.29    7.04
  -1  -6  11   85.41    6.16
   1  -6 -12  181.28    9.39
   1   6 -12  170.55    9.04
  -1  -6 -12  166.70    9.32
  -1   6 -12  179.65    9.48
  -1   6  12  174.21    9.28
  -1  -6  12  177.22    9.34
  -1  -6 -12  167.33    6.75
  -1   6  12  171.97    6.84
  -1  -6  12  169.08    6.60
  -1  -6  12  168.45    6.64
  -1   6 -12  175.18    6.76
   1   6  12  175.17    6.84
  -1   6 -12  166.95    6.69
   1   6 -12  174.74    6.70
  -1  -6  12  171.57    6.68
  -1   6  12  169.55    6.74
  -1  -6 -12  166.99    6.68
  -1  -6 -12  177.51    6.65
   1   6  12  185.97   10.41
  -1   6  12  168.23    8.17
  -1   6  12  166.92    8.16
  -1   6 -12  165.53    6.22
   1  -6  12  175.70    6.44
  -1  -6 -12  183.98   11.02
   1  -6 -12  175.51    9.79
   1  -6 -12  159.05    7.71
   1   6  12  179.87    7.24
   1  -6  12  178.51    9.80
   1  -6  12  182.71   10.13
  -1  -6  12  170.79    9.86
  -1  -6  12  169.48    8.88
  -1   6  13  201.94   10.45
   1  -6 -13  211.27   10.70
  -1  -6  13  210.74   10.47
  -1  -6 -13  199.83   10.61
  -1   6 -13  223.53   11.07
   1   6 -13  207.44   10.24
  -1  -6 -13  205.38    7.33
  -1   6 -13  206.77    7.27
  -1  -6  13  201.80    7.22
  -1  -6  13  194.12    7.02
  -1   6 -13  207.06    7.21
  -1  -6 -13  196.33    7.24
  -1   6  13  200.65    7.18
   1   6 -13  209.99    7.30
  -1  -6 -13  207.22    7.15
  -1  -6  13  199.49    7.06
   1   6  13  204.87    7.33
  -1   6  13  196.92    7.16
   1  -6 -13  195.24    8.48
   1  -6 -13  229.44   11.69
  -1  -6 -13  227.30   12.58
  -1   6  13  212.54    9.68
  -1   6  13  213.83    9.73
  -1   6 -13  202.15    6.76
   1   6  13  224.46   11.82
   1   6  13  216.66    8.48
  -1  -6  13  212.86   11.29
  -1  -6  13  227.36   10.69
   1  -6  13  214.52   11.10
  -1  -6 -13  217.90    8.19
   1  -6  13  227.46   11.62
  -1   6 -14  171.49   10.19
  -1   6  14  175.67   10.05
  -1  -6 -14  170.67   10.07
  -1  -6  14  175.34   10.07
   1   6 -14  174.69    9.88
   1  -6 -14  172.20    9.97
  -1  -6 -14  163.33    6.46
  -1  -6 -14  169.87    6.65
  -1   6  14  169.31    6.54
   1   6 -14  179.64    6.62
  -1   6 -14  183.78    6.70
  -1   6 -14  167.65    6.46
  -1  -6  14  178.45    6.65
  -1  -6 -14  172.57    6.46
   1   6  14  180.61    6.80
  -1  -6  14  163.89    6.26
  -1   6  14  159.93    6.38
  -1   6 -14  183.10    6.40
   1  -6 -14  186.29   11.02
  -1   6  14  173.04    9.13
   1  -6 -14  165.73    8.10
  -1   6  14  181.04    9.21
  -1  -6 -14  189.48   12.03
   1   6  14  174.62   10.64
  -1  -6  14  193.15   10.25
  -1  -6  14  168.66   10.55
   1  -6  14  173.96   10.83
   1   6  14  172.16    8.05
  -1  -6 -14  181.55    7.50
   1  -6  14  172.29   10.31
   1  -6 -15  243.34    7.48
  -1   6 -15  266.22   13.03
   1  -6 -15  235.39   11.96
   1  -6  15  259.65    7.94
  -1   6  15  247.30   12.38
  -1  -6 -15  265.39   13.12
  -1  -6  15  247.64   12.30
   1   6 -15  256.98   12.47
  -1   6  15  249.53    7.83
   1  -6 -15  253.75    7.67
  -1   6 -15  253.45    7.74
   1   6 -15  253.92    7.67
   1  -6  15  245.38    7.65
   1   6  15  255.39    7.82
  -1  -6  15  252.40    7.84
  -1   6 -15  255.88    7.64
  -1   6  15  244.40    7.70
  -1  -6 -15  258.51    7.70
  -1   6  15  265.65   11.77
   1  -6 -15  263.95   13.52
  -1  -6 -15  262.34   14.31
  -1   6 -15  252.38    7.43
   1  -6 -15  247.65   10.08
   1   6  15  255.58   13.23
  -1  -6  15  279.19   13.60
  -1  -6  15  266.06   12.57
   1  -6  15  273.00   13.54
   1   6  15  259.76   10.20
   1  -6  15  265.19   12.96
  -1  -6 -15  259.37    8.95
   1   6  16   -0.57    1.83
   1  -6 -16    0.20    1.09
  -1   6 -16    0.13    2.85
  -1  -6 -16   -6.36    3.28
   1   6 -16   -0.29    2.72
   1  -6 -16   -4.13    3.37
   1  -6  16    2.00    1.19
  -1   6  16    4.32    3.17
  -1   6 -16   -0.98    1.14
  -1  -6 -16    0.50    1.09
   1  -6 -16   -0.19    1.03
   1   6 -16    0.36    1.08
   1  -6  16   -0.15    1.40
  -1   6  16   -0.02    1.14
   1   6  16    1.21    1.38
  -1   6  16    0.34    1.22
  -1   6 -16   -0.27    1.13
  -1  -6  16    0.60    1.27
   1  -6 -16   -0.96    2.85
   1   6  16    3.80    4.18
  -1   6  16    0.80    2.74
  -1  -6 -16    5.11    3.95
  -1   6 -16    0.95    1.23
  -1  -6  16   -0.36    2.33
   1  -6  16    2.02    1.88
  -1  -6  16    4.46    3.31
   1  -6  16   -2.28    3.05
  -1  -6 -16    0.76    1.35
   1  -6 -16   -0.08    0.60
   1  -6  16    6.52    4.23
   1   6  17    8.82    2.49
  -1  -6 -17    5.34    2.44
   1  -6 -17    9.27    1.59
   1   6 -17    8.67    3.45
   1  -6 -17   13.93    3.93
   1  -6  17    9.15    1.69
  -1   6 -17    4.81    2.81
  -1   6  17    9.50    1.78
   1  -6 -17    9.69    1.69
  -1   6 -17    8.20    1.54
  -1  -6 -17    6.48    1.26
  -1  -6 -17    9.22    1.58
  -1   6  17    5.83    1.47
  -1  -6  17    6.01    1.38
  -1   6 -17    5.81    1.42
   1  -6  17    8.39    1.74
  -1   6  17    9.39    3.35
   1  -6 -17    6.42    3.46
   1   6  17   11.28    4.10
  -1   6 -17    9.50    1.68
  -1  -6 -17    7.51    1.73
  -1  -6  17   11.22    4.32
  -1  -6  17    6.96    3.21
   1  -6  17   13.32    4.33
   1  -6  17    5.22    2.76
   1  -6  17   11.24    2.38
   1   6  18   25.78    4.08
  -1  -6  18   27.40    2.36
  -1  -6 -18   26.79    5.44
   1  -6  18   26.08    2.35
  -1   6 -18   21.59    4.94
   1  -6 -18   24.18    4.29
   1   6 -18   34.42    5.51
  -1  -6 -18   24.93    2.14
  -1   6  18   22.16    2.19
  -1   6 -18   26.90    2.19
  -1  -6  18   25.75    2.34
  -1   6  18   24.42    2.20
   1  -6  18   24.36    2.32
   1  -6 -18   30.51    2.25
   1   6  18   27.58    5.48
  -1   6 -18   26.26    2.42
  -1   6  18   25.06    4.54
   1  -6  18   28.90    3.58
   1  -6  18   29.64    5.41
  -1  -6  18   30.75    5.21
  -1  -6 -18   28.68    3.05
  -1  -6  18   37.27    5.78
   1  -6  18   25.78    4.65
  -1  -6 -19   23.46    4.92
   1   6 -19   18.76    4.63
  -1   6 -19   14.10    4.19
   1  -6 -19   14.20    4.05
   1   6  19   23.17    4.12
  -1   6  19   16.29    1.63
  -1  -6  19   19.07    1.62
   1  -6  19   19.35    1.79
  -1   6 -19   18.63    2.01
   1   6  19   21.69    4.97
  -1   6  19   23.50    4.75
  -1  -6  19   11.06    4.08
  -1  -6 -19   18.32    2.32
   1  -6  19   22.72    4.35
   1  -6  19   18.90    4.71
  -1  -6  19   29.57    5.46
  -1  -6 -20    8.98    3.57
  -1   6 -20   10.71    4.23
   1  -6 -20   10.64    4.53
   1   6 -20    8.64    3.26
   1   6  20   16.84    5.12
  -1   6  20    8.77    3.99
  -1  -6  20    8.28    3.75
   1   6  20    6.54    2.66
  -1  -6  20    7.57    3.56
   1  -6  20    9.50    4.73
   1  -6  20    8.17    3.67
   1  -6 -21    3.97    3.10
   1   6 -21    2.13    2.81
  -1  -6 -21    0.52    3.23
  -1   6 -21    3.81    3.12
  -1   6  21    2.95    2.90
   1   6  21   -0.47    3.85
   1  -6  21    7.79    4.29
   1   6  21    2.88    2.08
  -1  -6  21    7.04    3.22
   1  -6  21   -0.19    2.83
  -1  -6  21    6.59    4.22
   1   6 -22   48.16    7.19
   1  -6 -22   57.41    8.25
  -1   6 -22   53.57    7.63
  -1  -6 -22   54.55    7.73
  -1   6  22   48.06    6.69
   1   6  22   49.61    7.34
   1  -6  22   47.39    7.25
   1  -6  22   60.95    8.15
   1   6  22   39.64    5.43
  -1  -6  22   65.01    8.36
  -1  -6  22   56.49    8.23
   1   6 -23    5.22    4.00
  -1   6 -23   -2.92    3.00
  -1  -6 -23   -1.69    3.13
   1  -6 -23    0.75    2.84
  -1   6  23    4.86    3.51
   1   6  23    4.79    3.22
  -1   6  23   -0.68    2.83
   1  -6  23    2.77    3.52
   1  -6  23    1.58    3.20
  -1  -6  23   -0.44    3.11
   1   6  23    0.64    2.30
  -1  -6  23   -0.26    2.78
   1   6 -24    5.83    3.75
  -1   6  24    4.13    3.26
   1  -6 -24    2.86    3.05
  -1  -6 -24   -2.65    3.45
  -1   6 -24    7.39    4.24
  -1   6  24    4.49    3.43
   1   6  24    6.89    3.90
   1  -6  24    1.34    3.74
   1   6  24    3.91    3.06
  -1  -6  24   -0.48    3.69
  -1  -6  24    3.88    3.64
   1  -6  24    5.10    4.42
   1   6 -25    3.14    3.51
  -1   6 -25   17.07    5.71
   1  -6 -25   11.33    4.74
  -1  -6 -25    9.48    4.20
  -1   6  25    2.32    3.10
   1   6  25    4.93    4.04
  -1   6  25    6.95    4.13
  -1  -6  25    4.49    3.95
  -1  -6  25    7.58    4.33
   1   6  25    9.54    3.26
   1  -6  25    1.75    3.66
   1  -6  25    2.87    3.44
   1   6 -26   11.28    4.67
  -1  -6 -26   13.91    4.88
  -1   6 -26   15.20    5.18
   1  -6 -26    9.24    4.40
  -1   6  26   16.74    4.80
  -1   6  26   20.87    5.58
   1   6  26   10.99    5.31
   1  -6  26   16.00    5.60
  -1  -6  26   10.30    5.20
  -1  -6  26   14.46    4.56
   1  -6  26   19.08    5.80
  -1   6 -27    4.75    4.51
   1   6 -27   -5.05    4.16
   1  -6 -27    3.14    4.93
  -1  -6 -27    6.93    4.15
  -1   6  27    5.99    4.23
  -1   6  27    1.05    3.24
   1   6  27   13.25    5.77
   1  -6  27    7.34    3.85
   1  -6  27    0.03    4.17
  -1  -6  27   -5.55    4.18
  -1  -6  27   -4.51    4.18
   1  -6 -28   30.10    7.01
  -1   6 -28   23.72    6.36
   1   6 -28   22.08    6.65
  -1   6  28   30.02    6.47
  -1  -6 -28   34.00    7.86
   1   6  28   30.77    7.46
   1  -6  28   25.99    7.14
  -1  -6  28   34.70    7.19
   1  -6  28   30.04    7.23
  -1  -6  28   24.23    6.77
  -1   6  29   14.11    4.93
   1   6  29   33.95    7.56
  -1  -6  29   20.45    5.47
   1  -6  29   18.56    6.44
   1   6  30   -2.25    4.62
   1   7   0    0.89    1.52
  -1   7   0   -2.45    1.64
   1  -7   0   -1.25    1.57
  -1  -7   0    0.58    1.62
  -1   7   0    0.36    0.76
  -1  -7   0    1.55    1.98
  -1  -7   0   -0.52    1.50
   1   7   0    0.24    1.76
   1   7   0   -0.56    1.41
  -1  -7   0    0.50    1.70
   1   7   0    1.29    1.55
   1  -7   0   -0.36    1.46
  -1   7   0   -1.36    1.64
   1   7   0    0.64    1.70
   1   7   0    2.96    1.30
  -1  -7   0   -0.56    1.29
  -1  -7   0   -0.28    1.02
  -1   7   0    1.83    1.44
   1   7   0   -1.00    1.11
   1  -7   0   -1.39    1.19
   1  -7   0    3.00    1.73
  -1  -7   0    0.73    1.53
   1   7  -1  281.83    9.62
   1   7   1  278.48    9.62
  -1   7   1  262.97    8.95
   1  -7   1  274.53    9.24
  -1  -7   1  269.10    9.20
  -1   7  -1  267.49    9.06
  -1  -7   1  269.70    5.29
   1  -7  -1  277.74    9.16
  -1   7   1  275.62    5.82
  -1  -7  -1  272.96    9.38
   1   7   1  280.39    9.37
   1   7  -1  286.76    9.40
  -1  -7  -1  270.81    9.35
   1   7   1  277.12    9.28
  -1  -7   1  279.10    9.51
  -1  -7  -1  280.55    9.38
   1   7  -1  295.91    9.62
  -1  -7   1  290.65    9.53
  -1  -7  -1  279.50    9.80
   1  -7  -1  283.11    9.06
   1   7   1  279.10    9.23
  -1  -7   1  274.53    9.08
   1  -7  -1  282.46    9.36
  -1  -7  -1  273.38    9.25
   1  -7   1  273.63    8.74
  -1   7  -1  270.10    8.90
  -1  -7   1  269.82    7.43
   1   7   1  265.96    9.54
   1   7  -1  267.67    9.64
  -1  -7   1  285.77    9.91
  -1   7  -1  299.04    9.67
   1   7   1  273.40    6.36
  -1  -7   1  278.02    7.42
   1  -7  -1  271.04    7.76
   1   7  -1  274.97    7.44
   1  -7   1  266.68    9.18
  -1  -7  -1  281.55    9.71
   1   7  -1  268.79    7.35
   1  -7   1  286.10    8.65
   1  -7  -1  271.29    9.40
   1   7   1  273.20    7.71
  -1   7   1  292.65    9.55
  -1   7  -2 1269.26   20.09
  -1  -7   2 1321.55   20.51
  -1   7   2 1284.39   19.67
  -1  -7   2 1281.29   12.29
   1   7  -2 1268.36   20.33
   1  -7   2 1294.24   19.87
  -1  -7  -2 1337.19   21.16
   1  -7  -2 1274.51   13.44
  -1   7   2 1278.19   13.39
   1   7   2 1303.12   20.85
   1  -7  -2 1321.15   20.00
  -1  -7  -2 1302.51   19.90
  -1  -7   2 1339.39   20.24
   1   7  -2 1338.48   20.09
   1   7   2 1320.41   19.96
   1   7  -2 1337.92   19.89
  -1  -7  -2 1278.01   19.89
  -1  -7   2 1268.93   19.83
   1   7   2 1328.97   20.15
  -1  -7  -2 1282.65   20.51
  -1  -7  -2 1354.35   21.25
  -1  -7   2 1287.06   19.19
   1   7   2 1273.12   20.08
  -1   7  -2 1289.63   19.01
   1  -7  -2 1246.86   19.77
  -1  -7  -2 1313.48   21.09
   1  -7  -2 1312.60   19.69
   1  -7   2 1274.20   18.58
   1   7   2 1308.24   17.39
   1   7   2 1263.07   12.48
  -1  -7   2 1352.69   21.55
  -1   7  -2 1349.72   20.61
   1  -7   2 1272.25   19.79
  -1   7   2 1334.99   20.47
   1   7  -2 1288.33   21.20
   1   7   2 1284.53   20.70
   1   7  -2 1339.92   17.36
   1  -7  -2 1274.14   16.10
   1   7  -2 1278.68   15.72
  -1  -7   2 1294.89   15.88
   1  -7  -2 1272.13   20.25
  -1  -7   2 1265.25   17.20
  -1   7   2 1282.26   16.11
   1  -7  -3   27.07    2.32
  -1  -7  -3   30.30    3.67
   1   7  -3   28.62    3.44
  -1   7   3   26.22    3.25
  -1  -7   3   28.85    3.43
  -1  -7   3   26.58    2.08
  -1  -7   3   26.93    2.15
  -1   7   3   28.01    2.28
  -1   7  -3   26.00    3.36
   1  -7   3   23.64    3.06
   1   7  -3   27.47    2.18
   1   7  -3   27.91    2.82
  -1   7   3   29.48    2.29
   1   7   3   26.34    3.38
   1  -7  -3   29.32    3.34
   1   7   3   32.60    3.58
  -1  -7   3   26.75    3.00
  -1  -7  -3   30.80    3.43
  -1  -7  -3   32.95    3.79
   1   7  -3   30.20    3.28
   1   7   3   28.69    3.29
  -1  -7   3   29.11    3.37
   1   7  -3   26.65    3.20
  -1   7   3   25.70    3.14
   1  -7   3   28.67    2.98
   1  -7  -3   32.02    3.79
  -1  -7  -3   32.16    3.74
   1  -7  -3   25.19    2.66
  -1  -7  -3   23.79    3.34
   1   7   3   27.83    3.47
   1  -7  -3   27.48    2.65
   1   7   3   30.38    3.52
   1  -7  -3   32.75    3.61
  -1   7  -3   24.42    2.91
   1   7   3   26.36    1.79
   1  -7   3   32.10    3.64
  -1  -7   3   30.90    3.68
  -1  -7  -3   28.68    3.51
  -1   7   3   26.74    2.67
  -1  -7   3   28.57    2.53
   1   7  -3   26.92    2.48
  -1   7  -3   26.92    3.29
  -1  -7   3   25.47    2.87
  -1   7   3   29.47    3.36
   1   7   3   27.97    3.63
  -1   7  -3   29.40    3.31
   1   7  -3   33.95    4.01
  -1   7  -4   72.44    5.23
   1   7  -4   66.75    5.13
   1   7   4   72.30    5.42
  -1   7   4   71.92    3.75
   1   7  -4   66.77    3.49
  -1   7   4   73.06    3.76
  -1  -7   4   71.27    5.32
  -1  -7   4   68.59    3.51
  -1  -7   4   67.45    3.49
  -1   7   4   72.52    5.12
   1  -7  -4   72.42    5.11
   1  -7   4   75.78    5.19
   1  -7  -4   64.12    3.66
  -1  -7   4   74.59    4.94
  -1  -7  -4   72.55    4.86
  -1  -7  -4   70.41    4.85
  -1  -7   4   66.39    4.72
   1   7  -4   72.36    4.87
   1   7   4   68.85    4.79
   1   7  -4   71.71    4.85
   1   7   4   65.95    4.65
  -1   7   4   71.25    4.99
   1  -7  -4   59.19    4.45
   1   7   4   71.06    5.33
   1   7   4   68.04    5.34
   1  -7  -4   72.31    4.01
  -1  -7  -4   69.12    5.20
  -1   7  -4   67.40    4.38
   1  -7  -4   72.78    5.17
  -1  -7  -4   72.51    5.51
   1  -7  -4   71.47    4.05
   1  -7   4   63.85    4.18
  -1  -7  -4   81.63    5.57
   1   7   4   70.23    5.16
  -1   7  -4   72.99    5.14
  -1   7  -4   71.85    5.08
   1   7  -4   73.64    4.69
  -1   7   4   67.08    3.76
  -1  -7   4   66.44    3.92
   1  -7   4   64.38    4.86
  -1  -7   4   72.44    5.35
  -1   7   4   62.59    4.80
   1   7  -4   69.50    3.95
  -1  -7   4   67.79    4.68
  -1   7   5  149.58    5.82
   1  -7   5  148.31    7.56
  -1   7   5  153.51    5.85
  -1   7   5  136.27    7.14
  -1  -7   5  148.44    7.51
   1   7  -5  142.56    7.44
   1   7   5  137.07    7.53
   1   7  -5  141.76    5.43
   1  -7  -5  140.68    5.76
  -1  -7   5  143.61    5.52
  -1  -7   5  141.09    5.40
   1   7   5  138.07    6.61
   1   7   5  146.04    6.77
  -1  -7  -5  140.51    6.72
   1   7  -5  141.59    6.67
  -1  -7  -5  148.69    6.86
   1   7  -5  146.56    6.73
  -1  -7   5  157.65    7.08
  -1  -7   5  148.57    6.94
  -1   7  -5  153.32    6.41
   1  -7  -5  145.98    5.75
   1  -7  -5  147.15    5.88
   1  -7   5  147.00    6.23
   1   7   5  140.49    7.47
  -1  -7  -5  153.87    7.72
   1  -7  -5  140.93    7.16
  -1  -7  -5  147.05    7.84
  -1  -7  -5  141.48    7.65
  -1   7   5  140.45    7.03
   1  -7  -5  149.64    7.02
   1   7   5  161.21    7.95
   1   7   5  148.59    7.75
   1  -7   5  153.58    7.49
  -1  -7   5  149.45    6.02
  -1   7  -5  147.17    7.38
  -1  -7   5  149.14    7.14
  -1   7   5  135.48    5.48
  -1   7  -5  146.64    7.38
   1   7  -5  133.29    5.80
   1   7  -5  145.59    6.85
  -1  -7   5  152.47    7.73
  -1   7   5  152.24    7.63
   1   7  -6   97.13    4.88
  -1   7   6   96.93    5.08
   1  -7  -6  100.57    5.20
   1  -7   6   91.73    6.11
  -1  -7   6  107.15    6.79
  -1  -7   6   99.65    5.03
  -1  -7   6   93.43    4.94
   1   7  -6   95.14    4.79
   1   7   6   88.92    6.34
  -1   7   6  101.04    5.21
  -1   7   6   97.29    6.36
   1   7  -6   97.64    5.52
   1   7  -6   98.00    5.52
   1   7   6   94.21    5.49
  -1  -7  -6   93.07    5.73
  -1  -7  -6   92.30    5.47
  -1  -7   6   99.32    5.64
   1   7   6   92.75    5.47
  -1  -7   6   97.69    5.67
  -1  -7  -6   93.56    6.55
  -1  -7  -6   97.20    6.58
   1   7   6   94.38    6.29
  -1   7  -6  101.13    5.27
   1   7   6  100.66    6.75
  -1  -7  -6  100.29    6.51
   1  -7   6   92.41    5.03
  -1   7   6   94.46    6.00
   1  -7  -6   94.61    5.80
   1  -7  -6   97.23    4.98
  -1   7   6   95.97    4.82
   1  -7  -6   95.10    4.94
   1   7   6   97.93    6.39
  -1   7   6   92.87    4.74
   1  -7  -6   93.57    6.12
   1  -7   6   90.66    6.11
   1   7  -6   97.40    5.22
   1   7  -6  102.53    6.07
  -1   7  -6   97.15    6.25
  -1   7  -6   98.48    6.37
  -1  -7   6   96.16    6.04
  -1  -7   6   99.95    6.58
  -1  -7   6   93.11    5.03
   1   7  -7  231.48    7.91
   1   7  -7  235.24    9.53
   1   7   7  234.20   10.47
  -1   7   7  229.38    9.86
   1  -7   7  233.96   10.19
  -1  -7   7  235.71   10.29
  -1   7   7  236.31    8.37
   1   7  -7  224.98    7.88
  -1   7   7  238.45    8.35
   1  -7  -7  226.11    8.15
  -1  -7   7  237.51    8.25
  -1  -7   7  230.81    8.03
   1  -7  -7  235.62    8.33
  -1  -7  -7  225.31    8.44
  -1  -7  -7  225.26    8.44
  -1   7  -7  236.43    8.69
  -1   7  -7  231.64    8.64
   1   7  -7  239.25    8.53
  -1  -7   7  231.96    8.56
  -1   7   7  235.78    8.74
  -1   7   7  239.06    8.67
   1   7  -7  234.06    8.45
   1   7   7  231.32    8.50
   1   7   7  225.48    8.36
  -1  -7   7  229.66    8.43
  -1  -7  -7  229.44   10.60
  -1  -7  -7  228.60   10.24
  -1  -7  -7  237.81   10.16
  -1   7   7  217.50    7.47
   1   7   7  232.66   10.47
  -1   7  -7  218.57    7.61
  -1   7   7  240.10    9.74
   1   7   7  230.73   10.01
  -1   7   7  235.76    7.76
   1   7   7  231.05   10.03
   1  -7   7  224.94    7.69
   1  -7  -7  233.87    9.70
   1  -7  -7  217.57    8.72
  -1  -7   7  237.04    9.83
  -1  -7   7  232.07    8.21
  -1   7  -7  242.67   10.21
   1  -7   7  230.39    9.74
   1   7  -7  232.13    8.29
  -1   7  -7  237.11    9.99
   1  -7   7  223.57    9.64
  -1   7   8  260.26    9.21
   1  -7  -8  259.62    9.26
  -1  -7   8  278.73   11.38
   1   7  -8  264.59    9.03
  -1  -7   8  275.71    9.22
  -1  -7  -8  254.82    9.30
   1  -7   8  268.17   11.38
  -1   7   8  277.07    9.68
  -1  -7   8  271.51    9.35
  -1  -7  -8  256.33    9.24
  -1   7   8  261.00   11.08
   1   7  -8  261.71    8.94
   1  -7  -8  261.89    9.32
   1   7  -8  261.74    8.93
  -1   7  -8  266.17    9.16
   1   7   8  267.05    9.16
  -1   7  -8  278.03    9.42
   1   7  -8  262.51    8.90
   1   7   8  257.01    8.99
  -1  -7   8  266.40    9.19
  -1  -7   8  272.53    9.25
  -1  -7  -8  254.82    9.01
  -1   7   8  257.53    8.96
  -1   7   8  262.42    9.14
  -1  -7  -8  255.68    9.02
  -1   7   8  263.76    8.67
   1   7   8  269.68   11.13
   1  -7  -8  275.69   10.86
   1   7   8  263.94   10.99
   1  -7   8  274.96    8.39
   1  -7  -8  254.42    9.54
  -1   7   8  267.32   10.59
  -1   7  -8  256.25    8.14
  -1  -7  -8  263.68   11.53
  -1   7   8  274.88    8.76
   1  -7   8  269.95   10.84
  -1  -7   8  257.98    9.17
   1   7  -8  282.50    9.69
  -1   7  -8  268.80   10.85
   1  -7   8  280.37   11.12
  -1  -7   8  263.12   10.66
  -1  -7   9    0.73    1.35
   1   7  -9   -1.02    1.78
  -1   7   9   -0.17    2.05
  -1  -7  -9   -0.60    1.61
  -1   7  -9   -3.00    2.04
  -1  -7  -9   -2.86    2.13
   1  -7  -9   -0.89    1.51
  -1   7  -9   -1.77    1.91
   1   7  -9   -4.59    2.45
  -1   7   9   -0.32    1.98
  -1  -7   9   -1.33    1.58
   1  -7  -9   -1.48    1.75
  -1   7   9   -2.08    1.96
   1   7  -9   -2.84    1.82
  -1   7  -9   -2.69    1.79
   1   7   9   -0.74    1.66
  -1  -7  -9   -3.55    2.07
  -1  -7  -9   -1.80    1.75
  -1   7  -9   -2.33    1.56
  -1   7   9   -2.96    1.85
   1   7   9   -1.36    1.76
  -1  -7   9   -1.54    1.73
  -1  -7   9   -0.29    1.59
  -1  -7  -9    0.95    1.40
  -1  -7   9    0.61    0.87
  -1   7   9    2.22    2.12
  -1   7  -9   -0.67    1.48
  -1  -7  -9    0.54    2.51
   1  -7  -9   -1.36    2.50
   1  -7  -9   -3.08    2.40
   1  -7   9   -2.18    1.55
   1   7   9   -3.17    2.58
  -1   7   9    0.07    1.33
   1   7  -9   -2.05    1.84
  -1  -7   9    0.33    1.71
  -1  -7   9    0.80    1.90
   1   7   9   -0.78    2.48
   1  -7   9   -0.68    2.06
   1  -7   9    1.45    2.02
  -1   7   9   -1.60    1.76
  -1  -7  10  137.65    7.49
  -1  -7 -10  134.08    7.68
   1  -7 -10  137.95    7.60
  -1  -7  10  146.59    7.76
  -1   7 -10  143.23    7.92
  -1   7 -10  133.06    7.40
  -1   7  10  142.98    7.70
  -1  -7 -10  131.48    7.32
   1   7 -10  141.70    7.34
   1  -7 -10  135.51    7.41
  -1   7  10  142.39    7.63
   1   7 -10  137.90    7.19
  -1  -7 -10  144.30    6.51
  -1  -7  10  138.91    6.60
   1   7  10  138.19    6.62
  -1  -7 -10  130.52    6.53
  -1   7 -10  134.79    6.52
  -1  -7  10  143.40    6.62
  -1  -7 -10  129.28    6.46
  -1  -7  10  133.69    6.56
  -1   7 -10  135.45    6.50
  -1   7  10  131.28    6.39
   1   7 -10  141.74    6.49
  -1   7  10  131.00    6.44
   1  -7  10  140.11    6.10
  -1   7  10  150.04    8.71
  -1  -7  10  134.12    3.99
   1  -7 -10  147.16    8.67
  -1   7  10  142.84    6.97
   1   7  10  129.42    8.27
  -1   7 -10  136.07    5.88
  -1   7  10  137.13    6.86
  -1  -7 -10  137.58    9.17
   1  -7 -10  130.72    7.16
   1  -7  10  147.64    8.75
  -1  -7  10  136.93    7.39
   1  -7  10  134.64    8.40
  -1  -7  10  137.86    8.32
  -1  -7 -11   62.63    5.63
  -1   7  11   65.34    5.55
  -1  -7  11   68.21    5.51
   1   7 -11   65.45    5.41
  -1   7 -11   59.39    5.44
   1  -7 -11   63.41    5.36
  -1  -7  11   69.90    4.63
  -1   7 -11   66.08    4.65
  -1  -7 -11   65.80    4.58
  -1  -7 -11   69.64    4.59
  -1  -7  11   63.43    4.47
  -1  -7 -11   61.82    4.48
  -1   7 -11   63.90    4.56
   1   7 -11   63.71    4.57
   1   7  11   63.78    4.59
  -1   7  11   65.03    4.60
  -1   7  11   61.53    4.52
  -1  -7  11   69.44    4.63
  -1   7  11   70.05    5.23
   1  -7  11   73.30    4.43
  -1   7 -11   67.12    4.27
   1   7  11   63.94    6.17
   1  -7 -11   71.66    6.33
  -1  -7 -11   65.43    7.01
  -1   7  11   65.73    5.05
   1  -7 -11   59.22    4.81
  -1  -7  11   63.75    2.40
  -1  -7  11   63.14    5.38
   1  -7  11   58.86    5.97
  -1  -7  11   67.78    6.31
   1  -7  11   69.96    6.33
   1  -7 -12  325.85   12.57
  -1   7 -12  333.90   12.96
  -1   7  12  337.12   12.77
   1   7 -12  323.60   12.35
  -1  -7 -12  330.13   12.85
  -1  -7  12  344.49   12.88
   1   7 -12  330.22    9.85
   1   7  12  333.39   10.10
  -1   7 -12  335.74   10.15
  -1  -7 -12  311.24    9.85
  -1  -7 -12  327.32    9.71
  -1  -7  12  325.46    9.88
  -1   7 -12  312.46    9.67
  -1  -7  12  318.37    9.81
  -1   7  12  317.24    9.90
  -1   7  12  321.13    9.91
  -1  -7 -12  321.58    9.95
  -1  -7  12  327.71    9.90
   1  -7 -12  340.68   13.91
  -1   7  12  316.69   11.47
   1   7  12  353.40   14.28
  -1  -7 -12  360.83   15.62
  -1   7  12  322.05   11.63
   1  -7  12  331.21    9.17
  -1   7 -12  324.67    9.01
   1  -7 -12  302.70   11.05
   1  -7  12  319.29   13.32
  -1  -7  12  351.98   12.75
  -1  -7  12  326.47   13.73
   1  -7  12  341.38   13.84
   1   7 -13  124.98    8.04
  -1   7 -13  143.64    8.97
  -1   7  13  142.28    8.89
  -1  -7 -13  153.77    9.31
   1  -7 -13  141.85    8.92
  -1  -7  13  132.85    8.54
  -1   7 -13  129.53    6.26
  -1  -7 -13  143.04    6.64
  -1  -7  13  135.18    6.42
   1   7  13  139.42    6.60
  -1   7  13  138.48    6.58
  -1  -7 -13  137.22    6.53
  -1   7 -13  142.86    6.54
  -1  -7 -13  129.10    6.12
  -1  -7  13  140.46    6.50
  -1   7  13  139.51    6.55
   1   7 -13  139.58    6.39
  -1  -7  13  136.04    6.33
   1  -7 -13  147.09    9.74
   1  -7  13  137.21    5.88
  -1   7 -13  140.62    5.96
  -1  -7 -13  142.92   10.36
  -1   7  13  137.84    7.98
   1   7  13  157.10   10.05
  -1   7  13  142.00    8.13
   1  -7  13  140.60    9.43
   1  -7  13  149.12    9.82
  -1  -7  13  145.90    9.48
  -1  -7  13  148.53    8.80
  -1   7 -14   -4.02    2.95
  -1  -7  14   -1.13    2.32
   1  -7 -14   -1.50    2.87
  -1   7  14   -0.45    2.30
   1   7  14    0.12    1.38
  -1  -7 -14   -0.78    2.16
   1   7 -14   -3.09    3.13
  -1  -7 -14   -1.39    1.35
   1   7 -14   -1.50    1.62
  -1  -7  14   -2.22    1.63
  -1   7 -14    0.11    1.55
  -1  -7 -14   -0.56    1.51
  -1   7  14    0.98    1.37
  -1  -7 -14   -2.30    1.47
   1   7  14    0.69    1.55
  -1   7  14   -1.75    1.52
  -1   7 -14   -0.62    1.31
  -1  -7  14    0.06    1.34
  -1   7  14    2.22    2.59
   1   7  14   -0.40    2.50
   1  -7 -14    1.71    2.39
  -1  -7 -14    5.53    3.45
  -1   7  14   -3.95    2.26
  -1   7 -14   -0.03    1.24
   1  -7  14    1.79    2.94
  -1  -7 -14    0.93    1.49
  -1  -7  14   -0.88    2.39
  -1  -7  14   -0.53    2.23
   1  -7  14    0.01    3.31
  -1   7 -15   13.45    3.64
   1   7 -15    4.74    2.28
   1   7  15    7.94    2.24
  -1  -7  15    6.73    2.83
  -1  -7 -15   11.26    3.41
  -1   7  15    9.04    2.75
   1  -7 -15    5.16    2.31
  -1  -7  15    8.67    1.84
  -1   7 -15   10.63    1.90
  -1   7  15    8.71    2.05
  -1   7  15    7.69    1.90
   1   7 -15    7.67    1.72
  -1   7 -15   10.70    2.07
   1   7  15    8.29    2.00
  -1  -7 -15    9.68    1.81
   1  -7 -15   13.08    3.93
  -1   7  15   11.92    3.27
  -1   7 -15    9.72    1.91
   1   7  15   11.79    3.86
  -1  -7 -15    5.24    3.77
  -1  -7 -15    7.81    2.02
   1  -7  15    5.05    2.40
  -1  -7  15    9.00    3.50
   1  -7  15   10.39    3.98
  -1  -7  15   13.86    3.92
  -1   7 -16  140.67   10.01
   1   7 -16  142.39    9.85
  -1   7  16  152.64   10.23
   1  -7 -16  149.81   10.03
  -1  -7 -16  138.41    9.80
  -1   7 -16  136.35    6.06
   1   7 -16  144.16    6.26
  -1   7  16  128.97    5.99
   1  -7  16  137.68    6.16
  -1   7 -16  124.15    5.80
  -1   7  16  131.21    6.12
  -1  -7 -16  142.61    6.12
   1  -7 -16  139.37    6.13
  -1  -7  16  138.32    6.23
   1   7  16  141.27    6.32
  -1   7  16  148.46    9.26
  -1  -7 -16  152.21   11.92
  -1   7 -16  142.97    5.70
   1   7  16  130.87   10.03
   1  -7 -16  145.25   10.61
  -1  -7  16  147.82    9.77
  -1  -7 -16  131.94    6.75
   1   7  16  134.93    7.71
  -1  -7  16  148.78   10.66
   1  -7  16  136.39    9.71
   1  -7  16  144.50   10.35
   1   7 -17   80.60    7.65
   1  -7 -17   78.61    4.44
   1  -7  17   83.51    4.69
   1  -7 -17   79.35    7.87
  -1  -7 -17   86.94    8.13
  -1   7 -17   91.27    8.31
   1   7  17   83.24    4.73
  -1   7  17   78.49    4.58
  -1   7  17   74.04    4.54
  -1  -7 -17   88.08    4.76
  -1   7 -17   82.65    4.51
  -1  -7  17   80.11    4.71
   1  -7 -17   90.98    4.76
   1  -7  17   89.31    4.82
   1   7 -17   93.99    4.83
  -1   7 -17   82.92    4.60
  -1   7 -17   84.54    4.34
  -1  -7 -17   86.41    9.54
   1  -7 -17   95.92    9.22
   1   7  17   82.52    8.16
  -1   7  17   94.26    7.72
   1  -7  17   93.31    8.98
  -1  -7 -17   87.84    5.40
   1  -7  17   89.60    8.65
  -1  -7  17   78.58    7.93
  -1  -7  17   93.33    8.00
   1   7  17   90.49    6.76
   1  -7  17   84.32    6.21
   1   7  18   29.57    3.96
   1  -7 -18   29.41    5.23
  -1   7 -18   30.14    5.36
  -1  -7 -18   28.09    5.23
   1   7 -18   27.19    4.95
   1  -7 -18   31.11    2.79
  -1   7 -18   27.86    2.56
  -1   7  18   25.31    2.63
   1  -7  18   29.56    2.90
   1   7  18   27.32    2.74
   1   7  18   28.96    5.50
  -1  -7 -18   38.18    6.61
  -1   7 -18   28.96    2.52
   1  -7 -18   31.36    5.76
  -1   7  18   28.56    4.62
  -1  -7  18   23.09    4.82
  -1  -7  18   32.63    5.62
  -1  -7 -18   27.25    3.13
   1  -7  18   37.24    6.00
   1  -7  18   25.99    5.44
   1  -7  18   24.82    3.59
  -1  -7 -19    0.93    2.74
   1   7  19    2.34    1.87
  -1   7 -19    5.11    3.19
   1   7 -19    0.37    2.46
   1  -7 -19   -0.64    2.60
   1  -7  19    3.57    1.30
  -1  -7  19    1.33    1.05
  -1   7  19    3.91    1.41
   1  -7 -19    6.77    4.14
  -1   7  19    4.21    2.88
   1   7  19   10.61    4.79
   1  -7  19   16.94    5.18
  -1  -7  19    5.90    3.49
   1  -7  19    7.58    3.75
  -1  -7 -19    1.46    1.28
  -1  -7  19    6.11    3.66
  -1  -7 -20   69.48    8.01
  -1   7 -20   62.05    7.84
   1  -7 -20   78.25    8.52
   1   7 -20   75.31    8.17
   1   7  20   73.24    8.62
  -1   7  20   75.45    7.90
   1  -7  20   66.09    8.03
  -1  -7  20   93.53    9.69
   1   7  20   71.01    6.55
  -1  -7  20   79.55    8.48
   1  -7  20   69.35    8.34
  -1   7 -21   32.94    5.94
   1   7 -21   52.27    7.30
  -1  -7 -21   34.21    6.03
   1  -7 -21   46.00    6.60
   1   7  21   41.20    6.91
  -1   7  21   44.60    6.54
   1  -7  21   42.35    6.57
   1  -7  21   45.20    7.14
  -1  -7  21   42.73    6.33
   1   7  21   34.46    4.79
  -1  -7  21   38.05    6.70
  -1  -7 -22    1.14    3.25
   1  -7 -22   -5.41    3.64
   1   7 -22    1.90    2.80
  -1   7 -22    2.50    2.97
  -1   7  22    0.78    2.79
   1   7  22    4.18    3.62
   1  -7  22   -4.64    3.13
   1   7  22   -3.07    2.76
  -1  -7  22   -3.13    3.31
   1  -7  22   -1.29    3.18
  -1  -7  22    0.46    3.22
  -1  -7 -23    3.19    3.31
  -1   7 -23    5.35    4.25
   1   7 -23    4.63    3.52
   1  -7 -23    3.16    3.66
  -1   7  23    2.30    3.12
  -1   7  23    0.48    2.77
   1   7  23    2.63    3.51
   1  -7  23    6.97    4.12
  -1  -7  23    5.77    3.76
   1   7  23    3.89    3.21
  -1  -7  23    6.66    3.51
   1  -7  23    4.36    3.88
  -1   7  24    8.07    3.70
   1   7 -24    9.45    4.44
  -1  -7 -24    8.96    4.26
   1  -7 -24    9.39    4.26
  -1   7 -24   18.83    5.54
   1   7  24    6.91    3.98
  -1   7  24    8.09    3.98
   1   7  24   13.64    3.59
   1  -7  24   11.23    4.53
  -1  -7  24    9.43    4.69
   1  -7  24   21.28    5.70
  -1  -7  24    6.08    3.83
  -1   7 -25    3.38    2.92
  -1  -7 -25   -2.32    3.63
   1   7 -25    2.86    2.97
  -1   7  25    2.61    3.03
   1  -7 -25   -0.36    4.30
  -1   7  25    3.58    2.97
   1   7  25   11.66    4.83
   1  -7  25    6.75    3.90
   1  -7  25    9.11    4.76
  -1  -7  25    5.35    3.70
  -1  -7  25    1.01    3.08
   1   7 -26    3.07    3.27
  -1  -7 -26    6.46    4.45
  -1   7 -26    5.77    4.18
   1  -7 -26    3.71    4.06
  -1   7  26    9.92    4.51
   1   7  26   10.73    5.28
  -1   7  26    7.00    4.37
   1  -7  26    2.22    3.44
  -1  -7  26    7.05    3.92
  -1  -7  26    1.23    3.55
   1  -7  26   -1.40    3.98
  -1   7 -27    6.93    3.86
   1  -7 -27    9.22    4.96
   1   7 -27    9.28    4.81
  -1   7  27    9.80    4.46
  -1  -7 -27   18.11    6.25
   1   7  27   12.52    4.62
  -1  -7  27   18.91    5.78
   1  -7  27   17.26    5.96
   1  -7  27   19.45    6.02
  -1  -7  27   18.77    6.23
   1   7 -28   23.57    5.87
  -1  -7 -28   23.54    6.59
  -1   7 -28   29.76    7.16
   1  -7 -28   30.04    7.43
  -1   7  28   32.30    6.69
   1   7  28   26.12    6.71
  -1  -7  28   28.34    6.83
   1  -7  28   14.01    5.78
   1  -7  28   23.54    6.90
  -1  -7  28   19.48    6.16
  -1   7  29    7.87    4.45
   1   7  29    7.12    5.55
  -1  -7  29   11.56    5.09
   1  -7  29    7.72    5.11
   1   7  30   -0.43    4.43
   1  -8   0    0.12    1.50
  -1  -8   0   -1.35    1.68
  -1   8   0   -0.13    1.67
  -1  -8   0    0.60    0.65
  -1   8   0   -0.43    0.64
   1   8   0    0.31    1.72
   1   8   0    1.80    1.42
  -1  -8   0   -2.05    1.71
  -1  -8   0    0.28    1.44
   1   8   0    0.67    1.57
   1  -8   0   -1.45    1.61
  -1  -8   0    1.81    1.95
   1   8   0    1.18    1.78
   1  -8   0    2.07    2.19
   1   8   0   -0.57    1.66
  -1   8   0   -0.51    1.49
   1   8   0   -0.67    1.27
   1   8   0    0.16    0.99
   1  -8   0    1.48    2.13
  -1  -8   0    0.88    1.79
  -1  -8   0    1.03    1.47
   1  -8   0    1.87    1.34
   1  -8   1  105.21    6.12
   1  -8  -1  104.77    6.07
   1   8  -1  104.41    6.41
  -1  -8   1  104.48    3.22
  -1  -8  -1  111.81    6.59
  -1   8   1  107.23    6.27
  -1   8  -1   99.34    6.22
  -1   8   1  104.12    3.58
  -1  -8   1  104.71    6.36
   1   8   1   99.60    6.46
   1   8  -1  107.91    6.10
   1   8   1  110.04    6.19
   1   8   1  105.38    6.01
  -1  -8   1  105.28    6.13
  -1  -8   1  107.08    6.25
  -1  -8  -1  106.36    6.17
   1   8  -1  107.58    6.13
  -1  -8  -1  104.10    6.15
  -1  -8   1  116.81    6.46
   1  -8  -1  104.00    6.24
  -1  -8  -1  109.97    6.72
  -1  -8  -1  108.71    6.42
   1  -8  -1  106.18    5.88
   1   8   1  111.79    6.27
   1  -8   1   99.20    5.70
   1   8  -1  112.69    6.67
   1   8  -1  102.27    4.98
   1   8   1  108.95    5.31
   1  -8   1  107.55    5.68
   1  -8  -1  110.37    5.47
  -1   8  -1  103.94    6.17
   1   8   1  103.59    4.37
   1  -8  -1  110.48    6.31
  -1  -8  -1  112.30    6.72
  -1  -8   1  103.15    4.96
   1   8  -1   99.24    4.84
   1   8   1  104.14    6.41
   1  -8   1  105.97    6.22
  -1  -8   1  103.72    5.02
  -1   8   1  106.43    6.16
  -1  -8   1  105.22    6.32
  -1   8   2  100.19    3.77
  -1  -8   2   99.90    6.17
   1   8  -2  110.22    6.81
  -1  -8   2   99.99    3.38
  -1   8  -2  110.82    6.52
   1  -8  -2  109.16    6.27
  -1   8   2  101.32    3.75
  -1  -8   2   99.86    3.44
  -1  -8  -2  107.55    6.61
  -1   8   2   99.74    6.12
   1  -8   2  106.19    6.20
   1   8   2  100.79    6.37
   1   8  -2  106.77    6.14
  -1  -8  -2  107.30    6.26
   1   8   2  104.03    6.08
  -1  -8  -2   98.47    6.03
   1   8   2  108.38    6.17
  -1  -8   2   99.83    6.01
  -1  -8   2  104.92    6.12
   1   8  -2  111.46    6.21
   1   8   2  106.71    6.40
  -1  -8  -2  101.80    6.43
   1  -8  -2  105.68    6.47
  -1   8  -2  112.07    6.08
  -1  -8   2  100.14    6.05
   1  -8   2  106.36    5.81
  -1  -8  -2  109.44    6.58
   1  -8  -2  106.65    6.06
  -1  -8  -2  102.45    6.37
   1   8  -2  104.11    5.29
  -1  -8   2   98.77    5.19
   1   8   2  102.39    4.08
   1   8  -2  104.62    5.12
  -1  -8   2  101.60    4.91
   1   8   2  100.10    6.33
   1  -8   2  101.54    6.07
  -1   8  -2  102.25    6.09
  -1   8   2  105.03    6.23
   1  -8  -2  104.39    5.15
  -1   8   2  102.57    5.12
  -1  -8   2  112.40    6.66
   1  -8  -2  102.11    6.31
   1   8  -2  108.59    6.80
   1   8   2  101.15    5.33
  -1  -8   3   36.29    2.40
   1  -8  -3   36.28    2.58
   1  -8   3   31.20    3.69
  -1   8   3   36.38    2.55
  -1   8   3   36.76    3.94
  -1  -8   3   40.10    4.26
   1  -8  -3   35.14    3.68
   1   8  -3   32.76    3.78
  -1   8  -3   34.37    3.88
   1   8  -3   39.44    2.47
  -1   8   3   35.53    2.51
   1   8   3   33.29    3.83
  -1  -8  -3   35.38    4.01
  -1  -8   3   34.38    2.31
   1   8  -3   35.21    3.72
  -1  -8   3   38.90    4.01
  -1   8   3   39.36    3.95
   1   8  -3   36.42    3.69
   1   8   3   36.05    3.75
  -1   8  -3   35.03    3.67
  -1  -8   3   35.90    3.84
  -1  -8  -3   39.18    3.85
   1   8   3   38.08    3.89
  -1  -8  -3   38.10    3.89
  -1   8  -3   35.69    3.65
   1  -8  -3   38.76    4.02
   1  -8  -3   36.90    3.91
  -1  -8   3   41.65    4.16
   1  -8   3   34.77    3.43
   1  -8  -3   35.97    3.31
  -1  -8  -3   38.37    4.31
   1   8   3   36.44    4.05
  -1   8   3   41.69    4.10
  -1  -8  -3   36.35    4.11
   1  -8   3   36.35    3.93
   1   8   3   31.18    3.15
   1   8  -3   34.98    4.22
  -1  -8   3   35.05    3.39
  -1   8  -3   37.15    3.86
  -1  -8   3   35.92    4.00
   1   8   3   31.48    2.18
  -1  -8   3   35.55    3.12
  -1   8   3   33.33    3.16
  -1   8  -3   43.47    4.07
   1  -8  -3   31.76    2.85
   1   8  -3   35.85    3.12
  -1   8   3   42.83    4.37
   1   8  -3   37.70    3.45
   1   8   3   35.67    4.13
  -1  -8  -3   39.21    4.09
  -1  -8   4  207.37    5.98
  -1  -8  -4  209.54    9.46
  -1  -8   4  202.70    5.95
   1  -8  -4  199.49    6.30
  -1  -8   4  222.03    9.58
  -1   8   4  205.43    6.32
   1  -8   4  215.76    9.26
   1   8  -4  204.41    9.17
  -1   8  -4  206.71    9.18
   1   8   4  202.78    9.25
  -1   8   4  210.90    6.33
  -1   8   4  186.50    8.55
   1  -8  -4  215.50    9.15
   1   8  -4  202.43    5.89
  -1  -8   4  200.51    8.53
   1   8   4  213.63    8.69
   1   8   4  206.42    8.50
  -1  -8  -4  207.62    8.61
   1   8  -4  207.53    8.59
   1   8  -4  203.02    8.48
  -1   8  -4  219.73    8.82
  -1   8   4  209.65    8.58
  -1  -8  -4  205.24    8.52
  -1  -8   4  211.58    8.71
   1   8   4  209.15    9.24
   1  -8  -4  198.69    7.14
   1  -8  -4  198.71    8.47
  -1   8   4  204.72    8.81
   1  -8  -4  209.63    9.03
  -1  -8  -4  199.97    9.20
   1  -8   4  200.96    7.77
   1  -8  -4  205.73    7.24
   1   8   4  209.05    9.39
  -1   8  -4  194.81    7.79
  -1  -8  -4  211.18    9.30
  -1  -8  -4  211.40    9.30
  -1  -8   4  202.90    8.15
  -1   8   4  199.89    6.94
  -1   8  -4  207.75    8.82
  -1   8  -4  204.48    8.80
  -1   8   4  203.35    8.84
   1   8  -4  207.85    7.32
   1   8  -4  221.85    8.43
   1  -8   4  199.83    8.65
  -1  -8   4  203.69    7.16
  -1  -8   4  202.33    9.14
   1   8   4  209.24    9.22
  -1  -8   5   -1.41    1.29
  -1   8   5   -0.63    1.10
  -1  -8   5    2.58    2.29
   1   8  -5    0.91    1.42
   1  -8   5    0.82    1.81
   1   8   5    0.74    2.12
   1   8  -5   -1.33    1.78
  -1   8  -5   -1.42    1.89
  -1   8   5    0.14    1.03
   1  -8  -5    0.38    1.25
  -1  -8   5    1.05    0.95
   1   8  -5    0.54    1.01
  -1   8   5   -0.06    1.80
  -1  -8   5    1.35    1.60
  -1   8   5   -0.98    1.96
  -1   8   5    0.88    1.73
  -1   8  -5    0.42    1.89
  -1  -8   5    0.21    1.71
   1   8   5    0.89    1.65
  -1   8  -5    1.00    1.69
  -1  -8  -5   -0.98    1.45
   1   8  -5    0.20    1.65
   1   8  -5    1.00    1.46
   1   8   5   -0.49    1.30
  -1  -8  -5    1.26    1.57
   1  -8  -5   -0.22    1.29
   1  -8   5   -0.67    1.33
  -1   8   5   -0.41    1.41
   1  -8  -5   -0.12    1.79
   1  -8  -5   -0.07    1.62
   1   8   5   -3.09    1.92
  -1  -8  -5    1.40    2.04
  -1   8  -5    0.95    1.67
   1   8   5    0.80    2.19
  -1  -8  -5   -0.87    2.01
   1  -8  -5   -0.29    1.19
  -1  -8  -5   -0.52    1.63
  -1   8   5   -0.44    1.57
  -1  -8   5    0.17    1.73
   1  -8   5   -0.61    1.92
  -1   8  -5   -0.32    1.77
   1   8  -5   -1.02    1.19
  -1   8   5   -0.90    1.26
   1   8   5    3.72    2.34
  -1   8  -5    0.12    1.55
  -1  -8   5   -0.50    1.64
  -1  -8   5   -0.31    1.31
   1  -8   6   61.61    5.52
   1   8  -6   51.41    3.53
   1  -8  -6   56.91    3.93
  -1   8   6   60.72    4.07
  -1  -8   6   55.05    3.70
  -1   8   6   57.08    3.96
  -1  -8   6   68.23    5.67
   1   8   6   61.66    5.77
  -1  -8   6   58.29    3.82
   1   8  -6   59.62    5.29
  -1   8   6   66.56    5.71
   1   8   6   55.64    4.60
  -1   8  -6   58.35    4.74
   1   8   6   52.01    4.46
  -1  -8  -6   56.04    4.59
  -1  -8  -6   61.53    4.91
  -1   8  -6   53.12    4.47
   1   8  -6   56.32    4.57
  -1   8   6   53.07    4.51
  -1   8   6   57.00    4.63
   1   8  -6   60.87    4.74
  -1  -8   6   58.66    4.76
  -1  -8   6   55.75    4.50
   1   8   6   59.81    5.36
  -1  -8  -6   56.11    5.43
   1   8   6   58.99    5.39
   1  -8  -6   58.80    4.09
   1  -8  -6   59.97    5.25
   1  -8  -6   55.25    4.07
  -1   8  -6   58.43    4.29
  -1  -8  -6   53.64    5.34
   1  -8  -6   58.73    4.71
   1  -8   6   56.39    4.16
  -1  -8  -6   65.84    5.59
   1   8   6   58.84    5.27
  -1   8   6   62.16    5.26
  -1  -8   6   60.35    4.40
   1   8  -6   63.35    4.44
  -1   8   6   61.26    4.21
   1   8  -6   58.29    4.81
   1  -8   6   67.51    5.51
  -1  -8   6   62.46    5.22
  -1   8  -6   57.81    5.10
  -1   8  -6   56.65    4.96
  -1  -8   6   63.47    5.63
  -1   8   6   67.12    5.70
   1   8   7   15.83    3.57
  -1   8   7   13.24    2.81
  -1   8   7   12.68    2.14
  -1  -8   7   16.02    2.34
  -1  -8  -7   14.66    2.32
  -1   8   7   14.79    2.35
   1   8  -7   12.74    2.44
  -1  -8   7   20.17    3.57
   1  -8   7   17.97    3.41
   1   8  -7   16.88    2.26
  -1  -8   7   17.25    2.48
   1   8  -7   14.17    2.06
  -1  -8  -7   14.57    2.29
   1  -8  -7   16.43    2.44
   1  -8  -7   15.59    2.42
   1   8   7   14.97    2.49
  -1  -8  -7   13.47    2.42
  -1   8   7   14.65    2.61
  -1   8  -7   19.13    2.97
   1   8   7   14.50    2.45
  -1   8  -7   15.11    2.48
   1   8  -7   18.58    2.83
   1   8  -7   19.25    2.91
  -1   8   7   18.86    2.75
  -1  -8   7   14.71    2.54
  -1  -8  -7   15.50    2.63
  -1  -8   7   13.79    2.46
   1  -8  -7   15.11    3.10
  -1  -8  -7   15.05    3.10
   1  -8  -7   15.12    2.62
   1  -8   7   17.32    2.53
   1   8   7   16.39    3.04
   1  -8  -7   17.54    2.51
  -1  -8  -7   15.38    3.08
   1  -8  -7   16.11    2.63
  -1   8   7   19.16    3.10
  -1  -8  -7   18.24    3.41
  -1   8   7   16.25    2.39
  -1   8  -7   15.97    2.61
  -1  -8   7   14.13    2.10
  -1  -8   7   20.03    3.68
  -1   8   7   15.19    2.36
  -1  -8   7   17.52    3.52
   1   8   7   21.46    3.76
   1  -8   7   12.51    2.83
   1   8  -7   16.04    2.64
  -1   8  -7   14.11    2.82
  -1  -8  -8  391.10   11.33
   1   8  -8  390.23   10.85
   1  -8  -8  390.39   11.35
  -1   8   8  407.84   14.07
   1   8   8  399.18   14.63
   1   8  -8  378.19   10.89
  -1   8   8  412.70   11.70
   1  -8  -8  404.76   11.45
  -1  -8   8  385.15   11.01
  -1   8   8  399.80   11.40
  -1  -8  -8  393.07   11.50
  -1  -8   8  388.59   11.20
  -1   8  -8  395.96   11.80
  -1   8   8  398.27   11.93
   1   8   8  398.65   11.89
  -1   8   8  397.86   11.82
  -1  -8   8  396.28   11.75
  -1  -8  -8  394.71   11.77
  -1  -8  -8  393.21   11.83
   1   8  -8  383.07   11.52
  -1  -8   8  399.58   11.89
  -1   8  -8  395.11   11.94
   1   8  -8  391.97   11.61
   1   8   8  392.30   11.82
  -1  -8  -8  397.00   14.57
   1  -8  -8  368.44   12.08
  -1   8   8  402.80   13.59
   1  -8   8  386.76   10.46
   1   8   8  385.90   13.65
  -1   8  -8  399.24   10.70
  -1   8   8  398.67   10.90
  -1  -8  -8  409.20   14.21
   1   8   8  398.41   13.77
  -1   8   8  397.27   10.93
  -1  -8  -8  399.25   13.97
   1  -8  -8  403.93   13.79
  -1  -8   8  405.54   11.75
   1   8  -8  401.48   12.02
  -1  -8   8  384.81   13.15
   1  -8   8  397.54   13.57
   1  -8   8  398.59   13.70
  -1  -8  -9  459.11   13.16
  -1  -8  -9  458.95   12.95
  -1   8   9  486.51   15.93
   1   8   9  470.88   16.13
   1   8  -9  461.53   12.46
  -1   8   9  466.34   13.20
  -1  -8   9  465.10   13.05
  -1   8  -9  462.17   13.22
   1   8  -9  446.00   12.48
  -1   8   9  457.91   12.99
   1  -8  -9  462.98   12.95
  -1  -8   9  460.70   12.71
   1  -8  -9  472.41   13.20
  -1   8  -9  467.32   13.04
  -1   8  -9  483.21   13.09
  -1   8   9  464.91   12.67
  -1   8  -9  473.39   12.80
  -1  -8   9  462.23   12.74
  -1  -8  -9  459.77   12.71
  -1   8   9  462.36   12.78
   1   8   9  465.52   12.78
   1   8   9  458.92   12.74
   1   8  -9  465.51   12.51
  -1  -8  -9  465.92   12.80
   1   8  -9  455.84   12.45
  -1  -8   9  477.11   12.90
  -1   8   9  453.07   12.09
   1  -8   9  476.85   11.61
   1   8   9  466.59   15.34
  -1  -8  -9  484.27   16.72
  -1  -8   9  460.64    9.05
   1  -8  -9  437.14   13.37
   1  -8  -9  473.02   15.56
  -1   8   9  475.51   12.38
  -1   8  -9  458.46   11.48
   1   8  -9  459.75   13.34
   1  -8   9  461.66   14.88
  -1  -8   9  471.72   15.09
   1  -8   9  461.63   15.14
  -1  -8   9  455.96   12.94
   1  -8 -10  176.77    8.62
   1   8 -10  161.31    7.87
   1   8 -10  165.18    8.09
  -1  -8  10  177.13    8.53
  -1  -8 -10  179.96    8.72
  -1  -8 -10  162.55    8.09
  -1  -8  10  182.12    8.49
  -1   8 -10  178.01    8.54
  -1   8 -10  169.77    8.57
  -1   8  10  172.98    8.50
  -1   8  10  173.03    8.54
   1  -8 -10  172.05    8.38
  -1  -8 -10  163.83    7.71
   1   8  10  171.10    7.82
  -1   8  10  171.32    7.84
  -1  -8 -10  176.55    7.96
  -1  -8  10  171.74    7.80
   1   8  10  175.54    7.88
  -1   8 -10  171.61    7.79
   1   8 -10  177.25    7.84
  -1   8  10  180.53    8.00
   1   8 -10  170.48    7.62
  -1  -8  10  180.33    7.98
  -1   8 -10  172.11    7.75
   1  -8 -10  182.55   10.08
  -1   8  10  170.83    7.78
  -1   8 -10  176.57    7.09
  -1   8  10  174.65    7.87
   1  -8  10  170.91    7.09
  -1  -8  10  162.46    5.06
  -1  -8 -10  171.78   10.59
   1   8  10  167.60    9.68
  -1  -8  10  176.82    9.76
  -1  -8  10  172.92    8.42
   1  -8  10  176.17    9.60
   1  -8  10  175.95    9.64
   1   8 -10  170.98    8.52
  -1   8 -11    1.77    1.77
   1  -8 -11    1.36    1.78
   1   8 -11   -0.71    1.86
  -1  -8 -11   -1.98    1.77
  -1   8  11   -0.72    1.98
  -1  -8  11    0.70    1.76
  -1   8  11    0.77    1.46
  -1   8 -11    1.57    1.55
  -1   8  11    0.92    1.37
  -1   8 -11   -0.03    1.50
  -1  -8  11   -0.70    1.43
  -1  -8  11   -1.64    1.87
  -1  -8 -11    1.93    1.44
  -1  -8 -11    0.51    1.60
   1   8  11   -2.45    1.63
  -1  -8 -11    1.40    1.34
   1   8 -11   -0.55    1.81
  -1   8  11    0.33    1.59
   1  -8  11    2.69    1.85
  -1  -8  11    3.17    1.14
   1  -8 -11    0.76    2.13
  -1  -8 -11    0.18    2.44
  -1   8 -11    1.03    1.38
  -1  -8  11    2.15    2.63
   1  -8  11    1.65    2.48
  -1  -8  11   -0.80    2.11
  -1   8  11    3.60    2.16
   1   8  11    1.05    2.65
   1  -8  11   -2.43    2.49
   1   8 -12    1.85    2.00
   1  -8 -12    3.22    2.40
  -1   8  12    0.70    1.97
  -1  -8  12    0.24    2.08
  -1  -8 -12    3.79    2.23
  -1   8 -12    9.30    2.67
  -1   8 -12   -1.85    1.90
  -1  -8 -12    1.89    1.44
  -1   8 -12    0.21    1.41
  -1   8  12    2.83    1.57
  -1  -8  12    0.40    1.63
   1   8  12    0.62    1.44
  -1  -8 -12    1.29    1.74
  -1  -8 -12    3.76    1.24
  -1   8  12    1.19    1.52
  -1  -8  12   -0.55    2.03
   1   8 -12   -0.20    1.92
  -1  -8  12    2.05    1.33
   1   8  12   -2.07    2.56
   1  -8  12    3.24    1.40
   1  -8 -12    4.52    2.24
  -1  -8  12    2.58    0.79
  -1  -8 -12    6.17    3.50
  -1   8 -12    3.32    1.52
  -1   8  12   -0.01    1.60
  -1  -8  12    3.01    2.63
  -1  -8  12    1.31    2.49
   1  -8  12    1.15    2.44
   1  -8  12    1.30    2.36
  -1   8  12    6.25    2.25
  -1   8 -13  393.11   14.57
  -1  -8 -13  365.14   14.17
   1  -8 -13  368.39   13.91
   1   8 -13  359.14   13.62
  -1   8  13  371.27   14.05
  -1  -8  13  377.81   14.07
  -1  -8  13  375.88   11.20
  -1  -8 -13  368.55   10.93
  -1   8  13  354.06   11.04
   1   8 -13  375.83   11.17
   1   8  13  364.92   11.31
  -1   8 -13  365.91   11.20
  -1  -8 -13  356.79   11.09
  -1  -8  13  362.94   11.09
  -1  -8  13  360.74   11.14
  -1   8  13  361.90   11.27
  -1  -8 -13  355.00   11.19
  -1   8 -13  368.58   11.28
  -1   8 -13  372.02   10.01
   1  -8  13  368.19   10.01
  -1   8  13  370.29   13.22
   1  -8 -13  395.54   16.21
  -1  -8 -13  407.29   17.41
   1   8  13  381.51   15.59
  -1   8  13  361.75   12.94
  -1  -8  13  383.71   14.19
   1  -8  13  392.78   15.72
   1  -8  13  391.10   15.75
  -1  -8  13  373.84   15.40
   1   8 -14    0.57    2.63
  -1  -8 -14   -0.38    2.09
  -1   8 -14   -0.09    2.33
  -1  -8  14   -0.66    2.29
   1  -8 -14    0.69    2.32
  -1   8  14   -2.37    2.77
  -1  -8 -14   -1.07    1.75
  -1   8 -14    2.63    1.62
  -1   8 -14   -1.42    1.90
  -1   8  14    0.33    1.73
   1   8 -14   -2.48    1.68
   1   8  14    1.17    1.37
  -1  -8  14    1.21    1.39
  -1  -8  14    1.37    1.33
  -1  -8 -14   -0.12    1.55
  -1   8  14    0.64    1.42
   1  -8 -14    2.19    2.79
  -1   8 -14    2.16    1.34
  -1   8  14    2.91    2.60
   1  -8  14    0.67    1.28
  -1  -8 -14    3.08    2.70
  -1   8  14    2.19    2.04
   1   8  14    4.26    3.11
  -1  -8  14   -2.46    2.56
   1  -8  14    1.11    2.52
  -1  -8  14    3.28    2.53
   1  -8  14    0.80    2.56
  -1   8  15   64.66    6.53
   1  -8 -15   70.70    6.53
   1   8 -15   69.04    6.56
  -1  -8 -15   68.75    6.87
  -1   8 -15   70.16    7.17
  -1   8  15   62.03    4.79
  -1  -8  15   69.75    4.90
   1   8  15   66.46    4.87
  -1   8  15   73.20    5.07
  -1   8 -15   68.13    4.90
  -1  -8 -15   73.06    4.87
   1   8 -15   72.91    5.01
  -1   8 -15   63.81    4.71
   1   8  15   76.32    7.57
  -1  -8 -15   72.66    8.36
  -1   8  15   85.40    6.96
   1  -8 -15   61.96    6.93
  -1   8 -15   63.26    4.15
   1  -8  15   77.71    7.71
   1   8  15   70.43    5.29
  -1  -8 -15   68.49    5.16
  -1  -8  15   79.42    7.09
  -1  -8  15   70.10    7.36
   1  -8  15   67.28    6.97
  -1  -8 -16   90.63    8.50
   1   8 -16   94.97    8.14
  -1   8 -16  109.93    8.94
   1  -8 -16  102.04    8.52
   1   8  16  103.75    5.84
   1   8 -16  113.89    6.07
  -1   8  16  105.95    5.97
  -1   8  16   91.88    5.63
  -1  -8  16  103.55    5.90
  -1   8 -16   90.31    5.44
  -1  -8 -16  100.60    5.66
  -1   8 -16  100.38    5.69
   1  -8 -16  111.40    9.32
  -1   8  16  101.53    7.68
   1   8  16  107.43    9.20
  -1  -8 -16  108.66    9.99
  -1   8 -16  104.91    5.04
   1  -8  16   94.61    8.48
   1  -8  16  101.13    8.87
   1   8  16  114.02    6.98
  -1  -8 -16  110.17    6.41
  -1  -8  16  111.20    9.31
  -1  -8  16  103.83    8.37
  -1  -8 -17   77.25    7.69
   1   8 -17   65.31    7.11
  -1   8 -17   69.29    7.86
   1  -8 -17   61.27    6.94
  -1  -8 -17   63.20    4.50
  -1  -8  17   68.64    4.81
  -1   8 -17   58.05    4.26
   1   8  17   74.90    4.95
  -1   8 -17   69.26    4.61
   1   8 -17   75.89    4.85
  -1   8  17   68.66    4.72
  -1   8  17   60.92    4.49
   1   8  17   68.77    8.09
  -1   8  17   82.17    7.37
  -1   8 -17   72.85    4.06
   1  -8 -17   78.87    8.26
  -1  -8 -17   88.53    9.31
   1  -8  17   78.27    8.09
   1   8  17   74.46    5.90
  -1  -8  17   77.10    8.31
  -1  -8  17   67.03    7.13
   1  -8  17   75.14    8.08
  -1  -8 -17   76.39    5.41
  -1   8 -18    2.46    2.79
   1  -8 -18   -2.15    2.63
   1   8 -18   -0.56    2.52
   1   8  18   -0.75    2.01
  -1  -8 -18   -2.88    3.14
   1   8  18    1.77    1.30
  -1   8 -18   -0.66    1.48
   1   8 -18    1.35    1.32
   1  -8  18    0.23    1.34
   1  -8 -18    2.25    1.32
  -1   8  18   -1.34    1.44
  -1   8  18    7.49    3.50
  -1  -8 -18    3.27    3.65
   1  -8 -18    4.68    4.02
   1   8  18    4.24    3.41
  -1  -8 -18    1.98    1.42
   1  -8  18   10.37    4.26
  -1  -8  18    1.66    2.84
   1  -8  18   -1.95    3.34
  -1  -8  18    5.56    2.87
  -1  -8 -19  147.59   11.16
   1   8 -19  138.42   10.55
  -1   8 -19  153.75   11.43
   1  -8 -19  143.73   10.83
  -1   8  19  137.77    6.16
   1  -8  19  136.42    6.12
   1   8  19  142.70    6.28
  -1   8  19  147.99   10.19
  -1  -8 -19  141.01   12.14
   1  -8 -19  149.63   11.95
   1   8  19  143.84   11.27
  -1  -8  19  146.02   11.54
  -1  -8  19  139.98   10.54
   1   8  19  127.71    8.25
   1  -8  19  149.38   11.87
   1  -8  19  144.26   11.21
  -1  -8 -19  145.47    7.16
  -1  -8 -20  143.92   11.42
   1   8 -20  163.43   12.01
  -1   8 -20  162.19   12.12
   1  -8 -20  147.22   11.46
  -1   8  20  146.83   10.41
   1   8  20  156.21   12.29
   1  -8 -20  161.27   12.45
   1   8  20  135.07    8.82
   1  -8  20  161.00   12.66
   1  -8  20  148.71   11.70
  -1  -8  20  142.45   11.93
  -1  -8  20  160.04   11.74
   1  -8 -21    3.30    2.82
   1   8 -21    8.64    4.04
  -1  -8 -21   -2.76    3.38
  -1   8 -21    1.97    2.89
   1   8  21    4.90    3.90
  -1   8  21    4.61    3.37
  -1  -8  21    6.98    4.36
  -1  -8  21    5.32    3.09
   1  -8  21    4.73    3.69
   1  -8  21    9.58    4.70
   1   8  21    2.20    2.09
  -1   8 -22    2.65    2.81
  -1  -8 -22    6.37    3.61
   1  -8 -22    5.69    3.64
   1   8 -22    0.00    2.83
  -1   8  22    9.27    3.84
   1   8  22    7.45    4.44
  -1  -8  22    9.45    3.87
  -1  -8  22    0.99    3.03
   1  -8  22    4.29    3.36
   1  -8  22    7.12    3.46
   1   8  22    6.88    3.01
  -1   8 -23   61.72    8.42
  -1  -8 -23   53.74    7.87
   1   8 -23   50.64    7.67
   1  -8 -23   63.73    8.80
  -1   8  23   55.79    7.27
   1   8  23   61.84    8.41
  -1  -8  23   71.32    8.72
   1   8  23   56.37    6.30
   1  -8  23   50.70    7.88
  -1  -8  23   61.37    8.77
   1  -8  23   63.34    8.55
  -1  -8 -24    1.48    3.40
  -1   8 -24    5.10    4.34
   1   8 -24   -5.41    4.49
  -1   8  24    5.10    3.72
   1  -8 -24   -0.61    3.03
   1   8  24   -1.28    4.29
  -1   8  24   -7.03    4.03
  -1  -8  24   -0.32    4.31
  -1  -8  24   -0.03    2.97
   1  -8  24   -0.49    3.81
   1  -8  24   -2.90    3.42
   1   8 -25   -4.90    3.91
  -1   8 -25    0.57    3.54
   1  -8 -25   -1.11    3.68
  -1   8  25    1.98    2.47
  -1  -8 -25   -0.59    3.42
   1   8  25    2.44    4.14
  -1   8  25   -0.20    3.08
   1  -8  25    0.70    3.55
   1  -8  25    3.51    3.42
  -1  -8  25   -3.90    3.61
  -1  -8  25    0.59    3.71
   1   8 -26   -0.16    3.55
  -1  -8 -26   -6.74    4.32
   1  -8 -26   -5.78    4.07
  -1   8 -26   -1.25    4.07
  -1   8  26    4.52    3.32
  -1   8  26    7.53    3.79
   1   8  26    1.58    3.72
   1  -8  26   -4.27    4.34
  -1  -8  26   10.18    4.95
   1  -8  26   -2.17    3.59
  -1  -8  26    1.76    3.28
   1  -8 -27   -0.52    4.47
  -1   8 -27    4.22    4.24
  -1   8  27    7.23    4.11
   1   8 -27    1.46    3.09
  -1  -8 -27    4.37    4.15
   1   8  27    9.60    5.33
  -1  -8  27    3.66    3.46
   1  -8  27   -5.16    4.61
  -1  -8  27    0.77    4.99
   1  -8  27    2.81    3.99
  -1   8  28    9.58    3.94
  -1   8 -28    7.48    4.49
  -1  -8 -28    6.46    4.69
   1   8 -28   13.92    5.53
   1  -8 -28   12.83    5.46
   1   8  28   15.70    6.16
  -1  -8  28   14.18    5.89
   1  -8  28    8.74    4.53
   1  -8  28   16.21    5.92
   1   8  29    3.99    5.11
  -1  -8  29    0.06    4.71
   1   8  30   13.12    5.67
   1   9   0   -1.19    2.17
  -1  -9   0    2.32    1.90
  -1   9   0    0.67    0.65
  -1  -9   0    1.54    0.64
  -1   9   0   -0.19    1.60
   1  -9   0    3.03    1.57
   1   9   0   -0.44    1.75
  -1  -9   0   -0.69    1.56
  -1   9   0    1.54    1.50
  -1   9   0   -1.24    1.71
  -1  -9   0    1.10    1.78
   1   9   0    0.68    2.05
   1  -9   0    0.52    2.14
   1  -9   0    0.81    1.86
  -1  -9   0   -0.03    1.75
   1   9   0    0.33    1.08
  -1   9   0   -2.06    1.67
   1  -9   0    0.40    1.44
   1  -9   0   -0.90    1.73
  -1  -9   0    0.95    1.42
   1   9   0   -0.28    1.19
  -1  -9   0    0.75    1.75
   1   9   0    0.54    1.72
   1  -9  -1   -0.40    1.59
  -1   9   1    4.09    2.28
  -1   9   1    3.11    0.91
  -1  -9   1    2.70    0.70
  -1  -9   1    2.19    1.80
   1  -9   1    1.75    1.75
   1   9  -1    6.63    2.46
  -1   9  -1    3.52    2.45
  -1  -9  -1    3.28    1.83
   1   9   1    1.44    2.29
  -1   9  -1    2.88    1.77
  -1  -9  -1    2.75    1.90
  -1  -9   1    4.77    1.78
  -1  -9  -1    5.44    2.17
   1   9   1    1.90    1.90
  -1   9   1    1.67    1.84
  -1   9   1    2.09    1.46
  -1   9  -1    2.66    1.81
  -1  -9   1    3.73    2.01
   1   9   1    2.57    1.96
   1   9  -1    3.53    1.74
   1   9  -1    1.87    1.50
   1  -9  -1    2.35    1.76
   1   9   1    4.23    2.00
  -1  -9  -1    3.12    1.95
  -1  -9  -1    3.01    1.94
   1  -9   1    2.11    1.52
   1  -9  -1    5.01    1.77
  -1  -9   1    3.00    2.00
   1  -9   1    1.46    1.88
   1   9  -1    2.70    1.52
  -1  -9   1    5.41    1.84
   1  -9  -1    5.16    1.72
  -1   9  -1    1.85    1.54
   1   9  -1    1.52    2.00
  -1  -9   1    2.20    1.89
  -1  -9   1    2.23    1.28
   1   9  -1    4.43    1.64
   1  -9   1    3.34    1.62
  -1   9   1    1.51    1.51
   1   9   1    3.71    1.20
  -1  -9  -1    1.03    1.50
   1  -9  -1    1.64    2.05
   1   9   1    2.30    1.24
   1   9   1    5.08    2.37
  -1  -9   2   90.89    6.27
  -1  -9   2   90.96    3.13
   1   9   2   94.18    6.57
  -1   9   2   92.76    6.28
  -1   9   2   95.28    3.64
  -1   9  -2   94.08    6.41
   1   9  -2   85.40    6.16
   1  -9  -2  103.84    6.51
  -1   9   2   91.70    3.54
   1  -9   2   97.75    6.37
  -1  -9   2   92.52    3.23
  -1  -9  -2   93.83    6.65
   1   9   2   94.92    6.19
  -1  -9   2   93.31    6.06
  -1  -9   2   96.19    6.26
  -1  -9  -2   96.60    6.18
   1   9  -2   96.01    6.20
  -1  -9  -2   98.16    6.32
   1   9   2   95.64    6.16
   1   9  -2   96.32    6.19
  -1   9  -2   98.27    6.42
  -1   9   2  100.46    6.49
  -1   9   2   92.97    6.30
  -1   9  -2   92.36    6.18
  -1  -9  -2   94.84    6.56
   1   9   2   94.18    6.29
  -1  -9   2   95.91    6.29
   1  -9   2   90.31    5.60
   1  -9  -2   95.09    6.40
  -1  -9  -2  101.12    6.66
   1  -9  -2   96.27    6.22
  -1  -9  -2   86.86    6.23
  -1  -9   2   90.13    5.07
   1   9   2   89.70    6.18
   1   9   2   99.47    5.56
   1  -9  -2   88.57    5.18
   1  -9   2   95.78    5.91
  -1  -9   2   95.63    5.38
  -1   9  -2   96.45    6.27
   1   9  -2   92.20    6.44
  -1   9   2   93.67    5.28
   1   9  -2   99.01    5.24
   1   9  -2   95.68    5.31
  -1  -9   2   95.78    6.69
   1   9   2   92.68    4.25
   1  -9   2   93.69    6.27
  -1   9   2   92.19    6.21
   1  -9  -2   89.58    6.18
   1   9   3   28.85    4.03
   1  -9  -3   34.65    3.92
  -1  -9  -3   29.27    3.75
  -1  -9   3   32.16    4.06
  -1   9   3   33.43    4.09
   1   9  -3   28.12    3.81
  -1  -9   3   29.00    2.08
  -1  -9   3   31.12    2.20
   1  -9   3   31.51    3.93
  -1   9  -3   29.10    3.69
  -1   9   3   27.33    2.23
   1   9  -3   27.92    2.10
   1  -9  -3   27.26    2.29
  -1   9   3   28.31    2.31
  -1   9  -3   34.29    3.77
   1   9   3   30.89    3.58
  -1   9   3   30.43    3.80
  -1   9  -3   30.76    3.86
   1   9   3   30.01    3.82
  -1  -9  -3   28.54    3.71
  -1  -9  -3   29.37    3.59
  -1   9   3   31.92    3.85
   1   9  -3   35.67    4.16
   1   9  -3   28.20    3.46
  -1  -9   3   30.92    4.07
  -1  -9   3   28.90    3.51
   1   9   3   32.07    4.06
  -1  -9   3   30.35    3.87
   1  -9  -3   24.61    3.49
  -1  -9  -3   36.69    4.32
   1  -9  -3   30.58    3.82
  -1  -9  -3   32.35    4.30
   1  -9   3   28.27    3.29
   1  -9  -3   29.56    3.17
  -1   9   3   28.78    3.78
   1   9  -3   29.17    3.19
   1   9   3   30.09    3.20
  -1  -9   3   27.79    3.16
   1   9   3   27.35    2.28
   1  -9  -3   31.92    3.14
   1   9  -3   28.70    3.04
  -1   9  -3   25.82    3.63
   1  -9   3   25.36    3.49
  -1  -9   3   26.25    3.28
  -1   9   3   29.46    3.14
  -1  -9  -3   32.31    4.01
  -1   9   3   27.08    3.66
  -1  -9   3   27.87    3.93
   1   9   3   30.79    3.97
  -1   9  -3   30.48    3.77
   1  -9  -3   28.80    4.02
  -1  -9   4   52.46    5.18
  -1  -9   4   49.80    2.98
  -1   9   4   51.59    3.23
   1   9   4   51.61    5.09
  -1   9   4   53.19    5.03
   1  -9   4   51.92    4.97
  -1   9   4   51.31    3.25
  -1   9  -4   47.53    4.86
  -1  -9   4   50.33    2.97
  -1  -9  -4   50.71    5.14
   1  -9  -4   50.31    3.25
   1   9  -4   54.50    5.35
   1   9  -4   51.44    3.03
   1  -9  -4   51.81    4.94
   1   9  -4   53.23    4.76
  -1   9  -4   49.54    4.73
   1   9   4   54.69    4.74
  -1  -9  -4   46.96    4.55
  -1  -9   4   52.38    4.72
   1   9   4   52.15    4.68
   1   9  -4   49.79    4.53
  -1  -9   4   58.60    4.87
  -1  -9  -4   56.38    4.90
  -1   9  -4   56.94    5.00
  -1   9   4   45.03    4.30
  -1   9   4   51.98    4.71
   1   9   4   54.32    5.09
  -1  -9  -4   57.57    5.48
   1  -9  -4   53.32    4.25
  -1   9   4   53.05    4.89
  -1   9  -4   49.11    4.26
   1  -9   4   46.88    4.17
  -1  -9  -4   51.05    5.01
   1  -9  -4   49.26    4.56
  -1  -9  -4   53.98    4.99
   1  -9  -4   50.67    3.99
   1  -9  -4   48.63    4.89
   1   9   4   48.56    4.75
  -1   9   4   56.89    5.03
  -1   9   4   53.08    4.07
  -1   9  -4   49.57    4.59
  -1  -9   4   54.71    5.12
  -1   9  -4   56.76    4.95
   1   9   4   56.90    4.62
  -1  -9   4   53.84    4.19
   1   9  -4   49.51    3.97
   1   9   4   51.58    4.94
  -1  -9   4   58.16    4.71
   1   9  -4   53.52    4.46
   1  -9   4   55.15    5.02
   1  -9   5   10.73    2.72
   1   9  -5   11.18    3.12
  -1   9   5   12.21    2.98
   1   9  -5   11.29    1.68
  -1   9   5   11.57    1.84
  -1   9   5   10.74    1.74
   1  -9  -5    9.14    1.76
   1   9   5   10.50    2.91
  -1  -9   5   10.66    1.74
   1   9  -5   11.77    2.54
  -1  -9   5   13.53    1.87
  -1  -9   5   12.65    2.99
  -1   9  -5    6.21    2.47
   1   9  -5   13.20    2.60
  -1  -9   5   14.28    3.03
  -1  -9   5   13.09    2.46
  -1  -9  -5   11.39    2.48
  -1   9  -5   11.83    2.53
  -1   9  -5   13.11    2.52
   1   9   5   10.98    2.41
   1   9   5   12.43    2.32
  -1   9   5   15.20    2.84
  -1  -9  -5    8.34    2.13
  -1   9   5   11.93    2.60
   1   9  -5   11.22    2.27
   1   9   5   12.59    3.02
   1  -9  -5   13.48    2.30
   1  -9  -5   11.09    2.35
  -1   9   5   12.94    2.75
  -1  -9  -5   14.38    3.28
   1  -9   5    9.06    2.14
   1   9   5   10.01    2.46
  -1   9  -5   13.97    2.61
  -1  -9  -5    9.40    2.74
   1  -9  -5   13.87    3.17
  -1  -9   5   10.21    2.69
  -1   9  -5   10.62    2.67
  -1  -9   5   12.78    2.57
  -1   9   5    9.12    2.82
   1  -9   5   11.42    2.89
  -1  -9   5    7.35    2.51
  -1   9  -5   11.92    2.47
   1  -9  -5   14.07    2.32
   1   9   5    9.55    2.75
  -1   9   5   12.06    2.01
   1   9  -5   13.00    2.22
  -1  -9  -5   10.58    2.62
  -1  -9   6  354.24    9.25
  -1  -9  -6  349.39    9.52
  -1  -9  -6  338.63    9.26
   1   9  -6  351.31   13.00
   1  -9  -6  343.61    9.55
   1   9   6  364.29   13.47
  -1   9   6  341.93    9.36
  -1   9   6  357.91    9.72
  -1   9   6  359.83   12.90
   1   9  -6  351.29    9.13
  -1  -9   6  357.78    9.14
  -1   9  -6  355.33   11.97
  -1  -9   6  355.38   11.81
   1   9  -6  354.14   11.68
  -1   9  -6  355.03   11.74
   1   9   6  340.52   11.47
   1   9  -6  351.68   11.61
  -1  -9  -6  349.39   11.75
   1   9   6  348.56   11.69
  -1  -9   6  355.87   11.77
  -1  -9  -6  339.31   11.58
  -1   9   6  351.18   11.79
  -1   9   6  371.84   12.18
   1   9   6  358.86   12.93
   1  -9   6  340.65   10.55
  -1  -9  -6  352.80   12.99
   1  -9  -6  365.47   12.88
  -1  -9  -6  355.21   13.53
   1  -9  -6  349.03   10.52
   1   9   6  359.76   12.93
  -1   9   6  364.79   12.80
   1  -9  -6  359.96   10.58
  -1   9  -6  346.36   10.66
  -1  -9  -6  361.73   13.11
  -1   9   6  343.57   10.13
   1  -9   6  370.18   12.68
   1   9  -6  347.84   11.91
  -1  -9   6  354.00   12.12
   1   9  -6  356.26   10.81
  -1  -9   6  361.82   10.66
  -1   9   7   40.00    3.64
  -1  -9  -7   37.37    3.49
  -1   9   7   39.42    3.51
  -1  -9   7   39.42    3.45
  -1  -9  -7   36.25    3.33
   1  -9  -7   39.09    3.72
  -1  -9   7   38.18    3.58
   1   9   7   37.76    4.97
  -1   9   7   40.98    4.87
   1   9  -7   33.79    3.22
  -1  -9  -7   38.86    4.18
  -1   9   7   42.52    4.40
  -1  -9   7   39.77    4.35
   1   9  -7   36.64    3.94
  -1   9  -7   38.54    4.18
   1   9   7   37.83    4.00
  -1   9  -7   36.54    4.01
  -1  -9   7   43.33    4.25
   1   9  -7   34.06    3.96
  -1   9   7   35.79    4.06
   1   9   7   34.44    3.91
  -1  -9  -7   37.11    4.04
  -1   9  -7   41.37    3.91
  -1  -9  -7   40.26    5.22
   1  -9  -7   46.58    5.10
   1  -9  -7   41.61    3.76
  -1   9   7   43.95    3.88
  -1  -9  -7   36.32    4.72
  -1  -9  -7   35.78    4.53
   1  -9  -7   42.55    3.73
   1   9   7   35.26    4.56
   1  -9   7   40.10    3.86
  -1   9   7   33.95    4.21
  -1  -9   7   39.85    4.54
   1   9  -7   38.20    3.93
   1  -9   7   37.72    4.47
   1   9   7   31.22    4.33
  -1  -9   7   38.07    3.84
  -1   9   7   41.73    3.90
  -1   9  -8  101.20    5.88
  -1  -9   8   99.12    5.73
  -1   9   8  106.84    7.63
   1   9  -8   92.74    5.43
  -1   9   8   93.60    5.65
   1  -9  -8  100.85    5.90
  -1  -9  -8   98.24    5.73
  -1   9   8   96.35    5.77
   1   9  -8   88.39    5.24
  -1  -9  -8   94.23    5.71
  -1  -9   8   99.05    5.76
  -1   9  -8   99.10    5.70
   1  -9  -8   94.27    5.58
   1   9   8  100.74    7.91
   1   9  -8   95.71    6.16
   1   9   8   86.78    5.86
   1   9  -8   92.17    6.06
  -1   9   8   93.31    6.23
  -1  -9   8   92.04    6.17
  -1   9  -8  101.02    6.43
   1   9   8   94.17    6.32
  -1   9  -8   96.25    6.39
  -1  -9  -8   91.55    6.09
  -1  -9  -8   89.95    6.06
  -1  -9   8  104.04    6.47
  -1   9   8   95.37    6.23
   1  -9   8   89.90    5.38
  -1  -9  -8  102.73    7.37
  -1   9  -8   88.73    5.37
   1   9   8  101.99    7.50
   1  -9  -8  101.37    5.93
  -1   9   8   98.34    5.82
  -1  -9  -8  104.10    7.89
   1  -9  -8  103.90    5.95
  -1   9   8   97.71    5.78
   1  -9  -8  100.88    7.41
  -1  -9   8  103.79    6.31
   1   9  -8  100.98    6.18
  -1  -9   8   93.67    6.78
   1  -9   8  113.49    7.61
  -1  -9  -9    6.01    1.99
  -1  -9   9    2.72    1.47
   1   9  -9    1.44    1.40
   1  -9  -9    2.86    1.38
  -1  -9   9    3.02    1.52
   1   9  -9    3.18    1.66
  -1  -9  -9    2.90    1.69
   1   9   9    5.29    2.92
  -1   9   9    2.11    2.37
  -1   9   9    2.90    1.54
  -1   9  -9    2.74    1.66
  -1   9   9    1.95    1.43
  -1   9  -9    5.53    1.89
   1  -9  -9    3.38    1.74
  -1   9   9    5.82    1.78
  -1   9   9    2.98    1.73
   1   9   9    0.95    1.69
  -1  -9  -9    3.07    1.77
  -1  -9   9    3.87    1.65
  -1  -9  -9    3.31    1.55
  -1   9  -9    3.54    1.58
   1   9  -9    2.21    1.41
   1   9  -9    1.09    1.80
  -1  -9   9    0.93    1.86
   1   9   9    3.25    1.44
  -1   9  -9    1.21    1.67
  -1   9   9    3.44    1.55
  -1   9  -9    3.66    1.65
   1  -9  -9    0.41    2.55
  -1  -9  -9    9.19    3.52
   1  -9   9    2.25    1.45
  -1  -9  -9   -0.44    2.64
  -1  -9   9    4.82    1.45
   1  -9   9    3.46    2.29
   1   9   9    1.75    2.16
  -1  -9   9    3.87    1.81
  -1   9   9    3.73    1.52
  -1  -9   9    2.15    2.01
   1  -9   9    1.66    2.13
   1   9  -9    3.46    1.90
  -1   9  10   16.31    2.79
  -1  -9  10   12.41    2.41
  -1  -9 -10   12.75    2.28
   1   9 -10   12.07    2.50
   1   9 -10   15.65    2.57
  -1   9 -10   12.34    2.34
  -1   9  10   16.09    3.79
  -1  -9  10   17.14    2.97
  -1   9  10   15.82    3.00
   1   9  10   17.95    3.85
   1  -9 -10   17.39    3.25
   1  -9 -10   15.77    2.50
  -1   9 -10   17.21    3.01
  -1  -9 -10   11.08    2.59
   1   9  10   17.70    2.93
  -1  -9  10   14.80    2.50
  -1   9 -10   11.86    2.56
  -1  -9 -10   14.90    2.57
   1   9 -10   12.38    2.44
   1   9  10   14.77    2.70
  -1  -9 -10   15.87    2.73
  -1   9  10   13.04    2.36
  -1   9 -10   14.44    2.69
   1   9 -10   17.99    2.98
  -1  -9  10   14.43    2.60
  -1   9  10   13.38    2.42
  -1   9 -10   13.62    2.38
   1  -9 -10   17.90    3.79
  -1   9  10   17.38    3.00
  -1  -9  10   13.93    1.85
  -1  -9 -10   11.99    3.74
   1  -9  10   16.02    2.49
   1   9 -10   13.51    2.61
   1   9  10   18.97    4.00
  -1  -9  10   18.50    3.84
  -1  -9  10   14.41    3.05
  -1   9  10   16.16    2.83
   1  -9  10   12.48    2.98
   1  -9  10   14.90    3.42
   1   9 -11   -1.10    1.71
  -1   9 -11    1.72    1.85
   1  -9 -11    0.49    1.67
  -1  -9 -11    0.03    2.18
  -1   9  11    5.38    3.31
   1   9  11    0.91    2.88
  -1   9  11   -1.41    2.06
  -1  -9  11    2.06    2.12
  -1   9 -11   -1.25    1.60
   1   9  11    0.01    1.51
   1   9 -11    2.03    1.67
   1   9  11   -0.59    1.83
  -1   9 -11   -0.10    1.58
  -1  -9  11   -2.06    1.61
  -1  -9 -11    3.26    1.76
  -1   9  11    0.12    1.66
   1   9 -11    0.55    1.64
  -1   9  11    0.58    1.57
  -1  -9 -11    0.02    1.69
  -1  -9  11    2.41    1.57
   1  -9 -11   -0.04    2.69
   1  -9  11   -1.00    1.40
  -1  -9  11   -0.30    1.17
  -1  -9 -11   -0.62    2.46
  -1   9  11    1.82    1.81
  -1   9 -11    1.07    1.56
  -1   9  11    0.05    1.71
   1   9  11    6.57    2.74
   1  -9  11   -3.47    2.81
  -1  -9  11    1.59    2.47
   1  -9  11    1.73    2.25
  -1  -9  11   -1.66    1.96
  -1   9 -12   13.59    3.27
   1  -9 -12   14.03    3.17
  -1  -9  12   15.07    3.23
  -1   9  12   10.13    2.95
   1   9 -12   13.51    2.89
  -1  -9 -12   13.33    3.01
  -1  -9 -12   10.38    2.34
   1   9  12   15.15    2.72
  -1   9 -12   13.18    2.54
  -1   9  12   14.26    2.80
  -1  -9 -12   12.10    2.51
  -1  -9  12   15.08    2.73
   1   9 -12   15.24    2.90
  -1   9  12   11.69    2.60
  -1  -9 -12   10.17    2.41
  -1   9 -12   11.01    2.42
  -1  -9  12   12.93    2.72
  -1  -9 -12    8.72    3.61
   1  -9 -12   10.46    3.33
  -1   9 -12   14.25    2.54
  -1   9  12   12.19    2.66
  -1  -9  12   16.52    1.82
   1  -9  12   15.50    2.53
   1   9  12   15.27    3.80
   1  -9  12   17.30    4.19
  -1  -9  12   23.27    4.72
  -1   9  12   10.13    3.02
   1  -9  12   11.80    3.40
  -1  -9  12   16.09    3.48
   1  -9 -13   25.22    4.07
  -1  -9 -13   31.92    4.51
  -1   9  13   28.28    4.30
  -1   9 -13   29.47    4.18
  -1  -9  13   29.00    4.09
   1   9 -13   20.54    3.49
  -1  -9 -13   26.64    3.46
  -1   9 -13   23.79    3.45
   1   9 -13   24.75    3.19
  -1  -9 -13   29.33    3.40
  -1  -9 -13   23.97    3.21
  -1   9 -13   24.53    3.23
  -1  -9  13   25.23    3.30
  -1   9  13   30.44    3.73
   1   9  13   28.06    3.63
  -1   9  13   25.12    3.32
  -1  -9  13   25.53    3.41
  -1  -9  13   22.14    3.18
   1  -9 -13   26.28    4.71
  -1   9  13   29.56    4.02
  -1  -9  13   27.21    1.90
  -1  -9 -13   28.89    5.57
   1  -9  13   28.13    3.18
  -1   9 -13   26.22    2.91
   1  -9  13   28.53    4.64
  -1   9  13   28.50    3.87
   1   9  13   32.05    5.15
  -1  -9  13   25.40    4.10
   1  -9  13   25.83    4.49
  -1  -9  13   26.72    4.34
   1   9 -14   92.20    7.26
   1  -9 -14  106.34    7.78
  -1  -9 -14   88.82    7.48
  -1   9  14   94.49    7.62
  -1   9 -14  103.82    7.95
  -1   9 -14   93.84    6.08
  -1  -9  14   93.03    5.98
  -1   9  14   95.67    6.21
  -1   9  14   98.85    6.17
   1   9  14   96.04    6.20
  -1  -9 -14   94.42    5.96
  -1  -9 -14   96.05    6.17
   1   9 -14  101.85    6.25
  -1   9 -14   93.79    6.17
   1  -9  14   98.76    5.44
  -1  -9 -14  102.95    9.37
   1   9  14  109.66    8.73
  -1   9 -14   93.97    5.29
  -1   9  14  109.29    7.53
   1  -9 -14  109.82    9.25
  -1  -9  14  102.19    7.92
   1  -9  14  108.07    8.85
  -1  -9  14  101.98    8.74
   1  -9  14   94.16    8.27
   1  -9 -15   -0.45    2.21
   1   9 -15   -3.16    3.20
  -1  -9 -15   -0.94    2.46
  -1   9 -15    0.95    2.39
  -1   9 -15   -1.62    1.53
  -1  -9  15    0.24    1.49
  -1   9 -15   -4.56    2.29
  -1   9  15   -0.61    1.65
  -1  -9 -15    1.47    1.58
  -1   9  15   -0.83    1.47
   1   9  15    0.57    1.52
   1   9 -15   -0.02    1.53
  -1  -9 -15   -0.26    2.99
   1  -9 -15    1.04    2.75
   1  -9  15   -1.59    1.66
   1   9  15   -4.02    3.21
   1  -9  15    1.61    3.21
  -1  -9  15    0.77    2.87
   1  -9  15   -5.08    3.49
  -1  -9  15   -0.96    2.39
  -1   9  15    0.85    2.26
  -1   9 -16   20.19    4.25
  -1  -9 -16   23.44    4.51
   1   9  16   19.57    3.24
   1  -9 -16   25.85    4.57
   1   9 -16   21.76    4.23
  -1  -9  16   20.39    3.06
  -1   9  16   19.45    3.10
  -1   9  16   24.14    3.21
   1   9  16   21.47    3.12
   1   9 -16   17.87    2.65
  -1   9 -16   15.42    2.59
  -1   9 -16   18.87    2.79
  -1  -9 -16   17.50    2.78
   1  -9 -16   23.98    4.86
  -1   9  16   20.31    3.73
   1   9  16   25.66    5.16
  -1  -9 -16   23.08    5.57
   1  -9  16   17.97    4.05
  -1  -9 -16   18.56    3.18
  -1  -9  16   16.81    3.88
   1  -9  16   23.55    5.10
  -1  -9  16   15.39    4.08
   1   9 -17    6.84    3.28
  -1  -9 -17    2.55    2.54
   1   9  17    3.31    2.04
   1  -9 -17    7.97    2.77
  -1   9 -17    6.99    2.99
  -1  -9  17    8.90    2.28
   1   9  17    4.58    1.82
   1   9 -17    7.57    1.95
  -1   9  17    2.28    1.63
  -1   9  17    4.49    1.54
  -1   9 -17    3.33    1.70
  -1   9  17    5.00    2.56
   1  -9 -17    5.23    3.42
   1   9  17   13.39    4.14
  -1  -9 -17    6.09    4.55
   1  -9  17    1.95    3.03
   1  -9  17    4.24    3.66
  -1  -9  17    6.34    3.66
  -1  -9  17   12.36    4.06
  -1  -9 -17    7.64    2.35
  -1   9 -18   -1.33    2.37
   1  -9 -18   -1.30    2.66
   1   9 -18   -0.18    2.52
  -1  -9 -18   -1.07    3.54
   1   9  18   -3.41    2.27
   1   9  18   -1.45    1.71
  -1   9  18   -1.54    1.80
  -1   9 -18   -0.05    1.41
   1   9 -18    0.95    1.54
  -1  -9 -18    1.40    3.25
   1  -9 -18   -0.77    3.11
  -1   9  18    1.34    2.55
   1   9  18    1.72    4.00
  -1  -9  18   -3.93    3.50
  -1  -9 -18   -1.06    1.87
  -1  -9  18    1.54    2.53
   1  -9  18   -0.91    3.17
   1  -9  18    2.27    3.57
   1  -9 -19   14.71    4.11
   1   9 -19   21.39    4.80
  -1  -9 -19   18.14    4.70
  -1   9 -19   13.95    4.38
   1   9  19   15.92    3.27
   1  -9  19   15.81    2.50
  -1   9  19   12.83    2.35
   1   9  19   18.27    2.69
  -1  -9 -19   18.29    5.59
   1  -9 -19   17.02    4.15
   1   9  19   22.45    5.37
  -1   9  19   13.94    4.03
   1  -9  19   19.57    5.20
  -1  -9 -19   16.06    2.78
   1  -9  19   22.16    5.34
  -1  -9  19   11.57    4.08
  -1  -9  19   14.63    4.27
  -1   9 -20    3.65    2.98
   1   9  20    1.00    2.09
  -1  -9 -20   -1.00    3.75
   1   9 -20   -2.42    3.14
   1  -9 -20    2.68    2.54
  -1   9  20    7.52    3.56
   1   9  20    3.09    3.64
  -1  -9 -20    4.97    3.76
   1  -9 -20   -0.33    3.70
   1  -9  20    0.82    3.09
  -1  -9  20    7.96    3.84
  -1  -9  20    1.21    2.99
   1  -9  20    5.74    4.20
  -1   9 -21   -2.23    3.03
  -1  -9 -21    0.37    3.04
   1   9  21   -4.11    2.73
   1  -9 -21   -2.72    3.45
   1   9 -21    1.05    2.91
   1  -9 -21    3.13    3.78
   1   9  21    7.62    3.95
  -1   9  21    2.83    3.38
   1  -9  21    4.39    3.82
[truncated: 2,168,187 more chars]
