# Supplementary material for: Borylation Directed Borylation of Indoles Using Pyrazabole Electrophiles: A One‐Pot Route to C7‐Borylated‐Indolines
Source: Angew Chem Int Ed Engl. 2022 Jun 28;61(32):e202206230. doi: 10.1002/anie.202206230 (PMC9401042; doi:10.1002/anie.202206230)
Supplement: Supplementary file 5 — Supporting Information [file ANIE-61-0-s005.cif]

data_pj141b_reprocess
_audit_creation_date               2020-11-12
_audit_creation_method
;
Olex2 1.2
(compiled 2018.05.29 svn.r3508 for OlexSys, GUI svn.r5506)
;
_shelx_SHELXL_version_number       '2018/3'
_audit_contact_author_address      ?
_audit_contact_author_email        ?
_audit_contact_author_name         ''
_audit_contact_author_phone        ?
_publ_contact_author_id_orcid      ?
_publ_section_references
;
Dolomanov, O.V., Bourhis, L.J., Gildea, R.J, Howard, J.A.K. & Puschmann, H.
 (2009), J. Appl. Cryst. 42, 339-341.

Sheldrick, G.M. (2015). Acta Cryst. A71, 3-8.

Sheldrick, G.M. (2015). Acta Cryst. C71, 3-8.
;
_chemical_name_common              ?
_chemical_name_systematic          ?
_chemical_formula_moiety           'C2 F6 N O4 S2, C15 H18 B2 N5'
_chemical_formula_sum              'C17 H18 B2 F6 N6 O4 S2'
_chemical_formula_weight           570.11
_chemical_melting_point            ?
_chemical_oxdiff_formula           'B2 C18 F6 N5 O4 S2 H18'
_chemical_oxdiff_usercomment       '@ 120 K colourless shard'
loop_
  _atom_type_symbol
  _atom_type_description
  _atom_type_scat_dispersion_real
  _atom_type_scat_dispersion_imag
  _atom_type_scat_source
 'C' 'C' 0.0033 0.0016 'International Tables Vol C Tables 4.2.6.8 and 6.1.1.4'
 'H' 'H' 0.0000 0.0000 'International Tables Vol C Tables 4.2.6.8 and 6.1.1.4'
 'B' 'B' 0.0013 0.0007 'International Tables Vol C Tables 4.2.6.8 and 6.1.1.4'
 'F' 'F' 0.0171 0.0103 'International Tables Vol C Tables 4.2.6.8 and 6.1.1.4'
 'N' 'N' 0.0061 0.0033 'International Tables Vol C Tables 4.2.6.8 and 6.1.1.4'
 'O' 'O' 0.0106 0.0060 'International Tables Vol C Tables 4.2.6.8 and 6.1.1.4'
 'S' 'S' 0.1246 0.1234 'International Tables Vol C Tables 4.2.6.8 and 6.1.1.4'

_shelx_space_group_comment
;
The symmetry employed for this shelxl refinement is uniquely defined
by the following loop, which should always be used as a source of
symmetry information in preference to the above space-group names.
They are only intended as comments.
;
_space_group_crystal_system        'monoclinic'
_space_group_IT_number             14
_space_group_name_H-M_alt          'P 1 21/n 1'
_space_group_name_Hall             '-P 2yn'
loop_
  _space_group_symop_operation_xyz
 'x, y, z'
 '-x+1/2, y+1/2, -z+1/2'
 '-x, -y, -z'
 'x-1/2, -y-1/2, z-1/2'

_cell_length_a                     14.4558(4)
_cell_length_b                     11.4367(3)
_cell_length_c                     15.1421(4)
_cell_angle_alpha                  90
_cell_angle_beta                   109.083(3)
_cell_angle_gamma                  90
_cell_volume                       2365.82(12)
_cell_formula_units_Z              4
_cell_measurement_reflns_used      18426
_cell_measurement_temperature      120.00(11)
_cell_measurement_theta_max        28.8040
_cell_measurement_theta_min        3.8290
_shelx_estimated_absorpt_T_max     0.979
_shelx_estimated_absorpt_T_min     0.935
_exptl_absorpt_coefficient_mu      0.311
_exptl_absorpt_correction_T_max    1.00000
_exptl_absorpt_correction_T_min    0.88499
_exptl_absorpt_correction_type     multi-scan
_exptl_absorpt_process_details
;
CrysAlisPro 1.171.40.53 (Rigaku Oxford Diffraction, 2019)
Empirical absorption correction using spherical harmonics,
 implemented in SCALE3 ABSPACK scaling algorithm.
;
_exptl_absorpt_special_details     ?
_exptl_crystal_colour              'clear colourless'
_exptl_crystal_colour_lustre       clear
_exptl_crystal_colour_primary      colourless
_exptl_crystal_density_diffrn      1.601
_exptl_crystal_density_meas        ?
_exptl_crystal_density_method      ?
_exptl_crystal_description         shard
_exptl_crystal_F_000               1160
_exptl_crystal_preparation         ?
_exptl_crystal_recrystallization_method 
 'The material was recrystallised from a mixture of chlorobenzene and hexane  by vapour diffusion'
_exptl_crystal_size_max            0.22
_exptl_crystal_size_mid            0.15
_exptl_crystal_size_min            0.07
_exptl_transmission_factor_max     ?
_exptl_transmission_factor_min     ?
_diffrn_reflns_av_R_equivalents    0.0364
_diffrn_reflns_av_unetI/netI       0.0260
_diffrn_reflns_Laue_measured_fraction_full  0.998
_diffrn_reflns_Laue_measured_fraction_max  0.915
_diffrn_reflns_limit_h_max         19
_diffrn_reflns_limit_h_min         -19
_diffrn_reflns_limit_k_max         15
_diffrn_reflns_limit_k_min         -15
_diffrn_reflns_limit_l_max         20
_diffrn_reflns_limit_l_min         -20
_diffrn_reflns_number              50857
_diffrn_reflns_point_group_measured_fraction_full  0.998
_diffrn_reflns_point_group_measured_fraction_max  0.915
_diffrn_reflns_theta_full          25.242
_diffrn_reflns_theta_max           29.501
_diffrn_reflns_theta_min           3.275
_diffrn_ambient_environment        N~2~
_diffrn_ambient_temperature        120.00(11)
_diffrn_detector                   'CCD plate'
_diffrn_detector_area_resol_mean   8.0521
_diffrn_detector_type              Eos
_diffrn_measured_fraction_theta_full  0.998
_diffrn_measured_fraction_theta_max  0.915
_diffrn_measurement_details
;
List of Runs (angles in degrees, time in seconds):

  # Type    Start    End  Width  t~exp~   \w     \q     \k     \f   Frames
--------------------------------------------------------------------------
  1  \w    -83.00   2.00   1.00   10.00    --  -15.82 -61.00 -31.00   85
  2  \w    -34.00  51.00   1.00   10.00    --  -15.82  61.00 107.00   85
  3  \w    -49.00  36.00   1.00   10.00    --   17.54 -61.00 -31.00   85
  4  \w     -1.00  84.00   1.00   10.00    --   17.54  61.00 107.00   85
  5  \w    -88.00 -39.00   1.00   10.00    --  -15.82-178.00 120.00   49
  6  \w    -88.00 -35.00   1.00   10.00    --  -15.82 178.00  90.00   53
  7  \w     -2.00  87.00   1.00   10.00    --   17.54  37.00  90.00   89
  8  \w     -9.00  39.00   1.00   10.00    --   17.54  77.00 -60.00   48
  9  \w    -12.00  89.00   1.00   10.00    --   17.54  19.00 -30.00  101
 10  \w    -50.00  34.00   1.00   10.00    --   17.54 -57.00-120.00   84
 11  \w     -9.00  39.00   1.00   10.00    --   17.54  77.00-180.00   48
 12  \w     -9.00  39.00   1.00   10.00    --   17.54  77.00-120.00   48
 13  \w    -20.00  11.00   1.00   10.00    --   17.54 -99.00 150.00   31
 14  \w    -52.00  37.00   1.00   10.00    --   17.54 -37.00   0.00   89
;
_diffrn_measurement_device         'four-circle diffractometer'
_diffrn_measurement_device_type    'Xcalibur, Eos'
_diffrn_measurement_method         '\w scans'
_diffrn_orient_matrix_type        
 'CrysAlisPro convention (1999,Acta A55,543-557)'
_diffrn_orient_matrix_UB_11        -0.0045756000
_diffrn_orient_matrix_UB_12        -0.0508209000
_diffrn_orient_matrix_UB_13        -0.0279822000
_diffrn_orient_matrix_UB_21        0.0316198000
_diffrn_orient_matrix_UB_22        0.0252059000
_diffrn_orient_matrix_UB_23        -0.0220235000
_diffrn_orient_matrix_UB_31        0.0408922000
_diffrn_orient_matrix_UB_32        -0.0251549000
_diffrn_orient_matrix_UB_33        0.0344819000
_diffrn_radiation_monochromator    graphite
_diffrn_radiation_probe            x-ray
_diffrn_radiation_type             MoK\a
_diffrn_radiation_wavelength       0.71073
_diffrn_source                     'fine-focus sealed X-ray tube'
_diffrn_source_type                'Enhance (Mo) X-ray Source'
_reflns_Friedel_coverage           0.000
_reflns_Friedel_fraction_full      .
_reflns_Friedel_fraction_max       .
_reflns_number_gt                  4933
_reflns_number_total               6016
_reflns_odcompleteness_completeness  99.74
_reflns_odcompleteness_iscentric   1
_reflns_odcompleteness_theta       26.32
_reflns_special_details
;
 Reflections were merged by SHELXL according to the crystal
 class for the calculation of statistics and refinement.
 
 _reflns_Friedel_fraction is defined as the number of unique
 Friedel pairs measured divided by the number that would be
 possible theoretically, ignoring centric projections and
 systematic absences.
;
_reflns_threshold_expression       'I > 2\s(I)'
_computing_cell_refinement         'CrysAlisPro 1.171.40.53 (Rigaku OD, 2019)'
_computing_data_collection         'CrysAlisPro 1.171.40.53 (Rigaku OD, 2019)'
_computing_data_reduction          'CrysAlisPro 1.171.40.53 (Rigaku OD, 2019)'
_computing_molecular_graphics      'Olex2 (Dolomanov et al., 2009)'
_computing_publication_material    'Olex2 (Dolomanov et al., 2009)'
_computing_structure_refinement    'ShelXL (Sheldrick, 2015)'
_computing_structure_solution      'ShelXT (Sheldrick, 2015)'
_refine_diff_density_max           0.355
_refine_diff_density_min           -0.471
_refine_diff_density_rms           0.067
_refine_ls_extinction_coef         .
_refine_ls_extinction_method       none
_refine_ls_goodness_of_fit_ref     1.034
_refine_ls_hydrogen_treatment      mixed
_refine_ls_matrix_type             full
_refine_ls_number_parameters       343
_refine_ls_number_reflns           6016
_refine_ls_number_restraints       0
_refine_ls_R_factor_all            0.0496
_refine_ls_R_factor_gt             0.0368
_refine_ls_restrained_S_all        1.034
_refine_ls_shift/su_max            0.001
_refine_ls_shift/su_mean           0.000
_refine_ls_structure_factor_coef   Fsqd
_refine_ls_weighting_details      
 'w=1/[\s^2^(Fo^2^)+(0.0420P)^2^+1.2708P] where P=(Fo^2^+2Fc^2^)/3'
_refine_ls_weighting_scheme        calc
_refine_ls_wR_factor_gt            0.0866
_refine_ls_wR_factor_ref           0.0931
_refine_special_details            ?
_olex2_refinement_description
;
1. Fixed Uiso
 At 1.2 times of:
  All C(H) groups, All C(H,H) groups
 At 1.5 times of:
  All C(H,H,H) groups
2.a Ternary CH refined with riding coordinates:
 C2(H2)
2.b Secondary CH2 refined with riding coordinates:
 C1(H1A,H1B)
2.c Aromatic/amide H refined with riding coordinates:
 C5(H5), C6(H6), C7(H7), C8(H8), C10(H10), C11(H11), C12(H12), C13(H13),
 C14(H14), C15(H15)
2.d Idealised Me refined as rotating group:
 C9(H9A,H9B,H9C)
;
_atom_sites_solution_hydrogens     mixed
_atom_sites_solution_primary       dual
_atom_sites_solution_secondary     ?
loop_
  _atom_site_label
  _atom_site_type_symbol
  _atom_site_fract_x
  _atom_site_fract_y
  _atom_site_fract_z
  _atom_site_U_iso_or_equiv
  _atom_site_adp_type
  _atom_site_occupancy
  _atom_site_site_symmetry_order
  _atom_site_calc_flag
  _atom_site_refinement_flags_posn
  _atom_site_refinement_flags_adp
  _atom_site_refinement_flags_occupancy
  _atom_site_disorder_assembly
  _atom_site_disorder_group
 S1 S 0.51980(3) 0.79955(3) 0.86275(3) 0.02000(9) Uani 1 1 d . . . . .
 F1 F 0.57911(9) 0.92757(14) 1.01394(9) 0.0664(4) Uani 1 1 d . . . . .
 O1 O 0.50837(10) 0.71090(11) 0.92462(8) 0.0349(3) Uani 1 1 d . . . . .
 S2 S 0.38648(3) 0.94126(3) 0.73082(3) 0.02215(10) Uani 1 1 d . . . . .
 F2 F 0.69314(7) 0.84964(11) 0.97505(8) 0.0444(3) Uani 1 1 d . . . . .
 O2 O 0.56472(10) 0.76798(12) 0.79517(8) 0.0339(3) Uani 1 1 d . . . . .
 F3 F 0.61686(10) 0.99655(11) 0.89772(11) 0.0732(5) Uani 1 1 d . . . . .
 O3 O 0.31281(9) 1.02156(11) 0.73574(9) 0.0350(3) Uani 1 1 d . . . . .
 F4 F 0.25223(8) 0.77779(11) 0.67655(8) 0.0437(3) Uani 1 1 d . . . . .
 O4 O 0.45997(9) 0.98033(11) 0.69379(9) 0.0323(3) Uani 1 1 d . . . . .
 F5 F 0.27054(9) 0.88292(11) 0.56651(7) 0.0486(3) Uani 1 1 d . . . . .
 F6 F 0.37601(8) 0.75039(10) 0.63078(7) 0.0415(3) Uani 1 1 d . . . . .
 N6 N 0.42266(9) 0.87213(12) 0.82623(9) 0.0225(3) Uani 1 1 d . . . . .
 C16 C 0.60650(13) 0.90045(16) 0.94159(13) 0.0339(4) Uani 1 1 d . . . . .
 C17 C 0.31769(12) 0.83075(15) 0.64688(11) 0.0267(3) Uani 1 1 d . . . . .
 N1 N 0.51699(9) 0.38314(11) 0.80681(8) 0.0175(2) Uani 1 1 d . . . . .
 C1 C 0.50967(11) 0.25085(13) 0.79794(10) 0.0218(3) Uani 1 1 d . . . . .
 H1A H 0.442782 0.225918 0.766713 0.026 Uiso 1 1 calc R . . . .
 H1B H 0.534341 0.213170 0.858536 0.026 Uiso 1 1 calc R . . . .
 B1 B 0.45634(12) 0.45070(15) 0.70742(11) 0.0173(3) Uani 1 1 d . . . . .
 N2 N 0.52578(9) 0.47358(11) 0.65151(8) 0.0169(2) Uani 1 1 d . . . . .
 C2 C 0.57504(11) 0.22528(13) 0.73837(11) 0.0215(3) Uani 1 1 d . . . . .
 H2 H 0.597711 0.143989 0.746063 0.026 Uiso 1 1 calc R . . . .
 B2 B 0.51987(13) 0.25680(16) 0.62641(12) 0.0216(3) Uani 1 1 d . . . . .
 N3 N 0.55194(9) 0.38225(11) 0.60712(8) 0.0186(3) Uani 1 1 d . . . . .
 C3 C 0.65781(11) 0.30821(13) 0.78474(10) 0.0201(3) Uani 1 1 d . . . . .
 N4 N 0.37854(9) 0.36693(11) 0.64771(8) 0.0189(3) Uani 1 1 d . . . . .
 C4 C 0.62351(10) 0.39948(13) 0.82630(10) 0.0184(3) Uani 1 1 d . . . . .
 N5 N 0.40740(9) 0.27285(11) 0.60738(9) 0.0211(3) Uani 1 1 d . . . . .
 C5 C 0.67942(11) 0.49354(14) 0.86954(10) 0.0219(3) Uani 1 1 d . . . . .
 H5 H 0.653900 0.552986 0.896592 0.026 Uiso 1 1 calc R . . . .
 C6 C 0.77646(12) 0.49522(15) 0.87076(11) 0.0261(3) Uani 1 1 d . . . . .
 H6 H 0.817226 0.556659 0.899795 0.031 Uiso 1 1 calc R . . . .
 C7 C 0.81258(11) 0.40620(16) 0.82911(11) 0.0273(3) Uani 1 1 d . . . . .
 H7 H 0.877221 0.409232 0.830157 0.033 Uiso 1 1 calc R . . . .
 C8 C 0.75402(11) 0.31256(15) 0.78584(11) 0.0245(3) Uani 1 1 d . . . . .
 H8 H 0.779055 0.253530 0.757957 0.029 Uiso 1 1 calc R . . . .
 C9 C 0.48041(12) 0.42489(15) 0.88258(11) 0.0259(3) Uani 1 1 d . . . . .
 H9A H 0.411538 0.409355 0.865658 0.039 Uiso 1 1 calc GR . . . .
 H9B H 0.491679 0.507459 0.891249 0.039 Uiso 1 1 calc GR . . . .
 H9C H 0.514444 0.384736 0.939647 0.039 Uiso 1 1 calc GR . . . .
 C10 C 0.57222(11) 0.57015(14) 0.63817(10) 0.0202(3) Uani 1 1 d . . . . .
 H10 H 0.566541 0.644319 0.661049 0.024 Uiso 1 1 calc R . . . .
 C11 C 0.63000(11) 0.54057(15) 0.58456(10) 0.0248(3) Uani 1 1 d . . . . .
 H11 H 0.670448 0.589869 0.564715 0.030 Uiso 1 1 calc R . . . .
 C12 C 0.61493(11) 0.42218(15) 0.56668(10) 0.0234(3) Uani 1 1 d . . . . .
 H12 H 0.644197 0.377433 0.531854 0.028 Uiso 1 1 calc R . . . .
 C13 C 0.28068(11) 0.36332(15) 0.62595(10) 0.0239(3) Uani 1 1 d . . . . .
 H13 H 0.242669 0.417634 0.644309 0.029 Uiso 1 1 calc R . . . .
 C14 C 0.24614(12) 0.26579(16) 0.57196(11) 0.0292(4) Uani 1 1 d . . . . .
 H14 H 0.181383 0.241398 0.547305 0.035 Uiso 1 1 calc R . . . .
 C15 C 0.32779(12) 0.21150(15) 0.56195(11) 0.0261(3) Uani 1 1 d . . . . .
 H15 H 0.327099 0.142953 0.528698 0.031 Uiso 1 1 calc R . . . .
 H1 H 0.4260(12) 0.5289(15) 0.7225(11) 0.019(4) Uiso 1 1 d . . . . .
 H2A H 0.5329(14) 0.1945(17) 0.5750(13) 0.033(5) Uiso 1 1 d . . . . .

loop_
  _atom_site_aniso_label
  _atom_site_aniso_U_11
  _atom_site_aniso_U_22
  _atom_site_aniso_U_33
  _atom_site_aniso_U_23
  _atom_site_aniso_U_13
  _atom_site_aniso_U_12
 S1 0.02301(19) 0.01729(18) 0.02165(18) 0.00055(13) 0.00998(14) 0.00081(14)
 F1 0.0460(7) 0.0898(11) 0.0511(7) -0.0438(7) -0.0011(6) 0.0125(7)
 O1 0.0399(7) 0.0327(7) 0.0325(6) 0.0112(5) 0.0123(6) -0.0034(6)
 S2 0.02186(19) 0.01934(19) 0.02603(19) 0.00227(14) 0.00889(15) 0.00064(14)
 F2 0.0191(5) 0.0561(8) 0.0517(7) 0.0116(6) 0.0029(5) 0.0050(5)
 O2 0.0419(7) 0.0357(7) 0.0303(6) 0.0027(5) 0.0201(6) 0.0158(6)
 F3 0.0583(9) 0.0326(7) 0.0913(11) 0.0203(7) -0.0265(7) -0.0215(6)
 O3 0.0338(7) 0.0294(7) 0.0430(7) 0.0025(5) 0.0143(6) 0.0111(5)
 F4 0.0371(6) 0.0515(7) 0.0416(6) -0.0062(5) 0.0115(5) -0.0217(5)
 O4 0.0305(6) 0.0295(7) 0.0399(7) 0.0106(5) 0.0156(5) -0.0023(5)
 F5 0.0558(7) 0.0519(8) 0.0247(5) 0.0080(5) -0.0050(5) 0.0034(6)
 F6 0.0414(6) 0.0397(7) 0.0391(6) -0.0150(5) 0.0071(5) 0.0064(5)
 N6 0.0195(6) 0.0282(7) 0.0209(6) -0.0006(5) 0.0079(5) 0.0003(5)
 C16 0.0232(8) 0.0293(9) 0.0414(10) -0.0014(8) 0.0001(7) 0.0025(7)
 C17 0.0271(8) 0.0292(9) 0.0220(7) 0.0018(6) 0.0054(6) 0.0005(7)
 N1 0.0193(6) 0.0182(6) 0.0165(5) 0.0007(5) 0.0078(5) -0.0015(5)
 C1 0.0248(8) 0.0172(7) 0.0243(7) 0.0035(6) 0.0090(6) -0.0016(6)
 B1 0.0165(7) 0.0183(8) 0.0180(7) 0.0005(6) 0.0071(6) 0.0006(6)
 N2 0.0174(6) 0.0183(6) 0.0151(5) 0.0011(4) 0.0053(5) 0.0002(5)
 C2 0.0220(7) 0.0158(7) 0.0271(7) 0.0016(6) 0.0087(6) 0.0019(6)
 B2 0.0213(8) 0.0206(9) 0.0240(8) -0.0029(7) 0.0088(7) -0.0001(7)
 N3 0.0181(6) 0.0219(6) 0.0168(6) -0.0011(5) 0.0071(5) 0.0011(5)
 C3 0.0206(7) 0.0199(7) 0.0184(7) 0.0052(5) 0.0045(6) 0.0026(6)
 N4 0.0175(6) 0.0210(6) 0.0190(6) -0.0006(5) 0.0071(5) -0.0002(5)
 C4 0.0173(7) 0.0216(7) 0.0158(6) 0.0044(5) 0.0046(5) 0.0002(6)
 N5 0.0228(6) 0.0197(7) 0.0210(6) -0.0029(5) 0.0076(5) -0.0022(5)
 C5 0.0241(8) 0.0226(8) 0.0174(7) 0.0029(6) 0.0047(6) 0.0004(6)
 C6 0.0231(8) 0.0295(9) 0.0217(7) 0.0041(6) 0.0019(6) -0.0071(7)
 C7 0.0187(7) 0.0380(10) 0.0245(8) 0.0071(7) 0.0059(6) 0.0001(7)
 C8 0.0213(8) 0.0279(8) 0.0241(7) 0.0043(6) 0.0072(6) 0.0061(6)
 C9 0.0322(9) 0.0290(9) 0.0217(7) -0.0006(6) 0.0159(7) -0.0012(7)
 C10 0.0197(7) 0.0212(8) 0.0177(7) 0.0039(5) 0.0033(5) -0.0017(6)
 C11 0.0195(7) 0.0337(9) 0.0219(7) 0.0057(6) 0.0079(6) -0.0036(6)
 C12 0.0184(7) 0.0345(9) 0.0192(7) 0.0008(6) 0.0087(6) 0.0016(6)
 C13 0.0165(7) 0.0334(9) 0.0221(7) 0.0040(6) 0.0068(6) -0.0010(6)
 C14 0.0213(8) 0.0379(10) 0.0266(8) 0.0004(7) 0.0052(6) -0.0085(7)
 C15 0.0285(8) 0.0260(8) 0.0221(7) -0.0030(6) 0.0059(6) -0.0087(7)

_geom_special_details
;
 All esds (except the esd in the dihedral angle between two l.s. planes)
 are estimated using the full covariance matrix.  The cell esds are taken
 into account individually in the estimation of esds in distances, angles
 and torsion angles; correlations between esds in cell parameters are only
 used when they are defined by crystal symmetry.  An approximate (isotropic)
 treatment of cell esds is used for estimating esds involving l.s. planes.
;
loop_
  _geom_bond_atom_site_label_1
  _geom_bond_atom_site_label_2
  _geom_bond_distance
  _geom_bond_site_symmetry_2
  _geom_bond_publ_flag
 S1 O1 1.4262(12) . ?
 S1 O2 1.4261(11) . ?
 S1 N6 1.5680(13) . ?
 S1 C16 1.8302(18) . ?
 F1 C16 1.318(2) . ?
 S2 O3 1.4266(12) . ?
 S2 O4 1.4255(12) . ?
 S2 N6 1.5785(13) . ?
 S2 C17 1.8371(17) . ?
 F2 C16 1.322(2) . ?
 F3 C16 1.318(2) . ?
 F4 C17 1.320(2) . ?
 F5 C17 1.3265(19) . ?
 F6 C17 1.323(2) . ?
 N1 C1 1.520(2) . ?
 N1 B1 1.664(2) . ?
 N1 C4 1.4819(18) . ?
 N1 C9 1.4902(18) . ?
 C1 C2 1.533(2) . ?
 B1 N2 1.5324(19) . ?
 B1 N4 1.528(2) . ?
 N2 N3 1.3610(17) . ?
 N2 C10 1.3416(19) . ?
 C2 B2 1.660(2) . ?
 C2 C3 1.508(2) . ?
 B2 N3 1.564(2) . ?
 B2 N5 1.566(2) . ?
 N3 C12 1.3331(19) . ?
 C3 C4 1.391(2) . ?
 C3 C8 1.386(2) . ?
 N4 N5 1.3680(17) . ?
 N4 C13 1.3441(19) . ?
 C4 C5 1.376(2) . ?
 N5 C15 1.331(2) . ?
 C5 C6 1.397(2) . ?
 C6 C7 1.386(2) . ?
 C7 C8 1.389(2) . ?
 C10 C11 1.384(2) . ?
 C11 C12 1.384(2) . ?
 C13 C14 1.377(2) . ?
 C14 C15 1.385(2) . ?

loop_
  _geom_angle_atom_site_label_1
  _geom_angle_atom_site_label_2
  _geom_angle_atom_site_label_3
  _geom_angle
  _geom_angle_site_symmetry_1
  _geom_angle_site_symmetry_3
  _geom_angle_publ_flag
 O1 S1 N6 108.98(8) . . ?
 O1 S1 C16 102.79(8) . . ?
 O2 S1 O1 117.97(8) . . ?
 O2 S1 N6 116.51(7) . . ?
 O2 S1 C16 104.61(9) . . ?
 N6 S1 C16 103.86(8) . . ?
 O3 S2 N6 107.71(7) . . ?
 O3 S2 C17 103.56(8) . . ?
 O4 S2 O3 118.94(8) . . ?
 O4 S2 N6 116.77(7) . . ?
 O4 S2 C17 104.36(8) . . ?
 N6 S2 C17 103.36(7) . . ?
 S1 N6 S2 125.34(8) . . ?
 F1 C16 S1 111.27(13) . . ?
 F1 C16 F2 106.82(15) . . ?
 F2 C16 S1 109.50(13) . . ?
 F3 C16 S1 111.31(13) . . ?
 F3 C16 F1 109.71(17) . . ?
 F3 C16 F2 108.07(16) . . ?
 F4 C17 S2 111.49(11) . . ?
 F4 C17 F5 107.95(14) . . ?
 F4 C17 F6 108.36(15) . . ?
 F5 C17 S2 108.96(12) . . ?
 F6 C17 S2 111.85(11) . . ?
 F6 C17 F5 108.11(13) . . ?
 C1 N1 B1 112.43(11) . . ?
 C4 N1 C1 100.42(11) . . ?
 C4 N1 B1 109.12(10) . . ?
 C4 N1 C9 114.42(12) . . ?
 C9 N1 C1 110.80(11) . . ?
 C9 N1 B1 109.45(11) . . ?
 N1 C1 C2 101.74(11) . . ?
 N2 B1 N1 109.42(11) . . ?
 N4 B1 N1 108.19(12) . . ?
 N4 B1 N2 105.58(11) . . ?
 N3 N2 B1 118.67(12) . . ?
 C10 N2 B1 132.39(13) . . ?
 C10 N2 N3 108.90(11) . . ?
 C1 C2 B2 112.14(12) . . ?
 C3 C2 C1 98.86(12) . . ?
 C3 C2 B2 112.45(12) . . ?
 N3 B2 C2 108.49(12) . . ?
 N3 B2 N5 102.20(12) . . ?
 N5 B2 C2 109.66(12) . . ?
 N2 N3 B2 117.68(11) . . ?
 C12 N3 N2 107.80(13) . . ?
 C12 N3 B2 133.52(13) . . ?
 C4 C3 C2 109.67(13) . . ?
 C8 C3 C2 131.93(14) . . ?
 C8 C3 C4 118.17(14) . . ?
 N5 N4 B1 118.96(12) . . ?
 C13 N4 B1 132.56(13) . . ?
 C13 N4 N5 108.46(13) . . ?
 C3 C4 N1 108.43(13) . . ?
 C5 C4 N1 127.14(14) . . ?
 C5 C4 C3 124.13(14) . . ?
 N4 N5 B2 117.37(12) . . ?
 C15 N5 B2 134.69(14) . . ?
 C15 N5 N4 107.87(13) . . ?
 C4 C5 C6 116.62(15) . . ?
 C7 C6 C5 120.65(15) . . ?
 C6 C7 C8 121.23(15) . . ?
 C3 C8 C7 119.18(15) . . ?
 N2 C10 C11 108.35(14) . . ?
 C10 C11 C12 105.50(14) . . ?
 N3 C12 C11 109.44(14) . . ?
 N4 C13 C14 108.59(15) . . ?
 C13 C14 C15 105.76(14) . . ?
 N5 C15 C14 109.32(15) . . ?

_shelx_res_file
;
TITL pj141b_reprocess_a.res in P2(1)/n
    pj141b_reprocess.res
    created by SHELXL-2018/3 at 09:46:18 on 12-Nov-2020
REM Old TITL PJ141b_reprocess in P2(1)/n
REM SHELXT solution in P2(1)/n: R1 0.128, Rweak 0.042, Alpha 0.029
REM <I/s> 0.604 for 256 systematic absences, Orientation as input
REM Formula found by SHELXT: C20 N5 O4 F6 S2
CELL 0.71073 14.4558 11.4367 15.1421 90 109.083 90
ZERR 4 0.0004 0.0003 0.0004 0 0.003 0
LATT 1
SYMM 0.5-X,0.5+Y,0.5-Z
SFAC C H B F N O S
UNIT 68 72 8 24 24 16 8

L.S. 20
PLAN  5
SIZE 0.22 0.15 0.07
BOND
list 4
fmap 2 53
ACTA
REM <olex2.extras>
REM <HklSrc "%.\\PJ141b_reprocess.hkl">
REM </olex2.extras>

WGHT    0.042000    1.270800
FVAR       0.39627
S1    7    0.519795    0.799553    0.862746    11.00000    0.02301    0.01729 =
         0.02165    0.00055    0.00998    0.00081
F1    4    0.579114    0.927569    1.013936    11.00000    0.04599    0.08981 =
         0.05106   -0.04383   -0.00113    0.01253
O1    6    0.508370    0.710903    0.924616    11.00000    0.03994    0.03266 =
         0.03245    0.01120    0.01234   -0.00337
S2    7    0.386484    0.941258    0.730819    11.00000    0.02186    0.01934 =
         0.02603    0.00227    0.00889    0.00064
F2    4    0.693138    0.849638    0.975053    11.00000    0.01914    0.05607 =
         0.05170    0.01161    0.00289    0.00504
O2    6    0.564719    0.767983    0.795168    11.00000    0.04190    0.03570 =
         0.03031    0.00273    0.02013    0.01577
F3    4    0.616863    0.996545    0.897724    11.00000    0.05833    0.03256 =
         0.09133    0.02033   -0.02650   -0.02151
O3    6    0.312810    1.021559    0.735741    11.00000    0.03379    0.02940 =
         0.04299    0.00253    0.01435    0.01111
F4    4    0.252231    0.777785    0.676555    11.00000    0.03707    0.05152 =
         0.04156   -0.00616    0.01146   -0.02170
O4    6    0.459970    0.980327    0.693791    11.00000    0.03046    0.02950 =
         0.03991    0.01056    0.01563   -0.00230
F5    4    0.270535    0.882918    0.566505    11.00000    0.05579    0.05191 =
         0.02471    0.00803   -0.00495    0.00343
F6    4    0.376009    0.750392    0.630783    11.00000    0.04136    0.03970 =
         0.03908   -0.01500    0.00707    0.00641
N6    5    0.422663    0.872133    0.826232    11.00000    0.01945    0.02824 =
         0.02090   -0.00060    0.00793    0.00027
C16   1    0.606503    0.900454    0.941593    11.00000    0.02325    0.02931 =
         0.04140   -0.00137    0.00005    0.00246
C17   1    0.317695    0.830751    0.646885    11.00000    0.02705    0.02924 =
         0.02205    0.00179    0.00543    0.00049
N1    5    0.516993    0.383143    0.806808    11.00000    0.01930    0.01818 =
         0.01648    0.00075    0.00780   -0.00153
C1    1    0.509673    0.250847    0.797936    11.00000    0.02476    0.01716 =
         0.02430    0.00352    0.00901   -0.00156
AFIX  23
H1A   2    0.442782    0.225918    0.766713    11.00000   -1.20000
H1B   2    0.534341    0.213170    0.858536    11.00000   -1.20000
AFIX   0
B1    3    0.456345    0.450702    0.707416    11.00000    0.01650    0.01828 =
         0.01804    0.00048    0.00711    0.00056
N2    5    0.525778    0.473582    0.651507    11.00000    0.01736    0.01831 =
         0.01511    0.00113    0.00534    0.00022
C2    1    0.575038    0.225281    0.738373    11.00000    0.02204    0.01578 =
         0.02707    0.00157    0.00868    0.00193
AFIX  13
H2    2    0.597711    0.143989    0.746063    11.00000   -1.20000
AFIX   0
B2    3    0.519871    0.256797    0.626410    11.00000    0.02127    0.02061 =
         0.02401   -0.00292    0.00877   -0.00006
N3    5    0.551943    0.382248    0.607116    11.00000    0.01812    0.02189 =
         0.01682   -0.00106    0.00708    0.00112
C3    1    0.657808    0.308211    0.784735    11.00000    0.02065    0.01989 =
         0.01843    0.00524    0.00452    0.00256
N4    5    0.378537    0.366928    0.647712    11.00000    0.01754    0.02102 =
         0.01901   -0.00058    0.00708   -0.00017
C4    1    0.623512    0.399478    0.826299    11.00000    0.01730    0.02165 =
         0.01579    0.00442    0.00458    0.00019
N5    5    0.407403    0.272846    0.607381    11.00000    0.02276    0.01972 =
         0.02100   -0.00288    0.00755   -0.00222
C5    1    0.679420    0.493538    0.869543    11.00000    0.02413    0.02262 =
         0.01740    0.00290    0.00470    0.00039
AFIX  43
H5    2    0.653900    0.552986    0.896592    11.00000   -1.20000
AFIX   0
C6    1    0.776456    0.495222    0.870760    11.00000    0.02314    0.02948 =
         0.02166    0.00414    0.00193   -0.00714
AFIX  43
H6    2    0.817226    0.556659    0.899795    11.00000   -1.20000
AFIX   0
C7    1    0.812582    0.406203    0.829109    11.00000    0.01867    0.03803 =
         0.02451    0.00715    0.00591    0.00014
AFIX  43
H7    2    0.877221    0.409232    0.830157    11.00000   -1.20000
AFIX   0
C8    1    0.754023    0.312564    0.785838    11.00000    0.02130    0.02789 =
         0.02415    0.00430    0.00721    0.00609
AFIX  43
H8    2    0.779055    0.253530    0.757957    11.00000   -1.20000
AFIX   0
C9    1    0.480409    0.424886    0.882580    11.00000    0.03219    0.02903 =
         0.02169   -0.00056    0.01587   -0.00124
AFIX 137
H9A   2    0.411538    0.409355    0.865658    11.00000   -1.50000
H9B   2    0.491679    0.507459    0.891249    11.00000   -1.50000
H9C   2    0.514444    0.384736    0.939647    11.00000   -1.50000
AFIX   0
C10   1    0.572218    0.570150    0.638166    11.00000    0.01970    0.02118 =
         0.01774    0.00391    0.00327   -0.00166
AFIX  43
H10   2    0.566541    0.644319    0.661049    11.00000   -1.20000
AFIX   0
C11   1    0.629998    0.540573    0.584557    11.00000    0.01953    0.03369 =
         0.02195    0.00573    0.00794   -0.00364
AFIX  43
H11   2    0.670448    0.589869    0.564715    11.00000   -1.20000
AFIX   0
C12   1    0.614926    0.422183    0.566677    11.00000    0.01840    0.03449 =
         0.01919    0.00081    0.00871    0.00156
AFIX  43
H12   2    0.644197    0.377433    0.531854    11.00000   -1.20000
AFIX   0
C13   1    0.280683    0.363322    0.625955    11.00000    0.01653    0.03337 =
         0.02206    0.00405    0.00679   -0.00102
AFIX  43
H13   2    0.242669    0.417634    0.644309    11.00000   -1.20000
AFIX   0
C14   1    0.246137    0.265789    0.571958    11.00000    0.02133    0.03786 =
         0.02660    0.00040    0.00524   -0.00849
AFIX  43
H14   2    0.181383    0.241398    0.547305    11.00000   -1.20000
AFIX   0
C15   1    0.327787    0.211502    0.561946    11.00000    0.02850    0.02596 =
         0.02208   -0.00298    0.00587   -0.00867
AFIX  43
H15   2    0.327099    0.142953    0.528698    11.00000   -1.20000
AFIX   0
H1    2    0.426002    0.528933    0.722543    11.00000    0.01909
H2A   2    0.532926    0.194498    0.575007    11.00000    0.03308
HKLF 4


REM  pj141b_reprocess_a.res in P2(1)/n
REM wR2 = 0.0931, GooF = S = 1.034, Restrained GooF = 1.034 for all data
REM R1 = 0.0368 for 4933 Fo > 4sig(Fo) and 0.0496 for all 6016 data
REM 343 parameters refined using 0 restraints

END

WGHT      0.0420      1.2708

REM Highest difference peak  0.355,  deepest hole -0.471,  1-sigma level  0.067
Q1    1   0.5647  0.8547  0.9030  11.00000  0.05    0.36
Q2    1   0.5742  0.9827  0.9767  11.00000  0.05    0.34
Q3    1   0.5453  0.2408  0.6815  11.00000  0.05    0.34
Q4    1   0.5767  0.3989  0.8203  11.00000  0.05    0.29
Q5    1   0.4640  0.2569  0.6167  11.00000  0.05    0.28
;
_shelx_res_checksum                16497
_shelx_hkl_file
;
   0   0   3    1.02    1.25
   0   0  -3    0.47    1.13
   0   0  -3    1.50    1.40
   0   0  -3    1.32    0.81
   0   0   3    0.13    1.17
   0   0   3    1.32    0.80
   0   0  -3    1.07    0.67
   0   0  -3    1.72    1.17
   0   0   3    1.35    1.11
   0   0   3    1.52    0.98
   0   0  -3    0.41    0.92
   0   0   3    3.55    1.73
   0   0  -3    3.89    1.78
   0   0  -4 3691.04   58.01
   0   0  -4 4076.18   61.04
   0   0  -4 4034.40   61.53
   0   0   4 4025.28   61.40
   0   0   4 3963.37   60.81
   0   0  -4 3879.64   60.31
   0   0   4 3865.73   60.78
   0   0  -4 3730.93   58.40
   0   0   4 4025.47   60.42
   0   0  -4 4014.69   60.99
   0   0  -4 3939.03   60.96
   0   0   4 3818.81   58.09
   0   0   4 3866.19   60.81
   0   0   5   -0.56    1.65
   0   0   5   -0.32    1.51
   0   0  -5   -1.20    1.54
   0   0  -5    0.22    0.71
   0   0   5    2.10    1.36
   0   0   5    2.64    1.05
   0   0  -5   -0.33    1.41
   0   0  -5    0.09    0.71
   0   0  -5   -0.86    1.17
   0   0   5   -0.61    0.85
   0   0  -5    0.02    1.57
   0   0   5    0.23    1.57
   0   0  -6   17.83    2.66
   0   0   6   15.29    2.50
   0   0   6   17.68    2.82
   0   0  -6   12.80    1.40
   0   0  -6   12.38    1.49
   0   0  -6   13.40    2.03
   0   0   6   11.41    1.81
   0   0  -6   13.18    2.21
   0   0   6   18.32    2.26
   0   0   6   12.23    1.41
   0   0   6   14.27    2.70
   0   0  -6   10.20    2.46
   0   0   7    0.12    2.02
   0   0   7   -2.60    2.07
   0   0  -7   -0.81    0.99
   0   0  -7    2.21    2.36
   0   0  -7   -0.48    1.82
   0   0   7    0.73    1.20
   0   0  -7   -1.67    1.10
   0   0   7    1.29    1.04
   0   0   7   -1.62    2.33
   0   0   8  108.91    6.22
   0   0  -8  111.26    4.10
   0   0   8  118.04    6.77
   0   0  -8  108.36    4.45
   0   0  -8  108.02    6.31
   0   0   8   93.53    6.00
   0   0   8  103.29    3.98
   0   0   9   -0.09    1.92
   0   0   9    0.06    1.85
   0   0  -9   -0.07    0.93
   0   0  -9    2.04    1.18
   0   0  -9   -0.60    1.96
   0   0   9   -0.08    0.87
   0   0   9    4.56    2.77
   0   0  10   61.10    5.55
   0   0  10   76.61    5.89
   0   0 -10   64.55    3.33
   0   0 -10   62.41    5.33
   0   0 -10   65.38    3.73
   0   0  10   64.84    3.34
   0   0  10   60.41    5.49
   0   0  11   -1.13    2.00
   0   0  11    0.74    2.41
   0   0 -11   -0.79    1.17
   0   0 -11    0.22    2.29
   0   0  11   -0.55    0.99
   0   0 -11   -0.22    2.02
   0   0  11   -2.53    2.89
   0   0  12  144.11    8.88
   0   0  12  144.55    9.39
   0   0 -12  140.92    6.02
   0   0 -12  154.28    9.18
   0   0  12  137.48    8.82
   0   0 -12  138.92    8.53
   0   0  13    0.54    2.51
   0   0  13   -2.60    2.66
   0   0 -13    1.78    2.66
   0   0 -13   -0.32    1.23
   0   0  13    2.24    2.76
   0   0 -13    0.73    2.20
   0   0  14  342.16   15.16
   0   0  14  332.69   15.87
   0   0 -14  350.15   15.57
   0   0 -14  354.16   14.87
   0   0  14  342.15   15.30
   0   0  15    3.41    3.43
   0   0  15   -1.11    3.08
   0   0 -15    2.43    2.98
   0   0  15    1.34    3.42
   0   0 -15   -2.27    2.88
   0   0  16   91.92    8.39
   0   0  16   94.59    9.16
   0   0  16  107.54    9.30
   0   0 -16  109.19    9.34
   0   0 -16   97.00    8.30
   0   0  17   -0.37    3.34
   0   0  17    3.10    3.27
   0   0 -17    1.74    3.46
   0   0 -17   -0.70    2.75
   0   0  18   11.75    4.29
   0   0 -18   19.20    4.84
   0   0  18   14.90    5.01
   0   0  19    0.79    3.43
   0   0 -19   -5.40    3.74
   0   1   2  962.27   14.90
   0  -1   2  923.84   15.69
   0   1  -2  922.87   16.18
   0  -1   3 1062.28   18.50
   0   1  -3 1079.53   18.58
   0   1  -3 1066.57   19.00
   0  -1   3 1077.63   19.06
   0   1   3 1021.72   17.22
   0   1   3 1066.31   19.11
   0   1  -3 1052.53   16.61
   0  -1  -3 1051.19   16.66
   0   1   3 1036.11   16.65
   0   1  -3 1057.07   16.64
   0  -1   3 1046.23   16.66
   0  -1  -3 1066.97   16.71
   0   1   3 1040.26   16.63
   0  -1   3 1049.98   16.61
   0  -1   3 1064.88   18.63
   0  -1   3 1047.54   17.44
   0   1  -3 1062.52   17.47
   0   1  -3 1073.51   18.68
   0  -1  -3 1075.65   18.87
   0   1   3 1081.33   18.87
   0  -1  -3 1047.17   18.42
   0  -1   3 1070.19   19.10
   0  -1   3 1037.79   18.19
   0   1  -3 1029.75   18.16
   0   1  -3 1066.27   19.09
   0   1  -3 1043.91   17.25
   0   1  -4 3050.75   47.54
   0  -1   4 2969.62   47.44
   0   1  -4 3112.50   48.35
   0  -1   4 3011.13   48.18
   0   1   4 2991.07   45.41
   0   1   4 3034.77   48.08
   0   1  -4 2941.34   44.20
   0  -1   4 2989.46   44.23
   0  -1   4 2782.72   44.15
   0  -1  -4 2917.59   44.23
   0   1   4 2826.12   44.20
   0  -1  -4 3012.61   44.32
   0   1  -4 2960.81   46.24
   0  -1   4 3060.22   47.77
   0  -1  -4 3035.08   47.82
   0   1   4 3032.47   47.81
   0   1  -4 2992.36   47.66
   0  -1  -4 2974.33   47.49
   0  -1   4 3038.53   46.34
   0   1  -4 3050.65   48.23
   0  -1   4 2981.04   48.11
   0   1  -4 2944.97   45.36
   0   1  -4 2895.23   46.95
   0   1  -5  764.38   12.46
   0   1   5  772.13   12.40
   0   1  -5  790.96   17.00
   0  -1   5  767.51   16.24
   0   1   5  811.48   16.88
   0  -1   5  803.50   17.03
   0   1   5  755.42   14.07
   0   1  -5  791.73   16.35
   0   1   5  766.11   16.80
   0   1   5  768.82   12.47
   0  -1  -5  781.55   12.48
   0  -1   5  762.25   12.40
   0  -1  -5  781.43   12.51
   0   1  -5  764.16   12.41
   0  -1   5  778.30   12.45
   0   1  -5  775.44   15.29
   0   1   5  806.39   16.59
   0   1  -5  765.02   12.61
   0   1  -5  776.29   16.49
   0  -1  -5  783.12   16.35
   0  -1   5  780.55   16.44
   0  -1   5  796.33   15.33
   0   1  -5  763.41   14.03
   0  -1   5  770.02   16.70
   0   1  -5  780.11   16.84
   0   1  -5  779.83   15.89
   0   1   5  762.87   16.38
   0   1   6  409.63   11.44
   0   1  -6  406.12   11.14
   0  -1   6  385.21   10.91
   0   1   6  399.62   11.62
   0  -1   6  399.34   11.59
   0   1  -6  409.90   11.65
   0  -1  -6  390.06   11.04
   0  -1   6  394.62   11.07
   0   1  -6  394.99    7.57
   0  -1  -6  390.45    9.74
   0   1   6  395.05   11.02
   0   1  -6  381.05   10.05
   0  -1   6  395.83   10.09
   0   1  -6  380.59   10.98
   0   1  -6  371.06   10.35
   0   1  -6  367.26    8.62
   0   1  -6  387.51   11.38
   0   1   6  380.26    8.74
   0  -1   6  371.12   11.23
   0   1   6  405.40   11.34
   0   1   7  946.49   21.23
   0  -1   7  950.83   20.72
   0   1   7  967.65   21.69
   0   1  -7  979.81   21.08
   0  -1   7  976.09   21.77
   0  -1  -7  962.47   19.10
   0   1  -7  940.42   21.06
   0  -1  -7  961.18   21.08
   0  -1   7 1001.36   19.97
   0   1  -7  929.09   16.20
   0   1  -7  960.36   19.86
   0   1   7  952.23   20.88
   0   1   7  961.19   17.60
   0  -1   7  947.44   21.49
   0   1  -7  933.31   20.27
   0   1   7  948.70   21.08
   0   1  -7  965.09   17.46
   0   1  -7 1000.53   21.77
   0   1   8    1.36    2.18
   0   1  -8    6.77    1.40
   0   1   8    7.60    2.44
   0  -1   8    6.77    2.13
   0   1   8    6.78    1.45
   0  -1   8    5.52    1.92
   0  -1   8    4.13    1.53
   0   1  -8    2.63    1.79
   0   1  -8    5.17    0.96
   0  -1  -8    6.31    1.56
   0  -1  -8    7.72    2.10
   0   1  -8    4.30    1.92
   0   1   8   -1.77    2.68
   0  -1   8    9.36    2.89
   0   1   9   41.39    4.40
   0  -1   9   38.86    4.39
   0  -1   9   42.26    4.24
   0   1   9   39.35    4.11
   0   1  -9   39.32    2.28
   0  -1  -9   32.44    3.68
   0   1  -9   40.31    4.22
   0  -1  -9   38.91    3.16
   0   1  -9   37.08    2.58
   0   1   9   38.38    4.50
   0  -1   9   40.81    4.38
   0   1   9   35.82    2.68
   0   1  -9   33.96    3.71
   0   1  10   17.82    3.38
   0   1  10   24.78    3.75
   0  -1  10   26.74    3.98
   0   1 -10   25.73    2.23
   0  -1  10   18.02    3.04
   0  -1 -10   22.66    3.58
   0  -1 -10   22.19    2.70
   0   1 -10   28.54    2.03
   0   1 -10   17.56    3.21
   0  -1  10   24.67    3.95
   0   1  10   24.66    4.13
   0   1 -10   26.47    3.43
   0   1  10   23.60    2.28
   0   1  11   51.78    5.40
   0   1 -11   52.71    3.18
   0   1  11   51.39    5.49
   0  -1  11   57.38    5.49
   0  -1  11   54.62    5.63
   0   1 -11   58.91    3.00
   0   1 -11   50.51    5.21
   0  -1 -11   51.64    3.99
   0  -1 -11   63.15    5.66
   0  -1  11   58.49    5.64
   0   1  11   58.40    5.86
   0   1  11   54.16    3.30
   0   1 -11   53.22    4.98
   0   1  12   30.94    4.60
   0  -1  12   36.00    4.62
   0   1 -12   34.49    2.59
   0   1  12   34.19    4.76
   0  -1  12   26.82    4.53
   0  -1 -12   33.04    3.30
   0  -1 -12   33.73    4.56
   0   1 -12   33.53    2.40
   0   1 -12   34.09    4.70
   0   1  12   39.98    5.25
   0   1 -12   39.38    4.67
   0  -1  12   32.30    4.95
   0   1  12   33.62    2.70
   0  -1  13    0.24    2.80
   0   1  13   -0.94    2.50
   0  -1  13   -1.80    2.83
   0   1  13    3.54    2.53
   0  -1 -13    2.29    1.52
   0   1 -13    4.75    3.11
   0   1 -13   -0.08    0.88
   0  -1 -13    5.98    3.04
   0   1  13    3.80    3.32
   0   1 -13    2.74    2.56
   0  -1  13   -2.14    3.14
   0  -1  14   23.93    4.44
   0   1  14   26.45    5.02
   0   1  14   20.32    4.19
   0  -1  14   15.52    3.87
   0  -1 -14   23.67    3.07
   0  -1 -14   25.34    4.55
   0   1 -14   19.98    4.08
   0   1 -14   21.94    4.04
   0  -1  14   17.92    3.99
   0   1  14   14.10    4.11
   0  -1 -14   23.74    4.71
   0  -1  15   34.31    5.30
   0   1  15   23.25    4.52
   0  -1  15   31.78    5.46
   0   1  15   36.16    5.49
   0  -1 -15   28.86    5.03
   0   1 -15   33.12    5.46
   0  -1  15   40.56    5.96
   0   1 -15   38.13    5.22
   0   1  15   36.35    5.51
   0  -1 -15   29.56    4.89
   0   1  16   17.57    4.77
   0  -1  16   25.55    5.44
   0  -1  16   20.31    4.48
   0   1  16   21.84    5.07
   0   1 -16   29.56    5.67
   0  -1 -16   23.96    5.19
   0   1 -16   21.49    4.45
   0  -1 -16   20.31    4.43
   0   1  16   32.64    5.93
   0  -1  16   17.42    4.53
   0  -1  17  118.41   10.04
   0   1  17  155.71   12.16
   0  -1  17  140.23   11.55
   0   1  17  150.05   11.30
   0  -1 -17  165.32   12.07
   0  -1  17  149.95   11.37
   0   1  17  176.20   12.07
   0   1 -17  170.15   12.31
   0   1 -17  174.86   11.41
   0  -1 -17  185.94   12.07
   0  -1  18    5.04    3.52
   0   1  18    5.88    3.91
   0  -1 -18    8.12    3.67
   0  -1 -18    6.60    3.66
   0   1  18    3.79    3.97
   0   1 -18    9.11    3.91
   0  -1  18   11.17    4.91
   0   1  19   31.49    5.91
   0  -1 -19   40.79    6.62
   0   1 -19   37.80    6.09
   0  -1  19   42.05    6.97
   0   2   0  143.41    4.42
   0   2   0  136.10    4.35
   0  -2   0  132.99    3.92
   0   2   0  131.13    3.92
   0  -2  -1 9043.47  119.01
   0  -2  -1 8196.20  118.62
   0   2  -1 7951.11  118.56
   0  -2   1 9175.81  119.07
   0   2   1 9065.58  118.97
   0  -2   1 8756.73  117.01
   0  -2   1 8529.61  118.83
   0  -2   1 8690.24  117.96
   0   2  -2    5.36    1.16
   0  -2  -2    4.87    1.35
   0   2  -2    3.48    1.18
   0   2   2    2.78    1.18
   0  -2  -2    4.62    1.16
   0  -2   2    3.56    1.24
   0  -2   2    2.06    1.01
   0   2   2    2.37    1.15
   0   2  -2    6.39    1.38
   0   2   2    3.06    1.15
   0  -2   2    2.95    0.88
   0   2   2    2.54    1.05
   0   2  -2    2.87    0.93
   0  -2   2    3.58    1.67
   0  -2  -2    5.25    1.21
   0  -2   2    5.46    1.13
   0   2  -2    3.26    1.05
   0  -2   2    3.99    1.40
   0   2  -2    2.78    1.51
   0   2  -2    5.06    1.50
   0   2  -3  311.04    8.02
   0  -2   3  319.13    8.09
   0  -2   3  309.44    7.17
   0   2  -3  297.76    7.12
   0   2  -3  287.43    7.04
   0   2   3  302.76    7.16
   0  -2  -3  302.26    7.16
   0   2   3  311.07    7.20
   0  -2   3  303.01    7.15
   0  -2  -3  315.60    7.26
   0  -2   3  290.70    7.45
   0   2  -3  295.36    7.51
   0   2  -3  308.19    6.07
   0   2  -3  301.54    8.39
   0   2   3  312.84    8.11
   0  -2  -3  315.89    7.13
   0  -2   3  298.82    8.40
   0  -2   3  306.10    7.44
   0   2  -3  312.33    8.38
   0   2  -3  288.76    7.25
   0   2  -4  168.50    5.82
   0   2  -4  172.61    6.21
   0  -2   4  175.99    6.23
   0  -2   4  175.73    4.98
   0  -2   4  173.85    4.94
   0   2   4  162.82    4.89
   0   2  -4  169.20    4.93
   0   2   4  171.66    4.94
   0  -2  -4  172.76    4.97
   0  -2  -4  181.67    5.05
   0  -2  -4  174.73    5.69
   0   2  -4  171.58    4.68
   0   2  -4  173.72    5.92
   0  -2   4  171.74    5.88
   0   2   4  182.71    6.32
   0  -2   4  170.74    4.66
   0  -2   4  164.12    6.39
   0  -2  -4  175.56    5.41
   0   2  -4  167.32    5.54
   0  -2   4  171.75    5.65
   0   2  -4  171.51    6.45
   0   2  -4  182.02    6.65
   0   2  -5  609.43   14.39
   0   2   5  579.04   12.16
   0  -2   5  594.78   14.24
   0   2  -5  595.77   13.73
   0  -2  -5  613.07   11.60
   0  -2   5  589.69   11.47
   0   2  -5  582.59   11.42
   0  -2  -5  588.36   11.45
   0   2   5  588.87   11.49
   0  -2   5  580.40   11.39
   0   2  -5  579.26   13.65
   0  -2  -5  578.42   13.35
   0   2   5  616.04   14.26
   0   2  -5  591.34   11.98
   0  -2   5  600.25   13.79
   0  -2   5  572.29   14.42
   0  -2   5  596.80   11.98
   0   2  -5  604.75   14.56
   0  -2   5  588.01   13.18
   0   2  -5  587.47   12.17
   0   2  -5  543.07   13.05
   0   2  -5  602.54   14.58
   0  -2   6   36.30    3.56
   0   2  -6   36.36    2.13
   0   2  -6   40.12    3.40
   0   2  -6   38.00    3.49
   0   2   6   37.79    4.18
   0   2   6   43.36    2.81
   0  -2   6   46.21    3.65
   0   2   6   39.70    2.15
   0  -2  -6   40.17    2.26
   0  -2  -6   42.76    2.28
   0   2  -6   39.00    2.22
   0   2   6   39.66    2.24
   0  -2   6   39.58    2.19
   0  -2   6   39.25    2.16
   0   2   6   37.96    3.31
   0   2  -6   37.20    2.65
   0  -2   6   39.99    3.41
   0  -2   6   39.01    2.67
   0  -2  -6   42.00    3.54
   0   2  -6   33.29    3.21
   0   2  -6   38.53    3.18
   0  -2   6   45.59    4.16
   0   2  -6   38.36    2.70
   0   2  -6   46.91    4.14
   0   2   7  224.68    5.82
   0   2   7  236.94    9.40
   0   2  -7  247.95    8.97
   0  -2   7  237.61    9.39
   0   2   7  238.07    7.08
   0  -2   7  238.75    8.83
   0   2  -7  244.70    5.89
   0   2   7  240.12    9.51
   0   2   7  243.09    5.91
   0  -2  -7  238.35    5.88
   0  -2   7  230.97    5.76
   0  -2  -7  233.84    5.81
   0  -2   7  245.62    5.89
   0   2  -7  245.47    5.88
   0  -2  -7  251.91    9.03
   0   2  -7  242.13    7.68
   0  -2   7  240.51    7.70
   0  -2   7  244.40    9.52
   0   2  -7  242.16    9.08
   0   2   7  240.52    9.24
   0   2  -7  237.38    8.46
   0   2  -7  253.47    7.24
   0   2  -7  242.72    9.49
   0  -2   8  109.36    6.22
   0   2   8  116.99    6.88
   0   2   8  117.01    3.43
   0   2  -8  113.04    3.51
   0  -2   8  107.37    6.63
   0  -2   8  116.87    3.45
   0   2   8  114.30    6.77
   0  -2  -8  117.89    3.53
   0   2   8  109.60    3.34
   0   2  -8  111.82    3.42
   0   2   8  112.99    3.49
   0  -2  -8  103.07    6.14
   0  -2   8  118.63    5.55
   0  -2   8  112.57    6.85
   0   2  -8  107.81    5.35
   0  -2  -8  119.16    5.84
   0   2  -8  119.95    6.57
   0   2   8  108.84    4.78
   0   2   8  109.27    6.59
   0   2  -8  103.91    5.74
   0   2  -8  113.98    4.80
   0   2  -9    4.52    0.76
   0   2   9    1.09    2.23
   0   2   9    3.55    0.62
   0   2  -9    3.78    1.18
   0   2   9   -0.04    2.01
   0   2   9    4.50    1.33
   0  -2   9    4.42    2.40
   0  -2   9    2.24    1.97
   0  -2   9    3.72    0.63
   0   2   9    3.52    0.61
   0   2   9    3.53    0.61
   0   2  -9    2.91    0.63
   0  -2  -9    4.50    0.73
   0   2  -9    3.68    0.74
   0  -2  -9    6.56    2.20
   0  -2   9    1.54    1.19
   0  -2  -9    2.62    1.59
   0   2  -9    2.43    0.47
   0   2  -9    1.89    1.63
   0   2  -9    4.81    1.82
   0  -2   9    1.58    2.22
   0   2   9    5.16    2.70
   0   2  10    2.36    2.10
   0  -2  10    3.48    2.31
   0   2  10    6.58    1.64
   0  -2  10    2.34    2.18
   0   2  10    6.37    2.58
   0   2 -10    6.05    1.57
   0  -2 -10    6.45    2.52
   0   2 -10    3.79    2.02
   0  -2 -10    5.13    1.66
   0   2 -10    5.10    0.64
   0   2  10    5.10    3.17
   0  -2  10    3.87    3.01
   0   2 -10    7.05    2.19
   0   2 -11    2.64    1.54
   0   2  11    0.51    2.76
   0  -2  11   -1.82    2.59
   0   2  11   -2.97    2.82
   0   2  11   -1.74    1.66
   0  -2  11    2.51    2.45
   0  -2 -11    2.04    1.88
   0   2 -11   -1.80    2.14
   0  -2 -11    3.12    2.39
   0   2 -11   -0.05    0.37
   0   2  11   -4.86    3.28
   0  -2  11   -1.12    3.09
   0   2 -11    0.68    1.79
   0   2  12  115.78    8.58
   0  -2  12  109.23    8.13
   0   2  12   92.63    7.34
   0  -2  12  116.32    7.87
   0  -2 -12   98.93    6.11
   0  -2 -12  104.67    7.62
   0  -2  12  103.23    7.83
   0   2 -12  108.68    7.83
   0   2  12   94.43    7.40
   0   2 -12  112.54    7.32
   0   2  12   98.95    4.98
   0   2  13   65.90    6.90
   0   2  13   67.72    6.71
   0  -2  13   70.64    6.97
   0  -2  13   79.51    6.91
   0   2 -13   65.12    6.48
   0  -2 -13   73.95    5.44
   0  -2 -13   73.43    6.83
   0   2  13   64.47    6.59
   0  -2  13   76.84    7.09
   0   2 -13   83.10    6.65
   0  -2  14   37.74    5.31
   0   2  14   35.66    5.73
   0   2  14   34.47    5.16
   0  -2  14   36.83    5.58
   0  -2 -14   47.23    4.46
   0  -2 -14   32.17    4.99
   0   2 -14   40.61    5.58
   0   2 -14   44.81    5.29
   0  -2  14   36.18    5.62
   0   2  14   40.83    5.62
   0   2  15    8.10    3.50
   0  -2  15    8.29    3.51
   0  -2  15    4.84    2.78
   0   2  15   14.77    4.32
   0  -2 -15    3.64    2.46
   0   2 -15    9.47    3.26
   0   2  15    0.98    3.36
   0  -2  15    2.25    3.11
   0   2 -15    4.62    2.69
   0   2  16   12.68    4.39
   0   2  16   14.20    4.33
   0  -2  16    4.01    3.30
   0  -2 -16    4.17    3.05
   0   2 -16    4.70    3.08
   0   2  16   16.37    4.67
   0   2 -16    5.84    3.05
   0  -2  16    8.67    4.15
   0   2  17   -1.68    3.32
   0  -2  17    1.70    3.07
   0   2  17    2.92    3.28
   0   2 -17    5.06    2.97
   0  -2 -17    4.39    3.14
   0   2  17    1.47    3.65
   0   2 -17    0.73    2.42
   0   2 -17    6.79    4.19
   0  -2  17   -1.25    3.33
   0  -2 -17    0.39    2.94
   0   2  18    8.70    4.62
   0  -2 -18   10.20    3.94
   0  -2 -18    0.34    3.08
   0  -2  18   16.80    5.11
   0   2  18    9.99    4.01
   0   2 -18   11.78    3.88
   0   2 -19   21.68    4.84
   0  -2  19   25.84    5.89
   0  -2 -19   27.03    5.78
   0   3   0   -0.28    1.12
   0  -3   0    0.18    1.43
   0  -3   0    0.51    1.22
   0   3   0   -2.04    1.45
   0  -3   0   -0.49    1.03
   0   3   0   -0.32    1.19
   0  -3   1   55.50    3.19
   0  -3  -1   55.39    3.25
   0   3  -1   55.61    3.30
   0   3   1   59.85    3.39
   0   3   1   53.98    3.26
   0  -3  -1   55.02    3.20
   0   3  -1   47.20    3.11
   0  -3   1   50.57    3.17
   0  -3   1   52.54    2.16
   0   3  -1   58.71    3.38
   0  -3   1   54.80    3.17
   0   3  -1   52.23    2.86
   0  -3  -1   52.19    2.92
   0   3  -1   57.87    3.40
   0  -3   1   55.53    2.82
   0   3  -2  993.73   18.77
   0   3  -2  943.96   18.55
   0  -3  -2  970.93   18.63
   0   3   2  984.36   18.75
   0  -3   2 1003.69   18.80
   0   3   2  964.94   18.66
   0  -3   2  979.06   18.70
   0  -3  -2  980.55   18.71
   0   3   2  987.37   18.27
   0  -3   2  982.34   17.05
   0   3   2  993.23   17.18
   0   3  -2  975.87   19.35
   0  -3   2  964.29   19.39
   0  -3   2  981.82   18.98
   0   3  -2  985.74   17.87
   0   3  -2 1010.87   19.17
   0  -3   2  993.66   17.88
   0   3  -3  282.08    7.93
   0   3   3  280.00    7.79
   0   3   3  275.68    7.78
   0  -3  -3  277.21    7.81
   0  -3   3  288.37    7.87
   0  -3   3  260.54    7.58
   0  -3  -3  267.35    7.71
   0   3  -3  272.28    7.70
   0   3  -3  276.60    7.79
   0  -3   3  276.93    8.70
   0   3  -3  276.07    5.28
   0  -3   3  267.70    7.14
   0   3  -3  278.24    7.26
   0   3   3  266.24    6.78
   0   3   3  287.94    8.14
   0   3  -3  282.95    8.70
   0   3  -3  267.20    7.31
   0   3  -3  276.88    8.45
   0  -3   3  278.60    8.40
   0  -3   3  281.12    7.49
   0   3  -4  127.82    5.54
   0   3  -4  130.53    5.01
   0  -3  -4  133.18    5.07
   0   3   4  127.02    4.99
   0  -3   4  136.54    5.12
   0   3   4  135.36    5.06
   0  -3  -4  119.97    4.87
   0  -3   4  136.31    5.11
   0   3  -4  132.23    5.02
   0  -3  -4  132.73    4.78
   0   3  -4  139.65    6.16
   0  -3   4  141.11    6.31
   0   3  -4  131.69    5.20
   0   3  -4  134.82    3.66
   0   3   4  136.09    5.74
   0  -3   4  136.69    5.23
   0   3  -4  131.96    5.05
   0  -3   4  135.25    5.22
   0   3  -4  121.34    5.80
   0  -3   4  139.52    6.00
   0  -3   5    3.26    2.00
   0   3  -5    0.90    1.22
   0   3  -5    4.48    1.59
   0  -3  -5    1.83    1.35
   0   3   5    1.58    1.33
   0  -3   5    1.84    1.11
   0   3  -5    0.57    1.24
   0  -3  -5    0.43    1.11
   0  -3   5    1.43    1.39
   0   3  -5    1.91    1.37
   0  -3  -5    3.50    1.54
   0   3   5    1.14    1.41
   0   3  -5    2.04    0.86
   0  -3  -5    0.44    1.60
   0  -3   5   -1.31    1.46
   0   3  -5    1.58    1.93
   0  -3   5   -2.06    2.14
   0  -3   5    2.96    1.38
   0   3  -5    2.02    2.14
   0   3  -5    1.60    1.30
   0  -3   6  112.54    6.12
   0   3   6  110.34    5.00
   0   3  -6  108.66    5.84
   0   3  -6  111.04    5.64
   0  -3  -6  109.71    4.59
   0   3   6  113.64    4.60
   0   3  -6  105.24    4.50
   0  -3   6  113.27    4.61
   0  -3  -6  106.31    4.52
   0  -3   6  107.80    4.51
   0   3  -6  105.37    4.17
   0  -3  -6  117.78    5.58
   0  -3   6  122.64    6.65
   0  -3  -6  120.27    5.28
   0   3  -6  107.26    5.61
   0  -3   6  116.33    5.69
   0   3  -6  115.52    6.43
   0   3  -6  107.02    4.89
   0  -3   6  125.43    5.67
   0   3  -6  105.43    6.17
   0   3  -6  110.38    5.22
   0   3  -7  832.95   16.24
   0   3   7  804.72   17.23
   0   3   7  838.10   16.14
   0   3   7  826.68   20.66
   0  -3   7  833.39   20.17
   0   3   7  824.78   16.22
   0   3  -7  804.40   16.19
   0  -3  -7  826.08   16.28
   0  -3   7  834.14   16.24
   0  -3  -7  834.77   16.31
   0  -3   7  836.42   16.23
   0  -3   7  806.13   20.47
   0  -3  -7  809.49   18.82
   0  -3  -7  826.96   18.14
   0  -3   7  805.01   16.65
   0   3  -7  850.71   16.77
   0   3  -7  824.82   19.44
   0   3  -7  815.66   18.51
   0   3  -7  815.10   17.22
   0  -3   7  819.47   18.66
   0   3  -7  839.68   20.64
   0   3   8  140.87    7.71
   0   3   8  133.88    4.82
   0   3   8  126.77    7.57
   0   3  -8  129.56    4.83
   0   3   8  133.14    5.76
   0  -3   8  128.07    7.23
   0   3  -8  131.35    4.83
   0  -3  -8  137.10    4.95
   0  -3  -8  134.75    4.93
   0  -3   8  134.67    4.90
   0   3   8  137.32    4.97
   0  -3   8  131.69    4.84
   0   3  -8  139.85    7.28
   0  -3   8  131.65    5.58
   0  -3   8  135.32    7.64
   0  -3  -8  134.68    6.43
   0   3  -8  125.41    5.49
   0  -3  -8  132.42    6.88
   0   3  -8  130.05    6.52
   0   3  -8  128.56    5.60
   0   3  -8  129.75    7.60
   0   3   9  225.78   10.35
   0  -3   9  219.07   10.22
   0   3   9  213.67   10.16
   0   3   9  213.79    6.19
   0   3   9  207.00    7.58
   0   3  -9  219.22    6.33
   0  -3  -9  213.62    6.27
   0   3  -9  219.53    6.28
   0  -3   9  215.77    6.23
   0   3   9  219.54    6.37
   0  -3   9  219.27   10.33
   0  -3  -9  228.06    9.71
   0   3  -9  220.73    9.82
   0  -3   9  229.90    8.08
   0  -3  -9  214.36    9.00
   0   3   9  209.70    9.75
   0   3  -9  211.89   10.36
   0   3  -9  231.03    7.82
   0   3  -9  214.78    9.00
   0   3  10   10.30    1.31
   0   3 -10   12.22    2.18
   0   3  10   15.63    2.43
   0   3  10   11.87    3.07
   0  -3  10   13.54    3.43
   0   3 -10   11.55    1.49
   0   3  10    8.54    2.91
   0  -3  10   12.03    1.41
   0   3 -10   12.19    1.43
   0  -3 -10   12.74    1.38
   0   3  10   11.40    1.34
   0  -3 -10    9.59    2.60
   0   3 -10    8.41    2.59
   0  -3 -10    8.88    2.25
   0   3 -10   11.45    2.49
   0  -3  10   10.78    3.22
   0   3  10    8.70    3.36
   0   3 -10   13.12    3.36
   0   3 -11  317.44    6.95
   0  -3 -11  325.11    6.86
   0   3  11  327.95    6.78
   0  -3  11  319.15   13.76
   0  -3  11  323.67    6.77
   0   3  11  296.51   13.25
   0   3  11  319.30   13.70
   0   3 -11  316.44    7.01
   0   3  11  318.87    6.69
   0   3  11  319.06    6.75
   0   3 -11  325.09    7.04
   0  -3 -11  311.12   12.76
   0  -3  11  316.03   13.70
   0   3 -11  319.27   13.24
   0  -3 -11  313.83   11.85
   0   3 -11  315.92   12.10
   0   3  11  322.79   13.19
   0   3  11  323.83   10.02
   0   3 -11  301.31    9.63
   0   3 -11  331.37   14.26
   0  -3  12   52.22    5.96
   0   3  12   59.26    6.21
   0   3  12   64.87    6.46
   0  -3 -12   69.69    5.63
   0   3 -12   76.38    6.81
   0  -3 -12   71.84    6.32
   0   3  12   78.32    6.96
   0  -3  12   65.96    6.65
   0   3  12   65.85    4.38
   0   3 -12   61.93    6.58
   0   3 -12   77.10    6.18
   0  -3  13   62.73    6.64
   0   3  13   58.46    6.39
   0   3  13   46.64    5.79
   0   3 -13   47.02    5.78
   0  -3 -13   54.12    5.91
   0  -3 -13   53.89    5.01
   0   3  13   45.87    5.83
   0   3 -13   50.05    5.27
   0   3 -13   48.71    6.26
   0  -3  13   53.93    6.37
   0   3  14   11.89    4.13
   0  -3  14   12.63    3.81
   0   3  14   17.51    4.38
   0   3 -14   14.75    4.16
   0  -3 -14   19.86    3.49
   0  -3 -14   24.22    4.63
   0   3  14   16.71    4.04
   0   3 -14   18.53    4.29
   0  -3  14   14.46    4.09
   0   3 -14   16.48    3.56
   0   3  15    7.51    3.40
   0   3  15    1.37    2.88
   0  -3  15    0.67    2.99
   0   3 -15   -1.03    3.08
   0  -3 -15    1.39    2.22
   0  -3 -15   -0.84    2.37
   0   3 -15    2.39    2.55
   0   3  15    2.80    3.32
   0   3 -15    2.07    3.23
   0  -3  15    2.65    3.30
   0   3  16   -2.54    3.11
   0  -3  16    0.81    3.11
   0   3  16    1.02    3.32
   0   3 -16    1.51    2.49
   0  -3 -16   -4.50    3.42
   0  -3  16    4.63    4.07
   0   3  16   -0.28    3.09
   0   3 -16   -3.46    2.72
   0   3 -16   -1.75    3.39
   0  -3  17   20.12    5.42
   0   3  17   22.76    5.08
   0   3  17   20.50    5.33
   0  -3 -17   17.04    4.48
   0   3 -17   18.13    4.72
   0  -3  17    6.40    3.60
   0   3 -17   11.27    4.47
   0   3 -17   15.68    3.83
   0   3  17   18.09    4.68
   0  -3  18  114.95   10.66
   0  -3 -18  123.90   10.64
   0   3  18  118.14   10.42
   0   3 -18  103.14    9.12
   0  -4   0 1638.36   30.18
   0   4   0 1700.49   30.40
   0  -4   0 1634.29   30.13
   0   4   0 1684.50   30.38
   0   4   0 1627.30   29.85
   0   4   0 1716.66   29.33
   0  -4   0 1697.02   29.75
   0  -4   0 1664.59   28.94
   0   4   1   -0.10    1.37
   0   4  -1    0.57    1.17
   0   4   1    0.43    1.16
   0  -4  -1   -1.01    1.54
   0   4  -1    0.31    1.53
   0  -4   1    0.37    1.28
   0  -4  -1    3.32    1.49
   0  -4   1    1.20    1.54
   0   4  -1    1.37    1.47
   0  -4  -1    1.32    1.20
   0  -4   1    1.30    1.07
   0   4  -1   -0.15    1.07
   0  -4   1    1.52    1.14
   0  -4  -2 1159.68   22.73
   0  -4  -2 1127.38   22.54
   0   4  -2 1136.20   22.60
   0  -4   2 1178.30   22.78
   0   4   2 1136.83   22.71
   0   4  -2 1120.20   22.58
   0   4   2 1176.31   22.79
   0  -4   2 1139.81   22.60
   0   4   2 1161.59   21.50
   0  -4   2 1142.03   19.86
   0  -4   2 1141.44   23.26
   0   4  -2 1161.60   23.16
   0  -4  -2 1184.77   22.30
   0  -4   2 1156.73   21.39
   0  -4   2 1142.86   22.66
   0   4  -2 1163.14   22.83
   0   4  -2 1157.62   21.45
   0   4  -3  105.90    4.89
   0  -4   3  101.89    5.16
   0  -4  -3  107.54    5.18
   0   4  -3  107.43    5.16
   0  -4   3  108.47    5.18
   0   4  -3   99.65    5.04
   0  -4  -3   98.29    5.03
   0   4   3  100.91    5.06
   0   4   3  107.17    5.14
   0   4   3  107.94    4.34
   0   4   3  109.26    5.01
   0  -4   3   97.24    5.54
   0   4  -3  101.91    5.54
   0  -4   3  100.91    4.14
   0  -4   3  104.32    4.62
   0   4  -3  100.04    4.56
   0  -4   3  108.69    5.35
   0   4  -3  108.66    5.47
   0   4  -4  129.29    5.79
   0  -4   4  131.56    5.81
   0   4  -4  129.46    5.80
   0  -4  -4  132.96    5.82
   0   4   4  133.47    5.79
   0   4  -4  134.40    5.84
   0   4   4  128.10    5.72
   0  -4   4  130.50    5.73
   0  -4  -4  127.98    5.76
   0   4  -4  127.70    3.28
   0  -4   4  127.41    6.70
   0  -4   4  145.19    5.53
   0   4   4  136.51    5.06
   0   4   4  132.08    6.00
   0   4  -4  138.45    6.82
   0   4  -4  131.03    5.36
   0   4  -4  124.25    5.27
   0  -4   4  132.37    5.47
   0  -4   4  125.33    6.23
   0   4  -4  129.63    6.40
   0   4  -5  631.93   15.70
   0  -4  -5  618.42   14.60
   0  -4  -5  654.11   14.88
   0   4   5  612.42   14.59
   0   4  -5  635.89   14.74
   0  -4   5  639.85   14.71
   0  -4   5  615.04   14.51
   0  -4  -5  635.22   14.16
   0  -4  -5  640.07   13.94
   0  -4   5  638.93   16.81
   0   4  -5  612.96   11.36
   0   4   5  637.52   15.86
   0   4  -5  613.20   14.64
   0  -4   5  628.13   14.65
   0   4  -5  625.43   16.46
   0   4  -5  616.23   14.42
   0  -4   5  617.24   14.60
   0  -4   6  448.46   11.69
   0  -4  -6  449.68   11.72
   0   4  -6  422.29   11.45
   0  -4  -6  449.34   11.74
   0  -4   6  431.91   11.58
   0   4   6  442.84   11.69
   0  -4  -6  448.04   11.97
   0  -4   6  454.73   12.43
   0   4  -6  445.48    9.48
   0  -4   6  428.31   13.83
   0  -4   6  441.01    7.79
   0  -4  -6  451.91   11.57
   0   4  -6  440.25   12.36
   0  -4   6  444.41   12.15
   0   4  -6  434.69   11.91
   0   4  -6  452.09   13.93
   0  -4   7    7.45    2.26
   0   4  -7   10.46    1.81
   0   4   7    8.05    1.68
   0   4   7    7.68    1.88
   0   4  -7    5.29    1.45
   0  -4   7    6.80    1.73
   0  -4  -7    7.53    1.60
   0   4   7    7.47    1.91
   0  -4   7    5.22    1.57
   0  -4  -7    6.24    1.57
   0   4  -7    7.44    2.07
   0  -4  -7    3.30    1.54
   0  -4  -7    6.74    1.90
   0   4  -7    6.23    1.13
   0  -4   7    7.24    1.83
   0  -4   7    7.38    2.77
   0   4  -7    5.53    1.51
   0   4  -7    6.35    1.81
   0   4  -7    0.80    2.40
   0   4   8  283.09    9.50
   0   4  -8  298.22    8.91
   0  -4   8  297.01   11.52
   0   4   8  284.33    8.66
   0   4   8  314.46   12.30
   0   4  -8  291.30    8.86
   0  -4  -8  281.03    8.83
   0   4   8  286.04    8.85
   0  -4   8  285.98    8.81
   0  -4  -8  284.14    8.84
   0  -4   8  279.47    8.72
   0  -4   8  299.32   12.16
   0  -4  -8  295.06   10.52
   0  -4  -8  308.94   10.09
   0   4  -8  289.71   10.80
   0   4  -8  299.56   11.98
   0   4  -8  300.98    9.69
   0   4  -8  290.09   10.21
   0   4   9  204.19    7.04
   0   4   9  202.25   10.25
   0   4  -9  192.32    7.01
   0  -4   9  211.26   10.19
   0   4   9  200.42    9.98
   0   4   9  213.56    8.17
   0   4   9  210.62    7.20
   0  -4   9  199.52    6.99
   0  -4  -9  199.84    7.05
   0  -4   9  206.84    7.11
   0   4  -9  207.48    7.23
   0  -4  -9  208.21    7.13
   0  -4   9  214.55   10.63
   0  -4  -9  211.88    9.29
   0  -4  -9  205.69    9.58
   0   4  -9  201.78    9.47
   0   4  -9  194.10    8.54
   0   4  -9  219.45   10.63
   0   4  -9  218.93    8.15
   0   4  10   20.99    3.73
   0   4 -10   23.99    2.43
   0   4  10   22.04    2.26
   0   4  10   23.52    4.66
   0   4  10   27.44    3.24
   0  -4  10   19.44    3.50
   0  -4 -10   24.23    2.43
   0  -4  10   23.75    2.41
   0   4  10   28.12    2.56
   0   4 -10   21.11    2.26
   0  -4 -10   23.16    3.63
   0   4 -10   26.08    3.83
   0  -4 -10   24.08    3.61
   0   4 -10   29.05    3.55
   0  -4  10   29.45    4.70
   0   4 -10   18.89    3.71
   0   4 -10   26.48    3.05
   0  -4 -11  181.90    6.16
   0   4  11  180.95   10.32
   0  -4  11  180.09   10.32
   0  -4  11  191.16    6.29
   0   4  11  189.54    7.96
   0   4 -11  172.85    6.13
   0   4  11  180.02   10.48
   0   4 -11  175.96    6.20
   0   4 -11  166.70    9.50
   0  -4 -11  183.58    9.56
   0  -4  11  199.64   11.12
   0  -4 -11  175.15    9.14
   0   4 -11  184.91    7.80
   0   4  11  187.16   10.16
   0   4 -11  173.62   10.53
   0   4 -11  172.73    8.85
   0  -4 -12   88.32    3.72
   0  -4  12   83.20    7.63
   0   4  12   89.09    7.73
   0   4  12   83.25    7.51
   0   4 -12   82.36    3.77
   0   4 -12   87.75    7.18
   0  -4 -12   85.69    6.96
   0  -4 -12   85.55    6.62
   0  -4  12   79.28    7.35
   0   4  12   92.95    5.62
   0   4  12   82.12    7.21
   0   4 -12   80.58    7.49
   0   4 -12   81.91    6.36
   0  -4  13   27.14    4.71
   0   4  13   26.70    5.07
   0   4  13   33.41    5.03
   0  -4 -13   38.71    5.10
   0  -4 -13   26.93    4.02
   0   4 -13   23.07    4.30
   0   4 -13   29.02    4.24
   0   4  13   25.30    5.20
   0  -4  13   22.59    5.03
   0   4 -13   32.53    5.30
   0   4  14   83.28    8.13
   0  -4  14   78.07    7.87
   0   4  14   70.35    7.49
   0  -4 -14   66.68    6.94
   0   4 -14   76.70    7.51
   0  -4 -14   71.32    6.34
   0  -4  14   80.54    8.04
   0   4  14   82.46    7.92
   0   4 -14   77.67    6.62
   0   4 -14   73.08    7.86
   0   4  15   57.21    7.15
   0   4  15   63.10    7.59
   0  -4  15   66.04    7.77
   0  -4 -15   60.30    6.00
   0   4 -15   71.48    7.56
   0  -4 -15   73.88    7.33
   0   4  15   65.38    7.44
   0   4 -15   59.40    7.65
   0  -4  15   72.83    8.03
   0   4 -15   61.89    6.30
   0   4  16    9.06    4.14
   0   4  16   11.05    4.02
   0  -4  16    2.85    3.48
   0  -4 -16    3.59    2.41
   0   4 -16   10.97    4.01
   0   4  16   18.52    5.22
   0  -4  16    6.99    3.86
   0   4 -16    6.01    2.77
   0   4 -16    6.53    3.77
   0   4  17   17.33    5.12
   0   4  17   22.72    5.19
   0  -4  17   23.18    5.61
   0  -4 -17   22.27    4.92
   0   4 -17   19.43    4.74
   0   4  17   23.79    5.07
   0  -4  17   22.87    5.64
   0   4 -17   20.90    4.35
   0   4 -17   27.38    5.78
   0  -4  18   23.76    5.94
   0   5   0    0.53    1.61
   0   5   0    2.22    2.16
   0  -5   0    2.18    1.94
   0  -5   0    2.00    2.02
   0   5   0   -0.34    1.84
   0  -5   0   -0.36    1.14
   0   5   0   -1.68    1.62
   0  -5   0   -0.95    1.84
   0  -5  -1   37.36    3.56
   0  -5   1   40.65    3.68
   0   5  -1   36.77    3.53
   0   5  -1   43.13    3.75
   0  -5  -1   39.04    3.80
   0  -5   1   31.86    3.61
   0   5   1   40.98    3.87
   0   5   1   42.30    3.72
   0   5  -1   41.35    3.79
   0   5   1   41.75    2.80
   0  -5   1   40.58    3.51
   0   5  -1   38.88    3.26
   0  -5  -1   42.36    3.30
   0  -5   1   38.04    3.04
   0   5  -2  190.38    7.93
   0  -5  -2  191.58    7.95
   0   5  -2  218.16    8.38
   0  -5   2  201.59    8.15
   0   5   2  206.94    8.33
   0   5   2  208.49    8.23
   0  -5   2  206.73    8.20
   0  -5  -2  209.37    8.17
   0   5  -2  207.80    8.38
   0   5   2  203.94    7.01
   0  -5   2  210.57    5.94
   0  -5  -2  216.40    7.82
   0   5  -2  205.59    8.17
   0  -5   2  223.12    7.42
   0   5  -2  205.86    7.31
   0  -5   2  216.12    8.16
   0   5  -3  103.93    5.76
   0   5   3  107.90    5.75
   0  -5  -3  101.61    5.67
   0   5   3  108.99    5.92
   0  -5   3  108.44    5.81
   0  -5   3  103.17    5.66
   0   5  -3  103.62    5.65
   0  -5  -3  119.16    5.99
   0   5   3  110.03    4.90
   0   5   3  101.46    5.25
   0  -5   3   96.40    6.11
   0  -5   3  107.21    4.39
   0   5  -3   98.13    5.07
   0   5  -3  101.85    5.95
   0  -5   3  103.52    5.06
   0  -5   3  111.77    5.93
   0  -5  -3  108.37    5.60
   0   5  -4  201.59    7.77
   0  -5   4  201.14    8.00
   0   5  -4  209.82    8.14
   0  -5  -4  206.26    8.09
   0   5   4  195.72    7.91
   0  -5   4  187.50    7.85
   0   5  -4  188.01    7.81
   0   5   4  199.43    7.97
   0  -5  -4  187.79    7.92
   0   5   4  182.33    6.55
   0  -5   4  202.03    6.82
   0   5  -4  192.89    4.04
   0   5   4  198.25    7.77
   0  -5   4  183.14    8.50
   0   5  -4  186.17    7.16
   0  -5   4  201.25    7.42
   0   5  -4  192.27    8.37
   0   5  -5  106.87    5.88
   0   5  -5  107.71    5.79
   0  -5  -5  107.73    5.84
   0  -5   5  106.79    5.80
   0  -5   5  107.38    5.74
   0  -5  -5  107.43    5.76
   0   5   5  102.91    5.69
   0  -5  -5  112.27    4.99
   0   5   5   97.83    4.72
   0  -5   5  108.57    5.29
   0  -5   5  111.94    6.88
   0   5  -5  104.81    2.98
   0   5  -5  108.61    5.48
   0  -5   5  109.98    5.53
   0   5  -5  101.43    6.37
   0  -5  -6   46.56    3.82
   0  -5   6   55.41    4.07
   0   5  -6   55.07    4.21
   0   5   6   52.00    4.13
   0  -5  -6   54.82    4.08
   0  -5   6   50.53    3.97
   0   5  -6   54.51    2.35
   0  -5   6   57.63    5.22
   0  -5  -6   46.86    3.58
   0   5  -6   46.11    3.82
   0  -5   6   45.71    3.77
   0   5  -6   45.83    3.78
   0   5  -6   40.63    4.60
   0   5  -7  115.34    5.89
   0   5  -7  115.85    5.95
   0  -5  -7  111.00    5.81
   0   5   7  123.21    6.10
   0  -5   7  116.63    5.97
   0  -5   7  112.44    5.85
   0  -5  -7  107.86    5.84
   0  -5   7  123.49    7.86
   0   5  -7  113.78    4.04
   0  -5  -7  120.79    6.11
   0  -5   7  115.05    3.05
   0  -5   7  111.08    3.14
   0  -5  -7  116.71    5.77
   0   5  -7  108.03    6.20
   0   5  -7  124.35    7.55
   0   5  -7  104.97    5.82
   0   5   8   62.70    4.76
   0   5   8   59.56    4.16
   0   5  -8   61.76    4.36
   0  -5   8   59.24    4.23
   0  -5  -8   51.80    4.07
   0  -5  -8   68.62    4.56
   0   5  -8   59.31    4.29
   0  -5   8   55.91    4.16
   0   5   8   59.40    4.26
   0  -5  -8   71.59    5.00
   0   5  -8   54.30    4.60
   0  -5   8   58.21    5.80
   0  -5  -8   57.57    4.45
   0   5  -8   56.48    4.43
   0   5  -8   69.65    5.99
   0   5   9    3.12    1.46
   0   5   9   -0.42    4.08
   0   5  -9    2.17    1.40
   0   5   9   -1.60    1.85
   0  -5   9    1.41    1.45
   0  -5  -9    3.55    1.57
   0  -5  -9    4.28    1.75
   0  -5   9    1.29    1.44
   0   5   9    1.50    1.46
   0   5  -9    1.64    1.43
   0   5  -9    0.36    2.10
   0  -5  -9    1.52    1.82
   0  -5   9    0.63    2.60
   0   5  -9    1.49    2.45
   0   5  -9    1.39    1.59
   0   5  10  211.23    8.88
   0   5  10  187.05   10.91
   0   5 -10  211.22    8.01
   0   5  10  196.48   10.43
   0   5  10  203.53    7.78
   0  -5 -10  200.73    7.87
   0  -5  10  204.67    7.83
   0  -5 -10  199.13    7.81
   0   5  10  201.91    7.86
   0  -5  10  203.10    7.84
   0   5 -10  211.96    8.01
   0  -5 -10  213.43    9.81
   0  -5 -10  205.06   10.29
   0   5 -10  207.48   10.20
   0  -5  10  206.07   11.34
   0   5 -10  215.02   11.37
   0   5 -10  194.05    9.15
   0   5  11    5.44    2.19
   0   5  11    3.46    3.89
   0   5  11    3.80    2.83
   0   5 -11    2.95    1.38
   0   5  11    2.96    1.39
   0  -5  11    4.23    1.31
   0  -5 -11    2.44    1.39
   0   5 -11    0.05    2.38
   0  -5 -11    1.46    2.21
   0  -5 -11    2.71    2.17
   0   5 -11    5.58    2.50
   0  -5  11    7.53    3.75
   0   5 -11    5.07    3.17
   0   5  12    8.17    3.52
   0   5  12    9.21    2.44
   0  -5  12    5.43    3.31
   0   5  12   14.59    3.83
   0  -5 -12   12.05    2.00
   0   5 -12   12.95    3.45
   0  -5 -12    6.75    2.43
   0  -5 -12   11.12    2.84
   0   5  12    6.78    3.39
   0   5 -12   12.87    3.71
   0  -5  12    6.77    3.53
   0   5 -12   10.51    2.73
   0   5  13    0.46    2.56
   0   5  13    1.37    3.05
   0  -5  13   -0.56    2.70
   0  -5 -13    1.12    2.29
   0  -5 -13   -1.02    2.10
   0   5 -13    4.84    2.54
   0  -5  13    0.42    3.02
   0   5 -13   -0.34    2.07
   0   5 -13    0.13    2.54
   0   5  13    3.25    4.08
   0  -5  14   55.25    7.09
   0   5  14   58.24    6.99
   0   5  14   51.20    6.61
   0  -5 -14   55.78    6.17
   0  -5 -14   55.01    5.96
   0   5 -14   63.14    6.98
   0  -5  14   52.20    6.99
   0   5 -14   59.23    5.89
   0   5 -14   48.87    6.73
   0   5  14   47.75    6.37
   0   5  15   -2.27    3.02
   0   5  15    0.64    3.23
   0  -5 -15    2.71    2.43
   0   5 -15    2.93    3.22
   0  -5 -15    4.38    3.12
   0   5 -15    1.53    2.05
   0   5 -15    1.86    2.67
   0   5  15   -5.90    3.53
   0  -5  15    1.36    3.55
   0   5  16   31.98    5.93
   0   5  16   26.02    5.78
   0  -5 -16   23.46    4.33
   0   5 -16   24.69    5.10
   0  -5 -16   23.15    4.87
   0   5 -16   12.04    4.15
   0   5 -16   26.26    4.64
   0  -5  16   21.09    4.95
   0   5  16   29.07    5.79
   0   5  17   -2.57    3.72
   0  -5 -17    8.35    3.96
   0   5 -17    1.84    2.78
   0   5  17   -1.49    3.49
   0   5 -17    2.21    2.40
   0  -5  17    1.66    3.82
   0   6   0  680.92   17.98
   0  -6   0  654.46   17.57
   0   6   0  684.25   14.11
   0   6   0  679.39   16.61
   0  -6  -1   94.37    6.02
   0  -6   1  105.63    6.32
   0   6  -1  102.57    6.27
   0   6   1  116.76    6.67
   0   6   1  123.53    5.11
   0  -6   1  103.43    3.81
   0   6  -1  104.58    5.72
   0  -6   1  105.75    5.44
   0   6  -2   10.16    2.57
   0  -6   2   12.27    2.75
   0  -6  -2    9.73    2.60
   0   6   2   11.24    2.85
   0   6   2    9.08    1.81
   0  -6   2    8.98    1.35
   0   6  -2    8.27    2.24
   0  -6   2   10.73    1.97
   0  -6   3  656.17   17.36
   0   6   3  649.29   17.43
   0  -6  -3  618.68   17.05
   0   6  -3  630.67   17.15
   0  -6   3  660.61   13.96
   0   6   3  682.41   16.18
   0   6  -3  658.84   15.99
   0   6  -3  617.62   17.25
   0  -6   3  671.83   15.97
   0   6  -4   29.10    3.07
   0   6  -4   30.26    3.60
   0  -6  -4   29.93    3.59
   0   6   4   28.06    3.62
   0  -6   4   26.91    3.38
   0   6   4   26.83    2.81
   0  -6   4   26.92    2.52
   0  -6   4   29.10    4.18
   0   6  -4   23.96    2.88
   0   6  -4   29.25    3.95
   0  -6   5  252.58    9.95
   0   6  -5  254.12    9.99
   0   6   5  261.15   10.09
   0  -6  -5  244.60    9.81
   0   6   5  249.57    8.29
   0  -6   5  260.55   11.34
   0  -6   5  272.76    8.89
   0   6  -5  246.35   10.61
   0   6  -5  262.23    9.33
   0   6   6   50.79    4.47
   0  -6  -6   45.52    4.27
   0  -6   6   50.91    4.45
   0   6  -6   45.27    4.23
   0  -6  -6   53.32    3.78
   0  -6   6   46.56    5.34
   0   6  -6   52.79    4.18
   0   6  -6   53.43    5.34
   0   6  -7   45.57    4.27
   0  -6   7   41.43    4.06
   0   6   7   43.32    4.15
   0  -6  -7   41.65    4.05
   0  -6  -7   42.17    3.61
   0  -6   7   38.37    4.74
   0   6  -7   48.24    5.10
   0   6  -7   42.80    3.94
   0  -6   8   79.28    5.49
   0   6  -8   77.96    5.45
   0  -6  -8   81.97    5.58
   0   6   8   87.78    5.91
   0  -6   8   79.61    6.92
   0  -6   8   81.65    2.59
   0  -6  -8   83.53    5.46
   0  -6   8   87.27    2.55
   0   6  -8   78.25    6.63
   0   6  -8   76.98    5.30
   0   6   9  127.72    7.21
   0  -6  -9  128.04    6.91
   0  -6   9  147.52    7.30
   0   6  -9  135.25    7.13
   0   6   9  123.62    6.81
   0   6  -9  122.41    7.44
   0  -6  -9  124.94    7.18
   0  -6   9  124.50    8.85
   0   6  -9  119.94    7.01
   0   6  -9  126.69    8.77
   0   6  10   12.32    5.13
   0   6  10    7.94    2.61
   0  -6  10    7.98    2.12
   0   6 -10    6.31    2.38
   0   6  10    7.75    2.27
   0  -6 -10    8.27    2.26
   0  -6 -10    7.11    2.79
   0   6 -10    8.94    2.91
   0  -6  10    5.34    3.23
   0  -6 -10    5.72    2.46
   0   6 -10    9.05    3.54
   0   6 -10    8.63    2.33
   0   6  11  120.83    9.54
   0   6  11  125.00    7.50
   0   6  11  118.29    8.78
   0   6  11  118.87    6.60
   0  -6  11  124.88    6.61
   0   6 -11  119.66    6.53
   0  -6 -11  125.50    6.59
   0  -6 -11  121.72    7.87
   0   6 -11  124.20    8.34
   0  -6 -11  104.42    8.21
   0  -6  11  107.47    8.90
   0   6 -11  118.36    7.41
   0   6 -11  128.71    9.53
   0   6  12   11.49    2.75
   0   6  12   11.09    3.95
   0   6  12    9.26    4.39
   0  -6 -12   11.08    2.30
   0   6 -12    9.91    2.36
   0  -6 -12    2.04    2.16
   0   6 -12    9.35    3.21
   0  -6  12    0.03    3.44
   0  -6 -12   10.11    3.26
   0   6 -12    2.03    3.47
   0   6 -12    9.19    2.61
   0   6  13  128.29   10.37
   0   6  13  122.90    9.68
   0   6 -13  118.62    9.00
   0  -6 -13  136.63    9.57
   0  -6  13  126.02   10.24
   0  -6 -13  133.10    8.89
   0   6 -13  126.26   10.07
   0   6  13  117.18    9.21
   0   6 -13  133.13    8.42
   0   6  14    5.53    3.76
   0   6  14   14.52    4.51
   0   6 -14    3.10    2.85
   0  -6 -14   11.46    3.81
   0  -6  14    6.64    3.89
   0  -6 -14   12.31    3.52
   0   6 -14    9.90    4.54
   0   6  14    6.87    3.77
   0   6 -14    8.36    3.04
   0   6  15   44.38    6.91
   0   6  15   44.65    6.62
   0  -6 -15   46.09    5.99
   0  -6 -15   39.60    5.59
   0  -6  15   30.73    5.87
   0   6 -15   37.95    5.62
   0   6  15   35.33    5.82
   0   6 -15   40.66    6.77
   0   6 -15   44.83    5.40
   0   6  16   26.36    5.96
   0   6  16   32.95    6.26
   0  -6 -16   30.76    5.09
   0  -6 -16   25.21    5.01
   0  -6  16   33.53    6.27
   0   6  16   33.09    6.44
   0   6 -16   25.90    4.41
   0   6 -16   31.05    6.20
   0   6  17    7.42    4.61
   0  -6 -17    6.37    3.18
   0  -6  17   12.24    4.65
   0  -7   0    2.29    2.22
   0   7   0   -0.38    2.08
   0   7   0   -1.16    1.03
   0   7  -1    0.85    2.14
   0  -7   1    0.54    1.88
   0  -7  -1    3.01    2.06
   0   7   1    2.65    2.62
   0   7  -1    0.76    0.83
   0   7   1    0.24    1.01
   0  -7   1    1.54    0.78
   0   7  -1   -1.71    1.96
   0   7   2   21.63    3.50
   0   7  -2   15.70    3.17
   0  -7   2   18.63    3.32
   0  -7  -2   20.65    3.45
   0   7   2   22.64    2.67
   0   7  -2   21.44    1.73
   0  -7   2   19.57    1.99
   0   7  -2   20.22    2.96
   0  -7   3    0.67    2.15
   0   7   3    1.32    2.16
   0  -7  -3    3.21    2.36
   0   7  -3   -0.28    1.96
   0   7  -3    0.18    0.53
   0  -7   3    0.60    0.82
   0   7  -3   -2.34    1.70
   0   7  -4   36.53    4.19
   0   7   4   33.99    4.08
   0  -7   4   30.23    3.95
   0  -7  -4   27.35    3.75
   0   7   4   32.67    3.31
   0  -7   4   26.88    2.60
   0   7  -4   28.74    3.32
   0   7  -4   21.38    3.71
   0  -7  -5   29.26    3.92
   0  -7   5   24.71    3.56
   0   7  -5   34.72    4.27
   0   7   5   21.87    3.46
   0  -7   5   26.50    2.74
   0  -7   5   30.60    4.62
   0   7   5   26.12    3.07
   0   7  -5   30.86    3.50
   0   7  -5   31.20    4.45
   0   7   6   14.35    2.98
   0  -7   6   17.51    3.21
   0  -7  -6   15.40    3.12
   0   7  -6   19.00    3.26
   0   7   6   20.44    2.83
   0  -7   6   24.51    4.47
   0  -7  -6   18.67    2.49
   0   7  -6   17.09    3.66
   0   7  -6   16.39    2.77
   0  -7  -7  140.66    7.88
   0   7   7  128.43    7.71
   0  -7   7  118.69    7.36
   0   7  -7  145.07    8.10
   0  -7   7  131.11    8.99
   0  -7  -7  138.09    6.62
   0   7  -7  136.98    7.33
   0   7  -7  142.10    9.07
   0  -7   8  236.92   10.45
   0   7   8  242.74   10.56
   0  -7  -8  254.51   10.80
   0   7  -8  261.66   10.87
   0  -7   8  248.82    6.21
   0  -7   8  247.25    6.50
   0  -7   8  258.72   12.76
   0  -7  -8  240.58    9.51
   0   7  -8  229.00   12.00
   0   7  -8  231.87   10.01
   0   7   9   -2.47    2.20
   0   7  -9    0.75    1.93
   0   7   9   -0.16    2.02
   0  -7   9    0.97    2.26
   0  -7  -9    0.26    1.99
   0  -7  -9    2.09    1.87
   0  -7   9    1.38    3.11
   0   7  -9    1.33    3.12
   0   7  -9    2.19    1.82
   0   7  10   20.77    3.79
   0   7 -10   17.56    2.98
   0  -7  10   18.88    3.19
   0   7  10   20.79    3.36
   0  -7 -10   18.69    3.11
   0  -7  10   23.29    4.82
   0  -7 -10   20.20    4.08
   0  -7 -10   25.34    3.69
   0   7 -10   15.90    3.97
   0   7 -10   11.20    2.81
   0   7  11   13.75    5.02
   0   7  11   25.82    3.98
   0   7  11   19.56    3.14
   0   7 -11   21.03    3.31
   0  -7  11   19.34    3.20
   0  -7 -11   21.47    3.42
   0  -7  11   19.83    4.63
   0  -7 -11   16.93    3.23
   0  -7 -11   20.31    4.26
   0   7 -11   16.93    4.67
   0   7 -11   14.39    3.13
   0   7  12    6.77    3.37
   0   7  12    2.30    2.43
   0   7  12    5.67    4.33
   0  -7 -12   13.36    2.97
   0  -7 -12    5.38    2.72
   0  -7  12    6.36    3.68
   0  -7 -12    7.00    2.99
   0   7 -12   10.35    3.85
   0   7 -12    5.39    2.31
   0   7  13   42.51    6.93
   0   7  13   44.17    6.15
   0  -7 -13   52.38    6.61
   0  -7 -13   42.90    5.28
   0  -7  13   53.30    7.35
   0   7 -13   32.04    5.84
   0   7 -13   43.47    5.05
   0   7  14   15.77    4.44
   0   7  14   13.78    4.63
   0  -7 -14   22.03    4.75
   0  -7 -14   15.93    3.69
   0  -7  14   15.99    4.80
   0   7 -14   11.39    3.21
   0   7 -14   16.31    4.96
   0   7  14   20.01    5.06
   0   7  15  326.91   17.41
   0   7  15  315.40   17.47
   0  -7 -15  306.14   15.27
   0  -7 -15  350.16   16.75
   0  -7  15  337.68   18.18
   0   7  15  331.65   16.69
   0   7 -15  343.60   15.02
   0   7 -15  329.98   17.99
   0   7  16   28.00    5.58
   0  -7 -16   31.91    5.45
   0  -7  16   17.21    5.46
   0  -7 -16   21.66    4.82
   0  -7 -17   74.62    8.20
   0  -8   0  220.47   10.67
   0   8   0  208.59   10.39
   0   8   0  215.69    7.39
   0  -8  -1   68.46    5.98
   0   8  -1   74.73    6.18
   0  -8   1   80.84    6.47
   0   8   1   62.48    5.71
   0   8   1   72.47    4.47
   0   8  -1   71.05    3.74
   0  -8   1   74.15    3.40
   0   8  -1   84.95    5.87
   0   8  -2   20.52    4.10
   0  -8  -2   21.01    3.73
   0  -8   2   22.64    3.70
   0   8   2   15.14    3.39
   0   8  -2   18.35    1.69
   0  -8   2   17.61    1.89
   0   8  -2   20.09    3.13
   0  -8   3   17.20    3.43
   0   8  -3   12.64    3.04
   0  -8  -3   19.27    3.54
   0   8   3   24.17    3.99
   0  -8   3   19.03    2.06
   0   8  -3   19.04    1.46
   0   8  -3   19.90    3.23
   0  -8   4  282.38   12.22
   0  -8  -4  300.42   12.57
   0   8   4  294.51   12.52
   0   8  -4  290.30   12.48
   0  -8   4  290.68    9.11
   0   8   4  277.41    9.87
   0   8  -4  301.09   11.30
   0   8  -5   26.77    4.23
   0   8   5   29.14    4.17
   0  -8  -5   23.81    3.92
   0  -8   5   22.49    3.79
   0  -8  -5   27.46    2.67
   0   8   5   29.22    3.37
   0   8  -5   27.43    4.62
   0   8  -5   29.85    3.66
   0   8  -6   36.74    4.90
   0  -8  -6   28.33    4.23
   0  -8   6   44.09    4.92
   0   8   6   36.10    4.66
   0   8   6   36.45    3.65
   0  -8   6   39.88    5.68
   0  -8  -6   34.12    3.15
   0   8  -6   34.24    4.80
   0   8  -6   31.32    3.83
   0   8  -7   12.63    3.26
   0   8   7   15.98    3.31
   0  -8   7   14.17    3.37
   0  -8  -7   12.75    3.41
   0  -8   7    7.63    3.62
   0  -8   7   14.16    2.13
   0  -8  -7    9.88    1.99
   0   8  -7   10.34    2.64
   0   8  -7    9.26    3.24
   0   8  -8   87.51    6.82
   0  -8   8   67.78    5.91
   0  -8  -8   69.31    6.05
   0   8   8   73.21    6.20
   0  -8  -8   88.26    5.57
   0  -8   8   78.16    3.94
   0  -8   8   86.22    7.98
   0   8  -8   91.27    8.08
   0   8  -8   73.47    5.76
   0  -8  -9   70.13    6.15
   0  -8   9   82.20    6.54
   0   8  -9   81.75    6.57
   0   8   9   90.18    6.79
   0  -8  -9   92.35    6.03
   0  -8   9   91.61    8.49
   0   8  -9   96.74    6.70
   0   8  -9   90.69    7.92
   0   8  10   52.24    5.49
   0  -8  10   51.99    5.08
   0  -8 -10   46.06    4.93
   0   8  10   44.20    5.00
   0   8 -10   54.59    5.42
   0  -8  10   50.91    6.72
   0  -8 -10   52.12    4.86
   0  -8 -10   39.16    5.94
   0   8 -10   51.46    4.98
   0   8 -10   54.90    6.69
   0   8  11    3.13    2.56
   0  -8 -11   -3.41    2.38
   0  -8  11    2.59    2.08
   0   8 -11    0.68    1.97
   0   8  11   -1.72    2.07
   0  -8 -11   -1.72    2.10
   0  -8  11    0.12    3.76
   0  -8 -11   -0.09    3.06
   0   8 -11    3.51    2.59
   0   8 -11    1.12    3.12
   0   8  12    6.42    3.32
   0   8  12    1.52    3.34
   0   8  12    1.04    4.28
   0  -8 -12    1.90    2.24
   0  -8  12    5.47    4.01
   0  -8 -12    2.51    2.97
   0   8 -12    3.71    3.45
   0   8 -12    0.58    1.79
   0   8  13    0.88    3.78
   0   8  13    0.29    2.84
   0  -8  13   -3.80    3.54
   0  -8 -13   -1.09    2.30
   0  -8 -13    4.69    3.15
   0   8 -13    0.77    1.92
   0   8 -13   -1.44    3.34
   0   8  14  105.96    9.80
   0   8  14   94.58   10.05
   0  -8 -14  107.94    9.69
   0  -8 -14  107.40    8.48
   0  -8  14  101.06   10.18
   0   8 -14  105.68    8.12
   0   8 -14  106.52   10.33
   0   8  15   29.41    5.81
   0  -8 -15   25.77    5.13
   0  -8 -15   35.42    5.53
   0  -8  15   23.31    5.59
   0   8  15   29.28    6.36
   0   8  16   51.08    7.32
   0  -8 -16   54.19    6.71
   0  -8 -16   39.63    6.20
   0  -8 -17    1.29    3.07
   0  -9   0   -1.70    2.75
   0   9   0    0.88    2.38
   0   9   0   -1.37    1.39
   0  -9   0    1.37    0.88
   0  -9  -1    0.91    2.60
   0   9  -1   -1.21    2.54
   0   9   1    2.64    2.61
   0  -9   1    4.39    2.92
   0   9  -1    1.57    0.95
   0  -9   1    3.24    1.05
   0   9   1    1.86    1.53
   0  -9  -2    0.14    2.53
   0   9   2   -0.05    2.51
   0   9  -2    3.40    2.93
   0  -9   2    2.36    2.76
   0  -9   2    1.63    0.78
   0   9  -2    3.55    1.20
   0   9  -2    0.30    1.99
   0  -9  -3   24.66    4.33
   0  -9   3   30.13    4.59
   0   9   3   26.23    4.12
   0   9  -3   29.71    4.58
   0  -9   3   30.17    2.57
   0   9  -3   27.88    1.88
   0   9  -3   32.68    4.15
   0  -9  -4   93.90    7.49
   0   9   4   96.68    7.66
   0  -9   4   87.06    7.30
   0   9  -4   95.44    7.61
   0  -9   4   87.41    4.77
   0   9   4   83.63    5.63
   0   9  -4   88.94    6.45
   0  -9   5   55.59    5.81
   0   9   5   51.58    5.75
   0  -9  -5   52.45    5.75
   0   9  -5   58.12    6.04
   0  -9  -5   48.64    3.46
   0   9   5   52.56    4.60
   0   9  -5   58.96    5.36
   0   9  -6   10.26    3.38
   0  -9  -6   10.03    3.37
   0   9   6   14.65    3.54
   0  -9   6   12.07    3.38
   0  -9  -6   14.26    2.24
   0   9   6    9.94    2.41
   0   9  -6   16.78    4.20
   0   9  -6   16.81    3.20
   0  -9  -7    1.89    2.64
   0   9   7    4.05    2.96
   0  -9   7   -0.72    2.47
   0   9  -7    6.83    3.30
   0  -9  -7    0.51    1.37
   0  -9   7    4.63    1.51
   0   9  -7    4.19    2.94
   0   9  -7    1.53    1.84
   0  -9  -8    2.70    2.76
   0   9   8   -2.05    2.93
   0  -9   8   -2.01    2.81
   0   9  -8    1.32    2.23
   0  -9  -8    1.26    1.36
   0  -9   8    7.39    4.09
   0   9  -8    2.20    2.09
   0   9  -8    1.78    3.09
   0  -9   9  133.82    8.87
   0  -9  -9  146.17    9.39
   0   9   9  142.09    9.18
   0   9  -9  144.24    9.26
   0  -9  -9  158.18    7.97
   0  -9  -9  141.60   10.48
   0  -9   9  143.90   11.11
   0   9  -9  141.39   10.51
   0   9  -9  160.98    9.13
   0   9  10   66.90    6.44
   0  -9  10   65.96    6.28
   0   9 -10   56.91    5.91
   0  -9 -10   62.46    6.14
   0   9  10   67.41    6.44
   0  -9  10   62.54    7.80
   0  -9 -10   58.17    6.87
   0  -9 -10   60.31    5.22
   0   9 -10   53.98    5.52
   0   9 -10   64.08    7.32
   0   9  11   87.42    7.53
   0   9  11   82.80    6.90
   0   9 -11   63.44    6.33
   0  -9  11   78.69    6.80
   0  -9 -11   73.07    6.50
   0  -9 -11   77.51    6.30
   0  -9  11   94.90    9.57
   0  -9 -11   67.57    7.46
   0   9 -11   64.52    7.60
   0   9 -11   84.38    7.08
   0   9  12    8.11    4.72
   0   9  12    5.49    2.79
   0  -9  12   13.96    4.77
   0  -9 -12   14.04    3.07
   0  -9 -12    8.71    3.86
   0   9 -12    1.45    3.87
   0   9 -12   15.53    3.50
   0   9  13    7.45    5.17
   0   9  13   12.91    4.59
   0  -9 -13    8.78    3.97
   0  -9  13   15.67    5.30
   0   9 -13    5.54    2.71
   0   9 -13    9.66    4.66
   0   9  14   90.97    9.13
   0  -9  14   82.40    9.90
   0  -9 -14   88.30    9.27
   0   9 -14   86.41    9.78
   0   9  15   61.37    8.07
   0  -9 -15   54.13    7.66
   0  10   0   44.54    5.81
   0 -10   0   60.70    6.84
   0 -10   1   36.33    5.46
   0 -10  -1   42.50    5.79
   0  10  -1   26.53    4.53
   0  10   1   40.93    5.58
   0 -10  -2   42.68    5.54
   0 -10   2   40.92    5.59
   0  10   2   39.72    5.39
   0  10  -2   47.16    6.09
   0  10  -2   39.44    4.75
   0  10   3  153.97   10.23
   0 -10   3  158.27   10.30
   0  10  -3  146.69   10.00
   0 -10  -3  142.61    9.78
   0  10  -3  152.08    9.12
   0  10   4  276.75   13.73
   0  10  -4  270.25   13.67
   0 -10   4  259.02   13.15
   0 -10  -4  246.60   12.89
   0  10   4  260.72   10.50
   0 -10  -4  264.91    7.69
   0  10  -4  275.62   12.27
   0  10  -5  372.33   16.09
   0 -10  -5  371.64   16.00
   0  10   5  354.27   15.84
   0 -10   5  401.21   16.48
   0  10   5  379.17   12.67
   0  10  -5  362.89   14.17
   0 -10   6   15.42    3.96
   0 -10  -6    9.58    3.68
   0  10   6   16.19    3.70
   0  10  -6    9.57    3.44
   0  10   6    9.12    2.59
   0 -10   6    9.92    2.66
   0  10  -6   12.06    2.82
   0 -10  -7   81.71    7.61
   0  10   7   74.69    7.32
   0 -10   7   75.15    7.26
   0  10  -7   70.75    6.98
   0  10  -7   78.08    6.52
   0  10  -7   79.91    8.02
   0  10  -8   26.95    4.82
   0 -10   8   22.15    4.28
   0  10   8   24.29    4.40
   0 -10  -8   24.39    4.30
   0  10  -8   20.18    3.68
   0  10  -8   19.89    5.05
   0 -10   9    7.19    3.16
   0 -10  -9    9.72    3.62
   0  10   9   12.34    3.64
   0  10  -9    9.16    3.64
   0 -10  -9    3.46    2.72
   0  10  -9   12.77    4.82
   0  10  -9   12.89    3.44
   0  10  10   11.07    4.03
   0  10  10    4.59    2.33
   0 -10 -10   14.73    3.58
   0  10 -10   18.20    4.14
   0 -10  10   15.10    4.01
   0 -10 -10   19.21    4.66
   0 -10  10    7.27    4.42
   0  10 -10   14.14    3.57
   0  10 -10    3.74    3.59
   0  10  11   55.51    6.47
   0  10  11   51.63    6.18
   0  10 -11   41.56    5.61
   0 -10 -11   50.15    6.06
   0 -10  11   45.80    5.68
   0 -10 -11   43.04    6.79
   0 -10  11   49.98    7.65
   0  10 -11   59.61    6.17
   0  10 -11   52.29    7.26
   0  10  12   -1.50    2.87
   0 -10 -12    5.61    3.73
   0 -10  12    8.87    5.14
   0  10 -12    2.38    3.90
   0  10 -12   -0.18    2.04
   0  10  13    4.08    3.29
   0 -10  13   12.73    5.63
   0 -10 -13    8.35    3.95
   0  10  14    8.54    4.03
   0 -11   0   -0.50    3.05
   0  11   0   -0.32    3.41
   0  11   1   37.15    5.48
   0 -11   1   32.56    5.60
   0 -11  -1   37.46    6.10
   0  11  -1   34.80    5.53
   0  11   2  195.74   12.10
   0 -11   2  217.13   12.63
   0  11  -2  207.75   12.46
   0 -11  -2  213.90   12.49
   0 -11   3  151.98   10.66
   0  11  -3  165.11   11.30
   0  11   3  164.76   11.13
   0 -11  -3  164.62   11.14
   0  11  -3  144.03    9.23
   0 -11   4    5.87    2.96
   0 -11  -4    6.26    2.69
   0  11  -4   14.78    4.32
   0  11   4   -0.56    3.20
   0  11   4    8.12    3.08
   0  11  -4    6.04    3.19
   0 -11  -5    1.64    3.16
   0  11   5    1.83    3.22
   0 -11   5    1.94    2.65
   0  11  -5   -2.70    3.59
   0 -11   5    5.39    2.35
   0  11   5    2.08    2.57
   0  11  -5    1.28    2.52
   0  11  -6  155.49   11.01
   0 -11  -6  156.15   10.83
   0 -11   6  167.58   11.27
   0  11   6  152.18   10.67
   0 -11   6  162.50    8.59
   0  11  -6  162.87    9.89
   0  11  -7   42.05    5.97
   0 -11  -7   39.82    5.96
   0  11   7   58.77    6.75
   0 -11   7   55.38    6.62
   0  11  -7   41.23    5.21
   0  11   8    8.77    3.38
   0 -11  -8    1.31    2.88
   0 -11   8   -0.86    3.08
   0  11  -8    2.11    3.13
   0 -11  -8    0.69    2.88
   0  11  -8    8.97    3.19
   0  11   9    8.50    3.26
   0  11  -9    7.67    3.51
   0 -11  -9    9.35    3.69
   0 -11   9    8.44    3.50
   0 -11  -9    5.67    3.46
   0  11  -9   15.07    3.71
   0  11  -9    9.24    4.23
   0  11  10  158.22   11.09
   0  11 -10  145.59   10.43
   0 -11  10  135.15   10.08
   0  11  10  143.56   10.46
   0 -11 -10  155.59   10.72
   0 -11 -10  160.16   12.47
   0  11 -10  140.95   11.76
   0  11 -10  151.76    9.88
   0  11  11   20.21    4.66
   0 -11 -11    8.08    3.65
   0  11 -11   12.12    3.95
   0 -11  11    9.19    3.33
   0  11  11    9.20    3.37
   0 -11 -11    7.21    3.98
   0  11 -11    3.55    3.73
   0  11 -11    7.82    3.12
   0  11  12  142.64   10.71
   0 -11 -12  135.28   11.80
   0  11  13   17.01    4.89
   0  11  14   14.42    4.66
   0 -12   0   52.38    6.93
   0  12   0   47.23    6.89
   0 -12  -1    0.15    3.27
   0  12  -1    4.75    3.70
   0  12   1    2.18    3.51
   0 -12   1   10.25    4.42
   0  12  -2   12.80    4.23
   0  12   2   15.47    4.56
   0 -12   2   19.00    4.65
   0 -12  -2   11.13    4.33
   0  12  -3   31.26    5.61
   0 -12   3   43.80    6.47
   0  12   3   36.87    6.08
   0 -12  -3   24.41    5.27
   0  12   3   38.07    4.79
   0  12   4    5.33    3.63
   0  12  -4    6.08    3.86
   0 -12   4   -3.20    3.48
   0 -12  -4    0.21    3.07
   0 -12   4    2.49    2.35
   0  12  -4    0.85    2.64
   0 -12  -5  124.41   10.12
   0  12  -5  109.77    9.58
   0  12   5  104.37    9.45
   0 -12   5  103.49    9.45
   0 -12   5  112.59    7.73
   0  12  -5  120.84    8.93
   0 -12   6    7.30    3.08
   0  12   6    5.80    4.00
   0  12  -6    9.47    4.26
   0 -12  -6    0.17    2.86
   0 -12  -6    0.08    2.62
   0  12  -6    0.80    2.42
   0 -12  -7   46.71    6.44
   0  12  -7   38.48    6.11
   0 -12   7   42.39    6.31
   0  12   7   41.75    6.41
   0 -12  -7   53.85    7.22
   0  12  -7   53.48    6.09
   0  12   8    3.14    3.07
   0  12  -8    0.04    2.85
   0 -12   8    0.66    3.21
   0 -12  -8    5.29    3.38
   0 -12  -8    2.69    3.38
   0  12  -8    3.54    2.49
   0 -12   9   -3.24    3.22
   0 -12  -9    2.91    3.69
   0  12   9    4.40    3.71
   0  12  -9   -2.73    3.18
   0 -12  -9    4.99    3.59
   0  12  -9    3.33    2.37
   0  12  10    3.63    3.02
   0 -12 -10    1.66    2.99
   0 -12  10    4.32    3.49
   0  12  10    7.53    3.92
   0  12 -10   11.51    4.15
   0 -12 -10    7.87    4.28
   0  12 -10    7.97    3.32
   0  12  11    3.83    3.77
   0 -13   0   -1.86    3.25
   0  13   0    0.40    3.52
   0  13   1    1.73    3.67
   0  13  -1   -2.99    3.90
   0 -13   1   -1.29    3.71
   0 -13  -1   -1.20    3.48
   0 -13   1    2.26    2.75
   0 -13  -2  123.63   10.80
   0  13  -2  125.72   10.82
   0  13   2  117.05   10.46
   0 -13   2  113.90   10.50
   0 -13   2  132.26    9.69
   0 -13  -3   40.28    6.51
   0  13   3   39.35    6.40
   0  13  -3   30.30    6.23
   0 -13   3   34.01    6.11
   0 -13   3   32.94    5.03
   0 -13   4   19.22    4.88
   0  13  -4   14.35    4.49
   0  13   4   22.79    5.44
   0 -13  -4   25.45    5.29
   0 -13   4   17.56    3.82
   0 -13  -4   14.44    4.66
   0 -13  -5   19.22    5.33
   0  13  -5   14.55    4.68
   0 -13   5   21.78    5.24
   0  13   5   18.70    4.89
   0 -13  -5   14.10    4.14
   0  13  -5   15.65    3.75
   0  13  -6   27.98    5.78
   0 -13   6   18.00    4.94
   0  13   6   24.91    5.67
   0 -13  -6   31.88    6.13
   0 -13  -6   29.87    5.85
   0  13  -6   27.03    4.88
   0 -13   7  108.49   10.09
   0  13  -7   95.96    9.67
   0 -13  -7  103.02   10.03
   0  13   7   97.88    9.84
   0 -13  -7  108.99   10.52
   0  13  -7  104.08    8.89
   0 -13   8   46.10    7.03
   0  13  -8   40.02    6.72
   0 -13  -8   36.47    6.63
   0  13   8   59.25    7.89
   0  13  -8   33.78    5.42
   0  13   9   -1.83    3.40
   0 -13  -9    9.76    4.00
   0  13  -9    2.13    3.42
   0 -13   9   -2.47    3.21
   0  13  -9    2.54    2.96
   0  13  10    8.72    4.53
   0  13 -10    7.89    3.89
   0  13  10   20.22    5.52
   0 -13 -10   16.93    5.00
   0 -13  10   16.40    4.84
   0  14   0   21.47    5.55
   0 -14   0   24.46    5.65
   0 -14   0   19.28    4.52
   0 -14  -1   90.90    9.66
   0  14   1   97.32   10.22
   0 -14   1   90.05    9.96
   0  14  -1   87.59    9.76
   0 -14   1  104.81    9.20
   0 -14  -1   80.03    8.54
   0 -14   2   15.86    5.40
   0  14  -2    3.02    3.25
   0  14   2   10.23    4.84
   0 -14  -2    5.49    3.73
   0 -14   2    4.17    3.07
   0 -14  -2    8.14    3.29
   0 -14   3  111.03   10.75
   0  14   3  102.26   10.45
   0  14  -3  105.08   10.40
   0 -14  -3  106.09   10.28
   0 -14  -3  114.46   10.27
   0 -14   3   97.33    8.63
   0  14  -4    3.40    3.67
   0 -14  -4    1.01    3.49
   0 -14   4    9.02    4.26
   0  14   4    7.50    3.77
   0 -14  -4    2.66    3.42
   0 -14   5   13.44    4.78
   0  14   5    9.76    4.65
   0  14  -5    6.03    3.93
   0 -14  -5   22.59    6.06
   0 -14  -5   14.21    4.51
   0  14  -6   11.34    4.41
   0 -14  -6    6.24    4.47
   0 -14   6    4.46    3.48
   0  14  -7   26.83    5.94
   0  14  -7   24.96    5.11
   0 -15   0   -1.60    2.99
   0 -15   1    2.76    3.00
   0 -15  -1    9.99    4.31
   0 -15   2    9.27    3.43
  -1   0  19   -3.86    3.60
   1   0 -19   -6.90    3.93
  -1   0  18   -0.98    2.86
  -1   0  18    5.32    3.91
   1   0 -18    0.47    2.92
   1   0 -18    2.51    3.62
  -1   0  18   -0.21    3.52
  -1   0  17   10.98    3.88
  -1   0  17   18.63    4.52
   1   0 -17   16.35    4.43
   1   0 -17   16.13    4.16
  -1   0  17   21.37    5.23
  -1   0  16   -2.55    2.82
  -1   0  16   -0.62    2.84
   1   0 -16   -1.04    2.36
   1   0 -16    0.22    2.83
  -1   0  16   -4.74    3.89
  -1   0  15   95.36    8.01
  -1   0  15   91.82    8.64
   1   0 -15   94.52    8.23
   1   0 -15   93.66    7.95
  -1   0  15   90.63    8.45
  -1   0  14    0.14    2.50
  -1   0  14   -0.01    2.66
   1   0 -14    0.62    1.23
   1   0 -14   -0.58    2.70
  -1   0  14    3.87    3.40
   1   0 -14   -2.44    2.73
  -1   0  13  123.95    8.44
  -1   0  13  136.91    9.49
   1   0 -13  143.77    9.27
   1   0 -13  142.02    6.21
   1   0 -13  133.61    8.76
  -1   0  13  151.29    6.22
  -1   0  13  140.90    9.46
  -1   0  12    2.65    2.63
  -1   0  12    2.20    2.67
   1   0 -12   -0.68    1.22
   1   0 -12    1.35    1.39
   1   0 -12   -0.45    2.07
  -1   0  12   -4.41    3.28
  -1   0  12    0.64    1.28
   1   0 -12    3.29    2.56
  -1   0  11    9.02    3.03
   1   0 -11    8.57    1.67
  -1   0  11    6.47    2.47
   1   0 -11    9.39    1.89
   1   0 -11   12.26    2.99
  -1   0  11    8.98    1.74
  -1   0  11   10.35    3.61
   1   0 -11   19.52    3.47
   1   0 -10    0.32    1.09
  -1   0  10   -2.21    1.79
  -1   0  10    1.91    2.30
   1   0 -10    1.13    1.73
   1   0 -10    0.49    1.06
  -1   0  10    0.11    1.15
  -1   0  10   -1.23    2.40
   1   0 -10    2.16    2.09
  -1   0   9    9.69    2.46
   1   0  -9    6.85    1.49
  -1   0   9    6.97    2.40
   1   0  -9    9.51    1.67
   1   0  -9    6.23    2.19
  -1   0   9    6.85    1.55
  -1   0   9   12.51    3.34
   1   0  -8    0.17    1.11
  -1   0   8    0.81    2.06
  -1   0   8    0.35    1.82
  -1   0   8    0.37    1.25
   1   0  -8    1.92    2.13
   1   0  -8    0.57    1.05
  -1   0   8    0.24    1.25
  -1   0   8   -2.84    2.51
   1   0  -7    3.28    1.48
  -1   0   7    4.28    2.50
  -1   0   7    3.13    1.97
   1   0  -7    4.50    2.34
   1   0  -7    3.59    1.74
  -1   0   7    2.82    1.57
   1   0  -7    7.02    1.48
  -1   0   7    3.85    1.39
  -1   0   7    4.19    2.45
  -1   0   7    3.20    1.57
   1   0  -6    1.21    1.79
   1   0  -6    0.05    1.14
  -1   0   6    1.19    1.59
  -1   0   6    0.36    1.60
  -1   0   6   -0.15    0.95
   1   0  -6   -0.32    1.41
   1   0  -6    0.40    1.05
  -1   0   6    1.21    1.40
  -1   0   6    0.71    1.25
  -1   0   6   -0.15    2.16
   1   0  -5  605.39   12.98
  -1   0   5  586.11   12.64
  -1   0   5  583.11   13.46
  -1   0   5  568.90   12.91
   1   0  -5  547.59   11.17
  -1   0   5  582.25   12.49
  -1   0   5  568.62   11.30
   1   0  -5  564.31   12.94
  -1   0   5  556.29   11.53
  -1   0   5  563.50   13.34
   1   0  -5  556.26   11.48
   1   0  -4    0.60    0.97
  -1   0   4    0.68    1.34
   1   0  -4    0.28    1.34
  -1   0   4   -0.01    1.10
  -1   0   4    0.58    1.30
   1   0  -4    0.44    0.83
   1   0  -4   -0.09    1.21
  -1   0   4    0.36    0.92
  -1   0   4    1.60    1.17
  -1   0   4    0.26    0.74
  -1   0   4    0.68    1.59
   1   0  -3  151.45    4.47
  -1   0   3  151.46    4.33
  -1   0   3  145.93    3.96
   1   0  -3  155.85    3.98
   1   0  -3  158.95    4.68
  -1   0   3  150.50    4.60
  -1   0   3  152.74    4.32
   1   0  -3  141.98    4.23
  -1   0   3  144.13    5.03
  -1   0  -2   -0.49    0.88
   1   0   2    0.93    1.11
   1   0   2    2.95    1.08
  -1   0  -2    1.04    0.85
   1   0   2    1.89    0.87
  -1   0  -2   -0.34    0.94
   1   0   2    1.74    0.97
  -1   0  -3  518.96   11.28
  -1   0  -3  531.53   11.38
   1   0   3  513.70   11.28
   1   0   3  531.21   11.27
   1   0   3  520.45   10.92
  -1   0  -3  522.69   10.98
   1   0   3  517.51   10.47
  -1   0  -3  539.54   10.67
   1   0   4   -0.54    1.31
   1   0   4   -0.72    1.41
  -1   0  -4   -0.37    1.21
  -1   0  -4   -0.76    1.15
  -1   0  -4    0.39    1.22
  -1   0  -4    0.47    1.16
   1   0   4   -0.16    1.02
  -1   0  -4    0.33    1.26
   1   0   4   -0.51    1.35
  -1   0  -5  180.27    6.80
  -1   0  -5  182.69    6.90
   1   0   5  163.14    6.64
   1   0   5  163.83    6.46
   1   0   5  175.71    6.32
  -1   0  -5  165.22    6.45
  -1   0  -5  169.31    6.26
  -1   0  -5  172.74    6.30
   1   0   5  164.50    6.12
  -1   0  -6    2.47    2.04
   1   0   6    2.93    2.07
   1   0   6    0.20    1.85
  -1   0  -6    0.75    1.78
  -1   0  -6    0.32    1.68
   1   0   6   -0.20    1.22
  -1   0  -6   -0.73    1.30
  -1   0  -6    0.94    1.87
   1   0   6    0.82    1.93
   1   0   6    1.20    0.67
   1   0   7   40.67    3.96
   1   0   7   30.82    3.37
  -1   0  -7   30.05    3.21
  -1   0  -7   33.17    3.50
   1   0   7   34.27    3.22
   1   0   7   28.28    1.52
   1   0   7   28.69    3.42
   1   0   8   -0.75    2.14
   1   0   8    0.14    1.90
  -1   0  -8    0.70    1.54
  -1   0  -8   -0.57    1.79
  -1   0  -8   -0.71    0.94
   1   0   8   -0.15    1.92
   1   0   9  108.15    7.04
   1   0   9   96.28    6.36
  -1   0  -9  105.95    6.69
  -1   0  -9  103.32    4.55
  -1   0  -9  101.63    6.35
   1   0   9   93.58    6.21
   1   0  10   -0.08    2.18
   1   0  10   -1.96    2.34
  -1   0 -10   -1.06    2.08
  -1   0 -10    0.47    1.10
  -1   0 -10    0.63    1.76
   1   0  10   -0.60    2.39
   1   0  11  634.78   19.63
   1   0  11  622.60   20.11
  -1   0 -11  667.27   20.29
  -1   0 -11  646.17   14.68
   1   0  11  658.28   19.39
   1   0  12   -3.98    3.05
   1   0  12    2.58    2.77
  -1   0 -12   -0.32    2.56
  -1   0 -12    0.84    1.15
   1   0  12   -3.69    3.25
  -1   0 -12   -0.30    2.13
   1   0  13   91.45    8.03
   1   0  13   92.37    7.73
  -1   0 -13  102.99    8.09
  -1   0 -13   90.41    4.69
   1   0  13  104.90    8.00
  -1   0 -13   92.75    7.17
   1   0  14    3.43    3.23
   1   0  14    6.30    3.40
  -1   0 -14    0.13    2.70
   1   0  14    3.76    3.17
  -1   0 -14    1.49    2.62
   1   0  15  166.85   11.12
   1   0  15  176.19   11.88
  -1   0 -15  169.53   11.48
   1   0  15  169.83   11.06
  -1   0 -15  182.04   10.99
   1   0  16   -1.53    3.01
   1   0  16    3.27    3.14
  -1   0 -16   -3.02    3.37
  -1   0 -16    4.13    3.17
   1   0  16   -2.85    3.11
   1   0  17   21.02    5.43
   1   0  17   21.55    4.86
  -1   0 -17   28.99    5.49
   1   0  17   28.44    5.44
  -1   0 -17   28.13    5.31
  -1   0 -18    0.83    3.17
   1   0  18   -9.28    4.39
  -1  -1  19   23.19    4.88
   1  -1 -19   40.93    6.80
  -1   1  19   45.66    7.19
  -1  -1  19   37.98    6.96
   1   1 -19   36.15    5.97
  -1   1  18    3.79    3.54
  -1  -1  18   -1.54    3.17
  -1  -1  18   -1.30    3.09
  -1   1  18    2.78    3.21
   1   1 -18   -1.94    3.06
   1  -1 -18    3.93    3.48
  -1  -1  18   -0.50    3.64
   1   1 -18   -1.11    3.08
  -1   1  18   -1.69    3.72
   1  -1 -18    1.06    2.97
  -1  -1  17   45.83    6.44
  -1  -1  17   36.62    6.31
  -1   1  17   50.78    6.64
  -1   1  17   40.02    6.49
   1  -1 -17   35.86    5.86
   1   1 -17   37.89    6.21
  -1   1  17   35.47    6.14
  -1  -1  17   41.85    6.25
   1  -1 -17   43.50    6.43
   1   1 -17   39.05    5.73
  -1   1  16   17.27    4.22
  -1  -1  16    3.80    3.27
  -1  -1  16   10.75    3.73
  -1   1  16   12.62    4.16
   1   1 -16    2.97    3.08
   1  -1 -16    8.51    3.82
   1   1 -16    8.17    3.06
  -1   1  16   10.08    4.17
   1  -1 -16    8.60    3.33
  -1  -1  16    9.15    4.35
  -1  -1  15   49.09    5.91
  -1   1  15   51.75    6.34
  -1  -1  15   34.21    5.58
  -1   1  15   47.08    6.24
   1   1 -15   54.29    6.44
   1  -1 -15   57.35    6.49
   1  -1 -15   49.88    5.85
  -1   1  15   40.31    5.88
  -1  -1  15   35.01    5.76
   1   1 -15   50.70    5.90
  -1   1  14   74.12    7.46
  -1  -1  14   90.56    7.59
  -1   1  14   89.62    7.68
  -1  -1  14   84.66    7.96
   1  -1 -14  110.47    8.49
   1   1 -14   92.09    7.79
   1  -1 -14  100.80    5.96
  -1  -1  14  127.45    9.52
   1   1 -14  103.76    7.97
  -1   1  14   99.00    8.49
   1  -1 -14   87.29    7.72
  -1  -1  13   89.25    7.71
  -1   1  13   73.60    7.10
  -1   1  13   78.46    6.95
  -1  -1  13   78.42    6.75
   1   1 -13  100.68    7.76
   1  -1 -13   96.94    5.80
   1   1 -13   99.53    4.45
   1  -1 -13   90.36    7.41
  -1   1  13   97.00    8.01
   1   1 -13   84.21    6.85
  -1   1  13   97.78    5.14
  -1  -1  13   92.04    8.10
  -1   1  12  189.71   10.09
   1   1 -12  191.21    7.22
  -1  -1  12  200.62   10.06
  -1   1  12  186.19   10.56
  -1  -1  12  188.76   10.65
   1   1 -12  188.13    6.27
   1  -1 -12  208.37   10.53
   1   1 -12  204.57   10.61
   1  -1 -12  189.04    7.94
  -1   1  12  205.41   10.87
   1   1 -12  198.74   10.06
  -1   1  12  188.69    7.27
  -1  -1  12  187.27   10.58
  -1   1  11  156.65    8.69
  -1  -1  11  152.35    9.04
  -1   1  11  166.36    9.47
  -1  -1  11  163.89    8.58
   1   1 -11  166.95    6.47
   1  -1 -11  152.18    8.56
   1   1 -11  152.63    5.44
   1  -1 -11  158.69    6.98
   1   1 -11  166.18    9.03
   1   1 -11  164.15    8.71
  -1   1  11  159.38    6.55
  -1  -1  11  162.61    9.25
  -1   1  11  143.90    8.79
   1   1 -10    0.08    1.39
  -1  -1  10   -2.22    2.21
  -1   1  10    0.42    2.28
  -1   1  10    1.23    2.05
  -1  -1  10   -3.00    2.16
   1  -1 -10    4.05    2.17
   1   1 -10    1.15    0.91
   1  -1 -10    0.77    1.19
   1   1 -10    0.39    1.75
  -1   1  10    2.13    1.49
  -1  -1  10   -0.25    2.68
  -1  -1  10    1.18    1.27
  -1   1  10    5.16    3.07
   1   1 -10   -0.95    1.96
  -1   1   9   58.90    4.94
   1  -1  -9   57.77    3.50
  -1  -1   9   57.66    4.58
  -1  -1   9   52.70    4.77
  -1   1   9   48.74    4.77
   1   1  -9   57.24    2.93
   1  -1  -9   53.07    3.73
   1   1  -9   51.45    4.66
   1  -1  -9   59.07    4.84
   1   1  -9   57.45    4.75
  -1   1   9   51.69    4.92
  -1   1   9   51.01    3.52
   1   1  -9   55.44    3.52
  -1  -1   9   60.26    5.36
  -1  -1   9   54.38    3.39
  -1   1   8  435.57   13.59
  -1   1   8  430.26   12.86
   1   1  -8  431.62   12.60
   1  -1  -8  424.79   10.48
  -1  -1   8  432.22   12.49
  -1  -1   8  396.35   12.88
   1   1  -8  417.14    9.18
   1   1  -8  417.49   12.83
   1  -1  -8  421.68   11.19
   1  -1  -8  424.96   12.69
  -1  -1   8  433.01   11.74
  -1   1   8  387.93   10.50
  -1   1   8  415.14   13.15
  -1  -1   8  430.01   10.47
   1   1  -8  413.18   10.54
   1   1  -8  428.80   12.65
  -1  -1   8  408.00   13.34
   1   1  -7  266.53    5.32
  -1   1   7  265.98    9.32
  -1   1   7  266.66    9.78
  -1  -1   7  258.91    9.53
  -1  -1   7  270.37    8.83
  -1   1   7  259.25    5.19
   1   1  -7  278.56    9.13
   1  -1  -7  273.89    7.63
  -1  -1   7  264.29    5.19
  -1   1   7  264.36    5.23
   1   1  -7  263.04    5.32
  -1   1   7  272.10    5.23
  -1  -1   7  269.14    5.22
  -1   1   7  262.41    5.24
   1   1  -7  258.04    6.46
  -1  -1   7  281.19    9.50
   1   1  -7  252.91    9.17
   1  -1  -7  272.09    9.23
  -1   1   7  277.33    9.21
  -1   1   7  279.50    9.20
   1  -1  -7  275.94    8.23
  -1  -1   7  280.82    8.44
  -1   1   7  268.59    9.90
  -1  -1   7  261.83    9.73
   1   1  -7  272.93    7.75
   1   1  -7  277.03    9.96
   1   1  -7  257.25    9.11
  -1   1   7  253.16    7.69
  -1  -1   7  266.70    7.60
   1   1  -6  662.34   15.45
  -1  -1   6  656.92   15.38
  -1  -1   6  629.04   14.14
   1  -1  -6  649.02   13.10
   1   1  -6  611.55   10.81
   1   1  -6  639.53   14.38
  -1   1   6  641.27   14.96
  -1  -1   6  616.94   10.74
  -1   1   6  624.63   10.72
  -1  -1   6  630.59   10.75
  -1   1   6  636.93   10.80
   1   1  -6  618.06   10.82
  -1   1   6  630.94   10.79
  -1  -1   6  617.06   11.69
  -1   1   6  619.26   14.61
  -1   1   6  637.34   14.64
   1   1  -6  612.34   11.54
   1  -1  -6  643.91   14.74
   1  -1  -6  630.26   13.59
  -1  -1   6  639.90   13.60
  -1  -1   6  647.80   15.04
   1   1  -6  618.66   14.78
  -1   1   6  608.93   15.25
   1   1  -6  633.54   15.61
   1   1  -6  646.62   14.75
   1   1  -6  610.70   13.06
  -1   1   6  618.38   13.16
  -1  -1   6  623.68   15.46
  -1  -1   6  624.57   12.96
  -1  -1   5   52.80    3.46
  -1   1   5   48.84    3.43
   1   1  -5   57.87    3.60
   1   1  -5   48.54    2.00
   1  -1  -5   47.17    2.70
   1   1  -5   54.74    3.19
   1  -1  -5   54.29    2.02
  -1  -1   5   51.71    3.11
  -1  -1   5   53.08    2.04
  -1   1   5   50.73    2.01
   1   1  -5   47.77    2.01
  -1   1   5   52.01    2.04
  -1   1   5   51.73    1.99
   1   1  -5   51.24    3.36
   1  -1  -5   56.63    3.30
  -1  -1   5   53.83    2.84
   1  -1  -5   49.41    2.96
  -1  -1   5   52.47    3.35
  -1   1   5   52.56    3.26
  -1   1   5   42.51    2.99
  -1  -1   5   52.62    2.24
   1   1  -5   51.78    2.16
  -1  -1   5   50.49    3.70
  -1   1   5   48.45    2.81
   1   1  -5   61.46    3.95
   1   1  -5   53.15    2.91
  -1  -1   5   47.06    2.68
   1   1  -5   51.88    3.37
   1  -1  -4  184.84    4.36
  -1  -1   4  183.70    5.44
   1   1  -4  189.69    4.44
  -1   1   4  179.58    5.34
   1  -1  -4  186.86    5.36
   1   1  -4  188.12    6.08
  -1  -1   4  181.51    4.36
  -1  -1   4  179.23    5.98
   1   1  -4  197.49    5.63
  -1   1   4  190.46    4.45
  -1   1   4  185.47    4.42
  -1   1   4  188.02    4.39
  -1  -1   4  195.18    4.48
   1  -1  -4  186.75    5.74
  -1  -1   4  182.85    4.36
  -1   1   4  194.14    5.80
  -1  -1   4  191.93    6.04
   1  -1  -4  185.99    5.65
   1   1  -4  182.02    4.33
   1   1  -4  185.31    5.96
  -1  -1   4  186.28    5.05
   1   1  -4  183.79    5.41
  -1  -1   4  183.59    5.37
   1   1  -4  174.52    5.91
  -1  -1   4  176.51    6.31
  -1  -1   4  192.74    6.02
   1   1  -4  191.80    6.60
  -1  -1   3  463.60    9.02
   1   1  -3  452.23    8.44
  -1   1   3  437.63    9.22
  -1  -1   3  452.84    8.43
   1   1  -3  463.51    9.00
  -1  -1   3  456.73    9.66
   1  -1  -3  458.58    8.42
   1   1  -3  458.10    9.62
   1  -1  -3  441.01    9.20
  -1  -1   3  445.83    8.42
  -1   1   3  453.59    8.45
  -1   1   3  441.82    8.36
  -1   1   3  455.41    8.44
   1  -1  -3  448.78    9.20
  -1  -1   3  450.38    8.06
  -1  -1   3  453.73    9.65
  -1   1   3  453.81    9.22
   1  -1  -3  452.06    9.47
   1   1  -3  459.09    9.72
   1   1  -3  435.61    7.96
   1   1  -3  454.60    9.72
   1   1  -3  451.83    9.29
   1   1  -3  460.03    9.92
   1   1  -3  457.89   10.27
  -1  -1   3  448.83    9.23
  -1  -1   3  447.99   10.21
  -1  -1   3  443.59    9.66
   1  -1  -2  178.51    4.68
   1  -1   2    3.39    1.24
   1   1   2    0.72    1.04
   1   1   2    1.18    0.84
  -1  -1  -2    0.82    0.82
  -1   1  -2    1.60    1.09
  -1   1  -2    2.68    1.11
   1   1   2    4.01    1.78
  -1  -1  -2    1.16    0.69
  -1   1  -2    0.88    0.76
   1   1   2    0.18    0.83
   1  -1   2    0.55    0.84
  -1   1  -2    0.98    0.71
  -1   1  -2    2.62    0.84
  -1   1  -2    0.30    0.78
  -1  -1  -2   -1.34    1.21
  -1  -1  -2   -0.10    0.86
  -1   1  -2   -0.14    0.75
   1   1   2   -0.07    0.86
   1  -1   2    3.30    0.84
  -1   1  -2    1.49    1.20
  -1   1  -2    0.61    0.69
   1  -1   2   -0.23    1.16
  -1  -1  -3    8.66    0.98
   1  -1   3   10.37    1.71
   1   1   3    8.76    1.53
  -1   1  -3   10.77    1.57
   1   1   3    9.38    1.02
  -1   1  -3    8.97    1.50
   1   1   3    9.51    1.89
   1  -1   3    7.76    1.54
  -1   1  -3    7.60    0.97
  -1   1  -3    7.96    0.92
  -1   1  -3    9.78    1.04
  -1  -1  -3    9.09    1.01
   1  -1   3    7.62    0.94
  -1   1  -3    9.46    1.28
   1  -1   3    7.13    1.20
  -1   1  -3   11.75    1.60
  -1  -1  -3   10.34    1.69
   1   1   3    7.61    1.46
  -1   1  -3    7.59    1.16
  -1   1  -3    7.94    1.61
   1  -1   3    6.47    1.55
   1   1   4 5264.51   78.19
   1  -1   4 5530.20   78.58
  -1   1  -4 5548.48   78.14
   1   1   4 5314.79   73.89
   1  -1   4 5122.77   73.79
   1   1   4 5296.34   77.93
   1   1   4 5101.31   73.76
   1  -1   4 5395.71   77.97
  -1   1  -4 5581.79   78.60
  -1  -1  -4 4983.32   73.85
  -1   1  -4 5084.63   76.42
  -1  -1  -4 5392.79   78.02
   1   1   4 5515.19   78.06
   1  -1   4 5290.29   77.44
  -1   1  -4 5321.92   77.66
   1  -1   4 5504.80   76.69
   1   1   4 5314.33   76.66
  -1   1  -4 5240.57   77.43
   1  -1   5  323.26    9.88
  -1   1  -5  334.40    9.64
   1  -1   5  323.69    6.31
   1   1   5  325.30    9.65
   1   1   5  324.87    6.35
  -1   1  -5  330.91    9.88
   1   1   5  314.57    9.73
   1  -1   5  315.30    9.41
   1   1   5  325.53    6.68
  -1  -1  -5  316.65    9.86
  -1   1  -5  329.53    6.42
  -1  -1  -5  323.96    6.41
  -1  -1  -5  329.56    6.44
   1   1   5  323.36    6.37
  -1   1  -5  322.70    6.42
  -1   1  -5  322.81    6.39
   1   1   5  335.28    9.60
   1  -1   5  328.08    8.74
  -1   1  -5  315.02    8.76
  -1   1  -5  328.63    6.13
  -1  -1  -5  332.59    9.62
   1  -1   5  314.17    9.35
  -1  -1  -5  325.41    9.56
  -1   1  -5  331.25    9.65
  -1   1  -5  326.80    9.43
  -1   1  -5  315.53    8.55
   1   1   5  329.44    9.01
  -1   1  -5  322.74    6.55
   1  -1   6  364.93   10.98
   1   1   6  361.63   11.21
  -1   1  -6  383.09   11.32
   1  -1   6  359.67   11.35
  -1  -1  -6  357.59   11.34
  -1   1  -6  372.43    6.88
   1   1   6  366.68   11.28
   1   1   6  374.11    6.81
  -1   1  -6  372.23   11.44
   1   1   6  366.06    6.81
  -1   1  -6  368.07    6.82
  -1   1  -6  359.79    6.78
  -1  -1  -6  372.07    6.87
  -1  -1  -6  370.02    6.88
  -1   1  -6  369.66    6.91
  -1   1  -6  367.24    7.17
   1  -1   6  355.84   10.75
   1  -1   6  388.79   10.31
   1   1   6  370.41   10.91
  -1   1  -6  376.03   11.16
  -1   1  -6  369.01   10.26
  -1  -1  -6  361.69   10.91
  -1  -1  -6  361.57   10.96
  -1   1  -6  359.39   10.86
  -1   1  -6  375.12    7.52
   1   1   6  368.65    7.64
  -1   1  -6  364.57   10.00
   1   1   6  358.90   10.49
   1  -1   7    6.36    2.22
   1   1   7    9.38    2.54
   1   1   7    7.15    2.68
   1  -1   7   10.48    2.56
   1   1   7    6.89    1.20
  -1   1  -7    9.24    1.17
  -1   1  -7    9.99    2.24
  -1  -1  -7    7.03    2.18
  -1  -1  -7    4.69    1.84
  -1   1  -7    8.63    1.91
   1  -1   7    8.43    1.83
  -1   1  -7   10.19    1.07
  -1   1  -7    8.95    2.09
   1  -1   7   10.44    2.62
  -1   1  -7    9.73    2.65
   1   1   7    7.94    2.38
   1   1   8  118.97    6.86
   1   1   8  105.35    6.44
   1  -1   8  113.03    6.60
   1  -1   8  115.83    6.91
   1  -1   8  115.44    6.66
  -1   1  -8  112.55    3.67
  -1  -1  -8  115.21    6.50
  -1   1  -8  109.24    6.39
  -1  -1  -8  121.21    6.78
  -1   1  -8  110.53    5.94
   1   1   8  116.36    3.90
   1   1   8  103.58    6.15
  -1   1  -8  123.17    6.23
  -1   1  -8  116.31    3.68
   1   1   9  105.80    6.87
   1   1   9   98.87    6.58
   1  -1   9  106.09    6.69
   1  -1   9  102.68    6.95
  -1   1  -9  106.61    3.54
  -1  -1  -9  110.95    6.73
  -1  -1  -9  106.44    6.72
  -1   1  -9   98.65    6.74
  -1   1  -9  110.84    3.78
  -1   1  -9  108.14    6.20
   1  -1   9  100.62    6.53
  -1  -1  -9  100.79    5.10
   1   1   9  103.48    3.71
  -1   1  -9   95.08    5.91
   1   1   9  107.99    6.50
  -1   1 -10    8.16    1.10
   1  -1  10    6.08    2.86
   1   1  10    7.88    2.74
   1   1  10   12.50    3.11
   1  -1  10    5.04    2.35
  -1  -1 -10    9.08    1.86
  -1   1 -10    4.42    2.26
  -1  -1 -10   10.27    2.77
  -1   1 -10   10.12    1.29
  -1   1 -10    7.00    2.19
   1   1  10    6.18    3.03
  -1   1 -10    9.44    2.36
   1  -1  10    9.59    2.99
   1   1  10    7.10    1.14
   1  -1  11   42.28    5.06
   1   1  11   48.95    5.50
   1   1  11   43.67    4.99
   1  -1  11   54.82    5.82
  -1   1 -11   46.65    5.13
  -1   1 -11   54.89    2.77
  -1  -1 -11   43.29    3.63
  -1  -1 -11   58.90    5.73
   1   1  11   43.95    4.92
   1   1  11   47.91    2.45
   1  -1  11   51.21    5.41
  -1   1 -11   49.71    4.84
   1  -1  12   19.39    3.90
   1   1  12   33.19    4.77
   1  -1  12   28.39    4.52
   1   1  12   30.85    4.80
  -1   1 -12   27.84    4.43
  -1   1 -12   32.48    2.16
  -1  -1 -12   27.99    3.11
  -1  -1 -12   28.82    4.61
  -1   1 -12   29.26    4.10
   1  -1  12   29.54    4.47
   1   1  12   29.33    4.48
   1   1  13   66.35    7.09
   1  -1  13   89.11    7.97
   1  -1  13   70.92    6.86
   1   1  13   89.02    7.79
  -1  -1 -13   78.55    5.06
  -1   1 -13   79.22    7.17
  -1  -1 -13   82.63    7.43
   1   1  13   94.05    7.66
   1  -1  13   68.75    6.61
  -1   1 -13   88.32    6.90
   1   1  14   17.99    4.43
   1   1  14   13.78    3.91
   1  -1  14   19.84    4.49
   1  -1  14   18.22    4.13
  -1   1 -14   18.75    4.45
  -1  -1 -14   18.59    3.94
   1   1  14   17.07    4.23
   1  -1  14   20.30    4.56
  -1   1 -14   16.55    3.68
   1  -1  15   56.77    6.99
   1   1  15   48.95    6.70
   1  -1  15   46.33    6.41
   1   1  15   46.33    6.05
  -1  -1 -15   55.60    6.53
  -1   1 -15   45.23    6.28
  -1  -1 -15   48.18    6.13
  -1   1 -15   52.88    6.03
   1  -1  15   43.75    6.01
   1   1  15   49.73    6.49
   1   1  16    3.25    3.54
   1   1  16    4.89    3.67
   1  -1  16    9.69    4.33
   1  -1  16    1.40    2.64
  -1   1 -16   -0.21    2.75
  -1  -1 -16    2.33    2.96
  -1  -1 -16    3.08    3.06
   1  -1  16    8.98    4.27
   1   1  16    7.87    3.77
  -1   1 -16   -0.30    2.69
   1  -1  17   18.19    4.70
   1   1  17   26.64    5.45
   1  -1  17   17.16    5.19
   1   1  17   18.05    4.99
  -1  -1 -17   25.53    5.25
  -1   1 -17   21.92    5.21
  -1  -1 -17   22.56    4.83
   1   1  17   28.27    5.51
   1  -1  17   31.40    5.61
  -1   1 -17   19.93    4.25
  -1  -1 -18    7.08    3.44
  -1   1 -18   10.74    3.66
   1  -1  18    7.39    4.08
  -1  -1 -19   -5.58    4.01
  -1   2  19   -0.90    3.69
  -1  -2  19    3.03    3.39
   1   2 -19    3.60    2.75
   1  -2 -19   -1.53    3.02
  -1  -2  18   19.64    4.97
  -1   2  18   19.68    5.07
  -1   2  18   13.95    4.37
   1  -2 -18   17.23    4.46
   1   2 -18   23.15    4.95
   1   2 -18   18.82    4.91
  -1   2  18   13.37    4.50
  -1  -2  18   13.13    4.83
   1   2 -18   20.20    5.10
   1  -2 -18   21.02    4.88
  -1   2  17   23.42    4.96
  -1   2  17   23.63    5.15
  -1  -2  17   22.38    5.02
   1  -2 -17   22.25    5.01
   1   2 -17   23.88    5.09
  -1   2  17   18.00    5.25
   1   2 -17   18.29    4.27
   1  -2 -17   25.83    5.13
  -1  -2  17   11.37    4.61
   1   2 -17   19.76    5.36
  -1  -2  16    0.06    2.77
  -1  -2  16    7.77    3.59
  -1   2  16    0.95    2.88
  -1   2  16    4.95    3.52
   1  -2 -16    3.10    2.85
   1   2 -16   11.54    3.80
  -1  -2  16    5.71    3.75
   1   2 -16    1.51    2.43
  -1   2  16    9.69    4.41
   1   2 -16    2.45    3.05
   1  -2 -16    2.80    3.33
  -1  -2  15    2.57    2.86
  -1   2  15    4.05    3.40
  -1   2  15    3.37    3.20
  -1  -2  15    2.19    2.83
   1  -2 -15    5.45    2.22
   1  -2 -15    6.12    3.00
   1   2 -15    3.01    3.34
   1   2 -15    2.43    2.92
  -1   2  15   10.70    3.50
  -1  -2  15   -0.15    3.63
   1   2 -15    1.98    2.32
  -1  -2  14  181.31   10.63
  -1   2  14  171.40   11.25
  -1   2  14  193.68   11.26
  -1  -2  14  183.39   11.52
  -1  -2  14  199.51   11.90
   1  -2 -14  200.22   11.39
   1   2 -14  190.16   11.43
   1  -2 -14  192.24    9.06
  -1   2  14  188.09   11.36
   1   2 -14  184.19   10.45
  -1  -2  13   88.70    7.70
  -1   2  13   89.12    7.79
  -1  -2  13   81.99    6.72
  -1   2  13   84.08    7.34
   1  -2 -13   89.02    6.02
  -1  -2  13   96.41    8.07
   1  -2 -13   94.24    7.63
   1   2 -13   93.65    7.64
  -1   2  13   88.80    5.30
  -1   2  13   95.67    7.96
   1   2 -13   94.11    7.12
  -1  -2  12   -1.51    2.51
  -1   2  12    1.70    2.60
   1   2 -12    0.29    1.36
  -1   2  12   -0.79    1.76
  -1  -2  12    0.66    2.03
  -1   2  12   -0.28    2.49
   1  -2 -12    0.26    1.74
   1  -2 -12    0.61    2.49
   1   2 -12    0.12    2.19
   1   2 -12    2.30    0.83
  -1   2  12    0.15    3.22
   1   2 -12   -2.02    2.23
  -1  -2  12   -0.36    3.01
  -1   2  11  259.21   11.57
  -1  -2  11  258.51   11.05
  -1  -2  11  255.37   11.90
  -1   2  11  258.78   12.10
   1   2 -11  252.98   11.49
   1  -2 -11  282.72   11.77
   1   2 -11  275.85    6.38
   1  -2 -11  261.11    9.98
  -1  -2  11  258.10   12.07
  -1   2  11  255.86   11.87
   1   2 -11  268.94    9.00
   1   2 -11  277.00   11.36
  -1   2  11  256.43    8.93
  -1   2  10   21.81    3.81
  -1  -2  10   24.54    3.39
   1   2 -10   16.84    2.37
  -1  -2  10   19.00    3.63
  -1   2  10   16.84    2.44
   1   2 -10   20.47    1.21
  -1   2  10   19.61    3.64
   1   2 -10   19.68    1.19
   1   2 -10   15.85    3.13
   1   2 -10   22.91    1.57
   1  -2 -10   18.27    3.03
   1  -2 -10   20.83    2.79
  -1   2  10   18.45    4.02
  -1  -2  10   23.50    3.98
   1   2 -10   23.38    3.36
  -1  -2   9   55.56    4.56
  -1   2   9   50.51    4.75
   1   2  -9   54.99    2.41
  -1   2   9   55.81    2.29
  -1  -2   9   56.16    5.04
  -1   2   9   48.90    4.83
  -1   2   9   53.43    2.29
   1   2  -9   54.89    2.41
  -1   2   9   57.90    2.31
  -1  -2   9   51.95    2.22
  -1  -2   9   54.21    2.27
   1  -2  -9   49.61    4.42
   1  -2  -9   55.70    4.19
   1   2  -9   58.33    2.41
   1   2  -9   60.83    4.97
  -1  -2   9   59.09    3.95
  -1   2   9   56.54    3.84
   1   2  -9   62.39    4.84
  -1   2   9   51.32    5.05
   1   2  -9   55.11    3.73
  -1  -2   9   59.80    5.43
  -1   2   8   28.66    3.95
  -1  -2   8   28.82    3.59
  -1   2   8   29.71    3.82
   1   2  -8   28.34    2.74
   1   2  -8   32.38    1.99
   1  -2  -8   31.72    1.89
  -1   2   8   28.51    2.79
  -1  -2   8   26.21    3.26
  -1   2   8   35.95    1.98
  -1   2   8   32.70    1.95
  -1  -2   8   29.93    1.87
  -1  -2   8   28.60    1.82
   1   2  -8   28.33    1.93
   1   2  -8   30.45    1.66
   1   2  -8   32.28    3.61
   1  -2  -8   31.42    3.11
  -1  -2   8   27.88    2.61
   1  -2  -8   31.96    3.34
   1   2  -8   25.67    3.03
  -1   2   8   28.95    3.98
  -1  -2   8   30.59    3.90
  -1   2   7  475.47   13.79
  -1  -2   7  460.43   13.44
   1  -2  -7  472.80    9.69
  -1  -2   7  481.33   12.64
  -1   2   7  470.32   11.60
   1   2  -7  455.97   12.47
   1   2  -7  469.10    9.73
   1   2  -7  487.93   13.72
  -1  -2   7  468.72    9.68
  -1  -2   7  476.03    9.74
  -1   2   7  467.03    9.62
  -1   2   7  471.52    9.79
  -1   2   7  471.74    9.79
   1  -2  -7  485.06   12.85
   1   2  -7  472.11    8.79
  -1  -2   7  477.15   11.33
   1  -2  -7  491.21   12.67
  -1  -2   7  474.89    9.04
   1   2  -7  472.32   13.26
  -1  -2   7  467.89   14.07
   1   2  -7  466.89   12.91
   1   2  -7  466.00   11.58
   1   2  -7  466.15   13.98
   1   2  -7  464.95   13.76
  -1   2   6  129.64    5.24
   1   2  -6  123.70    5.96
  -1  -2   6  136.12    6.15
   1   2  -6  133.36    4.31
  -1  -2   6  129.12    5.60
   1   2  -6  126.65    5.49
  -1  -2   6  126.51    4.20
  -1   2   6  130.16    4.31
  -1   2   6  130.84    4.30
   1  -2  -6  129.53    4.25
  -1   2   6  125.55    4.11
  -1  -2   6  124.38    4.20
   1   2  -6  125.72    4.22
  -1  -2   6  133.43    6.75
   1  -2  -6  137.23    5.83
  -1  -2   6  123.91    5.77
  -1  -2   6  130.78    4.69
   1   2  -6  129.19    3.40
  -1  -2   6  125.33    3.50
   1  -2  -6  128.71    5.63
  -1   2   6  134.84    6.06
   1   2  -6  122.26    5.83
   1   2  -6  121.13    5.07
   1   2  -6  142.87    6.56
  -1  -2   6  128.35    5.78
   1   2  -6  118.36    6.18
   1   2  -6  117.47    5.62
   1   2  -5    5.38    1.22
   1   2  -5    6.43    1.06
   1   2  -5    6.24    1.61
  -1   2   5    6.00    1.49
  -1  -2   5    6.28    1.71
   1   2  -5    7.83    1.23
  -1   2   5    6.57    1.13
  -1  -2   5    7.66    1.13
  -1  -2   5    9.03    1.29
   1  -2  -5    6.42    1.15
  -1   2   5    8.04    1.30
   1   2  -5    7.13    1.61
  -1  -2   5    7.14    1.11
   1  -2  -5    4.72    1.39
   1  -2  -5    6.46    1.79
  -1   2   5    6.92    1.61
  -1  -2   5    7.48    1.54
  -1  -2   5    3.92    1.86
   1   2  -5    5.70    1.73
   1   2  -5    6.00    1.33
   1   2  -5   15.33    2.45
   1   2  -5    8.30    1.75
  -1  -2   5    4.82    1.38
   1   2  -4  165.68    5.31
   1   2  -4  160.61    5.60
   1   2  -4  156.90    4.80
  -1   2   4  162.01    5.43
  -1  -2   4  164.28    5.77
  -1  -2   4  155.43    4.85
  -1   2   4  164.94    4.96
  -1   2   4  157.26    4.90
   1  -2  -4  166.12    4.98
   1  -2  -4  158.68    4.87
  -1  -2   4  157.53    4.86
   1   2  -4  165.02    4.97
  -1   2   4  162.78    5.18
   1   2  -4  162.71    5.67
  -1  -2   4  159.68    5.60
  -1  -2   4  162.83    4.11
  -1  -2   4  161.51    6.28
  -1  -2   4  165.88    3.94
   1  -2  -4  165.45    5.26
   1  -2  -4  155.39    5.85
  -1  -2   4  165.13    5.69
   1   2  -4  166.86    6.35
   1   2  -4  155.29    5.35
   1   2  -4  168.90    6.17
   1   2  -4  163.21    5.73
   1   2  -3 1738.13   28.14
  -1  -2   3 1717.84   28.13
   1   2  -3 1709.89   27.75
  -1   2   3 1708.64   27.84
   1  -2  -3 1720.78   27.90
  -1  -2   3 1687.53   27.80
   1   2  -3 1726.24   27.84
   1  -2  -3 1715.44   27.86
  -1   2   3 1709.94   27.90
  -1  -2   3 1691.21   28.20
  -1  -2   3 1717.22   29.45
   1  -2  -3 1719.11   26.18
   1  -2  -3 1671.68   27.12
   1   2  -3 1693.04   29.36
  -1   2   3 1684.17   27.12
   1  -2  -3 1692.04   28.95
  -1  -2   3 1698.13   28.42
  -1  -2   3 1724.33   29.05
   1   2  -3 1731.80   29.10
   1   2  -3 1658.04   28.33
   1   2  -2  662.77   12.72
  -1  -2   2  668.79   11.99
   1   2  -2  660.77   11.99
   1  -2  -2  644.26   12.77
  -1   2   2  665.86   12.86
   1   2  -2  680.26   12.84
  -1  -2   2  657.70   12.79
   1  -2  -2  660.86   12.81
  -1   2   2  656.48   12.78
   1  -2  -2  653.31   11.10
   1  -2  -2  664.15   13.19
  -1  -2   2  672.26   13.43
   1   2  -2  656.44   13.36
  -1  -2   2  659.43   12.68
   1   2  -2  659.36   12.62
  -1  -2   2  678.86   13.17
   1   2  -2  657.95   13.12
   1   2  -1  304.53    7.32
   1   2  -1  306.37    7.37
  -1   2   1  303.29    7.36
  -1  -2   1  307.70    7.39
  -1   2   1  310.36    7.47
   1  -2  -1  302.17    7.41
   1  -2  -1  299.50    7.38
  -1  -2   1  302.46    7.28
   1  -2  -1  315.53    7.33
   1   2  -1  309.68    7.36
   1   2  -1  306.84    7.04
  -1  -2   1  317.31    7.41
  -1  -2   1  303.56    7.02
   1   2   0   19.09    1.76
  -1   2   0   20.13    1.87
   1  -2   0   19.38    1.88
  -1  -2   0   19.32    1.80
   1   2   0   20.15    1.85
  -1   2   0   18.07    1.74
   1  -2   0   17.55    1.82
  -1  -2   0   19.96    1.30
   1   2   0   19.06    1.28
   1  -2   0   20.96    1.68
   1   2   0   20.24    1.70
  -1   2   0   22.97    1.81
  -1  -2   0   16.61    1.50
   1   2   0   20.31    1.73
   1  -2   0   19.70    1.55
  -1   2   0   19.64    1.39
   1  -2   0   18.47    1.36
   1   2   1    8.86    1.34
   1   2   1    8.94    1.57
  -1  -2  -1   11.15    1.57
  -1   2  -1    9.84    1.48
  -1   2  -1   10.56    1.69
   1  -2   1    9.07    1.47
   1  -2   1    9.63    1.61
   1  -2   1   10.83    1.03
   1  -2   1   10.94    1.17
  -1   2  -1   11.78    1.03
  -1   2  -1   11.96    1.81
   1   2   1   10.80    1.31
  -1  -2  -1    9.65    1.31
  -1   2  -1    9.50    1.53
  -1  -2  -1   11.20    1.41
   1  -2   1    5.46    1.20
   1  -2   1    8.74    1.04
  -1   2  -1    9.66    1.07
   1   2   2    8.00    1.37
  -1   2  -2    8.04    1.48
  -1  -2  -2    8.05    1.36
   1  -2   2    7.59    1.36
  -1   2  -2    6.64    1.26
   1   2   2    5.92    1.25
  -1   2  -2    6.81    1.33
   1  -2   2    6.34    1.24
  -1   2  -2    7.77    1.19
   1   2   2   10.08    1.82
   1   2   2    8.58    1.42
   1  -2   2    7.61    0.78
  -1  -2  -2    9.09    1.68
  -1  -2  -2    7.81    1.38
   1  -2   2    7.45    1.83
   1  -2   2    7.26    1.16
  -1   2  -2    7.52    1.01
   1  -2   2    7.43    1.55
  -1   2  -2   11.46    1.70
  -1   2  -2    6.84    1.72
   1  -2   2    7.08    1.00
  -1   2  -3 9981.56  136.11
   1   2   3 9922.50  133.80
  -1   2  -3 8682.48  134.95
   1  -2   3 8663.33  133.47
  -1  -2  -3 9999.00  134.02
   1  -2   3 9570.67  133.76
  -1   2  -3 8596.25  133.50
  -1   2  -3 9463.58  135.72
   1  -2   3 9583.22  133.38
  -1   2  -3 8753.61  135.45
   1   2   4 1686.87   29.96
   1  -2   4 1691.72   30.63
   1   2   4 1666.75   30.83
   1   2   4 1723.33   27.83
  -1   2  -4 1744.31   30.23
  -1   2  -4 1703.77   30.67
   1   2   4 1725.07   27.93
  -1  -2  -4 1704.42   27.93
  -1  -2  -4 1687.05   27.91
  -1   2  -4 1727.11   27.95
  -1   2  -4 1703.14   27.92
   1  -2   4 1718.99   27.92
   1  -2   4 1704.09   27.87
  -1  -2  -4 1707.09   30.46
  -1   2  -4 1736.28   28.28
   1   2   4 1725.88   30.45
  -1   2  -4 1734.24   29.82
   1  -2   4 1703.00   30.47
   1  -2   4 1740.34   29.74
  -1  -2  -4 1716.08   29.57
  -1   2  -4 1698.44   30.40
   1  -2   4 1703.19   28.51
  -1   2  -4 1702.01   28.37
   1  -2   5 4753.45   75.55
  -1   2  -5 4887.08   75.00
  -1   2  -5 4842.69   75.64
   1   2   5 4734.53   74.90
   1   2   5 4706.46   71.06
   1   2   5 4770.95   75.55
   1   2   5 4568.65   71.07
  -1   2  -5 4617.20   71.10
  -1   2  -5 4736.23   71.19
   1  -2   5 4740.24   71.13
  -1  -2  -5 4719.15   71.19
   1   2   5 4887.06   75.27
  -1   2  -5 4720.20   72.58
  -1   2  -5 4801.56   74.63
   1  -2   5 4704.74   75.07
  -1  -2  -5 4910.49   74.25
  -1  -2  -5 4675.00   75.13
   1  -2   5 4838.69   74.50
  -1   2  -5 4775.56   75.12
  -1   2  -5 4578.00   72.58
   1   2   6  125.93    6.73
   1  -2   6  111.61    6.12
  -1   2  -6  113.88    6.07
   1  -2   6  119.10    5.96
   1  -2   6  120.87    3.99
  -1   2  -6  112.66    5.80
   1   2   6  111.03    4.20
   1   2   6  121.34    3.97
   1   2   6  113.88    5.98
  -1  -2  -6  118.47    4.03
  -1   2  -6  118.33    4.00
  -1   2  -6  115.00    3.94
  -1  -2  -6  117.86    4.01
  -1   2  -6  108.59    3.87
   1   2   6  113.83    5.88
  -1  -2  -6  111.35    5.97
  -1  -2  -6  111.33    5.66
   1  -2   6  116.48    6.20
  -1   2  -6  122.48    5.10
   1  -2   6  118.47    5.01
  -1   2  -6  106.41    5.62
  -1   2  -6  112.84    4.10
  -1   2  -6  125.67    5.37
  -1   2  -6  120.97    6.22
   1   2   7  592.65   11.20
   1  -2   7  576.64   16.17
   1   2   7  570.21   15.91
   1   2   7  590.91   16.22
   1   2   7  592.15   12.10
   1  -2   7  570.69   15.50
   1  -2   7  589.67   11.21
  -1  -2  -7  585.38   11.35
  -1   2  -7  589.29   11.35
  -1   2  -7  585.33   11.30
   1   2   7  590.49   11.25
  -1  -2  -7  576.05   11.35
  -1   2  -7  590.52   15.63
  -1   2  -7  583.04   14.15
   1  -2   7  596.40   14.20
  -1  -2  -7  602.71   15.95
  -1  -2  -7  595.36   15.59
   1  -2   7  610.72   16.11
   1   2   7  565.55   14.91
  -1   2  -7  569.62   11.89
  -1   2  -7  585.81   15.96
  -1   2  -7  584.33   14.29
   1   2   8  175.32    8.51
   1  -2   8  179.23    4.62
   1   2   8  171.94    4.60
  -1   2  -8  184.72    4.79
   1  -2   8  190.72    8.52
   1  -2   8  184.44    8.97
   1   2   8  188.30    8.99
  -1  -2  -8  179.31    4.73
  -1   2  -8  179.26    4.70
  -1   2  -8  180.32    4.79
  -1  -2  -8  180.12    4.80
   1   2   8  188.26    4.77
  -1   2  -8  179.30    8.30
   1  -2   8  175.01    7.26
  -1   2  -8  178.09    7.31
   1  -2   8  192.07    8.77
  -1  -2  -8  180.60    8.28
  -1  -2  -8  179.63    8.46
  -1   2  -8  178.04    7.44
   1   2   8  176.31    5.64
  -1   2  -8  180.39    5.65
   1   2   8  185.47    8.12
   1   2   9   -0.12    2.35
   1  -2   9   -0.10    1.86
  -1   2  -9   -0.26    0.54
  -1   2  -9    0.57    0.96
   1   2   9    0.04    1.08
  -1   2  -9    0.37    0.59
   1   2   9    1.19    0.60
   1  -2   9    1.88    2.29
   1   2   9   -2.94    2.31
  -1   2  -9    0.58    0.50
   1   2   9    0.87    0.57
  -1   2  -9    0.26    0.56
  -1  -2  -9    0.14    0.52
  -1   2  -9    1.29    2.10
  -1   2  -9    1.75    1.60
  -1  -2  -9   -1.02    2.10
   1   2   9    0.81    2.42
  -1   2  -9    1.13    1.58
   1  -2   9   -0.25    2.21
   1   2  10  119.88    7.69
   1  -2  10  120.98    7.56
   1   2  10  124.12    8.06
   1  -2  10  121.50    8.03
  -1  -2 -10  127.36    7.74
   1  -2  10  131.70    8.03
  -1   2 -10  119.69    7.68
  -1   2 -10  122.13    6.77
  -1  -2 -10  127.78    6.71
  -1   2 -10  117.76    4.47
   1   2  10  120.90    7.32
   1   2  10  121.81    4.78
  -1   2 -10  112.66    6.67
  -1   2 -11   18.57    1.83
   1  -2  11   18.88    3.59
   1  -2  11   13.73    3.21
   1   2  11   14.44    3.47
   1   2  11   15.14    3.60
  -1  -2 -11   14.52    3.37
  -1   2 -11   17.79    3.44
  -1  -2 -11   15.02    2.75
   1   2  11   20.29    3.84
   1   2  11   17.86    1.89
   1  -2  11   20.61    3.72
  -1   2 -11   14.99    2.97
   1  -2  12   11.04    3.17
   1  -2  12   22.26    4.26
   1   2  12   19.54    4.19
   1   2  12   19.08    4.13
  -1  -2 -12   17.05    3.67
  -1   2 -12   24.61    4.53
  -1  -2 -12   20.40    2.95
  -1   2 -12   17.88    3.32
   1   2  12   17.65    4.00
   1   2  12   19.36    1.89
   1  -2  12   27.46    4.49
   1   2  13  132.84    9.56
   1   2  13  128.82    9.25
   1  -2  13  133.35    9.14
   1  -2  13  122.53    9.38
  -1   2 -13  117.69    8.92
   1  -2  13  126.99    9.10
  -1  -2 -13  132.90    7.30
  -1  -2 -13  138.93    9.39
   1   2  13  129.87    8.78
  -1   2 -13  137.88    8.54
   1  -2  14   23.90    4.73
   1  -2  14   20.60    4.31
   1   2  14   25.59    4.69
   1   2  14   17.35    3.99
  -1  -2 -14   21.11    4.14
  -1  -2 -14   21.44    3.16
  -1   2 -14   23.00    4.42
   1  -2  14   17.10    4.11
   1   2  14   17.85    4.24
  -1   2 -14   22.82    3.89
   1   2  15  113.72    9.79
   1  -2  15  115.89   10.03
   1   2  15  118.57    9.53
   1  -2  15  129.35    9.88
  -1  -2 -15  120.51    9.52
  -1   2 -15  111.90    9.51
  -1   2 -15  124.60    8.71
   1   2  15  138.15    9.81
   1   2  16   16.84    4.45
   1  -2  16   17.22    5.15
   1   2  16   24.14    5.47
  -1  -2 -16   18.99    4.60
  -1   2 -16   22.10    4.56
  -1   2 -16   16.47    3.97
   1  -2  16   22.45    4.95
   1   2  16   20.99    4.48
   1   2  17  210.82   14.33
   1  -2  17  196.99   13.90
   1   2  17  189.28   13.04
   1  -2  17  200.51   13.12
  -1  -2 -17  208.05   13.63
  -1   2 -17  200.65   13.57
  -1   2 -17  205.13   12.19
   1   2  17  187.38   12.30
  -1   2 -17  202.46   14.20
  -1  -2 -17  212.47   13.56
   1  -2  18    0.89    3.84
  -1  -2 -18   -2.61    3.33
  -1  -2 -19    7.13    3.83
   1   3 -19   29.68    5.37
  -1  -3  19   39.11    7.30
  -1   3  18   36.11    6.29
  -1   3  18   41.99    7.14
   1  -3 -18   38.25    6.41
  -1   3  18   34.86    6.33
  -1  -3  18   40.92    6.85
   1   3 -18   44.40    6.26
   1  -3 -18   34.82    5.90
   1   3 -18   29.63    5.94
  -1   3  17    1.29    3.38
  -1  -3  17    8.13    3.97
  -1   3  17    4.05    3.31
   1   3 -17    7.18    3.61
   1  -3 -17    7.40    3.87
   1   3 -17    9.57    4.27
  -1  -3  17    5.87    4.18
  -1   3  17    8.33    4.41
   1   3 -17   13.47    3.66
  -1   3  16   13.91    4.39
  -1   3  16   13.59    4.45
  -1  -3  16   15.10    3.92
   1  -3 -16   10.04    3.35
   1   3 -16   15.00    4.07
  -1  -3  16   12.54    4.55
  -1   3  16   15.57    5.04
   1   3 -16   10.15    3.13
   1   3 -16   13.69    4.48
  -1   3  15    4.11    3.07
  -1  -3  15    3.44    2.54
  -1   3  15   10.98    3.74
   1   3 -15    6.87    3.28
   1  -3 -15    5.15    2.24
   1  -3 -15    1.04    2.36
  -1  -3  15    6.12    3.62
   1   3 -15   -1.15    3.28
   1   3 -15    4.87    2.52
  -1   3  15   -5.37    4.12
  -1   3  14  235.65   13.28
  -1   3  14  234.96   12.81
  -1  -3  14  219.82   12.73
   1  -3 -14  256.23   12.82
  -1  -3  14  251.30   13.62
   1  -3 -14  248.35   11.11
   1   3 -14  231.99   12.66
   1   3 -14  226.56   11.70
   1   3 -14  255.53   13.73
  -1   3  14  248.71   13.10
  -1  -3  13  175.03   10.82
  -1   3  13  172.92   10.90
  -1   3  13  159.93   10.04
  -1  -3  13  162.83   10.69
   1  -3 -13  174.68   10.05
   1  -3 -13  159.07    8.60
   1   3 -13  168.13   10.21
  -1   3  13  182.97   10.74
   1   3 -13  171.89   10.83
   1   3 -13  161.18    9.55
  -1   3  13  173.39    7.75
  -1   3  12   35.22    3.74
  -1   3  12   36.69    5.12
  -1   3  12   27.14    4.69
  -1  -3  12   33.33    4.91
   1   3 -12   30.55    3.29
   1   3 -12   32.68    1.63
   1   3 -12   40.74    4.95
   1  -3 -12   40.58    4.42
   1  -3 -12   30.95    4.25
  -1   3  12   40.08    5.35
   1   3 -12   32.34    4.35
   1   3 -12   37.27    5.38
  -1  -3  12   31.03    4.96
  -1   3  11  161.69    9.50
   1   3 -11  142.54    4.52
  -1   3  11  134.90    4.28
  -1   3  11  147.34    9.13
  -1  -3  11  148.42    8.92
   1   3 -11  138.57    4.51
  -1   3  11  138.21    4.42
  -1   3  11  140.47    4.34
  -1  -3  11  141.74    4.36
   1  -3 -11  132.68    7.43
  -1  -3  11  146.54    9.28
   1  -3 -11  139.78    8.10
   1   3 -11  131.15    8.18
   1   3 -11  137.73    8.84
   1   3 -11  133.87    6.57
   1   3 -11  133.50    7.90
  -1   3  11  138.23    6.78
  -1   3  11  136.80    8.82
  -1   3  10  202.35    5.96
   1   3 -10  213.53    6.21
  -1   3  10  207.52   10.47
  -1   3  10  217.97   10.53
   1  -3 -10  210.88    6.05
  -1  -3  10  191.34    9.77
  -1  -3  10  214.79    6.13
  -1   3  10  215.77    6.08
  -1   3  10  206.78    6.13
  -1  -3  10  208.36    6.04
   1   3 -10  207.15    6.18
   1  -3 -10  214.19    9.65
   1   3 -10  198.47    9.58
  -1  -3  10  208.64    7.94
   1  -3 -10  206.10    9.07
  -1  -3  10  208.66   10.63
   1   3 -10  215.05    9.49
  -1   3  10  203.44    8.07
   1   3 -10  209.84    8.13
   1   3 -10  227.89   10.89
  -1   3  10  232.75   10.80
   1   3  -9   28.57    2.26
   1  -3  -9   28.50    2.21
  -1  -3   9   33.39    3.94
  -1   3   9   32.27    4.56
  -1   3   9   29.03    3.14
  -1   3   9   28.49    2.26
  -1   3   9   28.27    2.19
  -1  -3   9   28.49    2.22
  -1  -3   9   28.01    2.14
   1  -3  -9   24.80    3.21
  -1  -3   9   26.00    2.60
   1   3  -9   29.39    3.63
   1  -3  -9   28.39    3.37
   1   3  -9   30.11    3.01
  -1  -3   9   33.66    4.45
   1   3  -9   27.65    3.89
   1   3  -9   20.90    3.01
  -1   3   8  224.70    9.87
   1   3  -8  244.31    7.11
  -1  -3   8  239.77    9.80
  -1   3   8  242.42    8.37
  -1   3   8  228.42    6.94
  -1  -3   8  241.18    7.05
   1   3  -8  231.72    6.94
   1  -3  -8  233.50    6.95
  -1  -3   8  248.09    7.13
  -1   3   8  261.83    7.12
  -1  -3   8  234.40    5.00
  -1  -3   8  259.30   10.85
   1  -3  -8  233.58    8.98
   1   3  -8  246.80    9.67
  -1  -3   8  243.02    7.45
   1  -3  -8  243.69    9.32
   1   3  -8  240.96    8.31
   1   3  -8  231.69   10.02
   1   3  -8  238.91    9.18
   1   3  -7 1371.50   26.44
  -1   3   7 1285.02   25.31
   1   3  -7 1350.15   23.86
  -1  -3   7 1335.04   27.52
  -1   3   7 1336.96   23.90
  -1  -3   7 1337.74   23.85
   1  -3  -7 1336.85   23.91
   1   3  -7 1322.71   23.81
  -1   3   7 1350.16   23.95
  -1  -3   7 1324.14   23.82
   1   3  -7 1322.40   27.05
  -1  -3   7 1345.75   28.60
  -1  -3   7 1328.53   23.37
  -1  -3   7 1309.52   20.91
   1  -3  -7 1319.27   26.12
   1  -3  -7 1329.92   27.01
   1   3  -7 1321.92   25.46
  -1  -3   7 1364.81   26.91
   1   3  -7 1332.77   28.25
   1   3  -7 1294.39   26.37
   1   3  -6  516.32   13.57
   1   3  -6  509.30   11.51
   1   3  -6  481.25   12.45
  -1  -3   6  503.58   13.48
  -1   3   6  477.51   12.30
  -1  -3   6  501.56   11.46
   1  -3  -6  480.22   11.42
  -1   3   6  506.76   11.59
  -1  -3   6  488.24   11.39
  -1   3   6  489.15   11.49
   1   3  -6  486.56   11.39
   1  -3  -6  479.95   11.40
  -1  -3   6  492.59   14.37
  -1  -3   6  496.78   13.09
  -1   3   6  508.48   13.67
  -1  -3   6  490.97    9.11
  -1  -3   6  502.00   10.25
   1  -3  -6  502.52   12.43
   1  -3  -6  497.71   13.49
   1   3  -6  498.69   13.14
   1  -3  -6  509.64   11.42
  -1  -3   6  506.74   13.11
   1   3  -6  508.13   14.37
   1   3  -6  476.33   12.70
   1   3  -6  495.01   13.96
   1   3  -6  490.18   12.40
   1   3  -5   98.47    4.36
  -1   3   5  101.36    4.92
   1   3  -5  100.14    4.65
  -1  -3   5  100.32    5.01
   1   3  -5  100.73    5.03
   1  -3  -5  106.64    4.60
   1   3  -5   98.90    4.46
  -1   3   5  107.77    4.64
  -1   3   5  103.86    4.54
  -1  -3   5   96.77    4.37
   1  -3  -5  105.18    4.57
  -1  -3   5   96.77    4.38
   1  -3  -5  110.00    4.66
  -1   3   5  105.69    5.30
  -1  -3   5  102.88    3.13
   1  -3  -5  104.90    4.05
  -1  -3   5  106.69    6.03
  -1  -3   5  102.23    4.90
   1   3  -5  103.37    5.02
  -1  -3   5   99.47    3.14
   1   3  -5  100.71    4.82
   1   3  -5   98.90    5.42
   1   3  -5  108.31    5.03
   1   3  -5  105.25    5.76
  -1  -3   5   98.43    4.88
   1   3  -4 1164.49   21.53
   1   3  -4 1163.60   21.10
  -1  -3   4 1154.02   21.47
  -1  -3   4 1120.64   21.05
   1  -3  -4 1126.85   21.12
  -1   3   4 1120.76   21.13
  -1  -3   4 1139.10   21.13
   1  -3  -4 1156.23   21.24
   1   3  -4 1138.36   21.11
  -1   3   4 1147.97   21.21
  -1  -3   4 1128.28   22.99
   1  -3  -4 1103.03   19.17
   1   3  -4 1152.03   23.02
  -1  -3   4 1129.19   21.30
   1  -3  -4 1117.44   20.05
  -1  -3   4 1134.24   22.50
  -1  -3   4 1087.08   21.53
   1   3  -4 1133.08   21.50
   1   3  -4 1165.40   22.80
   1   3  -3  410.40    9.64
   1   3  -3  413.53   10.08
   1  -3  -3  404.62   10.13
  -1  -3   3  406.91   10.14
  -1   3   3  409.95   10.23
   1   3  -3  402.13   10.08
  -1  -3   3  427.25   10.27
  -1   3   3  430.67   10.34
   1  -3  -3  415.39   10.20
  -1  -3   3  428.55    9.74
  -1   3   3  407.16    8.04
   1   3  -3  417.91   11.03
  -1  -3   3  415.19   11.05
   1  -3  -3  422.42    8.52
  -1  -3   3  412.47   10.07
  -1  -3   3  425.94   10.81
   1   3  -3  415.11   10.80
   1   3  -3  421.85   10.05
   1   3  -2   35.43    2.14
   1   3  -2   36.86    2.65
  -1  -3   2   29.93    2.43
  -1   3   2   29.57    2.58
   1  -3  -2   35.07    2.67
   1   3  -2   30.47    2.52
  -1   3   2   33.61    2.62
   1  -3  -2   31.10    2.62
  -1  -3   2   33.28    2.67
  -1  -3   2   33.62    2.86
   1  -3  -2   30.62    1.42
   1   3  -2   28.97    2.60
  -1  -3   2   31.96    2.60
  -1  -3   2   30.79    2.36
   1   3  -2   40.66    2.99
   1   3  -2   31.53    2.44
   1   3  -1   94.53    4.25
   1  -3  -1  101.16    4.42
  -1   3   1   88.65    4.15
  -1  -3   1   92.51    4.24
   1  -3  -1  106.03    4.50
   1   3  -1   99.36    4.41
  -1   3   1   87.69    4.23
  -1  -3   1   92.51    4.19
   1   3  -1   91.08    2.56
   1   3  -1   96.76    4.34
  -1  -3   1   90.56    4.23
   1  -3  -1   94.03    3.81
  -1  -3   1   92.13    3.89
  -1  -3   1   95.15    4.25
   1   3  -1   87.11    3.88
   1  -3   0    2.36    1.34
  -1   3   0   -1.15    1.44
  -1  -3   0   -0.80    1.09
  -1  -3   0   -1.53    1.35
   1   3   0    0.73    1.27
  -1   3   0   -0.68    1.42
   1  -3   0   -0.42    1.57
   1   3   0    0.01    0.67
   1   3   0    0.60    1.17
   1  -3   0    0.23    0.80
   1   3   0   -0.45    1.08
  -1   3   0    0.52    1.02
   1  -3   0    1.21    1.14
  -1  -3   0    0.60    0.84
   1   3   1  330.06    8.62
   1  -3   1  317.01    8.61
  -1   3  -1  320.36    8.61
   1  -3   1  316.93    8.58
  -1  -3  -1  313.71    8.55
  -1   3  -1  311.76    8.58
  -1  -3  -1  325.90    8.65
   1   3   1  328.84    8.71
  -1   3  -1  327.90    8.91
  -1  -3  -1  316.07    7.67
   1  -3   1  324.26    6.42
  -1   3  -1  322.34    6.40
   1   3   1  332.87    7.77
  -1   3  -1  317.60    7.46
   1  -3   1  316.82    7.40
  -1  -3  -1  323.49    8.37
  -1   3  -1  326.28    8.37
   1  -3   1  330.18    8.43
   1   3   2   33.77    2.60
  -1   3  -2   32.57    2.63
   1  -3   2   36.24    2.71
   1  -3   2   31.60    2.53
  -1   3  -2   33.59    2.61
  -1  -3  -2   33.34    2.60
  -1  -3  -2   31.60    2.63
   1   3   2   36.25    2.81
   1   3   2   35.10    2.50
  -1  -3  -2   33.14    2.45
   1  -3   2   32.16    2.00
   1   3   2   30.38    2.33
   1  -3   2   29.31    2.85
   1  -3   2   32.91    1.91
  -1   3  -2   28.57    2.58
  -1   3  -2   32.52    1.94
   1  -3   2   33.26    2.07
  -1  -3  -2   31.37    2.49
  -1   3  -2   34.44    2.78
   1  -3   2   33.41    2.61
  -1   3  -2   26.61    1.90
   1   3   3 5007.02   75.69
  -1   3  -3 4995.30   76.86
  -1  -3  -3 4716.55   75.55
  -1   3  -3 5071.75   75.94
  -1  -3  -3 5009.08   75.83
   1   3   3 4813.82   75.73
   1  -3   3 4993.12   75.82
   1  -3   3 4905.78   75.69
  -1   3  -3 4918.94   75.77
   1  -3   3 4879.86   72.54
   1   3   3 5044.94   76.59
   1   3   3 4726.67   75.16
  -1   3  -3 5126.75   77.61
  -1  -3  -3 5004.21   76.59
   1  -3   3 5026.94   74.92
  -1   3  -3 4914.51   74.85
   1  -3   3 4937.14   77.38
  -1  -3  -3 4979.10   75.52
   1  -3   3 4887.73   76.94
  -1   3  -3 4764.90   74.19
   1  -3   3 4910.85   74.50
  -1   3  -3 4883.05   77.06
  -1   3  -4   36.78    3.26
   1   3   4   34.07    2.53
  -1  -3  -4   35.40    2.74
   1  -3   4   31.07    2.54
  -1   3  -4   35.50    2.72
  -1  -3  -4   39.35    2.77
   1  -3   4   30.98    2.52
   1   3   4   33.70    2.73
  -1   3  -4   39.79    2.79
   1  -3   4   34.19    2.70
  -1  -3  -4   32.22    3.05
  -1   3  -4   36.11    2.75
  -1  -3  -4   34.69    2.93
   1  -3   4   34.19    3.51
  -1   3  -4   37.21    3.31
   1   3   4   33.13    3.08
  -1   3  -4   37.65    2.22
  -1   3  -4   32.99    2.41
   1  -3   4   31.75    2.38
  -1   3  -4   35.18    3.41
  -1   3  -5  836.03   18.54
   1   3   5  834.31   16.51
  -1   3  -5  860.80   19.23
   1  -3   5  849.53   16.70
   1   3   5  821.31   16.61
  -1  -3  -5  824.58   16.63
  -1  -3  -5  841.95   16.73
  -1   3  -5  830.99   16.68
  -1   3  -5  837.66   16.66
   1  -3   5  819.12   16.50
   1  -3   5  826.35   17.89
  -1  -3  -5  827.39   18.90
   1  -3   5  813.46   19.15
  -1   3  -5  828.09   17.89
   1   3   5  843.75   18.94
  -1   3  -5  829.47   15.96
  -1  -3  -5  860.28   17.78
  -1   3  -5  821.54   19.02
   1  -3   5  822.54   16.93
  -1   3  -5  836.77   16.76
  -1   3  -5  828.35   19.34
   1  -3   6  111.28    6.37
   1   3   6  114.80    4.64
   1   3   6   99.79    6.39
   1   3   6  118.80    6.17
   1  -3   6  123.43    4.84
  -1   3  -6  111.08    4.69
  -1  -3  -6  118.58    4.84
  -1   3  -6  115.41    4.77
   1  -3   6  118.32    4.77
  -1  -3  -6  123.01    4.87
   1   3   6  117.54    4.74
   1  -3   6  124.07    5.99
  -1  -3  -6  116.37    6.32
   1  -3   6  121.68    6.72
  -1  -3  -6  106.21    5.55
  -1   3  -6  113.90    4.75
  -1  -3  -6  114.84    5.81
  -1   3  -6  122.97    6.08
  -1   3  -6  111.51    6.47
   1  -3   6  125.12    5.52
  -1   3  -6  119.00    6.49
  -1   3  -6  126.24    5.40
   1   3   7  377.81   12.57
   1   3   7  386.38   13.20
   1  -3   7  395.85   13.17
   1   3   7  402.04    9.73
   1   3   7  399.02   10.18
  -1  -3  -7  398.51    9.85
  -1  -3  -7  403.24    9.89
  -1   3  -7  397.31    9.80
   1  -3   7  404.70    9.81
  -1   3  -7  400.86    9.82
   1   3   7  387.74    9.75
  -1  -3  -7  395.64   12.25
   1  -3   7  395.29   13.13
  -1   3  -7  405.49   10.73
  -1   3  -7  410.47   12.56
  -1  -3  -7  405.94   11.97
  -1   3  -7  390.48   11.12
  -1   3  -7  408.44   13.52
  -1   3  -7  413.05   10.17
   1   3   8  692.92   14.05
   1   3   8  672.47   14.84
   1  -3   8  707.48   19.34
   1   3   8  651.64   18.90
   1   3   8  663.62   18.55
   1  -3   8  721.47   14.17
  -1  -3  -8  689.69   14.20
  -1   3  -8  696.59   14.18
  -1   3  -8  672.66   14.04
  -1  -3  -8  686.35   14.23
  -1  -3  -8  717.67   18.36
  -1   3  -8  681.73   18.20
   1  -3   8  700.88   19.06
  -1   3  -8  697.43   16.14
  -1   3  -8  680.76   14.83
  -1   3  -8  706.95   19.65
  -1   3  -8  669.71   16.64
   1   3   9   97.14    6.73
   1   3   9   92.47    4.48
   1   3   9   99.87    7.25
   1  -3   9   90.76    3.81
  -1   3  -9   90.37    3.85
   1  -3   9   94.39    6.70
   1   3   9   94.86    3.89
  -1  -3  -9  100.42    4.04
  -1  -3  -9   89.63    3.86
   1   3   9   93.72    3.90
  -1   3  -9   92.46    3.90
  -1   3  -9   95.45    4.02
  -1   3  -9  105.55    6.79
  -1  -3  -9   95.61    6.44
   1  -3   9   88.65    6.49
  -1   3  -9  102.84    5.60
  -1   3  -9   92.87    6.96
  -1   3  -9   97.25    5.79
   1   3   9   91.26    6.33
  -1   3  -9   88.94    4.48
  -1   3 -10  346.50    8.00
   1   3  10  328.21   13.66
   1  -3  10  343.35    7.82
   1   3  10  327.86    7.73
   1   3  10  331.66   13.49
   1  -3  10  330.89   13.83
  -1   3 -10  338.50    8.04
  -1  -3 -10  336.73    7.89
   1   3  10  346.18    7.92
  -1   3 -10  333.60    7.84
  -1  -3 -10  360.46   13.40
  -1   3 -10  311.40   12.80
   1  -3  10  338.73   13.69
  -1   3 -10  328.47   11.19
   1   3  10  307.88   12.27
   1   3  10  348.78    9.69
  -1   3 -10  312.41   11.47
  -1   3 -10  321.49   13.68
  -1   3 -10  332.12    9.36
  -1   3 -11   -0.40    0.70
   1   3  11    1.78    2.33
   1   3  11   -0.28    1.35
   1  -3  11    2.00    2.68
  -1   3 -11    0.44    0.76
  -1   3 -11    1.07    1.35
   1   3  11    1.77    3.13
  -1  -3 -11    0.15    0.64
  -1   3 -11    0.34    0.70
   1   3  11    0.68    0.63
  -1  -3 -11   -1.86    2.29
  -1   3 -11   -0.62    2.33
  -1  -3 -11   -0.74    1.88
   1  -3  11    2.08    2.63
   1   3  11   -3.36    3.22
  -1   3 -11    0.90    2.09
  -1   3 -11   -2.00    3.02
   1   3  12    8.79    3.38
   1   3  12    1.84    1.34
   1  -3  12    5.00    2.73
   1   3  12   -0.94    3.05
  -1  -3 -12    4.71    2.18
  -1   3 -12    1.64    2.47
  -1  -3 -12   -1.20    2.50
   1   3  12    8.52    3.56
  -1   3 -12    2.06    1.92
   1  -3  12    4.80    3.25
  -1   3 -12    2.84    2.53
   1   3  13    4.02    2.91
   1  -3  13   -2.99    2.75
   1   3  13    3.95    3.34
  -1  -3 -13    4.27    2.72
  -1  -3 -13    0.84    1.68
  -1   3 -13    0.50    2.69
  -1   3 -13   -2.30    3.29
  -1   3 -13    2.36    1.98
   1  -3  13    0.76    2.84
   1   3  13    5.35    2.82
   1  -3  14   -0.78    2.77
   1   3  14   -0.69    2.65
   1   3  14   -2.69    2.97
  -1  -3 -14   -1.06    2.86
  -1   3 -14   -0.03    2.92
  -1  -3 -14    1.75    1.84
   1  -3  14    3.09    2.97
  -1   3 -14    2.55    2.69
   1   3  14    0.84    2.94
  -1   3 -14    1.35    2.26
   1   3  15   16.59    4.60
   1   3  15   11.33    3.85
   1  -3  15   15.84    4.53
  -1  -3 -15   19.44    4.11
  -1  -3 -15   13.75    3.01
  -1   3 -15   12.48    3.56
   1  -3  15   18.67    4.72
   1   3  15   20.23    4.40
  -1   3 -15   18.63    3.81
  -1   3 -15   23.65    5.47
   1   3  16   19.00    4.93
   1  -3  16   10.35    3.83
   1   3  16    8.81    4.19
  -1   3 -16   18.09    4.54
  -1  -3 -16   16.07    4.18
   1   3  16   22.64    4.67
  -1   3 -16   17.43    5.11
   1  -3  16   28.69    5.55
  -1   3 -16   14.81    3.63
   1   3  17   78.42    8.78
   1   3  17   67.49    8.29
   1  -3  17   71.91    8.84
  -1   3 -17   76.43    8.76
  -1  -3 -17   61.21    7.78
  -1   3 -17   79.67    9.58
  -1   3 -17   75.62    7.41
   1  -3  17   74.41    8.87
   1  -3  18   16.49    4.91
  -1  -3 -18   15.50    5.03
   1  -4 -18    5.65    3.11
   1   4 -18    3.00    2.86
  -1   4  18    2.70    3.94
  -1  -4  18   -2.79    4.03
  -1   4  17   84.26    8.79
  -1  -4  17   64.76    8.09
  -1   4  17   85.68    9.21
   1   4 -17   97.35    9.39
   1  -4 -17   72.19    7.86
   1   4 -17   98.84    8.56
  -1   4  17   80.53    8.72
  -1  -4  17   90.02    9.60
   1   4 -17   93.31    9.72
  -1   4  16    1.51    2.77
  -1  -4  16    0.15    2.55
  -1   4  16    0.84    3.22
   1  -4 -16   -1.56    2.39
   1  -4 -16    1.43    2.89
   1   4 -16    2.74    2.89
   1   4 -16    5.27    3.07
  -1  -4  16   -0.21    3.60
  -1   4  16    0.22    4.07
   1   4 -16   -0.90    2.94
  -1   4  15   -4.02    3.74
  -1   4  15   -0.93    2.84
  -1  -4  15   -0.21    3.01
   1   4 -15    4.18    3.04
   1  -4 -15    5.76    3.53
   1  -4 -15    0.25    2.35
  -1  -4  15   -2.77    3.27
  -1   4  15   -2.38    3.82
   1   4 -15   -0.61    2.93
   1   4 -15    1.73    2.36
  -1  -4  14  103.09    8.92
  -1   4  14   92.11    8.27
  -1   4  14   94.45    8.47
   1   4 -14   96.91    8.44
  -1  -4  14   95.15    8.79
   1  -4 -14   92.49    7.13
   1  -4 -14   99.85    8.00
  -1   4  14   90.93    8.17
   1   4 -14   99.73    7.68
   1   4 -14   85.96    8.36
  -1  -4  13  146.45    9.99
  -1   4  13  142.13    9.98
  -1   4  13  143.21   10.16
  -1  -4  13  147.03   10.28
   1   4 -13  128.29    9.14
   1  -4 -13  146.36    8.88
   1  -4 -13  144.35    9.22
  -1   4  13  148.11    7.55
  -1   4  13  143.97    9.96
   1   4 -13  132.22    9.88
   1   4 -13  144.12    8.86
  -1   4  12  423.14   16.66
  -1  -4  12  395.43   16.10
   1  -4 -12  421.81    9.96
  -1   4  12  423.02   16.83
  -1  -4  12  407.83    9.91
  -1   4  12  428.45   10.26
   1   4 -12  398.15   10.08
   1  -4 -12  402.47   14.81
   1  -4 -12  453.23   15.94
  -1  -4  12  388.66   16.66
   1   4 -12  414.76   15.98
   1   4 -12  409.77   14.98
  -1   4  12  418.46   13.23
   1   4 -12  408.62   16.81
  -1   4  12  421.04   16.51
  -1   4  11   11.73    1.79
  -1   4  11    7.12    2.36
  -1   4  11    7.95    3.56
  -1   4  11    9.36    3.68
  -1  -4  11   10.71    2.88
   1   4 -11    8.50    1.80
  -1  -4  11   10.19    1.62
  -1   4  11    9.98    1.66
  -1   4  11   10.24    1.67
  -1  -4  11    7.73    1.44
   1  -4 -11    9.73    1.73
   1  -4 -11    8.82    2.80
   1   4 -11    4.60    2.29
   1  -4 -11    7.06    2.42
  -1  -4  11    7.10    1.64
  -1   4  11    3.66    3.56
   1   4 -11    8.59    2.66
  -1  -4  11   10.16    3.71
   1   4 -11   12.58    3.82
  -1   4  10  315.51    9.24
  -1   4  10  320.58   13.54
   1   4 -10  330.46    9.45
   1  -4 -10  344.79    9.56
  -1   4  10  344.88   11.31
  -1  -4  10  316.69   13.00
  -1  -4  10  335.97    9.45
  -1   4  10  322.59    9.40
  -1   4  10  337.72    9.32
  -1  -4  10  335.88    9.52
   1  -4 -10  355.05   13.01
  -1  -4  10  348.72   14.36
  -1  -4  10  310.08    9.77
   1  -4 -10  345.66   12.42
   1   4 -10  334.99   12.93
   1   4 -10  342.67   12.42
   1   4 -10  334.82   13.79
   1   4 -10  327.55   11.10
  -1  -4   9    5.08    2.17
  -1   4   9    1.25    1.77
   1   4  -9    1.24    1.32
  -1   4   9    2.04    3.13
   1  -4  -9    2.48    1.36
  -1   4   9    0.47    1.21
  -1  -4   9    0.89    1.23
  -1  -4   9    1.69    1.25
   1   4  -9    0.65    1.17
   1  -4  -9    0.64    1.51
   1  -4  -9    2.77    2.11
  -1  -4   9    1.58    1.04
   1   4  -9    1.08    2.08
   1  -4  -9    2.33    1.63
   1   4  -9   -1.42    2.85
   1   4  -9    3.08    1.64
   1   4  -9    1.18    1.89
  -1  -4   9   -2.33    3.01
  -1  -4   8   14.21    3.19
   1   4  -8   11.28    1.88
  -1   4   8   12.95    2.66
   1  -4  -8   13.45    2.13
  -1  -4   8    9.98    1.69
   1  -4  -8   10.63    1.79
  -1  -4   8   13.77    2.05
  -1   4   8   10.93    1.92
   1   4  -8   14.75    2.08
  -1  -4   8   12.82    0.95
   1  -4  -8    9.50    2.01
   1  -4  -8   15.27    3.08
   1   4  -8   15.97    2.73
   1  -4  -8    9.95    2.01
   1   4  -8   17.42    2.90
   1   4  -8   13.53    2.43
   1   4  -8    8.89    2.72
  -1  -4   8   11.30    3.22
  -1   4   7   85.39    5.14
  -1  -4   7   99.03    5.98
   1   4  -7   93.95    4.79
  -1   4   7   89.02    4.74
  -1   4   7   84.35    4.58
  -1  -4   7   93.77    4.80
   1  -4  -7   97.82    4.96
   1   4  -7   86.67    4.69
   1  -4  -7   96.02    4.92
  -1  -4   7   93.32    4.82
   1   4  -7   94.50    5.61
   1  -4  -7   92.55    5.09
  -1  -4   7   82.18    6.10
  -1  -4   7   97.52    3.03
   1  -4  -7  101.72    6.17
   1  -4  -7   93.23    4.65
   1   4  -7   94.82    5.38
   1   4  -7   94.20    5.39
   1   4  -7   99.02    6.42
   1   4  -6    2.99    1.63
   1   4  -6    1.85    1.30
  -1  -4   6    1.29    1.60
   1   4  -6    5.46    1.76
  -1  -4   6    3.84    1.41
   1  -4  -6    4.04    1.78
  -1   4   6    2.71    1.63
  -1   4   6    3.45    1.43
   1  -4  -6    4.95    1.71
  -1  -4   6    2.50    1.47
   1   4  -6    5.43    1.70
  -1  -4   6    4.57    1.62
  -1  -4   6    2.90    0.78
   1  -4  -6    2.76    1.52
   1  -4  -6    3.00    1.35
  -1  -4   6    3.90    2.46
   1   4  -6    1.39    1.57
   1   4  -6    4.79    1.89
   1   4  -6    3.72    2.07
  -1  -4   6    0.21    1.26
   1   4  -5   14.32    2.28
   1   4  -5   12.76    2.08
   1  -4  -5   15.88    2.42
  -1  -4   5   14.23    2.33
   1   4  -5   12.85    2.22
  -1  -4   5   13.00    2.15
   1  -4  -5   16.34    2.36
  -1   4   5   13.80    2.32
  -1   4   5   14.65    2.30
  -1  -4   5   14.84    2.15
  -1   4   5   17.71    2.56
   1  -4  -5   14.99    1.91
  -1  -4   5   14.53    2.22
   1   4  -5   14.43    2.86
   1   4  -5   13.92    2.22
  -1  -4   5   16.60    2.82
  -1  -4   5   19.35    3.46
   1   4  -4   22.87    2.36
   1   4  -4   23.28    2.55
  -1   4   4   24.51    2.74
   1  -4  -4   26.21    2.74
   1  -4  -4   26.95    2.94
  -1   4   4   25.62    2.89
   1   4  -4   17.90    2.43
  -1  -4   4   24.77    2.74
  -1  -4   4   24.26    2.63
  -1  -4   4   26.20    3.59
  -1  -4   4   26.55    2.43
   1  -4  -4   26.47    2.07
  -1   4   4   22.29    1.87
  -1  -4   4   26.06    2.97
   1   4  -4   27.18    3.34
  -1  -4   4   26.83    2.62
   1   4  -4   23.74    2.72
   1   4  -4   27.68    3.28
   1   4  -3   34.46    2.68
   1   4  -3   35.14    3.05
   1   4  -3   30.63    3.02
   1  -4  -3   37.35    3.19
  -1   4   3   32.46    2.95
  -1   4   3   27.73    2.91
  -1  -4   3   37.19    3.13
  -1  -4   3   26.15    2.81
   1  -4  -3   33.65    2.91
  -1  -4   3   29.90    3.36
   1  -4  -3   34.02    1.89
  -1  -4   3   32.83    2.45
  -1   4   3   32.39    2.03
   1   4  -3   28.76    2.72
   1   4  -3   25.80    2.98
  -1  -4   3   29.54    2.60
   1   4  -3   33.82    3.30
  -1  -4   3   32.81    2.98
  -1   4   2    2.54    1.46
  -1  -4   2    2.68    1.42
   1   4  -2    1.63    1.49
   1  -4  -2    4.14    1.52
  -1  -4   2    2.57    1.29
   1  -4  -2    8.30    2.06
  -1   4   2    1.49    1.55
  -1  -4   2    5.75    2.27
   1   4  -2    1.56    1.65
  -1  -4   2    4.39    1.21
  -1  -4   2    6.13    1.78
   1   4  -2    3.81    1.42
   1   4  -2    3.24    1.61
   1   4  -1    4.21    1.79
  -1  -4   1    3.49    1.52
  -1   4   1    0.57    1.11
  -1  -4   1    3.47    1.76
   1  -4  -1    3.03    1.69
   1  -4  -1    5.36    1.74
  -1   4   1    2.43    1.57
   1   4  -1    2.12    1.31
   1   4  -1    3.04    0.70
  -1  -4   1    4.40    1.62
  -1  -4   1    1.93    1.05
   1   4  -1    1.58    1.24
   1  -4  -1    4.02    1.20
  -1   4   0   26.19    2.75
   1  -4   0   28.72    2.78
  -1  -4   0   24.94    2.73
   1   4   0   26.30    2.78
  -1  -4   0   27.97    2.76
   1  -4   0   20.29    2.46
  -1   4   0   25.22    2.68
   1   4   0   29.23    2.75
   1   4   0   23.88    1.77
  -1   4   0   23.61    2.10
   1  -4   0   30.00    2.33
   1  -4   0   27.59    2.48
  -1  -4   0   29.81    2.52
   1   4   0   29.51    2.69
  -1  -4  -1   32.00    2.89
  -1  -4  -1   28.91    2.94
  -1   4  -1   31.86    3.00
   1   4   1   31.20    3.04
   1  -4   1   24.67    2.59
  -1   4  -1   28.30    2.76
   1  -4   1   28.66    2.85
   1   4   1   32.55    2.32
   1  -4   1   30.24    1.58
  -1   4  -1   34.54    3.11
   1  -4   1   31.31    2.31
  -1  -4  -1   31.13    2.59
  -1   4  -1   30.19    2.79
  -1   4  -1   28.59    2.35
   1  -4   1   30.80    2.70
   1   4   2  251.22    8.38
  -1  -4  -2  248.63    8.35
   1  -4   2  262.41    8.49
   1  -4   2  256.97    8.41
  -1  -4  -2  256.78    8.52
  -1   4  -2  268.87    8.59
  -1   4  -2  262.37    8.50
  -1   4  -2  266.17    6.50
   1  -4   2  256.93    6.43
  -1   4  -2  259.84    8.88
   1   4   2  268.98    7.86
  -1  -4  -2  272.12    8.35
   1  -4   2  262.52    7.24
  -1   4  -2  260.49    8.48
   1  -4   2  264.30    8.45
  -1   4  -2  251.65    7.20
   1   4   3  394.80   10.85
  -1   4  -3  399.85   11.13
   1   4   3  415.64   11.20
  -1  -4  -3  392.14   10.98
   1  -4   3  391.51   10.97
  -1  -4  -3  391.96   11.01
   1  -4   3  397.18   10.97
  -1   4  -3  406.62   11.12
  -1   4  -3  405.31    9.56
   1   4   3  412.29   10.95
   1  -4   3  406.24    9.54
   1   4   3  396.12   10.31
   1  -4   3  393.38   11.97
  -1   4  -3  419.25   12.03
   1  -4   3  423.47    9.98
  -1  -4  -3  392.17   11.06
  -1   4  -3  409.37   11.56
   1  -4   3  397.81   11.36
  -1   4  -3  395.27    9.72
   1   4   4 1515.64   27.56
  -1   4  -4 1523.99   28.74
  -1   4  -4 1452.78   27.59
   1   4   4 1470.73   27.65
  -1  -4  -4 1457.95   27.63
  -1  -4  -4 1491.88   27.72
   1  -4   4 1508.66   27.69
  -1   4  -4 1485.88   27.61
   1  -4   4 1458.04   27.50
  -1   4  -4 1449.36   26.54
   1  -4   4 1473.08   26.56
   1  -4   4 1460.81   29.45
  -1   4  -4 1463.31   24.20
   1   4   4 1506.76   28.45
  -1   4  -4 1467.43   29.36
   1   4   4 1499.02   26.94
   1  -4   4 1456.31   23.83
  -1   4  -4 1475.03   29.12
   1  -4   4 1494.65   28.99
  -1   4  -4 1450.47   26.17
   1  -4   4 1506.71   26.47
   1   4   5  770.34   16.76
   1  -4   5  743.90   16.75
  -1  -4  -5  787.63   17.12
   1  -4   5  774.59   16.95
  -1   4  -5  781.14   17.03
  -1  -4  -5  759.38   16.97
  -1   4  -5  751.65   16.97
   1   4   5  765.03   16.96
   1  -4   5  765.20   12.71
  -1  -4  -5  781.32   17.11
  -1   4  -5  749.91   16.95
   1  -4   5  757.77   19.04
  -1   4  -5  756.39   14.58
   1  -4   5  773.39   16.98
  -1   4  -5  781.19   16.29
  -1   4  -5  748.58   18.81
   1  -4   5  782.33   16.55
   1   4   6  987.44   19.84
   1   4   6  947.99   19.81
   1  -4   6  954.06   19.80
  -1   4  -6  966.29   19.93
  -1   4  -6  956.53   19.90
  -1  -4  -6  964.59   19.91
  -1  -4  -6  971.93   19.99
   1  -4   6  935.69   19.73
   1  -4   6  968.16   22.86
  -1   4  -6  951.59   20.90
   1  -4   6  958.94   20.95
  -1  -4  -6  962.65   20.66
  -1   4  -6  948.57   18.17
  -1   4  -6  972.95   22.96
  -1   4  -6  956.41   19.75
   1  -4   6  974.26   20.15
   1   4   7  154.58    6.15
   1   4   7  149.81    8.46
  -1   4  -7  156.90    6.29
  -1   4  -7  142.47    6.05
   1  -4   7  156.84    6.28
   1   4   7  140.01    6.04
   1  -4   7  147.62    6.11
  -1  -4  -7  148.82    6.17
  -1  -4  -7  158.46    6.29
  -1   4  -7  155.72    5.81
  -1  -4  -7  151.78    6.98
  -1   4  -7  167.80    7.65
   1  -4   7  151.33    8.17
  -1  -4  -7  140.77    6.93
  -1   4  -7  141.44    7.98
  -1   4  -7  157.47    6.66
   1  -4   7  170.55    7.05
   1   4   8    0.78    1.75
   1   4   8   -1.88    3.36
   1   4   8   -0.76    1.09
   1   4   8    1.06    1.51
  -1  -4  -8   -0.81    1.24
   1  -4   8   -0.65    1.13
   1   4   8    1.07    1.33
  -1   4  -8    1.46    1.11
  -1  -4  -8   -0.17    1.25
  -1  -4  -8    1.49    1.85
  -1   4  -8   -0.73    1.03
  -1   4  -8    1.89    2.03
  -1   4  -8    1.78    1.35
  -1   4  -8    1.35    1.35
   1  -4   8   -2.03    2.26
  -1   4  -8    0.37    2.07
   1   4   9   79.36    6.70
   1  -4   9   77.64    4.18
  -1   4  -9   70.79    4.09
   1  -4   9   66.18    5.98
   1   4   9   70.39    4.46
   1   4   9   75.36    4.12
   1   4   9   72.37    5.97
  -1   4  -9   72.75    4.05
  -1   4  -9   76.26    4.22
  -1  -4  -9   74.44    4.22
  -1  -4  -9   76.18    4.22
   1   4   9   74.65    4.14
   1  -4   9   79.41    6.53
  -1   4  -9   81.43    4.76
  -1   4  -9   66.97    5.59
  -1  -4  -9   71.68    5.60
  -1   4  -9   72.67    5.04
  -1   4  -9   80.73    4.62
  -1   4  -9   71.83    6.20
   1  -4  10   94.93    7.36
   1  -4  10  101.22    4.63
   1   4  10   90.10    7.52
  -1   4 -10  101.64    4.73
   1   4  10   99.67    5.33
   1   4  10  101.94    4.66
   1   4  10   91.36    7.15
  -1  -4 -10   99.15    4.68
  -1   4 -10   96.13    4.61
  -1  -4 -10   98.26    4.72
  -1   4 -10  100.29    4.72
  -1   4 -10   98.57    7.05
   1  -4  10   97.74    7.61
  -1   4 -10   99.64    5.60
  -1  -4 -10  101.72    7.05
  -1   4 -10   98.79    7.73
   1   4  10   99.43    6.95
  -1   4 -10   99.32    6.21
  -1   4 -10   97.03    5.18
   1  -4  11    0.06    2.34
   1   4  11    3.58    1.89
   1   4  11   -2.00    3.51
   1   4  11    2.91    2.51
   1  -4  11    2.46    1.19
  -1  -4 -11    2.93    1.16
   1   4  11    3.68    1.29
  -1   4 -11    2.02    1.02
  -1   4 -11    3.75    2.24
  -1  -4 -11    0.83    2.00
  -1  -4 -11    1.32    1.94
  -1   4 -11    0.79    1.74
   1   4  11   -3.36    2.79
  -1   4 -11    5.62    3.44
   1  -4  11   -3.19    3.22
   1   4  12    8.71    2.09
   1   4  12    9.65    3.72
   1   4  12   12.69    3.69
   1  -4  12    7.50    3.14
  -1   4 -12    7.13    2.61
  -1  -4 -12   10.34    2.94
  -1  -4 -12   12.85    3.46
  -1   4 -12    9.26    2.92
   1  -4  12   13.37    3.78
   1   4  12   12.90    3.97
  -1   4 -12    4.61    3.06
   1   4  13   25.09    4.61
   1  -4  13   24.98    4.86
   1   4  13   20.09    4.52
  -1  -4 -13   22.75    3.70
  -1  -4 -13   23.98    4.11
  -1   4 -13   24.75    4.44
   1  -4  13   32.30    5.41
  -1   4 -13   29.20    4.98
   1   4  13   40.87    5.47
  -1   4 -13   23.32    3.64
   1   4  14    8.19    3.50
   1  -4  14    4.92    3.49
   1   4  14   14.21    3.92
  -1  -4 -14    6.42    2.40
  -1   4 -14   11.96    3.81
  -1  -4 -14    9.69    3.39
   1  -4  14    6.21    3.42
  -1   4 -14    8.90    4.04
  -1   4 -14   10.03    3.05
   1   4  14    8.70    3.67
   1   4  15   58.06    7.38
   1  -4  15   58.57    7.25
   1   4  15   57.76    7.20
  -1  -4 -15   54.29    6.56
  -1  -4 -15   56.28    5.72
  -1   4 -15   70.99    7.72
   1   4  15   62.39    6.96
   1  -4  15   64.23    7.51
  -1   4 -15   67.37    6.39
  -1   4 -15   63.58    7.89
   1   4  16   53.96    7.26
   1   4  16   40.40    6.57
   1  -4  16   45.31    6.97
  -1  -4 -16   55.95    7.01
  -1   4 -16   65.78    7.68
  -1   4 -16   39.83    6.70
  -1   4 -16   57.78    6.19
   1  -4  16   51.62    7.11
   1   4  16   46.19    6.22
   1   4  17    1.34    3.42
   1   4  17   11.33    4.50
  -1   4 -17    5.19    3.64
  -1  -4 -17    8.09    3.83
   1  -4  17    5.05    3.51
   1  -4  18    0.62    3.72
   1  -5 -18   33.62    5.94
   1   5 -18   33.11    5.41
  -1   5  18   33.41    6.44
  -1   5  17   28.85    6.27
  -1  -5  17   21.31    5.66
  -1   5  17   24.16    5.53
   1  -5 -17   24.55    5.06
  -1   5  17   24.57    5.96
   1   5 -17   24.41    4.57
  -1  -5  17   38.88    7.05
   1   5 -17   18.29    5.22
  -1   5  16   91.56    9.14
  -1  -5  16   90.18    9.00
  -1   5  16   90.77    9.31
   1  -5 -16  101.89    8.16
   1   5 -16   99.06    9.27
   1  -5 -16   97.63    8.67
  -1  -5  16   86.11    9.22
  -1   5  16   92.41    9.06
   1   5 -16  101.88    9.79
   1   5 -16  100.43    8.41
  -1   5  15    3.10    3.41
  -1  -5  15   -2.00    3.06
  -1   5  15   -5.32    4.42
   1  -5 -15    0.96    2.26
   1   5 -15   -4.01    3.01
   1  -5 -15   -1.81    2.29
   1   5 -15   -1.59    2.57
   1   5 -15    1.89    3.51
  -1  -5  15    0.18    3.60
  -1   5  15   -1.77    3.67
  -1   5  14    9.01    4.09
  -1   5  14    5.17    3.64
  -1  -5  14    4.87    3.33
   1  -5 -14    4.57    2.77
   1  -5 -14    0.62    2.22
   1   5 -14    1.07    2.60
   1   5 -14    7.61    2.99
   1   5 -14    3.24    3.18
  -1  -5  14   -3.84    3.63
  -1   5  14    7.96    4.07
  -1   5  13   -3.24    3.76
  -1   5  13    1.76    3.00
  -1  -5  13    3.88    2.35
  -1   5  13    2.54    2.13
   1  -5 -13    0.56    2.12
   1  -5 -13    3.18    2.68
   1   5 -13    0.21    2.62
   1   5 -13    0.77    2.05
   1   5 -13    4.25    3.00
  -1  -5  13    6.65    3.84
  -1   5  13    3.93    3.60
  -1   5  12  305.22   11.68
  -1   5  12  302.97   14.40
   1  -5 -12  303.59    9.49
  -1   5  12  297.56   14.47
  -1  -5  12  311.32   14.14
  -1   5  12  313.93    9.78
  -1  -5  12  319.83    9.69
  -1  -5  12  344.32   15.73
   1  -5 -12  309.65   12.96
   1   5 -12  295.63   13.54
   1  -5 -12  311.50   13.46
   1   5 -12  297.98   12.66
   1   5 -12  301.00   14.57
  -1   5  11   33.23    5.49
  -1  -5  11   43.76    5.24
  -1   5  11   39.62    4.17
   1  -5 -11   41.56    3.48
  -1   5  11   35.41    3.33
   1   5 -11   38.94    3.48
  -1  -5  11   36.89    3.29
   1   5 -11   45.96    5.23
   1  -5 -11   42.46    4.71
   1  -5 -11   32.62    4.48
   1   5 -11   35.66    5.09
   1   5 -11   34.83    4.28
  -1  -5  11   41.14    5.55
  -1   5  10   68.50    5.34
   1   5 -10   65.37    4.49
  -1  -5  10   58.47    5.68
  -1   5  10   61.85    6.58
  -1   5  10   68.75    4.45
  -1   5  10   68.11    4.48
   1   5 -10   66.26    4.53
   1  -5 -10   67.66    4.47
  -1  -5  10   65.22    4.42
  -1  -5  10   66.08    4.47
   1  -5 -10   70.00    5.53
   1  -5 -10   60.87    5.75
   1   5 -10   67.03    5.76
  -1  -5  10   64.32    6.74
   1   5 -10   72.71    5.78
   1   5 -10   68.11    6.59
  -1  -5   9   54.60    5.24
   1   5  -9   47.57    3.87
  -1   5   9   52.39    4.55
  -1   5   9   55.94    4.19
   1  -5  -9   51.00    3.96
   1  -5  -9   53.58    4.07
   1   5  -9   52.63    4.07
  -1  -5   9   52.97    4.02
  -1  -5   9   47.57    3.88
   1  -5  -9   51.23    4.07
   1  -5  -9   50.15    4.42
   1   5  -9   48.35    4.78
   1  -5  -9   49.26    5.00
   1   5  -9   53.80    4.75
   1   5  -9   49.93    5.41
  -1  -5   9   46.55    5.66
   1   5  -8   23.92    2.98
  -1   5   8   23.00    3.16
  -1   5   8   24.91    2.96
   1   5  -8   21.62    2.76
   1  -5  -8   22.85    2.98
  -1  -5   8   23.37    2.78
  -1  -5   8   25.48    3.02
   1  -5  -8   24.52    2.92
   1  -5  -8   19.41    2.53
   1  -5  -8   26.64    3.75
  -1  -5   8   24.48    1.47
   1  -5  -8   21.14    2.84
   1   5  -8   19.26    3.54
  -1  -5   8   16.27    3.68
   1   5  -8   26.53    3.41
  -1   5   7   11.96    2.46
   1   5  -7   10.99    2.07
   1  -5  -7    9.75    2.05
   1   5  -7   11.62    2.27
  -1  -5   7   11.29    2.30
   1  -5  -7    9.53    2.10
  -1   5   7    9.60    2.02
  -1   5   7   14.09    2.49
  -1  -5   7    8.09    1.90
  -1  -5   7    9.96    1.16
   1  -5  -7    5.44    2.41
   1  -5  -7    9.86    1.97
   1  -5  -7   10.38    1.95
  -1  -5   7    7.49    2.94
   1   5  -7   10.29    2.26
   1   5  -7   13.30    3.18
   1   5  -6   50.35    3.82
   1   5  -6   42.49    3.73
   1  -5  -6   49.61    4.00
  -1   5   6   50.10    4.06
   1  -5  -6   52.50    4.04
  -1  -5   6   47.04    3.83
  -1   5   6   53.53    4.09
  -1  -5   6   53.26    4.08
   1  -5  -6   49.37    3.39
  -1  -5   6   53.73    4.98
   1   5  -6   46.72    4.64
   1   5  -6   43.27    3.88
   1   5  -5  266.02    9.14
   1   5  -5  277.22    9.43
  -1   5   5  253.31    9.30
  -1  -5   5  260.55    9.32
  -1   5   5  256.43    9.24
   1   5  -5  247.46    9.12
   1  -5  -5  257.36    9.29
   1  -5  -5  240.83    9.01
  -1  -5   5  263.04    9.30
   1  -5  -5  258.21    7.51
  -1  -5   5  256.98    8.60
  -1  -5   5  262.47   10.60
   1   5  -5  251.11   10.10
   1   5  -5  255.82    8.97
  -1  -5   5  243.34    8.99
   1   5  -4    1.43    1.27
   1   5  -4    1.72    1.48
  -1  -5   4    3.31    1.83
   1   5  -4    1.86    1.79
  -1   5   4    4.07    1.88
   1  -5  -4    1.77    1.72
   1  -5  -4    0.49    1.80
  -1   5   4    2.04    1.85
  -1  -5   4    0.46    1.80
   1  -5  -4    1.76    0.90
  -1   5   4    1.49    1.40
  -1  -5   4    5.59    2.66
  -1  -5   4    1.04    1.19
  -1  -5   4    1.52    1.50
   1   5  -4    0.84    1.50
   1   5  -4    3.27    2.33
   1   5  -3  894.04   18.35
  -1   5   3  886.83   20.26
  -1   5   3  895.63   20.30
  -1  -5   3  889.56   20.21
   1  -5  -3  913.38   20.37
  -1  -5   3  882.32   20.24
   1  -5  -3  863.33   20.08
   1   5  -3  893.03   20.26
  -1  -5   3  912.52   17.85
  -1  -5   3  897.13   20.96
   1  -5  -3  918.42   15.71
   1   5  -3  878.40   20.80
  -1  -5   3  903.82   20.48
  -1  -5   3  943.07   19.48
   1   5  -3  891.59   19.26
   1   5  -3  895.01   20.53
   1  -5  -2  469.29   13.27
  -1  -5   2  474.33   13.36
  -1  -5   2  476.91   13.49
   1  -5  -2  447.63   13.21
   1   5  -2  469.08   13.31
  -1   5   2  499.99   13.63
  -1   5   2  490.82   13.62
   1   5  -2  515.44   13.92
   1   5  -2  474.68    8.65
  -1  -5   2  479.47   13.64
  -1  -5   2  497.84   13.49
  -1  -5   2  506.38   12.64
   1   5  -2  481.92   12.61
   1  -5  -2  481.71   12.62
  -1  -5   1   20.16    3.16
   1  -5  -1   16.50    2.97
  -1   5   1   18.00    2.61
   1   5  -1   22.42    3.11
  -1   5   1   28.57    3.42
   1  -5  -1   13.48    2.49
  -1  -5   1   17.19    2.74
   1   5  -1   15.94    2.50
   1   5  -1   18.28    1.49
   1   5  -1   19.25    2.59
  -1  -5   1   18.08    2.28
  -1  -5   1   21.34    2.98
   1  -5  -1   21.55    2.47
  -1   5   0  936.48   20.74
  -1  -5   0  948.95   20.69
   1  -5   0  899.71   20.40
  -1  -5   0  893.24   20.41
   1  -5   0  919.35   20.51
   1   5   0  947.38   20.74
  -1   5   0  951.55   20.70
   1   5   0  909.62   19.87
   1  -5   0  898.16   14.66
   1   5   0  920.62   17.06
   1  -5   0  923.07   18.76
  -1  -5   0  918.45   19.34
   1  -5   0  913.83   19.54
   1   5   0  931.69   19.70
  -1   5  -1  235.66    8.82
  -1  -5  -1  228.17    8.64
  -1  -5  -1  215.09    8.49
  -1   5  -1  229.04    8.61
   1  -5   1  226.25    8.59
   1  -5   1  225.88    8.57
   1   5   1  210.53    8.47
   1  -5   1  228.73    5.32
   1   5   1  216.41    6.87
  -1   5  -1  220.05    8.61
   1  -5   1  224.48    7.33
   1  -5   1  225.63    8.18
  -1   5  -1  220.22    7.43
  -1  -5  -1  214.71    7.83
   1   5   2  122.60    6.42
  -1  -5  -2  128.60    6.47
   1  -5   2  117.53    6.21
   1  -5   2  132.61    6.38
  -1   5  -2  131.23    6.39
  -1   5  -2  127.93    6.46
  -1  -5  -2  120.98    6.17
   1   5   2  114.49    5.23
  -1   5  -2  125.67    6.59
   1  -5   2  120.99    4.19
  -1  -5  -2  122.85    5.90
   1  -5   2  125.12    5.25
   1  -5   2  123.17    6.01
  -1   5  -2  120.30    6.24
  -1   5  -2  117.71    5.22
   1   5   3  298.93    9.95
   1   5   3  289.68   10.00
   1  -5   3  308.47   10.17
   1  -5   3  297.15   10.07
  -1  -5  -3  302.51   10.15
  -1   5  -3  302.24   10.19
  -1  -5  -3  300.36   10.21
  -1   5  -3  301.07   10.10
   1  -5   3  307.12    8.01
   1   5   3  289.37    9.08
   1  -5   3  297.73   10.93
   1   5   3  301.25    9.50
   1  -5   3  276.75    9.91
  -1   5  -3  298.48    8.79
  -1   5  -3  309.87   10.54
   1  -5   3  299.51    8.77
  -1   5  -4 1349.05   27.50
   1   5   4 1396.87   27.26
  -1  -5  -4 1330.02   27.22
  -1   5  -4 1328.65   27.28
   1  -5   4 1428.83   27.60
  -1   5  -4 1402.49   27.50
  -1  -5  -4 1348.79   27.29
   1  -5   4 1340.21   27.18
   1   5   4 1321.73   27.19
   1  -5   4 1335.78   23.55
  -1   5  -4 1383.04   25.23
   1  -5   4 1353.81   25.03
   1   5   4 1329.65   25.72
   1  -5   4 1372.08   28.99
  -1   5  -4 1373.37   28.31
  -1   5  -4 1364.06   25.52
   1  -5   4 1373.65   25.63
   1   5   5   99.90    5.40
   1  -5   5   88.05    5.19
  -1  -5  -5   88.32    5.29
  -1   5  -5   95.67    5.43
   1  -5   5   89.69    5.37
   1   5   5   97.93    5.51
  -1  -5  -5   95.90    5.48
  -1   5  -5   81.75    5.18
  -1   5  -5   99.93    5.09
   1  -5   5   93.70    3.52
   1  -5   5   99.44    4.98
   1  -5   5   83.67    5.95
   1   5   5   82.52    4.92
  -1   5  -5   96.93    3.60
   1  -5   5   83.22    4.90
  -1   5  -5   86.85    5.86
  -1   5  -5   89.92    4.75
   1   5   6    8.58    2.00
  -1   5  -6   12.44    2.25
  -1  -5  -6    8.81    1.97
  -1  -5  -6    6.41    1.90
   1   5   6    5.83    1.76
   1  -5   6    8.08    2.03
   1  -5   6    9.72    2.17
  -1   5  -6    5.84    1.80
  -1   5  -6    8.32    1.30
  -1   5  -6    4.18    1.58
   1  -5   6    3.38    2.46
   1  -5   6    6.64    0.82
  -1   5  -6    9.39    2.90
   1  -5   6    7.20    1.73
  -1   5  -6    8.16    1.76
   1   5   7   82.38    4.93
  -1  -5  -7   75.66    4.89
   1  -5   7   83.20    5.02
   1   5   7   75.19    4.92
   1  -5   7   81.65    5.04
  -1  -5  -7   82.17    5.01
  -1   5  -7   90.00    5.27
  -1   5  -7   74.13    4.80
   1  -5   7   87.74    6.63
  -1   5  -7   78.16    3.82
  -1   5  -7   68.71    4.93
  -1  -5  -7   82.58    5.28
  -1   5  -7   72.91    5.99
  -1   5  -7   76.42    4.73
   1   5   8  480.00   13.15
  -1  -5  -8  470.69   13.32
   1  -5   8  467.33   13.12
  -1  -5  -8  475.73   13.33
  -1   5  -8  486.40   13.44
   1   5   8  472.55   13.22
   1  -5   8  467.19   13.13
  -1   5  -8  482.59   14.82
  -1  -5  -8  471.31   14.41
  -1   5  -8  477.47   11.73
   1  -5   8  475.66   16.48
  -1   5  -8  457.41   13.30
  -1   5  -8  478.73   16.55
   1   5   9   95.06    5.61
   1   5   9   80.83    6.49
   1   5   9   76.12    4.76
  -1   5  -9   80.35    4.90
   1   5   9   86.60    7.45
  -1   5  -9   89.56    5.21
   1   5   9   87.47    5.20
  -1  -5  -9   84.56    5.07
   1  -5   9   87.08    5.06
  -1  -5  -9   77.66    4.86
   1  -5   9   83.53    7.03
  -1   5  -9   78.26    5.99
  -1  -5  -9   79.03    5.77
  -1   5  -9   83.65    4.58
  -1   5  -9   80.39    6.96
  -1   5  -9   75.91    5.00
  -1   5  -9   82.63    5.47
   1   5  10   92.80    7.91
  -1   5 -10   84.60    5.00
   1   5  10   94.81    7.37
   1   5  10   86.25    5.41
   1   5  10   76.43    4.70
  -1  -5 -10   86.19    5.04
  -1   5 -10   91.67    5.19
   1  -5  10   81.00    4.83
   1   5  10   82.48    4.96
  -1   5 -10   79.66    4.87
  -1  -5 -10   80.36    4.89
   1  -5  10   84.82    7.37
  -1   5 -10   93.01    6.88
  -1   5 -10   66.47    4.44
  -1  -5 -10   88.46    6.50
  -1   5 -10   95.05    7.81
  -1   5 -10   81.35    5.65
  -1   5 -10   78.79    5.12
   1   5  11   11.23    3.39
   1   5  11   13.31    4.28
   1   5  11    9.81    2.19
  -1  -5 -11    8.47    1.94
   1  -5  11   11.13    1.95
  -1   5 -11    7.31    1.68
  -1   5 -11   10.84    3.02
   1  -5  11    8.04    3.74
  -1  -5 -11    9.68    3.05
  -1   5 -11    9.01    2.53
  -1   5 -11    8.92    3.78
   1   5  11    7.00    3.55
   1   5  12    1.09    2.78
   1   5  12    5.41    3.33
   1   5  12    0.89    1.90
  -1  -5 -12    0.52    2.54
  -1  -5 -12    3.37    3.01
  -1   5 -12    1.69    2.38
   1   5  12    0.08    3.00
  -1   5 -12    3.27    2.23
  -1   5 -12    4.78    2.96
   1  -5  12    2.61    3.22
   1   5  13   14.43    4.67
   1   5  13   12.01    3.71
  -1  -5 -13   11.83    3.03
  -1   5 -13    9.63    3.48
  -1  -5 -13   11.03    3.45
  -1   5 -13   10.28    2.67
   1  -5  13   10.46    4.04
  -1   5 -13   18.52    4.98
   1   5  13    0.85    3.45
   1   5  14   34.28    5.82
   1   5  14   51.24    6.79
  -1  -5 -14   40.09    5.26
  -1  -5 -14   43.85    5.82
  -1   5 -14   46.52    6.03
  -1   5 -14   39.76    4.90
   1   5  14   52.32    6.29
   1  -5  14   57.25    7.09
  -1   5 -14   46.65    6.70
   1   5  15   12.26    4.57
   1   5  15   13.91    4.58
  -1  -5 -15   16.11    4.05
  -1  -5 -15   10.52    3.16
  -1   5 -15   10.56    3.72
   1  -5  15   14.92    4.64
  -1   5 -15   10.02    3.01
   1   5  15   15.26    4.33
  -1   5 -15   12.31    4.02
   1   5  16   10.70    3.68
   1  -5  16    2.54    3.15
  -1   5 -16    7.66    3.44
  -1  -5 -16   18.61    4.60
  -1   5 -16   11.27    4.43
   1   5  17    8.79    3.79
  -1  -5 -17   13.22    4.05
   1  -5  17   17.31    5.39
   1  -6 -18    4.41    3.45
  -1   6  17   11.15    4.94
  -1  -6  17   -0.97    4.23
   1  -6 -17    4.96    3.31
   1  -6 -17    4.22    2.74
   1   6 -17    2.18    2.69
  -1   6  17    3.42    3.78
  -1   6  16   86.03    9.12
  -1   6  16   84.90    9.08
   1  -6 -16   79.98    7.80
   1  -6 -16   79.98    7.87
   1   6 -16   87.33    7.83
   1   6 -16   85.76    9.29
  -1  -6  16   86.51    9.27
  -1   6  16   81.56    8.75
  -1   6  15   11.56    4.33
  -1   6  15   11.78    4.03
   1  -6 -15   13.85    3.86
   1  -6 -15   12.24    3.51
  -1  -6  15   13.36    5.44
  -1   6  15   28.22    5.88
   1   6 -15   19.89    3.98
   1   6 -15   11.01    4.35
  -1   6  14   19.31    4.89
  -1   6  14   19.02    5.53
   1  -6 -14   21.16    4.06
   1  -6 -14   20.87    4.35
  -1   6  14   15.25    4.82
   1   6 -14   23.85    4.07
  -1  -6  14   10.01    4.47
   1   6 -14   15.71    4.39
  -1   6  13   45.03    6.26
  -1   6  13   47.72    6.82
  -1   6  13   55.20    5.27
   1  -6 -13   56.07    5.76
   1  -6 -13   59.29    6.46
  -1  -6  13   72.11    7.97
   1   6 -13   59.97    5.89
   1   6 -13   58.56    7.32
   1  -6 -12  169.64    7.55
  -1   6  12  179.19   11.28
  -1   6  12  162.03   11.04
  -1   6  12  163.75    8.86
  -1  -6  12  160.53    7.47
  -1   6  12  159.86    7.64
  -1  -6  12  176.48   11.60
   1  -6 -12  169.75    9.39
   1  -6 -12  150.83    9.81
   1   6 -12  156.78   10.82
   1   6 -12  174.75    9.57
  -1   6  11  357.94   13.29
  -1   6  11  345.67   15.88
   1   6 -11  363.13   12.02
   1  -6 -11  337.14   11.52
  -1   6  11  364.21   12.00
  -1  -6  11  356.23   11.78
   1  -6 -11  357.78   13.40
   1  -6 -11  324.48   14.45
  -1  -6  11  340.86   15.78
   1   6 -11  337.19   13.36
   1   6 -11  342.97   15.56
  -1   6  10   29.81    4.07
   1  -6 -10   28.42    3.63
   1   6 -10   29.04    3.55
  -1  -6  10   30.20    3.52
  -1   6  10   27.72    3.50
   1  -6 -10   31.65    3.87
   1  -6 -10   22.49    4.19
  -1  -6  10   28.39    5.43
   1   6 -10   18.20    4.27
   1   6 -10   21.97    3.45
  -1   6   9   20.47    3.69
  -1  -6   9   19.63    2.96
   1  -6  -9   22.44    3.16
  -1   6   9   24.84    3.37
   1   6  -9   21.08    3.26
  -1  -6   9   25.67    4.41
   1  -6  -9   28.08    4.30
  -1  -6   9   23.72    1.40
   1  -6  -9   23.48    3.21
   1   6  -9   24.39    4.56
   1   6  -9   22.09    3.26
  -1   6   8   51.42    4.91
  -1  -6   8   45.67    4.23
   1  -6  -8   56.00    4.66
  -1   6   8   51.75    4.53
   1   6  -8   60.09    4.86
   1  -6  -8   59.85    4.47
  -1  -6   8   55.54    5.94
  -1  -6   8   50.16    2.58
   1  -6  -8   57.90    5.64
   1   6  -8   47.48    4.43
   1   6  -8   54.76    5.62
   1  -6  -7  137.33    7.13
   1   6  -7  144.18    7.40
  -1  -6   7  140.14    7.23
  -1   6   7  140.62    7.39
  -1  -6   7  138.26    4.77
   1  -6  -7  138.82    6.28
  -1  -6   7  138.68    8.72
   1   6  -7  128.81    7.08
   1   6  -7  128.38    8.21
   1   6  -6  521.62   15.14
  -1   6   6  507.93   15.05
   1  -6  -6  486.97   14.75
  -1  -6   6  506.84   14.96
  -1  -6   6  502.17   16.60
   1  -6  -6  528.02   12.67
   1   6  -6  497.36   16.20
   1   6  -6  502.44   14.53
   1   6  -5  650.97   16.43
  -1   6   5  646.01   17.44
   1   6  -5  640.63   17.33
   1  -6  -5  630.85   17.21
  -1  -6   5  633.69   17.20
  -1  -6   5  633.86   15.47
  -1  -6   5  639.18   18.63
  -1   6   5  634.91   13.78
   1  -6  -5  653.11   13.85
   1   6  -5  663.57   18.38
   1   6  -5  646.35   16.59
   1   6  -4   11.77    1.96
  -1   6   4    4.56    2.11
  -1  -6   4    8.28    2.58
   1  -6  -4    7.33    2.47
   1   6  -4    5.99    2.21
  -1  -6   4    5.67    2.74
   1  -6  -4    7.67    1.23
  -1  -6   4    9.50    1.77
  -1   6   4    7.92    1.75
   1   6  -4    7.05    2.60
   1   6  -4    7.18    2.00
   1  -6  -3  229.81    9.66
  -1  -6   3  243.31    9.87
   1   6  -3  251.71    9.97
  -1   6   3  254.96   10.05
  -1  -6   3  267.66   10.50
   1  -6  -3  249.74    6.01
  -1  -6   3  262.60    7.88
   1   6  -3  236.48    8.96
   1  -6  -2   14.62    2.85
   1   6  -2    7.23    2.56
  -1   6   2   12.62    2.82
  -1  -6   2    7.81    2.41
   1   6  -2    9.83    1.05
   1   6  -2    9.06    2.10
   1   6  -1    4.81    2.03
   1  -6  -1    6.10    2.43
  -1   6   1    4.09    2.18
  -1  -6   1    5.81    2.09
   1   6  -1    8.68    1.21
   1   6  -1    8.72    2.18
   1  -6  -1    7.90    2.25
   1  -6   0    0.09    2.07
  -1  -6   0    4.63    2.58
  -1   6   0    3.06    2.09
   1   6   0    1.99    2.00
   1  -6   0    2.23    0.59
   1   6   0    0.24    0.88
   1   6   0   -3.42    2.11
   1  -6   0   -0.01    1.26
   1  -6   1  237.46    9.62
  -1  -6  -1  238.09    9.71
  -1   6  -1  248.36    9.88
   1   6   1  228.43    9.45
   1   6   1  244.31    7.69
   1  -6   1  232.15    5.66
  -1   6  -1  237.24    8.47
   1  -6   1  234.67    8.21
   1  -6   2    4.57    2.07
  -1   6  -2    4.80    2.06
   1   6   2    2.11    1.92
  -1  -6  -2    4.47    2.20
   1  -6   2    5.00    0.96
   1   6   2    7.51    1.69
   1  -6   2    4.69    1.41
  -1   6  -2    3.26    2.29
  -1   6  -2    4.66    1.73
  -1   6  -3   63.52    5.01
   1  -6   3   46.99    4.22
   1   6   3   52.56    4.59
  -1  -6  -3   58.31    4.88
   1   6   3   56.74    4.04
   1   6   3   57.52    4.29
   1  -6   3   56.41    3.22
  -1   6  -3   66.48    4.26
  -1   6  -3   48.57    4.64
   1  -6   3   60.15    3.94
   1  -6   4  122.24    6.79
  -1  -6  -4  115.73    6.59
   1   6   4  123.57    6.81
  -1   6  -4  125.35    6.96
   1  -6   4  126.24    5.35
   1   6   4  109.23    5.72
   1  -6   4  122.69    7.46
  -1   6  -4  122.19    5.83
   1  -6   4  122.58    5.87
  -1   6  -4  126.98    7.24
   1  -6   5  275.98   10.47
  -1   6  -5  278.27   10.67
   1   6   5  283.33   10.74
  -1  -6  -5  274.88   10.51
   1  -6   5  288.72   11.90
   1   6   5  267.80    9.34
   1  -6   5  272.31    7.73
   1  -6   5  285.83    9.11
  -1   6  -5  278.02    6.62
  -1   6  -5  278.18    9.41
  -1   6  -5  285.43   11.47
  -1  -6  -6  447.69   13.88
  -1   6  -6  444.04   13.90
   1   6   6  453.82   13.96
   1  -6   6  441.97   13.74
   1  -6   6  473.63   16.00
  -1   6  -6  448.16   12.93
   1  -6   6  437.38    9.78
  -1   6  -6  446.42    9.62
  -1   6  -6  440.08   12.72
  -1   6  -6  462.60   15.54
   1  -6   7    6.91    2.28
  -1   6  -7    1.64    1.88
  -1  -6  -7    1.61    1.86
   1   6   7    2.72    1.99
  -1   6  -7    2.81    1.02
  -1  -6  -7   -0.72    1.56
   1  -6   7    2.29    0.65
  -1   6  -7    0.49    1.59
   1  -6   7    3.75    2.88
  -1   6  -7    3.58    1.61
  -1   6  -7    2.86    2.16
   1  -6   8   38.98    3.93
   1   6   8   29.65    3.56
  -1  -6  -8   30.77    3.65
  -1   6  -8   40.19    4.05
  -1  -6  -8   32.34    3.72
   1  -6   8   26.01    4.43
  -1   6  -8   36.77    3.98
  -1   6  -8   34.42    2.58
  -1   6  -8   37.16    4.87
  -1   6  -8   37.69    3.79
   1   6   9  134.47    7.29
   1   6   9  130.90    9.53
   1  -6   9  127.18    6.86
  -1  -6  -9  130.82    6.97
   1   6   9  130.16    6.97
  -1   6  -9  125.46    6.89
  -1  -6  -9  139.06    7.81
  -1   6  -9  123.06    7.52
   1  -6   9  134.95    9.08
  -1   6  -9  119.06    5.28
  -1   6  -9  139.36    7.29
  -1   6  -9  129.90    9.01
   1   6  10  248.25   12.06
   1   6  10  248.40   10.16
   1   6  10  232.82   12.81
   1  -6  10  241.79    9.56
  -1  -6 -10  246.15    9.73
   1   6  10  260.45   10.05
  -1   6 -10  252.82    9.90
  -1  -6 -10  267.04   11.52
   1  -6  10  254.08   13.12
  -1   6 -10  241.34   11.32
  -1   6 -10  250.78   13.18
  -1   6 -10  241.88   10.11
   1   6  11    1.98    3.77
   1   6  11    2.06    1.90
   1   6  11   -1.53    2.65
   1   6  11    0.35    1.53
  -1  -6 -11   -0.74    1.57
   1  -6  11    0.30    1.58
  -1   6 -11    2.82    1.75
   1  -6  11    0.24    3.35
  -1   6 -11   -0.46    2.04
  -1  -6 -11    0.93    1.93
  -1   6 -11   -1.21    1.73
  -1   6 -11   -2.96    3.34
   1   6  12   -1.63    1.80
   1   6  12    2.74    3.99
   1   6  12    1.96    2.48
  -1   6 -12    0.75    2.70
   1  -6  12   -1.18    3.17
  -1  -6 -12    2.46    2.33
  -1  -6 -12   -2.73    2.59
  -1   6 -12    2.92    3.32
   1   6  12    5.98    4.12
  -1   6 -12   -3.50    2.27
   1   6  13    5.42    4.08
   1   6  13    0.81    2.69
  -1   6 -13   -1.46    2.65
  -1  -6 -13    2.05    2.29
   1  -6  13    0.53    3.29
  -1  -6 -13    5.10    3.00
  -1   6 -13   -0.86    1.99
   1   6  13    0.66    3.40
  -1   6 -13    5.27    3.96
   1   6  14  185.87   12.80
   1   6  14  172.34   11.93
   1  -6  14  194.77   12.92
  -1  -6 -14  176.19   11.20
  -1   6 -14  178.75   11.67
  -1  -6 -14  174.98   11.12
  -1   6 -14  187.71   10.16
  -1   6 -14  162.67   12.32
   1   6  14  179.37   11.34
   1   6  15   -4.20    3.40
   1   6  15    1.65    4.02
  -1  -6 -15   -1.82    2.82
  -1   6 -15   -0.37    2.91
   1  -6  15    0.15    3.53
  -1  -6 -15   -1.11    2.42
   1   6  15    3.85    3.42
  -1   6 -15    0.44    3.45
   1   6  16    7.10    3.45
  -1  -6 -16   14.24    3.89
  -1  -6 -16    8.50    3.20
  -1   6 -16   10.48    4.30
   1  -6  16   16.10    5.04
   1  -6  17   21.65    5.88
  -1  -6 -17   30.49    5.93
   1  -7 -17   51.74    6.74
   1  -7 -17   42.34    6.36
  -1   7  17   34.08    6.41
  -1   7  16    1.24    3.39
  -1   7  16    3.68    3.67
  -1  -7  16   -0.52    4.17
   1  -7 -16   -0.85    2.72
   1  -7 -16    3.48    3.05
   1   7 -16    1.35    2.39
   1   7 -16    0.21    3.81
  -1   7  16   -0.11    3.68
  -1   7  15   73.79    8.44
  -1   7  15   55.30    7.61
   1  -7 -15   67.36    7.05
  -1  -7  15   52.49    7.91
   1  -7 -15   51.68    6.86
   1   7 -15   51.22    7.35
  -1   7  15   60.56    7.70
   1   7 -15   59.42    6.56
  -1   7  14  106.63    9.89
  -1   7  14   94.77    9.13
  -1  -7  14  108.30   10.19
   1  -7 -14  113.79    9.29
   1  -7 -14  133.96    9.21
   1   7 -14  115.50    8.47
   1   7 -14  118.57   10.52
  -1   7  14  113.27    9.72
  -1   7  13   10.66    4.01
  -1   7  13   15.41    5.18
  -1   7  13    9.53    2.96
  -1  -7  13    5.19    3.72
   1  -7 -13    7.60    2.58
   1  -7 -13    9.87    3.37
   1   7 -13    7.38    3.54
   1   7 -13    7.60    2.95
  -1   7  12   21.42    3.85
  -1   7  12   28.78    6.08
  -1   7  12   27.35    3.68
  -1  -7  12   30.02    3.84
   1  -7 -12   27.54    3.51
   1   7 -12   28.79    3.75
   1  -7 -12   28.73    5.02
  -1  -7  12   36.93    6.24
   1  -7 -12   32.93    4.34
   1   7 -12   32.73    4.41
   1   7 -12   24.20    4.91
  -1   7  11   70.92    6.15
  -1   7  11   61.52    5.18
   1  -7 -11   69.30    5.49
  -1  -7  11   68.81    5.48
   1   7 -11   79.42    6.02
   1  -7 -11   68.53    6.86
   1  -7 -11   60.25    5.37
  -1  -7  11   73.58    7.94
   1   7 -11   64.62    5.88
   1   7 -11   71.15    7.55
  -1   7  10  174.89    9.39
   1  -7 -10  177.26    8.86
   1   7 -10  185.24    9.07
  -1  -7  10  174.54    8.82
  -1   7  10  163.05    8.68
   1  -7 -10  169.30   10.33
   1  -7 -10  179.24    8.67
  -1  -7  10  159.25   10.77
   1   7 -10  174.64   10.92
   1   7 -10  166.69    9.01
  -1   7   9    4.39    2.66
  -1  -7   9    5.96    2.47
   1  -7  -9    6.40    2.47
   1   7  -9    2.56    1.91
  -1   7   9    6.14    2.25
  -1  -7   9   -0.54    2.90
   1  -7  -9    5.45    1.89
   1  -7  -9    3.86    2.34
   1   7  -9   10.33    3.58
   1   7  -9    6.02    2.48
   1   7  -8  111.22    7.13
   1  -7  -8  114.54    7.15
  -1   7   8  107.83    7.05
  -1  -7   8  106.74    6.94
  -1  -7   8  116.37    4.50
  -1  -7   8  105.34    8.38
   1  -7  -8  122.49    6.28
   1  -7  -8  123.15    8.46
   1   7  -8  110.82    6.83
   1   7  -8  117.88    8.45
   1   7  -7   13.47    3.06
   1  -7  -7   11.44    2.77
  -1  -7   7    9.61    2.81
  -1   7   7   13.73    3.02
  -1  -7   7   14.44    3.78
   1  -7  -7   13.96    2.32
   1   7  -7    9.26    2.39
   1   7  -7    8.24    2.89
  -1   7   6  187.96    9.27
   1  -7  -6  214.31    9.79
  -1  -7   6  208.99    9.69
   1   7  -6  193.43    9.39
   1  -7  -6  209.03    7.21
  -1  -7   6  207.70   10.76
   1   7  -6  201.47    9.01
   1   7  -6  221.70   10.71
  -1  -7   5    0.42    1.95
   1   7  -5    0.41    2.04
  -1   7   5    2.19    2.08
   1  -7  -5    1.64    2.22
  -1  -7   5   -0.08    1.11
   1  -7  -5    0.28    0.87
  -1   7   5    1.13    1.40
  -1  -7   5    1.30    2.53
   1   7  -5   -1.35    2.60
   1   7  -5   -0.03    1.58
   1  -7  -4  309.15   12.10
   1   7  -4  316.66   12.26
  -1   7   4  326.77   12.44
  -1  -7   4  313.77   12.09
  -1  -7   4  335.90   13.23
  -1  -7   4  330.18    9.79
  -1   7   4  301.10    9.17
   1  -7  -4  328.07    7.92
   1   7  -4  309.68   12.34
   1   7  -4  335.13   11.48
  -1   7   3    5.17    2.26
   1  -7  -3    7.20    2.68
   1   7  -3    2.75    2.07
  -1  -7   3   -0.12    2.24
  -1  -7   3    4.24    1.27
   1  -7  -3    2.53    0.65
   1   7  -3    2.69    0.54
   1   7  -3    1.18    1.73
  -1  -7   2  429.00   14.48
  -1   7   2  447.44   14.76
   1   7  -2  425.86   14.37
   1  -7  -2  437.02   14.49
   1   7  -2  433.57    9.17
   1   7  -2  424.67   13.31
  -1   7   1  197.32    9.50
   1   7  -1  194.08    9.31
   1  -7  -1  178.33    8.96
  -1  -7   1  196.35    9.43
   1   7  -1  193.18    6.00
   1   7  -1  194.03    8.54
   1   7   0   50.31    4.88
  -1  -7   0   44.28    4.69
  -1   7   0   34.43    4.25
   1  -7   0   40.75    4.41
   1  -7   0   44.50    1.88
   1   7   0   43.21    3.02
   1   7   0   43.10    4.21
   1  -7   1  386.24   13.54
  -1  -7  -1  378.01   13.55
  -1   7  -1  410.26   14.02
   1   7   1  385.96   13.73
   1  -7   1  395.01    8.33
   1   7   1  393.51   10.97
  -1   7  -1  399.73   12.23
   1  -7   2   14.48    2.85
   1   7   2   13.90    2.96
  -1   7  -2   11.75    3.06
  -1  -7  -2   12.63    3.03
   1  -7   2   11.96    1.46
   1   7   2   14.65    2.13
  -1   7  -2   12.38    2.35
  -1   7  -3   50.82    4.90
   1   7   3   49.45    4.92
  -1  -7  -3   52.71    4.92
   1  -7   3   56.16    4.96
   1  -7   3   49.04    3.00
   1   7   3   51.50    4.25
  -1   7  -3   54.73    5.03
  -1   7  -3   55.23    4.26
   1   7   4    4.11    2.31
  -1   7  -4    4.89    2.32
   1  -7   4   11.37    2.74
  -1  -7  -4    2.16    1.97
   1  -7   4    5.03    1.29
   1   7   4    4.99    2.11
  -1   7  -4    4.29    2.45
  -1   7  -4    6.07    1.93
   1   7   5   34.28    4.18
  -1   7  -5   34.24    4.29
   1  -7   5   37.84    4.19
  -1  -7  -5   40.77    4.42
   1   7   5   37.29    3.82
   1  -7   5   35.16    3.09
  -1   7  -5   33.55    1.88
   1  -7   5   31.61    2.78
   1  -7   5   39.54    5.22
  -1   7  -5   35.84    3.54
  -1   7  -5   42.19    4.87
   1   7   6    2.93    2.37
  -1   7  -6   -0.10    1.99
   1  -7   6    1.23    2.46
  -1  -7  -6    3.21    2.17
  -1   7  -6    0.85    0.62
   1   7   6    1.51    1.86
   1  -7   6    0.44    0.97
   1  -7   6   -0.57    2.60
  -1   7  -6    2.84    2.80
  -1   7  -6    2.36    1.63
   1   7   7  293.35   11.82
  -1  -7  -7  288.33   11.71
  -1   7  -7  291.52   11.78
   1  -7   7  300.53   11.87
  -1   7  -7  305.33    7.17
   1  -7   7  315.35   13.92
   1  -7   7  290.42    7.55
  -1  -7  -7  298.37   10.69
  -1   7  -7  299.87   10.79
  -1   7  -7  321.48   13.65
   1  -7   8  205.63    9.55
  -1  -7  -8  191.30    9.39
  -1   7  -8  200.19    9.66
   1   7   8  206.27    9.67
  -1  -7  -8  202.53    9.10
   1  -7   8  208.55   11.59
   1  -7   8  195.13    4.46
  -1   7  -8  202.93    5.92
  -1   7  -8  200.71    8.84
  -1   7  -8  218.31   11.55
   1  -7   9   51.09    4.82
  -1  -7  -9   44.00    4.60
  -1   7  -9   52.40    5.06
   1   7   9   42.93    4.52
  -1   7  -9   46.05    4.93
   1  -7   9   44.11    6.16
  -1  -7  -9   40.46    4.38
  -1   7  -9   47.71    4.47
  -1   7  -9   51.49    6.04
   1   7  10   70.07    5.83
   1   7  10   51.79    6.96
   1   7  10   62.46    6.32
   1   7  10   62.62    5.25
  -1  -7 -10   60.56    5.24
   1  -7  10   59.52    5.09
  -1   7 -10   58.20    5.14
   1  -7  10   59.60    6.90
  -1  -7 -10   63.15    5.62
  -1   7 -10   54.91    5.48
  -1   7 -10   62.85    5.28
  -1   7 -10   58.04    6.74
   1   7  11    7.87    2.55
   1   7  11    4.44    2.70
   1   7  11    9.06    4.58
   1  -7  11    5.75    2.07
  -1  -7 -11   10.70    2.56
  -1   7 -11    6.25    2.73
   1   7  11    5.42    2.15
  -1   7 -11   12.70    3.30
   1  -7  11   11.86    4.41
  -1  -7 -11    9.99    2.87
  -1   7 -11    8.82    2.52
  -1   7 -11   10.35    4.08
   1   7  12   98.51    9.30
   1   7  12   81.31    7.77
   1   7  12  105.64    7.11
   1  -7  12   92.87    8.99
  -1  -7 -12   86.36    8.08
  -1   7 -12   94.08    7.84
  -1  -7 -12  117.70    8.38
  -1   7 -12   90.34    8.83
  -1   7 -12   92.29    6.87
   1   7  13   -2.38    3.50
   1   7  13   -0.83    3.02
  -1   7 -13    3.38    2.32
  -1  -7 -13   -1.33    2.14
  -1  -7 -13    4.97    3.27
   1  -7  13    6.81    4.43
  -1   7 -13   -0.97    1.95
   1   7  13   -2.41    3.99
  -1   7 -13   -1.64    2.87
   1   7  14    0.59    4.37
   1   7  14   -0.61    2.95
  -1  -7 -14   -0.02    2.30
  -1   7 -14   -4.72    3.20
   1  -7  14    1.48    3.70
  -1  -7 -14    0.59    3.08
  -1   7 -14   -4.51    4.12
  -1   7 -14   -2.06    2.36
   1   7  14   -5.16    3.78
   1   7  15    5.04    3.27
   1   7  15    4.56    4.01
   1  -7  15    5.03    4.40
  -1  -7 -15    4.92    3.03
  -1  -7 -15    8.42    3.46
  -1   7 -15    8.11    4.52
   1   7  16    1.95    3.13
   1  -7  16   -6.97    4.22
  -1  -7 -16   -5.26    3.42
  -1  -7 -16   -1.58    2.85
   1  -8 -17   14.03    4.65
  -1   8  16   17.77    5.38
   1  -8 -16    6.89    3.91
  -1   8  16    4.40    4.39
  -1   8  15    6.28    4.51
  -1   8  15    3.96    3.28
  -1  -8  15    5.16    4.43
   1  -8 -15   11.32    3.80
   1  -8 -15    6.63    3.10
   1   8 -15    4.95    3.95
   1   8 -15   21.20    4.31
  -1   8  15    4.02    4.32
  -1   8  14    8.89    3.98
  -1   8  14    0.64    4.03
  -1  -8  14   -3.69    4.44
   1  -8 -14   -1.61    3.35
   1  -8 -14    2.03    2.10
   1   8 -14   -0.10    2.23
   1   8 -14    3.61    3.96
  -1   8  13    3.53    3.07
  -1   8  13    7.44    3.59
  -1   8  13    9.40    4.94
   1  -8 -13    5.12    3.25
  -1  -8  13    7.51    4.04
   1  -8 -13    2.81    2.02
   1   8 -13    8.07    2.95
   1   8 -13   10.75    4.20
  -1   8  12   92.52    7.52
  -1   8  12   78.74    8.63
   1   8 -12   77.40    6.25
  -1   8  12   72.64    6.13
   1  -8 -12   79.25    6.32
   1  -8 -12   59.94    7.09
  -1  -8  12   72.66    8.34
   1  -8 -12   77.11    6.39
   1   8 -12   62.67    7.53
   1   8 -12   79.42    6.80
  -1   8  11    5.46    2.84
  -1   8  11    7.46    2.69
   1   8 -11    7.00    2.73
  -1  -8  11    8.00    2.81
   1  -8 -11    3.00    2.07
  -1  -8  11    2.23    3.69
   1  -8 -11    4.43    2.95
   1  -8 -11    6.35    2.26
   1   8 -11    0.50    2.15
   1   8 -11    1.75    3.06
  -1   8  10    8.15    3.27
   1   8 -10    5.52    2.36
   1  -8 -10    5.77    2.87
  -1   8  10    7.76    2.73
  -1  -8  10    8.35    2.91
  -1  -8  10    6.84    3.76
   1  -8 -10    7.07    2.23
   1  -8 -10    7.08    3.43
   1   8 -10    2.50    3.42
   1   8 -10    8.09    2.71
  -1   8   9   50.28    5.60
  -1  -8   9   52.24    5.31
   1   8  -9   47.78    5.24
  -1   8   9   44.92    4.96
   1  -8  -9   48.14    5.17
  -1  -8   9   56.70    7.30
   1  -8  -9   56.12    4.56
   1  -8  -9   56.29    6.29
   1   8  -9   42.48    4.86
   1   8  -9   45.85    6.24
   1   8  -8    1.27    2.35
   1  -8  -8    0.01    2.36
  -1   8   8    0.92    2.15
  -1  -8   8    0.38    2.06
  -1  -8   8   -3.65    3.77
   1  -8  -8    5.00    3.00
   1  -8  -8    1.83    1.45
   1   8  -8   -3.12    2.66
   1   8  -8   -0.39    1.89
   1  -8  -7  328.48   13.30
  -1  -8   7  298.41   12.68
  -1   8   7  325.67   13.30
   1   8  -7  310.82   13.02
   1  -8  -7  293.78   13.76
   1  -8  -7  311.24    9.79
  -1  -8   7  312.70   14.39
   1   8  -7  307.11   12.21
   1   8  -7  309.71   13.97
   1  -8  -6    6.81    2.91
   1   8  -6    3.47    2.44
  -1   8   6    8.90    3.09
  -1  -8   6    6.91    2.62
   1  -8  -6    5.27    1.42
  -1   8   6    3.02    1.63
  -1  -8   6    4.45    3.25
   1   8  -6   11.32    3.42
   1   8  -6    2.35    1.76
   1  -8  -5  205.07   10.48
  -1  -8   5  200.01   10.14
   1   8  -5  200.72   10.43
  -1   8   5  215.35   10.58
  -1   8   5  209.64    7.66
  -1  -8   5  179.61   10.57
   1  -8  -5  207.58    6.55
   1   8  -5  225.81   11.28
   1   8  -5  202.97    9.46
  -1   8   4  578.26   18.46
   1  -8  -4  559.79   18.07
  -1  -8   4  592.26   18.50
   1   8  -4  579.92   18.40
  -1  -8   4  576.76   14.35
   1  -8  -4  579.10   11.75
  -1   8   4  548.74   14.16
   1   8  -4  567.05   16.84
   1   8  -3   64.27    5.78
  -1  -8   3   71.63    6.08
   1  -8  -3   67.77    6.07
  -1   8   3   72.96    6.33
  -1  -8   3   62.68    3.90
   1   8  -3   69.45    2.45
   1  -8  -3   68.09    2.70
   1   8  -3   71.24    5.47
  -1   8   2   82.45    6.60
   1   8  -2   87.18    6.73
   1  -8  -2   79.03    6.50
  -1  -8   2   84.35    6.67
   1   8  -2   82.55    3.50
  -1  -8   2   81.96    4.24
   1   8  -2   77.83    5.83
   1  -8  -1   25.63    4.11
  -1  -8   1   20.55    3.73
   1   8  -1   22.12    3.86
  -1   8   1   20.93    3.92
   1  -8  -1   23.77    1.23
   1   8  -1   18.55    1.99
   1   8  -1   23.61    3.64
   1  -8   0    1.82    2.69
  -1   8   0   -1.46    2.68
   1   8   0    1.35    2.31
  -1  -8   0   -0.20    2.32
   1  -8   0    0.34    0.44
   1   8   0    0.00    0.96
  -1   8  -1   79.62    6.44
  -1  -8  -1   78.55    6.44
   1   8   1   74.04    6.34
   1  -8   1   79.87    6.62
   1   8   1   80.98    4.76
   1  -8   1   80.56    3.10
  -1  -8  -2  126.32    8.11
   1   8   2  136.41    8.44
  -1   8  -2  122.85    8.01
   1  -8   2  124.62    8.10
   1  -8   2  138.40    4.79
  -1   8  -2  140.56    7.43
   1  -8   3   23.35    3.90
  -1  -8  -3   28.65    4.35
   1   8   3   23.29    3.85
  -1   8  -3   18.84    3.41
   1   8   3   24.52    3.42
   1  -8   3   22.71    2.16
  -1   8  -3   23.04    3.04
   1  -8   4  246.00   11.32
  -1  -8  -4  235.48   11.22
  -1   8  -4  246.57   11.34
   1   8   4  239.97   11.41
   1  -8   4  248.10    9.20
   1  -8   4  246.48    8.01
   1   8   4  222.69    9.30
  -1   8  -4  241.47   11.32
  -1   8  -4  238.15    9.76
   1  -8   5  343.58   13.53
  -1  -8  -5  328.63   13.29
  -1   8  -5  351.00   13.75
   1   8   5  331.38   13.51
   1   8   5  337.11   11.55
   1  -8   5  335.38   10.35
  -1   8  -5  321.87    6.78
   1  -8   5  314.82   10.25
  -1   8  -5  323.15   11.66
  -1   8  -5  339.40   13.88
  -1  -8  -6    2.81    2.50
   1  -8   6    4.49    2.71
  -1   8  -6    3.73    2.45
   1   8   6    1.78    2.16
  -1   8  -6    5.19    0.76
   1   8   6    3.00    2.26
   1  -8   6    4.58    1.52
  -1   8  -6    5.53    2.82
  -1   8  -6    6.05    2.20
   1   8   7  700.11   20.49
   1  -8   7  674.04   20.15
  -1   8  -7  701.21   20.61
  -1  -8  -7  702.58   20.49
   1  -8   7  674.10   14.68
  -1   8  -7  644.47   11.28
   1  -8   7  686.45   22.61
  -1  -8  -7  698.07   17.79
  -1   8  -7  673.96   21.91
  -1   8  -7  702.15   18.71
  -1  -8  -8  107.91    7.54
   1   8   8  120.53    7.88
   1  -8   8  128.61    8.10
  -1   8  -8  115.57    7.89
  -1  -8  -8  120.88    7.01
   1  -8   8  117.89    9.37
  -1   8  -8  113.00    8.84
  -1   8  -8   96.72    6.50
  -1   8  -9    1.45    2.30
   1  -8   9    4.43    2.34
   1   8   9    3.71    2.50
  -1  -8  -9    4.17    2.37
  -1  -8  -9    3.82    1.96
  -1   8  -9    3.14    1.80
   1   8  10   27.17    4.12
   1   8  10   29.83    4.23
  -1  -8 -10   34.32    4.43
  -1   8 -10   32.60    4.53
   1  -8  10   34.47    4.49
   1  -8  10   30.30    5.72
  -1  -8 -10   31.81    4.21
  -1   8 -10   25.06    5.13
  -1   8 -10   30.41    4.01
   1   8  11   53.69    5.61
   1   8  11   38.96    7.03
   1   8  11   47.50    6.05
  -1  -8 -11   64.29    5.64
  -1   8 -11   59.87    5.58
   1   8  11   55.44    5.44
   1  -8  11   59.39    5.56
  -1  -8 -11   47.51    5.31
   1  -8  11   68.21    8.18
  -1   8 -11   56.68    7.18
  -1   8 -11   56.92    5.39
   1   8  12   69.85    7.43
   1   8  12   56.27    7.91
  -1  -8 -12   61.74    6.12
  -1  -8 -12   54.17    7.14
   1  -8  12   71.93    8.28
  -1   8 -12   70.27    8.24
  -1   8 -12   58.55    5.65
   1   8  13   43.39    6.86
   1   8  13   45.17    6.25
   1  -8  13   37.75    6.46
  -1  -8 -13   42.70    5.48
  -1  -8 -13   39.83    6.11
  -1   8 -13   31.47    5.63
  -1   8 -13   42.53    5.06
   1   8  14   45.15    7.53
   1   8  14   37.35    6.12
  -1  -8 -14   39.59    5.61
  -1  -8 -14   37.55    6.08
   1  -8  14   36.54    6.84
  -1   8 -14   36.13    6.34
   1   8  15   30.25    5.97
   1  -8  15   41.62    7.27
  -1  -8 -15   32.06    5.77
  -1  -8 -15   44.34    5.96
  -1  -8 -16   10.62    3.84
  -1  -8 -16   15.13    4.18
  -1   9  15   38.35    6.70
   1  -9 -15   19.49    5.07
  -1   9  14   79.18    8.85
  -1   9  14   71.98    9.22
   1  -9 -14   48.31    6.92
  -1  -9  14   77.57    9.39
   1   9 -14   69.21    8.57
   1   9 -14   75.42    7.30
  -1   9  13   52.87    8.14
  -1   9  13   42.00    5.72
   1  -9 -13   38.55    6.31
  -1  -9  13   45.16    7.19
   1   9 -13   48.26    5.73
   1   9 -13   37.04    6.28
  -1   9  12   69.53    6.95
   1  -9 -12   61.85    6.22
   1  -9 -12   78.86    8.21
  -1  -9  12   87.07    9.29
   1   9 -12   72.49    8.33
   1   9 -12   81.06    7.16
  -1   9  11   25.33    4.71
   1  -9 -11   19.07    3.63
  -1   9  11   27.12    4.32
  -1  -9  11   27.18    4.36
   1   9 -11   19.48    3.94
   1  -9 -11   21.55    3.32
   1  -9 -11   17.40    4.42
  -1  -9  11   24.99    5.48
   1   9 -11   21.70    4.01
   1   9 -11   25.19    5.53
  -1   9  10   34.83    4.91
  -1   9  10   30.41    4.63
   1   9 -10   30.85    4.57
   1  -9 -10   40.18    5.10
  -1  -9  10   32.21    4.68
   1  -9 -10   41.23    4.19
  -1  -9  10   41.78    6.78
   1  -9 -10   45.10    6.23
   1   9 -10   42.55    5.03
   1   9 -10   39.55    5.87
  -1   9   9  113.39    8.27
   1  -9  -9  115.81    8.34
   1   9  -9  105.50    7.96
  -1  -9   9  111.70    8.28
   1  -9  -9  115.92    9.49
  -1  -9   9  112.75    9.75
   1  -9  -9  112.34    6.34
   1   9  -9  110.75    7.82
   1   9  -9  113.55    9.39
  -1   9   8    2.25    2.47
  -1  -9   8    5.91    2.90
   1   9  -8    0.25    2.60
   1  -9  -8    5.72    3.01
   1  -9  -8    4.12    1.58
   1  -9  -8    7.80    3.67
  -1  -9   8    3.86    3.56
   1   9  -8    8.45    3.79
   1   9  -8   -0.35    2.24
   1  -9  -7   31.18    4.75
   1   9  -7   27.05    4.48
  -1  -9   7   31.10    4.73
  -1   9   7   26.12    4.45
  -1  -9   7   27.55    5.21
   1  -9  -7   31.74    3.01
   1  -9  -7   30.44    5.19
   1   9  -7   26.07    4.00
   1   9  -7   29.14    5.11
   1  -9  -6   10.06    3.53
  -1   9   6    6.67    2.79
  -1  -9   6    9.25    3.15
   1   9  -6    5.30    2.91
  -1   9   6    8.35    2.09
   1  -9  -6    9.02    1.60
   1   9  -6    6.19    2.56
  -1  -9   5  319.55   13.88
   1   9  -5  284.32   13.25
  -1   9   5  303.83   13.64
   1  -9  -5  281.91   13.22
  -1   9   5  313.29   10.10
   1  -9  -5  310.23    8.16
   1   9  -5  308.70   12.48
  -1  -9   4   77.44    6.88
  -1   9   4   91.74    7.43
   1  -9  -4   67.31    6.30
   1   9  -4   84.70    7.05
  -1  -9   4   79.03    4.74
   1  -9  -4   83.23    3.36
  -1   9   4   83.58    5.29
   1   9  -4   92.01    6.69
  -1   9   3   16.06    3.65
   1  -9  -3   16.57    4.16
   1   9  -3   18.34    3.87
  -1  -9   3   18.47    3.83
  -1  -9   3   14.96    2.16
   1  -9  -3   19.51    1.35
   1   9  -3   20.00    1.41
   1   9  -3   18.12    3.47
   1  -9  -2   22.38    4.12
  -1   9   2   14.98    3.85
  -1  -9   2   22.22    4.30
   1   9  -2   19.73    4.19
   1  -9  -2   15.03    0.95
   1   9  -2   19.92    1.88
  -1  -9   2   18.07    2.12
   1  -9  -2   14.68    0.93
   1   9  -2   19.42    3.39
  -1  -9   1  136.75    8.98
   1   9  -1  142.47    9.16
   1  -9  -1  132.30    8.81
  -1   9   1  142.82    9.26
   1   9  -1  125.81    5.29
   1   9  -1  115.23    7.54
   1   9   0   -3.13    2.25
  -1  -9   0    0.96    2.84
   1  -9   0   -1.09    2.88
  -1   9   0   -1.37    2.61
   1  -9   0    1.63    0.54
  -1   9   0    0.06    1.13
   1   9   0   -0.42    1.11
   1   9   1   94.34    7.58
  -1   9  -1  100.90    7.81
  -1  -9  -1   96.02    7.43
   1  -9   1   96.32    7.49
   1  -9   1  100.35    3.46
  -1   9  -1   93.37    4.78
   1  -9   2   11.92    3.45
  -1   9  -2   10.33    3.49
   1   9   2   14.54    3.95
  -1  -9  -2   16.35    4.03
   1  -9   2    8.82    1.29
  -1   9  -2   11.71    2.78
   1  -9   3    5.96    2.90
  -1  -9  -3   12.92    3.67
  -1   9  -3   15.30    3.57
   1   9   3   11.42    3.67
   1   9   3    5.35    2.86
   1  -9   3   12.96    1.73
  -1   9  -3    7.31    2.38
   1   9   4    1.52    2.77
  -1   9  -4    5.49    3.08
   1  -9   4    3.21    2.50
  -1  -9  -4    3.18    2.69
   1  -9   4    1.49    0.97
   1  -9   4    2.13    1.56
   1   9   4    5.72    2.66
  -1   9  -4    2.47    1.98
   1  -9   5   17.58    3.92
   1   9   5   22.48    3.98
  -1  -9  -5   17.81    3.63
  -1   9  -5   23.27    4.04
   1   9   5   22.93    3.63
   1  -9   5   19.24    2.88
  -1   9  -5   18.02    3.76
  -1   9  -5   18.97    3.18
  -1  -9  -6   39.39    5.27
   1   9   6   48.32    5.55
   1  -9   6   47.49    5.58
  -1   9  -6   38.07    5.17
   1  -9   6   44.50    3.80
   1   9   6   42.55    4.46
  -1   9  -6   45.25    4.77
  -1   9  -6   45.01    5.91
  -1   9  -7   57.95    6.20
   1  -9   7   52.16    5.80
  -1  -9  -7   57.30    6.11
   1   9   7   62.64    6.17
   1  -9   7   45.17    3.56
  -1  -9  -7   57.44    4.65
  -1   9  -7   62.79    6.72
  -1   9  -7   48.21    4.80
   1   9   8   31.87    4.79
  -1   9  -8   34.76    4.92
   1  -9   8   29.58    4.57
  -1  -9  -8   39.90    5.06
  -1  -9  -8   32.57    3.76
  -1   9  -8   37.95    5.81
  -1   9  -8   30.12    4.17
   1   9   9  120.46    8.54
  -1  -9  -9  126.24    8.72
  -1   9  -9  117.73    8.39
   1  -9   9   99.67    7.72
  -1  -9  -9  126.03    7.49
   1  -9   9  117.71    9.93
  -1   9  -9  114.55    7.44
  -1   9  -9  114.92    9.54
  -1   9 -10   77.04    6.80
  -1  -9 -10   76.16    6.78
   1  -9  10   83.08    6.94
   1   9  10   84.01    7.16
  -1  -9 -10   73.18    6.06
  -1   9 -10   74.39    6.13
  -1   9 -10   76.13    8.21
   1   9  11   -0.01    2.53
   1   9  11    9.53    5.48
   1   9  11    1.68    2.53
  -1  -9 -11    4.73    2.63
  -1   9 -11    3.42    2.61
   1   9  11    3.34    2.67
   1  -9  11    4.49    2.65
   1  -9  11   -0.93    3.64
  -1  -9 -11    2.44    1.82
  -1  -9 -11    2.91    2.91
  -1   9 -11    1.39    3.28
  -1   9 -11    4.71    2.34
   1   9  12    1.07    2.94
   1   9  12    1.18    4.62
   1  -9  12    3.04    4.02
  -1  -9 -12   -2.07    2.99
  -1  -9 -12    2.13    2.27
  -1   9 -12   -4.16    2.52
  -1   9 -12    0.97    2.86
   1   9  13  105.85   10.60
   1   9  13  112.20    9.89
   1  -9  13  115.77   11.01
  -1  -9 -13  116.44    8.82
  -1  -9 -13  121.72   10.61
  -1   9 -13  107.85   10.38
   1   9  14    4.32    3.59
   1  -9  14   -0.12    3.99
  -1  -9 -14    2.19    3.26
   1   9  15   12.55    4.34
  -1  -9 -15    0.33    3.29
  -1  10  15   12.34    4.50
  -1  10  14   18.17    4.89
   1 -10 -14   14.58    4.76
  -1  10  13   86.41   10.61
   1 -10 -13  115.07   10.52
  -1 -10  13  104.82   10.85
   1  10 -13   91.90    8.05
   1  10 -13   93.55    9.95
  -1  10  12   16.14    3.85
  -1 -10  12   10.84    5.24
   1 -10 -12   28.43    5.56
   1  10 -12   17.65    3.75
   1  10 -12   17.59    4.85
  -1  10  11  188.79   11.74
   1  10 -11  188.90   11.27
  -1 -10  11  178.62   10.78
  -1  10  11  167.66   10.70
   1 -10 -11  170.03   10.64
   1 -10 -11  166.29   12.20
  -1 -10  11  175.38   13.32
   1  10 -11  178.18   10.69
   1  10 -11  140.34   11.73
  -1  10  10    9.49    3.55
  -1  10  10    9.66    3.23
   1  10 -10   10.17    3.55
   1 -10 -10   13.27    3.96
  -1 -10  10   10.31    3.29
   1 -10 -10   13.25    3.82
  -1 -10  10   17.61    5.27
   1  10 -10   20.56    5.36
   1  10 -10   13.65    3.51
   1  10  -9   -0.73    3.03
  -1  10   9   -1.50    2.73
   1 -10  -9   -0.63    2.55
  -1 -10   9   -0.38    2.54
   1 -10  -9   -0.45    3.18
  -1 -10   9   -0.15    3.67
   1  10  -9   -1.34    2.44
   1  10  -9   -1.94    4.05
  -1  10   8   26.96    4.57
  -1 -10   8   32.64    4.97
   1  10  -8   32.82    5.17
   1 -10  -8   26.22    4.56
   1 -10  -8   33.21    5.24
   1  10  -8   37.10    6.18
   1  10  -8   33.36    4.49
   1  10  -7  127.87    9.42
  -1  10   7  131.20    9.45
  -1 -10   7  129.14    9.31
   1 -10  -7  127.21    9.36
   1 -10  -7  144.66   10.31
   1  10  -7  128.68    8.47
   1 -10  -6  161.48   10.31
  -1  10   6  157.61   10.36
   1  10  -6  154.98   10.24
  -1 -10   6  145.41    9.82
   1 -10  -6  152.66   10.54
  -1  10   6  143.38    6.86
   1  10  -6  164.20    9.51
  -1 -10   5    1.29    3.07
  -1  10   5   -0.30    2.59
   1 -10  -5   -0.78    2.65
   1  10  -5    3.11    2.97
  -1  10   5    3.97    2.09
   1  10  -5    5.51    2.81
   1 -10  -4    2.79    3.33
  -1 -10   4    0.33    2.77
   1  10  -4    3.91    3.03
  -1  10   4    3.17    2.98
  -1  10   4    3.78    2.27
   1  10  -4    1.71    2.14
  -1 -10   3  227.15   12.31
  -1  10   3  200.89   11.66
   1 -10  -3  208.81   11.81
   1  10  -3  229.52   12.44
   1  10  -3  229.58   11.35
  -1 -10   2  114.15    8.70
   1 -10  -2  123.55    9.04
  -1  10   2  117.43    8.97
   1  10  -2  119.87    9.12
   1  10  -2  117.75    7.99
  -1  10   1    5.64    3.65
   1  10  -1    2.70    3.26
  -1 -10   1    1.31    2.49
   1 -10  -1   -1.85    3.31
   1  10   0   11.57    3.66
  -1  10   0   10.85    3.96
  -1 -10   0   16.98    4.15
   1 -10   0   17.74    4.03
   1 -10   1  962.68   27.57
  -1 -10  -1  947.95   27.36
   1  10   1  942.46   27.44
  -1  10  -1  925.60   27.49
  -1 -10  -2    3.81    3.44
  -1  10  -2    7.12    3.14
   1  10   2   -0.70    2.75
   1 -10   2    4.86    3.07
  -1  10  -3  303.33   14.57
   1  10   3  307.62   14.49
   1 -10   3  332.32   14.83
  -1 -10  -3  299.65   14.28
   1 -10   3  314.77   12.41
   1  10   3  298.17   12.01
  -1  10  -3  314.89   12.86
  -1 -10  -4   58.13    6.35
   1  10   4   47.36    6.02
  -1  10  -4   45.98    5.89
   1 -10   4   54.63    6.26
   1  10   4   61.35    5.56
   1 -10   4   57.79    5.15
  -1  10  -4   67.53    6.09
   1 -10   5  136.61    9.56
  -1  10  -5  154.79   10.15
  -1 -10  -5  123.11    9.18
   1  10   5  142.75    9.81
   1 -10   5  148.21    7.76
   1  10   5  137.69    7.87
  -1  10  -5  139.72    8.40
   1 -10   6  199.78   11.50
  -1 -10  -6  199.36   11.51
  -1  10  -6  192.25   11.39
   1  10   6  211.83   11.94
  -1 -10  -6  212.63    8.44
   1  10   6  187.88    9.24
   1 -10   6  191.98    8.56
  -1  10  -6  215.38   10.48
  -1 -10  -7   -1.17    2.82
   1 -10   7    1.86    2.63
   1  10   7   -3.22    2.92
  -1  10  -7   -1.98    2.73
  -1 -10  -7   -2.14    1.60
  -1  10  -7   -0.04    3.32
  -1  10  -7   -1.22    1.75
   1 -10   8   91.27    7.86
  -1 -10  -8   97.05    8.21
  -1  10  -8   88.01    7.72
   1  10   8   81.30    7.44
  -1  10  -8   77.35    8.22
  -1  10  -8   96.04    7.11
   1 -10   9   71.92    7.13
  -1 -10  -9   76.81    7.11
  -1  10  -9   77.54    7.30
   1  10   9   78.21    7.53
  -1  10  -9   75.94    6.45
  -1  10  -9   75.96    8.29
   1  10  10    5.76    3.32
   1 -10  10    1.41    2.61
  -1  10 -10    4.27    2.89
  -1 -10 -10    3.51    2.93
  -1  10 -10    2.27    3.17
  -1  10 -10   -3.29    2.40
   1  10  11  125.01    9.36
   1  10  11  114.54    9.42
  -1 -10 -11  128.80    9.20
  -1  10 -11  135.22    9.51
  -1 -10 -11  121.94   10.49
  -1  10 -11  120.05   10.76
  -1  10 -11  112.38    8.11
   1  10  12   -2.80    3.39
   1  10  12   -5.65    5.32
   1 -10  12    2.79    4.37
  -1 -10 -12   -1.07    3.14
  -1  10 -12    7.23    5.05
   1  10  13    2.86    3.39
  -1 -10 -13    6.14    4.15
   1  10  14    7.90    4.21
  -1  11  14   16.39    5.01
  -1  11  12    4.44    3.26
   1 -11 -12    7.70    4.43
   1  11 -12    4.05    2.54
  -1  11  11   57.72    7.15
  -1 -11  11   52.86    6.45
   1 -11 -11   49.21    6.41
  -1  11  11   49.71    6.47
   1  11 -11   35.87    5.39
   1 -11 -11   48.68    7.26
   1  11 -11   37.33    6.81
   1  11 -11   59.25    6.57
  -1  11  10   24.00    5.07
  -1  11  10   18.90    4.21
   1 -11 -10   15.58    4.34
  -1 -11  10   19.64    4.67
   1  11 -10   28.31    5.21
   1 -11 -10   24.88    5.92
   1  11 -10   27.44    6.03
   1  11 -10   12.45    3.17
   1  11  -9   28.42    5.24
  -1 -11   9   29.50    4.97
   1 -11  -9   25.92    5.03
  -1  11   9   22.54    4.56
   1 -11  -9   30.88    5.91
   1  11  -9   22.79    4.36
  -1 -11   8    4.18    3.16
   1  11  -8    3.60    3.20
   1 -11  -8    2.96    3.62
  -1  11   8   -2.41    3.40
   1 -11  -8   -1.34    3.04
   1  11  -8    2.80    2.30
   1 -11  -7   13.66    3.85
  -1  11   7   16.11    4.16
  -1 -11   7   11.17    3.79
   1  11  -7   18.26    4.15
   1 -11  -7   13.73    3.80
   1  11  -7   14.21    3.51
  -1 -11   6   60.95    6.98
   1  11  -6   65.59    7.35
  -1  11   6   71.62    7.55
   1 -11  -6   61.05    7.05
   1 -11  -6   63.25    7.12
   1  11  -6   61.51    6.10
   1 -11  -5  142.62   10.20
  -1 -11   5  131.63   10.02
  -1  11   5  139.66   10.30
   1  11  -5  142.10   10.30
   1 -11  -5  119.20    9.75
   1  11  -5  138.16    9.20
  -1 -11   4  339.43   16.11
   1  11  -4  316.80   15.60
  -1  11   4  331.83   16.05
   1 -11  -4  319.47   15.64
  -1  11   4  300.06   11.43
   1 -11  -4  365.31   16.16
   1  11  -4  341.39   14.68
   1 -11  -3  195.23   11.98
  -1  11   3  176.64   11.57
   1  11  -3  191.96   12.05
  -1 -11   3  149.19   10.58
   1 -11  -3  161.58   11.03
   1  11  -3  182.54   10.66
   1  11  -2   77.70    7.93
  -1  11   2   69.71    7.45
  -1 -11   2   73.47    7.66
   1 -11  -2   73.26    7.43
   1  11  -2   74.25    6.72
   1 -11  -1   16.51    4.52
  -1 -11   1   23.91    4.78
  -1  11   1   12.53    4.08
   1  11  -1   16.55    4.30
   1 -11   0    8.91    3.69
  -1 -11   0   12.03    3.96
  -1  11   0    6.67    3.47
   1  11   0   12.95    4.07
   1 -11   0    4.13    2.41
  -1 -11  -1    5.68    3.36
  -1  11  -1    1.60    3.05
   1  11   1    5.28    2.73
   1 -11   1    0.66    3.45
   1 -11   1    4.04    2.63
   1  11   2   36.69    5.85
   1 -11   2   52.82    6.65
  -1  11  -2   50.14    6.63
  -1 -11  -2   47.25    6.28
   1 -11   2   38.85    4.96
   1  11   3   34.15    5.54
  -1  11  -3   31.69    5.40
   1 -11   3   39.66    5.85
  -1 -11  -3   34.88    5.79
   1  11   3   33.43    4.54
   1 -11   3   40.27    4.82
  -1  11  -4   35.41    5.92
   1  11   4   31.65    5.44
  -1 -11  -4   26.48    5.07
   1 -11   4   32.97    5.48
   1  11   4   37.86    4.80
   1 -11   4   32.90    4.22
  -1  11  -4   31.76    4.47
  -1 -11  -5   -0.43    3.00
   1  11   5   -1.38    2.71
   1 -11   5    0.24    3.03
  -1  11  -5    1.75    2.83
   1 -11   5    1.28    1.73
   1  11   5    0.67    2.42
  -1  11  -5    4.03    2.59
   1  11   6   25.02    4.96
  -1  11  -6   17.69    4.44
   1 -11   6   19.02    4.64
  -1 -11  -6   18.71    4.50
   1  11   6   18.28    3.42
  -1  11  -6   27.63    4.32
  -1  11  -7    0.56    2.68
  -1 -11  -7   -1.39    3.06
   1  11   7    0.99    2.92
   1 -11   7   -5.55    3.60
  -1  11  -7    1.41    2.33
  -1  11  -8    0.72    2.98
   1  11   8    5.63    3.06
  -1 -11  -8    1.67    3.31
   1 -11   8   -1.49    3.04
  -1  11  -8    0.34    2.10
  -1  11  -8    2.49    3.13
  -1  11  -9   17.60    4.12
   1  11   9   16.22    4.14
  -1 -11  -9   15.18    4.26
   1 -11   9   20.13    4.56
  -1  11  -9   17.33    4.24
  -1  11  -9   18.10    3.59
   1  11  10    1.91    2.81
  -1  11 -10    1.62    2.61
   1 -11  10    2.90    3.16
  -1 -11 -10    1.30    3.05
  -1 -11 -10    3.42    3.36
  -1  11 -10    0.13    2.50
  -1  11 -10    0.76    3.89
   1  11  11   10.42    3.97
  -1 -11 -11   11.25    4.34
  -1  11 -11    8.55    4.54
   1  11  12   13.03    4.06
  -1  12  12   38.51    6.29
  -1 -12  11   22.02    4.94
   1  12 -11   30.96    5.67
   1 -12 -11   30.99    5.60
  -1  12  11   25.62    5.28
  -1  12  11   36.37    6.17
   1  12 -11   29.23    5.15
  -1  12  10   14.91    4.62
   1 -12 -10   13.21    4.32
  -1 -12  10    5.71    3.31
   1  12 -10    6.46    3.56
  -1  12  10    8.98    3.56
   1 -12 -10   17.95    5.29
   1  12 -10   11.85    3.74
  -1 -12   9   12.38    3.85
  -1  12   9   16.32    4.75
   1 -12  -9   14.56    4.28
   1  12  -9   18.29    5.17
   1 -12  -9   11.10    4.14
   1  12  -9   19.98    4.10
   1 -12  -8    9.65    4.34
  -1  12   8    3.68    3.38
   1  12  -8    2.08    3.16
  -1 -12   8   -3.01    3.36
   1 -12  -8    2.28    3.03
   1  12  -8    4.71    2.75
  -1 -12   7  102.01    9.28
  -1  12   7   88.69    8.79
   1  12  -7   83.38    8.57
   1 -12  -7   84.71    8.47
   1 -12  -7  102.04    9.53
   1  12  -7   92.66    8.09
  -1 -12   6   10.58    3.92
   1  12  -6    6.80    4.06
   1 -12  -6    5.13    3.15
  -1  12   6   10.22    3.68
   1 -12  -6   12.19    4.34
   1  12  -6    7.31    3.44
   1  12  -5   -2.57    3.79
  -1 -12   5    3.41    2.81
   1 -12  -5   -4.04    3.80
  -1  12   5    0.88    2.64
   1 -12  -5   -1.84    3.46
   1  12  -5    4.51    2.78
   1  12  -4    1.99    3.12
   1 -12  -4   -4.53    3.34
  -1  12   4    0.31    3.12
  -1 -12   4   -1.11    2.96
   1 -12  -4    8.32    3.64
   1  12  -4   -0.27    2.57
  -1 -12   3    6.95    3.67
  -1  12   3    2.92    3.92
   1 -12  -3    3.21    3.66
   1  12  -3   10.83    4.51
   1 -12  -3    5.46    3.03
   1  12  -3    4.36    2.63
  -1 -12   2   40.24    6.05
   1 -12  -2   45.77    6.81
   1  12  -2   48.86    6.71
  -1  12   2   38.80    6.13
   1 -12  -2   52.16    6.40
  -1  12   1   51.46    6.95
  -1 -12   1   41.17    6.34
   1  12  -1   44.43    6.61
   1 -12  -1   41.13    6.01
   1 -12  -1   58.36    6.67
   1  12   0  315.93   16.27
  -1 -12   0  292.75   15.74
   1 -12   0  290.68   15.47
  -1  12   0  278.07   15.40
   1 -12   0  274.69   13.94
  -1 -12  -1    9.40    4.44
  -1  12  -1    9.83    3.67
   1 -12   1   16.14    4.79
   1  12   1   12.54    4.27
   1 -12   1   14.94    3.81
   1 -12   2  278.12   15.28
  -1  12  -2  298.02   15.94
  -1 -12  -2  283.73   15.37
   1  12   2  286.91   15.59
   1 -12   2  300.47   13.82
  -1 -12  -3   59.85    7.46
   1 -12   3   43.06    6.72
  -1  12  -3   46.05    6.65
   1  12   3   61.67    7.57
   1  12   3   48.37    5.58
   1 -12   3   54.12    5.94
  -1 -12  -4    1.49    3.24
   1 -12   4    9.99    3.86
   1  12   4    4.03    3.59
  -1  12  -4   -0.25    2.69
   1  12   4   -3.07    3.06
   1 -12   4    3.90    2.45
   1 -12   5    7.22    3.30
  -1 -12  -5    7.22    3.85
   1  12   5    4.57    3.12
  -1  12  -5    3.33    2.94
  -1  12  -5    5.94    2.97
   1 -12   6   16.16    4.44
  -1 -12  -6   13.22    4.26
  -1  12  -6   16.21    4.35
   1  12   6   13.11    4.33
  -1  12  -6   18.95    4.02
  -1  12  -7   49.06    6.84
   1  12   7   44.06    6.51
  -1 -12  -7   47.66    6.70
   1 -12   7   52.97    7.11
  -1  12  -7   54.14    6.00
  -1  12  -8   45.89    6.52
   1  12   8   46.08    6.75
   1 -12   8   46.05    6.55
  -1 -12  -8   54.04    7.09
  -1  12  -8   48.69    5.64
  -1 -12  -9   25.21    5.25
   1  12   9   20.80    5.08
   1 -12   9   22.48    5.03
  -1  12  -9   30.90    5.60
  -1 -12  -9   34.29    6.53
  -1  12  -9   24.96    4.33
  -1  12 -10   50.81    6.80
   1 -12  10   48.49    6.68
   1  12  10   47.03    6.68
  -1 -12 -10   46.68    6.81
   1  12  11    2.26    2.94
   1  13 -10   40.12    6.58
  -1  13  10   44.75    6.66
  -1 -13  10   49.35    7.32
   1 -13 -10   32.35    6.13
  -1  13  10   45.41    7.07
   1  13 -10   40.99    6.00
  -1 -13   9   70.08    8.46
   1  13  -9   68.38    8.38
  -1  13   9   58.61    7.83
   1 -13  -9   67.85    8.20
   1  13  -9   64.84    7.26
   1  13  -8   32.05    5.95
  -1  13   8   26.47    5.79
   1 -13  -8   11.41    4.37
  -1 -13   8   29.52    5.78
   1  13  -8   24.34    4.79
  -1  13   7   58.19    7.82
   1 -13  -7   36.72    6.15
  -1 -13   7   53.92    7.44
   1  13  -7   56.32    7.75
   1 -13  -7   51.01    7.42
   1  13  -7   49.60    6.34
   1  13  -6   68.96    8.09
  -1  13   6   79.71    8.56
   1 -13  -6   73.82    8.38
  -1 -13   6   65.49    7.88
   1 -13  -6   77.31    8.76
   1  13  -6   64.11    7.27
   1 -13  -5   23.26    5.29
  -1  13   5   23.60    5.24
  -1 -13   5   22.83    5.05
   1  13  -5   22.23    5.16
   1 -13  -5   23.53    5.83
   1  13  -5   25.53    5.06
  -1  13   4  219.80   14.36
  -1 -13   4  194.56   13.46
   1 -13  -4  205.89   13.73
   1  13  -4  218.93   14.24
   1 -13  -4  218.18   13.76
  -1 -13   3    7.09    3.76
   1 -13  -3    3.63    3.58
   1  13  -3    4.35    4.25
  -1  13   3   14.44    4.76
   1 -13  -3   11.19    4.00
   1  13  -2    3.46    3.40
   1 -13  -2    7.45    3.25
  -1  13   2    4.88    3.87
  -1 -13   2    7.51    3.67
   1 -13  -2   10.54    3.97
   1  13  -1   34.87    6.10
  -1  13   1   44.11    6.97
  -1 -13   1   39.81    6.61
   1 -13  -1   36.59    6.14
   1 -13  -1   26.90    4.98
   1 -13   0    6.77    4.03
  -1 -13   0    3.05    4.06
   1  13   0   -2.53    2.82
  -1  13   0   -3.46    3.95
   1 -13   0    0.16    2.64
  -1 -13  -1  110.02   10.04
   1  13   1   93.55    9.58
  -1  13  -1  103.88    9.95
   1 -13   1   86.44    9.01
   1 -13   1   86.69    7.94
   1  13   2   23.55    5.29
   1 -13   2   30.32    5.88
  -1 -13  -2   20.20    4.85
  -1  13  -2   25.82    5.61
   1 -13   2   25.39    4.68
   1 -13   3   -6.61    4.51
  -1 -13  -3   -3.56    3.95
   1  13   3    2.37    3.48
  -1  13  -3    6.11    3.88
   1 -13   3    0.09    2.13
   1 -13   4   16.04    4.92
  -1  13  -4   13.46    4.55
  -1 -13  -4   16.10    5.20
   1  13   4   13.33    4.66
   1  13   5   52.36    7.56
  -1 -13  -5   45.88    6.99
  -1  13  -5   53.23    7.41
   1 -13   5   49.83    7.35
   1 -13   6    4.07    3.92
  -1 -13  -6    2.22    3.31
   1  13   6    7.98    4.36
  -1  13  -6   11.02    4.40
  -1  13  -6    7.83    3.29
   1 -13   7    3.21    3.58
  -1  13  -7    3.52    3.68
  -1 -13  -7    4.60    3.25
   1  13   7   -1.22    3.47
  -1  13  -7    1.43    2.37
   1  13   8   29.49    5.68
  -1 -13  -8   36.29    6.29
   1 -13   8   43.00    6.79
  -1  13  -8   43.23    6.62
   1  13   9    1.87    3.16
  -1  13  -9    0.56    3.09
   1 -13   9    0.13    3.13
  -1 -13  -9   -3.57    3.54
  -1 -13 -10   48.82    7.44
  -1  13 -10   49.26    7.19
   1  13  10   39.00    6.69
   1 -13  10   58.80    7.71
   1  14  -9    0.10    2.74
   1  14  -8   31.51    5.52
   1  14  -7   70.79    8.72
   1  14  -7   78.97    8.37
   1 -14  -6   49.66    7.65
   1  14  -6   38.01    6.97
  -1 -14   6   59.62    8.20
   1  14  -6   47.59    6.72
   1 -14  -5   30.20    6.58
  -1  14   5   24.89    5.87
   1  14  -5   25.47    5.65
  -1 -14   5   26.89    5.86
   1 -14  -5   25.63    5.44
   1  14  -4   10.33    4.58
   1 -14  -4    4.45    4.30
  -1 -14   4   18.30    4.80
  -1  14   4   16.00    5.08
   1 -14  -4    9.94    4.28
   1  14  -3   16.44    5.24
   1 -14  -3   10.71    4.02
  -1  14   3   15.26    4.91
  -1 -14   3   17.72    5.49
   1 -14  -3   17.35    4.96
   1 -14  -2   57.93    7.97
   1  14  -2   73.52    8.81
  -1  14   2   75.82    9.16
   1 -14  -2   68.22    7.99
  -1  14   1   33.08    6.37
   1 -14  -1   22.86    5.62
  -1 -14   1   27.33    5.76
   1  14  -1   34.46    6.49
   1 -14  -1   27.19    5.34
  -1  14   0   28.72    6.43
   1  14   0   23.64    5.92
  -1 -14   0   27.02    5.69
   1 -14   0   22.62    5.76
   1 -14   0   22.02    4.73
   1  14   1    2.89    3.34
   1 -14   1    2.44    3.79
  -1 -14  -1    0.33    3.27
   1 -14   1    6.84    3.46
   1  14   2    9.10    4.48
  -1 -14  -2   11.08    4.99
  -1  14  -2   18.45    5.23
   1 -14   2   10.03    4.21
   1 -14   2    6.58    3.32
  -1 -14  -3    1.92    3.94
   1 -14   3    2.37    3.99
   1  14   3   -1.78    3.74
  -1  14  -3    8.30    4.46
  -1  14  -4    5.18    3.28
   1  14   4   -0.40    4.09
  -1 -14  -4    3.22    4.23
   1 -14   4   -3.11    3.57
   1  14   5   76.68    9.22
  -1 -14  -5   83.47    9.55
   1 -14   5   72.51    8.91
  -1  14  -5   83.38    9.49
   1 -14   6   50.86    7.33
  -1 -14  -6   48.71    7.55
  -1  14  -6   39.48    6.75
  -1 -15   2   -3.58    3.37
   1 -15  -2   -5.47    4.04
  -1 -15   1   -1.40    3.24
   1 -15  -1    5.26    3.55
  -1 -15   0   37.15    6.26
   1 -15   0   41.63    6.79
   1 -15   1   -0.54    2.95
  -1 -15  -1    7.29    3.84
  -2   0  19    3.40    3.55
  -2   0  19    5.29    3.72
   2   0 -19   -1.60    3.55
  -2   0  18   69.29    7.55
  -2   0  18   68.45    8.34
   2   0 -18   64.81    7.91
  -2   0  18   85.04    9.19
   2   0 -18   78.61    8.14
  -2   0  17   -3.48    3.16
  -2   0  17    1.83    3.18
   2   0 -17   -1.20    3.38
   2   0 -17    4.90    3.18
  -2   0  17    2.42    3.85
  -2   0  16    0.12    2.97
  -2   0  16    3.17    2.68
   2   0 -16    2.04    2.68
  -2   0  16   -6.12    3.68
   2   0 -16   -0.71    3.01
  -2   0  15    3.34    3.07
  -2   0  15    3.96    2.96
   2   0 -15    3.01    2.76
  -2   0  15   -5.28    3.33
   2   0 -15    0.44    2.49
  -2   0  14   42.28    5.25
  -2   0  14   44.13    5.85
   2   0 -14   43.32    3.58
   2   0 -14   45.57    5.56
   2   0 -14   41.07    5.40
  -2   0  14   44.94    6.18
  -2   0  14   45.48    3.83
  -2   0  13    0.35    2.30
  -2   0  13   -4.11    3.05
   2   0 -13   -0.49    1.37
   2   0 -13    1.36    2.62
  -2   0  13    0.50    1.62
  -2   0  13    1.62    3.10
   2   0 -13    0.02    2.48
   2   0 -12   10.15    2.12
  -2   0  12   15.29    3.49
  -2   0  12   16.37    3.89
   2   0 -12   13.68    3.31
   2   0 -12   10.63    1.94
   2   0 -12    8.18    2.83
  -2   0  12   12.34    3.70
  -2   0  12    9.77    2.04
   2   0 -11    1.61    1.48
  -2   0  11    2.13    1.94
  -2   0  11    0.56    2.20
   2   0 -11   -0.89    1.90
   2   0 -11   -0.64    1.19
   2   0 -11   -2.80    2.37
  -2   0  11    3.67    2.57
  -2   0  11    4.02    1.91
  -2   0  10  131.40    7.93
   2   0 -10  138.07    6.13
  -2   0  10  128.70    6.97
   2   0 -10  128.40    7.43
   2   0 -10  135.56    5.77
   2   0 -10  136.89    7.71
  -2   0  10  137.60    6.16
  -2   0  10  135.43    8.22
   2   0  -9    1.38    1.40
  -2   0   9    0.25    1.79
  -2   0   9    1.92    2.03
   2   0  -9    0.68    1.19
   2   0  -9   -0.31    1.94
   2   0  -9    0.37    2.00
  -2   0   9   -1.86    1.54
  -2   0   9    3.96    2.84
  -2   0   8  768.85   12.83
  -2   0   8  771.49   19.19
   2   0  -8  760.15   16.72
  -2   0   8  762.24   17.71
  -2   0   8  764.88   12.85
   2   0  -8  766.33   12.86
  -2   0   8  759.87   12.83
  -2   0   8  783.06   17.79
   2   0  -8  787.37   18.65
   2   0  -8  784.54   16.06
   2   0  -8  769.62   18.88
  -2   0   8  766.32   16.78
  -2   0   8  759.99   19.36
  -2   0   7    2.37    1.77
   2   0  -7    0.53    1.43
  -2   0   7    0.58    0.83
   2   0  -7   -0.19    0.72
  -2   0   7    0.20    0.67
  -2   0   7    1.25    0.79
  -2   0   7   -1.02    1.34
   2   0  -7    0.28    1.69
   2   0  -7   -0.51    1.22
  -2   0   7    2.03    1.13
  -2   0   7    0.07    1.18
  -2   0   7    4.18    3.29
  -2   0   7    1.14    1.80
   2   0  -6   -0.12    1.32
  -2   0   6    1.09    0.85
  -2   0   6   -0.29    1.52
  -2   0   6   -0.13    1.42
  -2   0   6    0.29    1.68
  -2   0   6   -0.70    0.77
   2   0  -6    0.03    0.74
  -2   0   6    0.12    0.67
  -2   0   6   -0.35    0.98
  -2   0   6   -0.52    1.20
   2   0  -6    0.77    1.43
   2   0  -6    2.32    1.09
  -2   0   6   -1.40    2.21
   2   0  -5   -0.77    1.13
  -2   0   5   -0.59    1.18
  -2   0   5   -0.64    0.81
  -2   0   5   -0.91    1.26
   2   0  -5   -0.18    0.73
  -2   0   5   -0.76    0.68
  -2   0   5    1.23    0.88
   2   0  -5   -0.20    0.96
   2   0  -5   -0.06    1.22
  -2   0   5    1.31    0.89
  -2   0   5   -1.12    2.07
  -2   0   4    2.63    1.11
  -2   0   4   -1.47    1.02
   2   0  -4    2.57    1.31
  -2   0   4   -0.04    1.42
   2   0  -4    0.27    0.88
  -2   0   4   -0.53    0.82
   2   0  -4    0.72    0.87
   2   0  -4   -0.56    1.02
  -2   0   4    0.68    1.05
   2   0  -4    1.34    1.18
  -2   0   4    0.07    0.88
   2   0  -4    1.19    1.39
  -2   0   4    2.09    2.16
   2   0  -3    0.99    1.19
  -2   0   3    1.82    1.11
  -2   0   3    1.15    1.18
  -2   0   3    2.69    1.75
   2   0  -3    2.14    1.38
   2   0  -3    2.88    1.26
  -2   0   3    1.34    1.07
  -2   0   3   -0.34    0.79
  -2   0   3    0.55    1.03
   2   0  -3    0.98    0.97
   2   0  -3    3.48    1.65
  -2   0   3    4.73    2.31
   2   0  -2 6097.67   80.27
  -2   0   2 7081.59   80.78
   2   0   1    1.85    0.99
  -2   0  -1   -0.09    1.07
   2   0   1    1.33    0.96
  -2   0  -1    0.03    0.66
  -2   0  -1    1.28    0.93
   2   0   1   -0.13    0.65
  -2   0  -1    0.36    0.74
  -2   0  -1    0.27    0.96
   2   0   1   -0.90    0.98
  -2   0  -1    0.98    1.02
  -2   0  -1    0.50    0.65
  -2   0  -1    0.31    0.44
  -2   0  -2  697.67   12.37
   2   0   2  676.61   13.30
   2   0   2  688.28   13.38
  -2   0  -2  704.30   13.56
   2   0   2  681.71   12.30
  -2   0  -2  685.50   13.32
  -2   0  -2  685.98   12.36
   2   0   2  683.83   12.35
  -2   0  -2  692.91   13.46
   2   0   2  677.82   11.68
  -2   0  -2  683.57   11.70
   2   0   3    0.58    0.76
   2   0   3   -0.35    1.44
  -2   0  -3    0.45    1.11
  -2   0  -3   -0.28    0.79
  -2   0  -3    1.61    0.99
   2   0   3   -0.40    1.10
   2   0   3    1.64    0.88
  -2   0  -3    0.71    0.75
  -2   0  -3    0.64    1.10
   2   0   3    0.94    0.96
   2   0   3   -0.02    1.02
  -2   0  -3    0.01    1.01
  -2   0  -4 1913.20   32.47
  -2   0  -4 1843.63   32.13
   2   0   4 1784.69   32.06
   2   0   4 1809.63   32.05
  -2   0  -4 1793.96   28.52
   2   0   4 1811.67   28.52
  -2   0  -4 1821.63   28.58
  -2   0  -4 1829.17   31.79
   2   0   4 1895.72   31.86
   2   0   4 1806.36   30.17
  -2   0  -4 1802.44   30.29
   2   0   5    0.07    1.72
   2   0   5    1.71    1.82
  -2   0  -5    1.76    1.38
  -2   0  -5   -0.80    0.80
  -2   0  -5    0.14    1.62
  -2   0  -5   -1.21    0.84
   2   0   5    0.62    0.72
  -2   0  -5    0.88    0.71
   2   0   5   -0.21    1.09
  -2   0  -5   -0.95    1.52
  -2   0  -5   -2.44    1.79
   2   0   5    0.72    1.61
  -2   0  -5    0.35    1.67
  -2   0  -6  379.27   11.79
   2   0   6  370.84   11.71
   2   0   6  413.32   12.02
  -2   0  -6  377.76    7.38
  -2   0  -6  380.03    7.39
   2   0   6  376.53    7.33
  -2   0  -6  377.32   11.52
   2   0   6  392.63   11.29
  -2   0  -6  378.54   11.28
  -2   0  -6  393.75   10.91
   2   0   6  384.04   10.57
  -2   0  -7   -0.20    0.49
   2   0   7   -3.04    2.20
   2   0   7   -3.41    2.31
  -2   0  -7    0.49    0.53
  -2   0  -7   -0.03    0.46
  -2   0  -7   -0.54    1.59
  -2   0  -7   -1.49    1.93
  -2   0  -7   -1.02    2.09
   2   0   7   -0.48    1.84
   2   0   8   12.74    2.73
   2   0   8    9.32    2.62
  -2   0  -8    9.58    2.31
  -2   0  -8   12.29    2.57
   2   0   8   16.87    2.82
   2   0   9    0.80    2.32
   2   0   9    0.60    2.17
  -2   0  -9   -0.55    1.85
  -2   0  -9   -0.95    1.65
   2   0   9    3.35    2.21
   2   0  10  969.57   25.44
   2   0  10 1003.42   26.25
   2   0  10 1011.40   24.39
  -2   0 -10 1027.79   20.06
  -2   0 -10 1038.73   25.93
  -2   0 -10 1007.08   24.97
   2   0  11   -1.88    2.39
   2   0  11   -4.18    2.86
  -2   0 -11    0.47    1.11
  -2   0 -11    2.19    2.01
  -2   0 -11   -3.87    2.82
   2   0  11   -1.99    2.71
   2   0  12  459.10   17.31
   2   0  12  450.57   17.84
   2   0  12  466.34   16.35
  -2   0 -12  485.23   17.75
  -2   0 -12  482.56   12.12
  -2   0 -12  466.64   16.04
   2   0  13    6.50    3.54
   2   0  13    6.06    3.30
  -2   0 -13    3.13    2.54
  -2   0 -13   -1.98    2.50
   2   0  13   -1.15    2.93
   2   0  14   -2.42    2.86
   2   0  14   -2.54    3.07
  -2   0 -14   -1.23    2.71
  -2   0 -14   -0.41    2.23
   2   0  14    4.35    3.22
   2   0  15   -4.04    3.44
   2   0  15    2.10    2.57
  -2   0 -15   -0.36    2.45
   2   0  15    0.73    2.71
  -2   0 -15   -0.24    2.41
   2   0  16   -2.73    2.89
   2   0  16    0.13    3.43
  -2   0 -16    2.27    2.51
   2   0  16   -0.15    3.00
  -2   0 -16   -3.01    2.40
   2   0  17   -1.43    3.12
   2   0  17   -4.12    3.40
  -2   0 -17    0.79    2.88
  -2   0 -17    0.31    2.75
  -2   1  19   33.90    5.96
  -2  -1  19   21.95    4.64
   2  -1 -19   33.71    6.18
  -2  -1  19   31.54    6.61
   2   1 -19   45.67    6.70
  -2   1  19   36.62    6.63
  -2  -1  18   16.62    5.00
  -2   1  18   10.78    3.87
  -2  -1  18    9.86    3.88
  -2   1  18   10.61    3.66
   2   1 -18    4.87    2.85
   2  -1 -18   10.00    3.72
   2   1 -18   14.66    4.73
   2  -1 -18    7.32    3.94
   2   1 -18    4.61    3.14
  -2  -1  18   15.66    4.80
  -2   1  18   16.81    5.41
  -2   1  17    2.26    2.92
  -2   1  17    2.89    3.27
  -2  -1  17   -4.89    3.66
  -2  -1  17   -0.52    3.13
   2   1 -17   -0.27    2.77
   2  -1 -17    1.31    2.57
  -2  -1  17    0.91    4.19
  -2   1  17    0.46    3.42
   2  -1 -17   -1.23    3.17
   2   1 -17   -4.62    3.35
  -2   1  16    3.50    2.85
  -2  -1  16    6.56    3.61
  -2   1  16    0.01    2.95
  -2  -1  16    8.68    3.66
   2   1 -16    7.78    3.29
   2  -1 -16    5.07    2.87
   2  -1 -16    7.71    3.20
  -2  -1  16    4.26    3.80
   2   1 -16    6.40    2.94
  -2   1  16   -2.57    3.38
  -2  -1  15   24.53    4.53
  -2  -1  15   24.02    4.78
  -2   1  15   26.84    4.88
  -2   1  15   24.29    4.57
   2  -1 -15   30.29    4.80
   2  -1 -15   30.21    3.52
   2   1 -15   16.06    4.28
   2  -1 -15   28.20    4.89
  -2   1  15   21.27    5.00
   2   1 -15   30.78    5.11
  -2  -1  15   28.88    5.45
  -2   1  14    0.32    3.16
  -2   1  14    4.70    3.00
  -2  -1  14    6.26    3.20
  -2  -1  14    6.12    2.98
   2  -1 -14    6.99    3.09
   2   1 -14    2.03    2.39
   2   1 -14    2.72    1.31
   2  -1 -14    2.73    1.66
  -2   1  14    4.32    1.92
   2  -1 -14    2.55    2.83
  -2   1  14    2.96    3.53
   2   1 -14    6.14    2.92
  -2  -1  14   -0.02    3.38
  -2   1  13  142.29    8.73
  -2  -1  13  152.40    8.81
  -2   1  13  128.53    9.22
  -2  -1  13  137.70    9.35
   2   1 -13  141.36    5.78
   2   1 -13  147.32    9.37
   2  -1 -13  141.99    9.04
   2  -1 -13  152.84    7.30
  -2   1  13  146.81    9.80
  -2  -1  13  143.61    9.87
  -2   1  13  142.65    6.94
   2  -1 -13  135.41    9.09
   2   1 -13  138.30    9.01
  -2  -1  12  215.44   11.12
   2  -1 -12  199.55    7.92
  -2   1  12  191.18   10.75
  -2  -1  12  198.22    9.77
  -2   1  12  200.05   10.01
   2   1 -12  190.59    7.84
   2  -1 -12  194.49   10.18
   2  -1 -12  192.18    8.12
   2   1 -12  195.59    6.84
   2   1 -12  194.18   10.23
   2   1 -12  180.21    9.79
  -2   1  12  190.03   10.73
  -2  -1  12  199.93    7.93
  -2  -1  12  198.38   10.94
  -2   1  12  202.64    8.22
  -2  -1  11  321.73   13.06
  -2  -1  11  300.79   11.61
   2  -1 -11  331.58   10.24
   2   1 -11  306.71   10.18
  -2   1  11  322.76   12.24
  -2   1  11  280.52   12.56
   2  -1 -11  307.24   12.29
   2   1 -11  315.46    8.77
   2  -1 -11  318.26   10.49
   2   1 -11  313.87   12.60
  -2  -1  11  315.71   10.07
   2   1 -11  310.89   12.32
  -2  -1  11  304.42   13.05
  -2   1  11  309.05   10.21
  -2   1  11  311.85   13.04
   2   1 -10    0.40    1.38
  -2  -1  10    5.18    2.27
  -2   1  10    6.56    2.50
  -2   1  10    6.72    2.45
  -2   1  10    1.66    1.59
   2  -1 -10   -0.67    1.40
  -2  -1  10    3.70    2.09
   2   1 -10    1.25    1.76
   2  -1 -10    4.20    2.29
   2  -1 -10    3.68    1.67
   2   1 -10    3.23    1.16
   2   1 -10    2.98    2.31
  -2  -1  10    3.67    1.63
  -2   1  10   -1.72    3.07
  -2  -1  10    5.47    3.03
  -2   1   9    3.81    2.13
  -2   1   9    4.32    0.77
   2   1  -9    5.49    1.82
   2  -1  -9    3.94    1.28
  -2   1   9    8.61    2.52
  -2   1   9    4.91    1.79
  -2  -1   9    7.11    2.12
  -2  -1   9    5.19    2.47
  -2  -1   9    4.31    0.72
   2   1  -9    4.88    0.80
  -2   1   9    4.44    0.75
  -2   1   9    5.56    0.78
  -2   1   9    5.67    0.82
  -2  -1   9    7.90    0.87
   2  -1  -9    4.11    1.63
   2   1  -9    3.85    1.17
  -2  -1   9    4.75    1.53
   2  -1  -9    2.96    1.77
   2   1  -9    9.08    2.67
  -2   1   9    8.68    3.20
  -2  -1   9    2.42    2.79
   2   1  -9    2.22    1.77
  -2  -1   9    3.25    1.53
  -2   1   8   22.82    1.58
  -2   1   8   22.31    3.17
   2   1  -8   20.57    2.52
   2  -1  -8   20.59    2.47
  -2   1   8   27.33    2.95
   2   1  -8   22.07    2.97
  -2  -1   8   23.26    3.21
  -2   1   8   17.59    3.25
   2   1  -8   21.98    1.58
  -2  -1   8   22.70    2.65
  -2   1   8   22.51    1.57
   2   1  -8   23.53    1.65
  -2  -1   8   23.77    1.54
  -2   1   8   23.46    1.57
  -2   1   8   19.87    1.47
   2   1  -8   24.92    3.16
  -2  -1   8   24.35    2.60
   2  -1  -8   23.98    2.60
   2  -1  -8   23.47    3.01
  -2  -1   8   22.36    2.02
   2   1  -8   25.43    2.14
  -2   1   8   28.32    4.44
  -2  -1   8   22.58    2.64
   2   1  -8   17.89    2.77
  -2  -1   8   20.57    3.54
  -2  -1   7  120.07    3.79
  -2  -1   7  115.71    5.37
  -2   1   7  118.43    3.84
   2   1  -7  121.81    3.90
  -2  -1   7  118.15    6.07
   2  -1  -7  129.81    5.41
   2   1  -7  122.67    5.63
  -2   1   7  128.18    6.25
   2   1  -7  122.85    3.94
  -2  -1   7  126.40    3.85
  -2   1   7  120.52    3.80
  -2   1   7  121.32    3.86
  -2   1   7  124.86    3.88
  -2  -1   7  130.36    6.17
   2   1  -7  119.51    4.44
  -2  -1   7  123.24    4.53
  -2   1   7  129.09    5.98
  -2  -1   7  121.96    5.16
   2  -1  -7  122.96    5.90
   2  -1  -7  123.49    5.45
   2   1  -7  122.55    6.15
  -2   1   7  128.69    5.92
  -2   1   7  123.01    6.94
   2   1  -7  125.87    6.31
   2   1  -7  124.38    6.84
  -2  -1   7  132.49    7.03
   2   1  -7  122.96    5.45
  -2   1   7  126.78    5.63
  -2  -1   7  133.10    5.59
  -2  -1   6   52.54    3.77
  -2  -1   6   47.42    3.10
   2   1  -6   44.67    2.33
  -2   1   6   55.34    3.76
  -2   1   6   46.22    2.34
   2   1  -6   46.48    3.12
  -2  -1   6   45.80    2.33
   2  -1  -6   45.39    3.14
  -2   1   6   44.17    2.29
  -2  -1   6   46.61    2.33
  -2   1   6   46.72    2.31
   2   1  -6   44.92    2.35
   2   1  -6   45.17    2.52
   2  -1  -6   45.45    3.26
   2  -1  -6   41.32    2.99
  -2  -1   6   46.81    3.40
   2   1  -6   47.93    3.55
  -2  -1   6   45.87    2.88
  -2  -1   6   46.20    2.62
  -2   1   6   42.79    3.17
  -2   1   6   43.02    3.07
  -2  -1   6   48.31    4.06
   2   1  -6   45.86    4.18
   2   1  -6   45.85    3.20
  -2   1   6   42.16    3.18
   2   1  -6   46.36    3.60
  -2  -1   6   44.98    3.19
  -2  -1   5  135.19    5.46
  -2  -1   5  132.72    4.65
   2   1  -5  127.05    4.64
   2   1  -5  133.06    4.15
  -2  -1   5  130.92    4.09
   2  -1  -5  137.53    5.08
   2   1  -5  131.14    4.17
   2  -1  -5  130.56    4.02
  -2   1   5  123.89    4.05
  -2  -1   5  129.90    4.06
  -2   1   5  139.44    4.16
  -2  -1   5  132.70    4.28
  -2  -1   5  126.15    5.31
   2  -1  -5  133.43    5.15
  -2   1   5  140.56    5.26
  -2   1   5  124.76    5.00
   2   1  -5  133.22    5.48
   2  -1  -5  126.33    4.92
   2   1  -5  132.43    4.21
   2   1  -5  136.66    5.21
  -2   1   5  137.64    5.25
   2   1  -5  133.82    5.92
   2   1  -5  130.90    5.38
  -2  -1   5  129.84    5.91
  -2  -1   5  129.55    5.02
   2   1  -5  128.77    5.54
  -2  -1   4  575.21   10.98
   2   1  -4  580.66   10.99
   2  -1  -4  572.03   12.16
  -2  -1   4  595.87   12.22
  -2  -1   4  594.71   10.94
  -2   1   4  558.38   10.91
   2  -1  -4  567.34   10.86
   2   1  -4  552.84   10.99
   2   1  -4  556.21   11.06
  -2   1   4  565.87   11.04
   2  -1  -4  559.09   10.93
   2  -1  -4  569.65   11.82
  -2   1   4  579.69   11.87
   2   1  -4  550.40   10.81
  -2  -1   4  559.60   10.93
  -2   1   4  564.75   12.13
   2  -1  -4  565.40   12.00
  -2  -1   4  591.08   12.43
  -2  -1   4  576.25   12.58
   2   1  -4  579.27   13.15
   2   1  -4  567.80   12.17
   2   1  -4  542.78   12.47
  -2   1   4  557.23   12.18
  -2  -1   4  562.99   12.12
  -2  -1   4  566.35   13.02
   2   1  -4  563.44   12.23
   2   1  -3 1885.29   29.86
   2  -1  -3 1861.02   29.70
  -2  -1   3 1886.87   29.83
   2   1  -3 1856.36   28.56
  -2  -1   3 1884.89   28.55
  -2  -1   3 1912.86   29.99
  -2   1   3 1853.02   30.82
  -2   1   3 1888.48   29.80
   2  -1  -3 1904.46   30.82
   2  -1  -3 1873.18   29.84
   2   1  -3 1889.16   29.92
  -2   1   3 1893.02   29.91
  -2  -1   3 1911.51   29.56
  -2   1   3 1892.15   29.81
   2   1  -3 1849.05   29.44
  -2   1   3 1901.52   30.75
   2  -1  -3 1892.50   30.67
  -2  -1   3 1924.33   30.34
   2   1  -3 1862.23   30.85
  -2  -1   3 1871.05   30.84
  -2  -1   3 1886.86   30.80
  -2  -1   3 1856.11   31.21
   2   1  -3 1920.54   31.36
   2   1  -3 1919.97   30.96
   2   1  -3 1830.86   30.19
  -2  -1   2 5995.61   82.44
   2   1  -2 5900.12   82.40
  -2   1   2 5974.36   82.49
   2  -1  -2 5340.15   82.09
  -2  -1   2 5809.00   81.78
  -2   1   2 6305.42   83.01
  -2  -1   2 5711.14   81.85
   2   1  -2 5802.19   82.91
   2   1  -2 5921.85   82.61
   2  -1  -1 5033.99   71.52
   2  -1  -1 4879.47   71.20
  -2   1   1 4602.05   71.12
  -2  -1   1 4757.89   70.89
   2   1   0    2.01    0.97
   2   1   0    2.21    1.05
  -2   1   0    2.08    1.03
   2  -1   0    2.27    0.91
   2   1   0    2.20    1.12
   2  -1   0    2.65    1.10
  -2   1   0    2.25    1.09
   2  -1   0    1.84    1.08
   2  -1   0    3.43    0.90
  -2   1   0    1.65    0.78
  -2  -1   0    2.96    0.74
   2   1   0    3.02    1.00
   2   1   0    1.55    0.74
  -2   1   0    3.88    0.74
  -2   1  -1  121.94    3.40
   2   1   1  113.66    3.24
   2  -1   1  117.13    3.84
  -2  -1  -1  114.62    3.28
   2   1   1  113.53    3.86
  -2   1  -1  109.91    3.73
  -2  -1  -1  119.65    3.89
   2   1   1  107.92    3.79
   2   1   1  114.71    3.87
   2  -1   1  110.75    3.80
  -2   1  -1  116.14    3.86
   2   1   1  125.82    4.41
  -2  -1  -1  122.52    4.31
  -2   1  -1  107.97    3.18
  -2   1  -1  111.32    3.56
  -2  -1  -1  109.63    3.89
   2  -1   1  116.63    3.20
   2   1   1  112.88    3.37
  -2  -1  -1  110.81    3.44
  -2  -1  -2  177.36    4.92
  -2  -1  -2  185.25    5.17
   2  -1   2  178.93    4.85
  -2   1  -2  170.27    4.82
   2   1   2  173.32    5.53
  -2   1  -2  170.99    5.44
   2   1   2  176.17    5.08
   2   1   2  175.60    4.88
  -2  -1  -2  179.06    5.69
  -2   1  -2  178.81    5.67
  -2   1  -2  184.30    5.02
   2  -1   2  171.13    4.86
   2   1   2  175.56    4.93
   2  -1   2  184.18    5.13
   2   1   2  183.98    5.68
  -2  -1  -2  184.05    5.80
   2  -1   2  175.73    3.99
  -2  -1  -2  165.37    5.53
  -2   1  -2  173.70    5.00
  -2   1  -2  180.76    4.08
  -2   1  -2  178.53    3.77
   2   1   3    5.41    1.42
  -2   1  -3    6.48    1.48
  -2  -1  -3    6.81    1.74
  -2  -1  -3    6.98    1.33
  -2   1  -3    4.77    1.26
   2  -1   3    2.98    1.37
   2   1   3    5.09    1.77
  -2  -1  -3    5.22    1.09
   2  -1   3    3.41    0.93
   2   1   3    4.76    1.07
   2  -1   3    3.72    1.51
   2   1   3    4.78    1.10
  -2   1  -3    4.46    0.99
  -2   1  -3    5.36    1.01
  -2  -1  -3    5.86    1.05
   2  -1   3    3.79    0.95
  -2  -1  -3    5.77    1.56
  -2   1  -3    2.83    0.90
  -2  -1  -3    5.13    1.60
  -2   1  -3    4.86    0.65
   2   1   3    6.74    1.44
  -2   1  -3    6.00    1.33
   2  -1   3    3.24    1.20
   2   1   3    3.08    1.03
  -2   1  -3    8.36    1.04
  -2  -1  -4  210.79    7.07
   2   1   4  202.12    5.36
  -2   1  -4  216.38    7.41
  -2  -1  -4  208.32    5.32
  -2  -1  -4  204.10    7.44
   2   1   4  207.39    7.03
   2  -1   4  203.71    7.14
   2  -1   4  202.45    7.35
  -2   1  -4  208.35    7.18
   2   1   4  207.16    7.29
  -2   1  -4  202.21    5.36
   2   1   4  206.99    5.43
  -2  -1  -4  204.39    5.33
  -2   1  -4  201.57    5.28
  -2  -1  -4  211.70    7.25
  -2   1  -4  208.11    6.72
   2   1   4  206.81    7.08
  -2   1  -4  197.49    6.93
  -2   1  -4  201.04    4.45
   2  -1   4  204.99    6.56
  -2   1  -4  207.16    5.70
   2   1   4  206.54    5.97
  -2   1  -4  218.21    6.68
  -2   1  -5  504.79   13.23
  -2   1  -5  518.14   13.27
   2   1   5  484.97    8.42
   2   1   5  517.69   13.08
  -2   1  -5  499.24    9.83
  -2  -1  -5  485.34    9.64
   2  -1   5  485.66   12.93
   2   1   5  483.91    9.74
  -2  -1  -5  527.61   13.14
  -2  -1  -5  498.97   13.43
   2  -1   5  497.47   13.27
   2   1   5  483.14   13.09
   2   1   5  485.11    9.74
  -2  -1  -5  496.91    9.77
  -2   1  -5  494.66    9.73
  -2   1  -5  489.46    9.74
  -2   1  -5  485.46    9.79
  -2   1  -5  478.69   12.70
   2   1   5  485.39   12.80
   2  -1   5  480.40   12.10
  -2   1  -5  507.01   12.39
  -2  -1  -5  491.06   12.92
  -2   1  -5  482.24   11.08
  -2   1  -5  503.69   12.25
   2   1   5  501.77   11.45
   2  -1   6  257.64    9.64
  -2   1  -6  265.46    6.22
   2   1   6  257.32    9.33
   2   1   6  278.07    9.92
   2  -1   6  268.97    9.55
   2   1   6  261.57    6.11
  -2  -1  -6  276.12    6.13
  -2   1  -6  263.56    6.12
  -2  -1  -6  263.39    6.14
  -2   1  -6  268.04    6.14
  -2   1  -6  256.85    6.19
   2   1   6  271.78    6.19
  -2  -1  -6  264.21    9.42
  -2   1  -6  259.28    9.29
   2  -1   6  272.38    8.83
   2  -1   6  266.86    8.93
  -2   1  -6  262.98    8.83
  -2  -1  -6  270.75    9.48
   2   1   6  260.33    8.29
  -2   1  -6  269.79    9.03
   2   1   6  267.13    5.17
  -2   1  -6  249.47    7.86
   2  -1   7  152.26    7.41
   2  -1   7  134.42    7.26
   2   1   7  145.86    7.49
   2   1   7  150.82    7.42
  -2   1  -7  142.81    3.96
  -2   1  -7  146.81    3.96
  -2   1  -7  142.99    3.97
  -2  -1  -7  145.77    3.99
  -2   1  -7  143.77    3.93
   2   1   7  144.59    3.89
   2  -1   7  139.57    6.70
  -2   1  -7  142.61    6.69
  -2   1  -7  147.24    7.24
  -2  -1  -7  151.97    7.30
  -2  -1  -7  141.21    7.05
  -2   1  -7  132.21    5.91
  -2   1  -7  143.10    6.77
   2   1   7  136.09    6.24
   2  -1   8   -0.02    1.93
   2  -1   8   -1.03    1.99
   2   1   8   -0.65    2.02
   2   1   8   -0.55    1.79
  -2   1  -8    0.05    0.59
   2   1   8    0.96    0.45
  -2  -1  -8    1.02    0.53
  -2  -1  -8    1.83    0.55
  -2   1  -8    2.06    0.51
  -2   1  -8    1.39    0.54
  -2  -1  -8    1.27    0.49
  -2   1  -8    0.51    0.55
  -2   1  -8    3.33    1.98
  -2  -1  -8   -0.85    1.77
  -2   1  -8   -0.06    0.69
  -2  -1  -8    0.12    1.81
  -2   1  -8   -0.40    1.52
   2  -1   8   -1.02    2.03
   2   1   8    0.18    1.80
  -2   1  -8    0.49    1.96
  -2   1  -8    0.94    1.47
   2   1   9   11.72    3.01
   2   1   9   23.22    3.53
   2  -1   9   16.74    3.13
   2  -1   9   16.86    3.14
  -2  -1  -9   18.71    3.17
  -2   1  -9   20.72    1.66
  -2   1  -9   18.58    2.96
  -2  -1  -9   27.05    3.92
  -2   1  -9   22.36    3.52
   2   1   9   19.29    3.05
  -2   1  -9   21.89    3.12
   2  -1   9   18.59    3.13
   2  -1  10   13.98    3.23
   2   1  10   14.30    3.28
   2  -1  10   13.07    3.18
   2   1  10   12.37    3.13
  -2  -1 -10   16.24    3.49
  -2   1 -10   17.69    1.63
  -2   1 -10   12.41    2.63
  -2   1 -10   17.61    3.43
  -2  -1 -10   12.34    3.24
  -2   1 -10   17.62    2.87
   2  -1  10   18.24    3.43
   2   1  10   21.68    3.66
   2  -1  11    3.97    2.81
   2   1  11    2.22    2.37
   2  -1  11    4.57    2.62
   2   1  11    3.99    2.66
  -2  -1 -11    6.37    2.57
  -2   1 -11    2.11    2.31
  -2   1 -11    0.75    2.66
  -2  -1 -11    3.73    2.59
  -2   1 -11    5.38    1.09
  -2  -1 -11    5.37    1.58
  -2   1 -11    6.06    2.44
   2   1  11    5.48    2.84
   2  -1  11    5.76    2.86
   2  -1  12   40.48    5.56
   2   1  12   41.27    5.41
   2   1  12   48.79    5.91
   2  -1  12   41.61    5.38
  -2  -1 -12   43.37    3.70
  -2   1 -12   46.85    5.19
  -2   1 -12   55.47    2.72
  -2  -1 -12   55.10    5.94
  -2   1 -12   44.87    5.35
  -2   1 -12   46.59    4.81
   2   1  12   49.75    5.37
   2  -1  12   46.13    5.15
   2   1  13   42.58    5.76
   2   1  13   38.81    5.27
   2  -1  13   37.23    5.63
   2  -1  13   34.93    5.21
  -2  -1 -13   46.58    3.92
  -2   1 -13   32.60    5.05
  -2  -1 -13   30.59    4.93
   2   1  13   44.85    5.59
  -2   1 -13   41.28    4.76
   2  -1  13   32.76    4.82
   2   1  14    4.09    3.33
   2   1  14   -3.23    3.23
   2  -1  14    5.72    3.74
   2  -1  14    4.58    3.11
  -2   1 -14    3.21    2.58
  -2  -1 -14    2.23    3.15
   2   1  14    0.97    2.58
  -2   1 -14    3.50    2.63
   2  -1  14    1.70    2.53
   2   1  15    9.37    4.05
   2  -1  15    1.05    2.76
   2   1  15   -0.71    2.67
   2  -1  15    4.38    3.66
  -2  -1 -15    1.49    2.96
  -2   1 -15    2.14    3.06
   2   1  15   -0.50    3.04
  -2   1 -15    3.56    2.79
   2  -1  15    3.84    3.57
  -2  -1 -15    2.34    2.44
   2  -1  16   12.71    4.42
   2  -1  16    4.43    3.35
   2   1  16    4.46    3.75
   2   1  16   11.09    4.80
  -2  -1 -16    4.72    3.99
  -2   1 -16    3.85    3.42
  -2   1 -16    9.04    3.49
   2  -1  16    5.59    3.77
  -2  -1 -16    8.21    3.33
   2   1  16    4.48    2.96
   2  -1  17    1.21    3.43
   2   1  17    9.70    4.19
   2   1  17   -1.19    3.18
   2  -1  17    6.46    4.11
  -2  -1 -17   12.06    4.50
  -2   1 -17   10.10    4.25
  -2   1 -17    6.50    3.14
  -2  -1 -17    8.60    3.56
   2  -1  17    3.87    3.67
  -2  -1 -18    1.91    3.04
  -2   2  19   61.40    7.81
   2  -2 -19   63.40    8.22
  -2  -2  19   55.33    7.88
  -2   2  19   53.03    7.89
   2   2 -19   65.05    7.59
  -2  -2  18   -0.90    3.09
  -2   2  18    0.10    3.59
  -2   2  18    6.40    3.14
   2  -2 -18    2.21    3.16
   2   2 -18   12.10    4.74
  -2   2  18    0.34    3.74
  -2  -2  18   -1.99    4.03
   2   2 -18    9.42    3.76
   2  -2 -18   -1.19    3.54
   2   2 -18    1.47    3.31
  -2  -2  17    8.09    3.90
  -2   2  17    6.33    3.50
  -2   2  17    6.07    3.41
   2  -2 -17   15.89    4.05
   2   2 -17    9.92    4.10
   2  -2 -17   13.33    4.37
  -2  -2  17   12.12    4.98
  -2   2  17   18.78    5.15
   2   2 -17   14.67    4.59
   2   2 -17    8.02    3.06
  -2  -2  16   26.42    5.60
  -2   2  16   27.84    5.42
  -2  -2  16   26.98    4.72
  -2   2  16   27.91    5.03
   2  -2 -16   28.02    5.12
   2   2 -16   33.04    5.86
   2  -2 -16   27.40    5.16
   2   2 -16   34.28    5.58
  -2  -2  16   30.56    5.69
   2   2 -16   27.74    5.06
  -2   2  16   30.60    5.84
  -2  -2  15   23.89    4.87
  -2   2  15   26.92    4.63
  -2  -2  15   26.07    4.34
  -2   2  15   29.53    5.46
   2  -2 -15   30.03    5.11
   2   2 -15   30.07    5.00
   2  -2 -15   29.05    3.81
   2   2 -15   21.49    4.09
   2   2 -15   33.73    5.37
  -2   2  15   32.72    5.88
  -2  -2  15   24.24    4.94
  -2   2  14  143.50   10.32
  -2  -2  14  158.75   10.50
  -2   2  14  149.24    9.61
  -2  -2  14  135.92    8.97
   2   2 -14  150.05    9.97
   2  -2 -14  168.04   10.12
   2  -2 -14  157.96    8.18
  -2  -2  14  164.92   10.98
   2   2 -14  148.93    9.48
  -2   2  14  162.08    7.72
  -2   2  14  153.62   10.57
   2   2 -14  143.25   10.02
  -2   2  13   34.44    5.20
  -2  -2  13   29.16    4.19
  -2  -2  13   36.20    5.28
  -2   2  13   32.50    4.86
   2   2 -13   35.21    2.42
   2  -2 -13   35.77    4.78
   2  -2 -13   31.43    3.72
   2   2 -13   30.41    4.77
   2   2 -13   33.41    4.58
  -2  -2  13   29.95    5.19
  -2   2  13   37.90    5.21
   2   2 -13   39.20    5.38
  -2   2  13   33.27    3.72
  -2  -2  12   91.21    6.75
  -2   2  12  124.07    8.69
  -2  -2  12  119.41    8.33
  -2   2  12  104.94    7.38
   2  -2 -12  123.38    6.94
   2   2 -12  113.86    4.39
   2  -2 -12  115.46    7.66
  -2  -2  12  121.65    8.59
   2   2 -12  106.95    7.63
   2   2 -12  110.82    6.12
   2   2 -12  122.45    8.29
  -2   2  12  111.10    6.31
   2   2 -12  122.72    7.84
  -2   2  12  116.60    8.50
  -2  -2  11   38.81    4.16
  -2  -2  11   41.02    4.92
  -2   2  11   35.59    3.58
  -2   2  11   34.41    1.66
  -2   2  11   35.10    4.60
  -2   2  11   43.63    5.08
  -2   2  11   43.01    1.81
   2   2 -11   38.67    1.85
  -2   2  11   40.85    1.77
  -2  -2  11   35.94    1.67
  -2   2  11   38.01    1.74
  -2  -2  11   37.44    1.70
   2   2 -11   41.79    4.67
   2  -2 -11   34.84    4.26
   2  -2 -11   49.88    4.27
   2   2 -11   41.61    2.52
  -2   2  11   38.48    4.97
   2   2 -11   40.77    4.77
  -2  -2  11   46.44    5.42
   2   2 -11   39.25    4.34
   2   2 -11   45.34    3.96
   2   2 -10    4.06    0.95
   2   2 -10    3.35    1.55
  -2   2  10    7.63    2.32
  -2   2  10    5.91    2.31
  -2  -2  10    7.27    2.27
  -2  -2  10    3.10    1.63
  -2   2  10    3.84    1.01
  -2   2  10    4.40    2.54
  -2  -2  10    5.19    0.93
  -2   2  10    3.07    0.75
   2   2 -10    6.10    1.11
  -2   2  10    5.55    1.07
  -2  -2  10    3.91    0.87
  -2   2  10    3.84    0.84
   2  -2 -10    8.56    2.15
   2   2 -10    4.44    2.23
   2  -2 -10    3.41    1.87
   2   2 -10    3.85    1.05
   2   2 -10    3.12    2.16
  -2   2  10    5.95    3.45
  -2  -2  10    5.11    2.75
   2   2 -10    9.01    2.49
  -2   2   9   66.98    3.03
  -2   2   9   68.34    5.45
   2   2  -9   71.74    3.21
  -2  -2   9   62.94    5.08
  -2  -2   9   67.98    4.77
  -2   2   9   65.95    3.01
  -2  -2   9   65.01    2.95
  -2  -2   9   64.43    2.97
  -2   2   9   63.87    2.95
   2   2  -9   62.64    3.06
  -2   2   9   66.18    2.99
   2  -2  -9   65.01    4.91
   2   2  -9   71.55    5.30
   2   2  -9   62.88    3.01
  -2  -2   9   60.92    3.13
  -2  -2   9   70.68    4.29
   2  -2  -9   70.79    4.76
  -2   2   9   65.57    4.53
   2   2  -9   62.75    5.17
  -2  -2   9   59.41    5.63
   2   2  -9   61.29    4.30
   2   2  -9   60.51    4.87
  -2   2   9   57.69    5.49
   2   2  -8   29.14    3.07
   2   2  -8   35.75    2.40
   2   2  -8   38.86    3.51
  -2   2   8   32.46    3.15
  -2  -2   8   43.61    3.62
  -2  -2   8   37.62    3.77
  -2   2   8   39.51    4.09
   2  -2  -8   35.15    2.28
   2   2  -8   33.14    2.40
  -2   2   8   31.99    2.21
  -2   2   8   33.34    2.25
  -2   2   8   32.39    2.18
  -2  -2   8   33.59    2.29
  -2  -2   8   36.60    2.28
   2  -2  -8   30.83    3.33
  -2  -2   8   39.03    3.02
  -2  -2   8   34.34    2.22
   2  -2  -8   30.14    3.06
   2   2  -8   33.28    2.10
   2   2  -8   30.94    3.49
  -2  -2   8   35.45    4.28
   2   2  -8   36.20    3.67
   2   2  -8   37.52    3.90
  -2   2   7   51.59    3.75
   2   2  -7   41.45    3.36
  -2  -2   7   47.27    3.99
   2  -2  -7   58.12    2.96
  -2  -2   7   47.95    3.55
   2   2  -7   48.44    2.85
   2   2  -7   47.40    2.82
  -2   2   7   53.88    2.88
  -2  -2   7   49.92    2.81
  -2   2   7   52.23    2.87
  -2   2   7   44.28    2.73
  -2  -2   7   47.54    2.99
   2   2  -7   52.54    2.57
   2   2  -7   49.33    4.16
   2  -2  -7   50.99    3.81
  -2   2   7   48.65    3.62
  -2  -2   7   50.03    2.63
   2  -2  -7   54.37    3.97
   2   2  -7   53.65    3.80
  -2  -2   7   48.49    4.66
   2   2  -7   44.16    3.95
   2   2  -7   51.18    4.42
   2   2  -6    1.98    1.57
  -2  -2   6    4.85    1.33
   2   2  -6    1.90    1.30
   2   2  -6    2.07    1.08
  -2   2   6    1.66    1.68
  -2  -2   6    2.68    1.73
  -2   2   6    2.36    1.24
  -2   2   6    1.95    0.97
   2  -2  -6    1.27    1.19
   2   2  -6    1.37    1.14
  -2   2   6    3.14    1.27
  -2  -2   6    1.92    0.94
  -2  -2   6    0.93    0.81
   2   2  -6    3.32    1.94
   2   2  -6    2.01    0.83
   2  -2  -6    4.59    1.60
   2  -2  -6   -0.63    1.72
  -2   2   6    3.68    1.40
  -2  -2   6    1.48    1.27
  -2  -2   6    2.85    0.89
  -2  -2   6    3.54    1.70
   2   2  -6    2.00    1.65
   2   2  -6    1.66    1.45
  -2  -2   6    3.72    2.59
   2   2  -6    0.28    1.58
   2   2  -6    3.81    2.60
  -2   2   5    4.73    1.57
  -2  -2   5    7.27    1.37
   2   2  -5    7.90    1.41
   2   2  -5    6.55    1.57
   2   2  -5    6.73    1.23
  -2  -2   5    6.76    1.59
  -2  -2   5    4.52    1.10
  -2   2   5    5.84    1.23
  -2   2   5    8.13    1.37
   2  -2  -5    6.31    1.26
  -2   2   5    4.65    1.15
  -2  -2   5    5.04    1.48
  -2  -2   5    5.54    0.90
   2  -2  -5    7.17    1.41
   2  -2  -5    8.43    1.80
   2   2  -5    5.32    0.95
  -2   2   5    6.17    1.27
   2   2  -5    4.53    1.73
   2   2  -5    6.38    1.94
   2   2  -5    4.96    1.52
   2   2  -5    5.45    1.72
  -2  -2   5    8.09    2.24
  -2  -2   5    7.57    1.67
  -2  -2   4  852.24   16.42
   2   2  -4  862.54   16.20
   2   2  -4  859.30   15.49
  -2   2   4  854.93   17.10
   2  -2  -4  862.78   16.21
  -2  -2   4  849.54   16.16
   2   2  -4  869.14   16.51
  -2   2   4  832.10   16.09
  -2  -2   4  866.03   16.25
  -2   2   4  874.48   16.29
  -2   2   4  858.43   16.30
   2  -2  -4  839.95   15.79
  -2  -2   4  868.29   15.20
  -2  -2   4  839.23   17.94
  -2   2   4  872.43   15.91
   2  -2  -4  855.99   17.40
  -2   2   4  876.88   17.47
  -2  -2   4  850.08   17.03
   2   2  -4  893.67   17.45
   2   2  -4  829.59   17.22
   2   2  -4  858.74   17.95
  -2  -2   4  840.86   17.27
  -2  -2   4  853.79   17.24
   2   2  -4  852.88   17.15
  -2   2   3  429.27   10.15
  -2  -2   3  433.45    8.99
   2   2  -3  441.66    9.01
   2   2  -3  426.15    9.69
  -2  -2   3  431.66    9.71
  -2  -2   3  418.96    9.74
  -2   2   3  420.33    9.74
   2   2  -3  424.01    9.70
  -2   2   3  421.23    9.69
  -2   2   3  435.45    9.69
   2  -2  -3  425.08    9.69
   2  -2  -3  420.86    8.51
  -2   2   3  429.81    8.52
   2  -2  -3  436.97   10.31
  -2  -2   3  431.63   10.50
  -2  -2   3  419.67    8.76
  -2   2   3  423.57   10.24
   2   2  -3  420.54   10.18
   2   2  -3  437.06   10.50
  -2  -2   3  425.81   10.01
   2   2  -3  410.79    9.95
   2   2  -3  406.43    9.96
  -2  -2   3  415.64    9.95
  -2   2   2 1205.22   21.34
   2   2  -2 1195.99   21.07
   2   2  -2 1174.48   18.85
  -2  -2   2 1233.73   18.89
  -2  -2   2 1170.80   20.98
   2   2  -2 1186.23   21.06
  -2  -2   2 1189.71   21.04
   2  -2  -2 1180.48   21.00
  -2   2   2 1159.39   20.99
  -2   2   2 1171.97   20.97
  -2   2   2 1188.96   21.00
  -2  -2   2 1181.34   21.05
   2  -2  -2 1190.51   21.27
  -2   2   2 1181.07   18.56
   2   2  -2 1190.01   21.08
  -2   2   2 1179.07   21.21
   2   2  -2 1181.40   20.77
   2   2  -2 1198.88   21.36
   2   2  -2 1184.00   20.97
  -2  -2   2 1177.96   20.91
  -2  -2   2 1220.41   20.92
  -2  -2   1 1513.24   25.61
   2   2  -1 1512.55   25.59
   2   2  -1 1486.17   25.61
  -2   2   1 1487.01   25.61
   2  -2  -1 1492.04   25.57
  -2  -2   1 1540.32   25.73
  -2   2   1 1516.89   25.74
  -2   2   1 1524.74   25.59
   2  -2  -1 1498.12   25.24
   2   2  -1 1522.76   24.81
  -2  -2   1 1524.84   24.78
  -2   2   1 1502.80   25.24
  -2  -2   1 1501.21   25.04
   2  -2  -1 1549.55   23.77
   2   2  -1 1470.16   25.09
   2   2   0   11.48    1.78
  -2  -2   0   10.28    1.91
  -2  -2   0   11.73    1.72
  -2   2   0    8.19    1.60
   2  -2   0   12.23    1.96
  -2   2   0   11.05    1.94
  -2   2   0    7.71    1.63
   2   2   0   10.86    1.97
   2   2   0   10.03    1.36
  -2   2   0    9.39    1.32
   2  -2   0    9.99    1.44
  -2  -2   0   11.63    1.50
  -2  -2   0    9.68    1.20
   2   2   0    6.39    1.44
  -2  -2   0    8.88    1.34
   2  -2   0   11.22    1.03
   2  -2   0   10.47    1.30
  -2   2   0   10.34    1.28
  -2  -2  -1  523.60   11.28
   2   2   1  536.44   11.32
   2   2   1  529.01    9.59
  -2   2  -1  553.57   11.45
  -2   2  -1  535.81   11.29
  -2  -2  -1  533.07   11.38
   2  -2   1  527.44   11.29
   2   2   1  538.25   11.34
  -2   2  -1  536.05   11.38
   2   2   1  539.86   11.56
  -2  -2  -1  533.21   11.08
   2  -2   1  527.07   10.03
  -2   2  -1  509.96   11.29
   2   2   1  542.96   11.10
  -2   2  -1  518.76   10.07
  -2  -2  -1  531.06   10.99
   2   2   1  546.41   11.14
   2  -2   1  525.49    9.06
  -2   2  -1  530.74    9.07
  -2   2  -1  538.85   10.94
   2   2   2  483.88   10.47
   2  -2   2  462.08   10.40
   2   2   2  481.11    9.90
  -2  -2  -2  479.88   10.45
  -2   2  -2  470.83   10.49
  -2   2  -2  493.45   10.57
   2   2   2  472.36   10.50
  -2  -2  -2  489.90   10.61
  -2   2  -2  483.33   10.51
  -2  -2  -2  484.36   11.13
  -2   2  -2  464.31    9.99
   2   2   2  476.96   10.99
  -2   2  -2  479.84   10.91
  -2  -2  -2  487.99   11.04
  -2   2  -2  481.31    8.90
   2  -2   2  463.80    8.77
   2  -2   2  483.32   11.05
   2   2   2  497.90   11.07
  -2   2  -2  478.36    8.56
   2  -2   2  477.85    8.65
  -2  -2  -2  509.58   10.72
  -2   2  -2  478.27   10.98
   2   2   3   -0.41    0.96
  -2   2  -3   -1.86    1.42
  -2  -2  -3    0.29    1.01
   2   2   3   -1.49    1.90
   2   2   3    0.57    1.17
  -2   2  -3    1.75    1.40
  -2   2  -3    1.59    1.02
  -2   2  -3   -0.08    0.93
  -2   2  -3    0.31    0.85
  -2  -2  -3   -1.00    1.05
   2  -2   3    2.27    1.16
   2  -2   3   -0.96    1.60
  -2  -2  -3   -0.23    1.43
   2  -2   3    0.65    0.46
  -2   2  -3    0.96    0.94
  -2  -2  -3    0.81    1.37
  -2   2  -3    0.69    0.48
   2   2   3   -0.42    1.09
  -2   2  -3    0.27    0.71
   2  -2   3    1.54    0.76
  -2   2  -3    0.19    1.24
  -2  -2  -4   31.56    2.32
   2   2   4   31.91    2.79
   2  -2   4   34.68    2.37
  -2   2  -4   36.34    3.09
  -2   2  -4   31.29    2.94
   2   2   4   30.29    3.39
   2   2   4   34.49    2.36
  -2   2  -4   34.20    2.37
  -2   2  -4   36.25    2.48
  -2   2  -4   29.53    2.20
  -2  -2  -4   35.00    2.42
  -2   2  -4   37.16    3.03
  -2   2  -4   34.80    2.65
  -2   2  -4   37.02    2.98
   2   2   4   36.38    3.05
  -2  -2  -4   39.17    3.27
  -2  -2  -4   35.01    3.13
  -2   2  -4   31.46    2.08
   2  -2   4   32.76    2.98
  -2   2  -5 1037.67   21.87
   2   2   5 1040.93   22.28
   2  -2   5 1025.25   18.64
   2   2   5 1008.72   21.31
  -2   2  -5 1076.21   22.50
   2   2   5 1038.14   18.72
   2  -2   5 1063.35   22.44
   2   2   5 1026.28   18.77
  -2   2  -5 1050.56   18.86
  -2  -2  -5 1026.59   18.84
  -2   2  -5 1034.42   18.88
  -2   2  -5 1030.47   18.84
   2   2   5 1059.11   22.06
  -2  -2  -5 1024.81   22.02
  -2   2  -5 1040.65   21.38
   2  -2   5 1054.39   21.54
  -2   2  -5 1031.16   20.29
  -2  -2  -5 1054.91   21.69
  -2   2  -5 1046.75   19.20
  -2   2  -5 1053.10   21.51
   2   2   6  799.71   18.67
   2   2   6  794.56   19.19
   2  -2   6  751.91   19.05
   2   2   6  781.14   14.33
   2  -2   6  796.54   14.90
   2   2   6  796.02   14.97
  -2   2  -6  776.66   15.02
  -2   2  -6  786.74   15.00
   2   2   6  792.56   15.04
  -2   2  -6  761.81   14.95
  -2  -2  -6  777.75   15.00
  -2  -2  -6  832.02   18.73
  -2   2  -6  803.77   17.39
  -2  -2  -6  753.18   18.67
  -2   2  -6  787.79   18.41
   2  -2   6  782.94   18.31
  -2   2  -6  782.32   18.27
  -2   2  -6  779.69   16.27
  -2   2  -6  785.71   14.10
   2   2   6  780.19   17.02
   2   2   7  102.19    6.22
   2  -2   7  102.15    6.32
   2  -2   7   97.11    6.31
   2   2   7  102.08    3.70
   2   2   7  107.13    6.57
   2   2   7  108.76    3.95
  -2   2  -7  104.52    3.93
  -2   2  -7  101.96    3.93
  -2   2  -7  103.29    3.90
  -2  -2  -7  109.48    4.03
  -2  -2  -7  107.56    4.02
   2   2   7  107.61    3.97
  -2  -2  -7   98.58    6.12
  -2   2  -7  101.43    5.43
   2  -2   7  109.52    6.11
  -2  -2  -7   98.52    5.92
  -2   2  -7  109.57    6.28
  -2   2  -7  103.37    6.01
  -2   2  -7  102.84    5.05
   2   2   7   98.43    5.43
  -2   2  -7  111.09    3.65
   2  -2   8  990.40   24.66
   2   2   8 1012.34   24.39
   2   2   8 1016.90   17.65
   2  -2   8 1012.04   24.02
   2   2   8  998.96   24.01
  -2   2  -8 1019.04   17.80
  -2   2  -8 1005.95   17.81
  -2   2  -8  987.29   17.62
  -2  -2  -8  999.95   17.75
  -2  -2  -8  999.79   17.78
  -2   2  -8 1000.66   17.68
   2   2   8 1011.15   17.67
  -2  -2  -8 1000.32   24.10
  -2  -2  -8 1014.08   23.84
  -2   2  -8  977.94   22.10
  -2   2  -8  993.31   23.68
   2  -2   8 1019.18   23.66
  -2   2  -8 1005.03   17.16
   2   2   8  999.33   17.62
  -2   2  -8 1015.05   21.47
   2   2   8 1006.24   22.13
  -2   2  -9  126.93    3.85
   2  -2   9  129.44    8.12
   2  -2   9  120.24    7.44
   2   2   9  120.61    7.65
   2   2   9  123.82    3.70
   2   2   9  123.39    7.50
   2   2   9  121.89    3.70
  -2  -2  -9  121.65    3.76
  -2   2  -9  119.21    3.69
  -2   2  -9  118.54    3.79
  -2  -2  -9  119.81    3.78
  -2   2  -9  121.17    6.70
  -2  -2  -9  132.89    7.76
  -2  -2  -9  120.11    7.57
  -2   2  -9  120.68    7.40
   2  -2   9  126.65    7.46
  -2   2  -9  121.91    6.34
   2   2   9  127.58    4.15
   2   2   9  123.36    6.78
  -2   2  -9  117.69    3.61
   2   2  10   67.75    6.10
  -2   2 -10   65.87    2.35
   2  -2  10   59.54    5.66
   2  -2  10   65.24    6.19
   2   2  10   69.55    6.38
  -2   2 -10   74.13    5.54
  -2  -2 -10   67.19    5.94
   2  -2  10   64.16    5.72
  -2   2 -10   65.75    5.85
  -2  -2 -10   64.92    5.85
   2   2  10   63.06    2.77
  -2   2 -10   64.89    4.95
   2   2  10   60.70    5.28
   2  -2  11  305.78   13.35
   2   2  11  303.88   13.51
   2  -2  11  314.25   14.06
   2   2  11  330.66   13.99
  -2   2 -11  305.76   12.12
   2  -2  11  307.57   12.96
  -2  -2 -11  318.17   13.43
  -2  -2 -11  320.63   11.20
  -2   2 -11  309.20   13.40
   2   2  11  309.39    6.50
   2   2  11  305.60   12.19
  -2   2 -11  299.21   11.48
   2  -2  12   16.19    3.91
   2  -2  12   19.55    4.23
   2   2  12   17.89    3.85
   2   2  12   26.19    4.73
  -2   2 -12   17.95    3.36
  -2  -2 -12   20.39    3.99
  -2   2 -12   30.56    4.69
  -2  -2 -12   19.32    3.01
  -2   2 -12   21.93    3.57
   2  -2  12   20.59    4.16
   2   2  12   18.95    3.94
   2  -2  13   75.43    7.66
   2   2  13   65.28    6.91
   2  -2  13   64.63    6.71
   2   2  13   69.17    7.27
   2  -2  13   77.31    7.19
  -2  -2 -13   66.44    6.90
  -2   2 -13   75.99    7.37
  -2  -2 -13   54.67    4.68
   2   2  13   73.71    6.54
  -2   2 -13   74.88    6.06
   2   2  14   15.06    4.13
   2   2  14   13.72    4.07
   2  -2  14   16.21    3.91
  -2  -2 -14   13.86    3.62
  -2   2 -14   14.69    4.21
  -2  -2 -14   16.02    2.74
   2   2  14   11.23    3.56
  -2   2 -14   10.58    2.93
   2  -2  14   14.95    3.83
   2   2  15   21.46    4.63
   2   2  15   24.64    4.96
   2  -2  15   17.41    4.88
  -2   2 -15   24.89    4.85
  -2  -2 -15   23.05    4.44
   2  -2  15   23.60    5.05
  -2   2 -15   26.57    4.37
   2   2  15   29.52    4.79
   2   2  16  204.99   13.80
   2   2  16  201.77   13.19
   2  -2  16  190.38   13.52
  -2  -2 -16  196.54   13.02
  -2   2 -16  229.17   14.12
   2  -2  16  212.82   13.13
   2   2  16  209.29   12.48
  -2   2 -16  192.62   11.29
   2   2  17    2.70    3.39
   2  -2  17   10.30    4.71
   2   2  17    3.45    3.55
  -2   2 -17    3.01    3.07
  -2  -2 -17    6.80    3.70
   2  -2  17    8.40    4.54
  -2  -2 -17    9.49    4.15
  -2  -2 -18   92.13    9.29
   2   3 -19   23.38    4.80
  -2   3  19   21.71    6.08
  -2  -3  19   33.47    6.90
  -2   3  18  134.74   11.61
  -2  -3  18  125.50   11.20
  -2   3  18  119.08   10.31
  -2  -3  18  128.85   11.49
   2   3 -18  160.65   12.13
   2  -3 -18  138.57   11.05
   2   3 -18  150.40   11.10
   2  -3 -18  148.71   11.83
   2   3 -18  129.61   11.57
  -2   3  18  133.51   11.33
  -2   3  17   10.96    4.44
  -2   3  17   17.04    4.58
  -2  -3  17   19.12    5.03
   2  -3 -17   11.51    4.12
   2   3 -17   11.91    4.04
  -2  -3  17   18.96    5.21
   2   3 -17   17.76    5.11
  -2   3  17   11.77    4.33
   2   3 -17   11.38    3.93
  -2  -3  16    2.01    2.98
  -2   3  16    6.94    3.41
  -2   3  16    8.13    3.81
   2   3 -16    2.57    3.07
   2  -3 -16    7.33    2.57
   2  -3 -16    6.05    2.73
   2   3 -16    2.07    3.55
  -2   3  16    3.81    3.50
   2   3 -16    4.61    2.84
  -2  -3  16    3.59    3.55
  -2   3  15   -0.10    3.18
  -2   3  15    0.12    2.87
  -2  -3  15   -5.34    3.25
   2  -3 -15   -5.57    3.26
   2   3 -15   -0.16    2.79
   2  -3 -15    1.53    2.31
  -2  -3  15    4.06    4.01
   2   3 -15    5.93    3.00
   2   3 -15    3.21    2.95
  -2   3  15   10.04    4.87
  -2  -3  14   49.58    6.21
  -2   3  14   48.71    4.66
  -2   3  14   53.79    6.36
  -2   3  14   56.58    6.73
   2  -3 -14   50.23    5.85
   2   3 -14   45.77    5.86
   2  -3 -14   45.70    4.86
   2   3 -14   50.80    5.63
  -2  -3  14   61.34    7.15
  -2   3  14   56.07    6.66
   2   3 -14   61.35    7.05
  -2  -3  13    1.20    2.44
  -2   3  13   -2.98    3.35
  -2   3  13    4.18    3.37
  -2   3  13    0.41    2.25
   2   3 -13    0.47    2.40
   2  -3 -13   -2.45    2.42
   2  -3 -13   -0.31    1.94
  -2   3  13    1.37    3.40
   2   3 -13   -2.09    2.75
  -2  -3  13    5.09    2.99
   2   3 -13    2.52    2.94
  -2   3  12   34.75    2.13
  -2   3  12   38.66    4.01
  -2   3  12   35.25    4.97
  -2   3  12   31.48    4.88
  -2  -3  12   28.17    4.48
  -2  -3  12   34.98    2.10
  -2   3  12   34.82    2.17
   2   3 -12   32.93    2.24
   2  -3 -12   32.92    4.01
   2   3 -12   29.92    4.54
   2  -3 -12   34.07    4.50
  -2   3  12   25.11    5.00
   2   3 -12   28.86    4.76
   2   3 -12   32.85    4.44
  -2  -3  12   39.54    5.70
  -2   3  11    2.32    1.93
  -2   3  11    0.74    2.71
   2   3 -11    0.79    1.93
  -2  -3  11    2.90    2.21
   2   3 -11    1.12    1.05
  -2   3  11   -2.56    2.93
  -2  -3  11    1.70    0.93
   2   3 -11    1.19    1.14
  -2   3  11    2.40    1.07
  -2  -3  11    0.35    0.86
  -2   3  11    0.94    0.90
   2  -3 -11    4.32    2.27
   2   3 -11    1.13    1.96
   2  -3 -11   -0.81    1.94
  -2   3  11    5.88    3.78
  -2  -3  11    2.41    3.19
   2   3 -11    1.02    1.92
   2   3 -11    0.88    2.19
  -2   3  10  520.76   16.68
   2   3 -10  535.62   11.94
   2  -3 -10  522.17   11.66
  -2  -3  10  525.08   16.66
  -2   3  10  518.57   11.67
  -2   3  10  516.72   11.83
  -2   3  10  508.79   11.77
  -2  -3  10  524.13   11.81
  -2  -3  10  518.61   11.75
   2   3 -10  529.77   11.93
  -2  -3  10  507.72   13.27
  -2  -3  10  524.68   10.72
  -2  -3  10  552.25   17.87
   2   3 -10  529.72   16.55
   2  -3 -10  526.20   15.69
   2  -3 -10  554.64   15.99
  -2   3  10  517.03   14.56
   2   3 -10  531.78   16.26
   2   3 -10  521.20   14.59
   2   3 -10  529.67   17.09
   2   3  -9  392.14    9.92
  -2  -3   9  396.76   13.49
  -2   3   9  380.04   13.38
  -2   3   9  392.80   12.06
   2  -3  -9  396.76    9.91
  -2   3   9  396.70   10.04
  -2   3   9  387.08    9.88
  -2  -3   9  390.20    9.88
  -2  -3   9  396.79    9.92
  -2   3   9  402.50   10.11
   2   3  -9  403.72   10.09
   2   3  -9  406.18   13.52
  -2  -3   9  399.74   10.59
   2  -3  -9  394.40   12.51
   2  -3  -9  397.16   12.74
  -2  -3   9  397.60    8.76
  -2  -3   9  430.04   14.87
   2   3  -9  388.46   13.04
   2   3  -9  397.07   12.04
   2   3  -9  365.24   13.43
   2   3  -8  202.21    7.88
  -2   3   8  197.61    7.87
  -2  -3   8  193.34    8.52
   2   3  -8  196.37    6.54
   2  -3  -8  187.24    6.44
  -2   3   8  194.08    6.59
  -2   3   8  195.85    6.57
  -2  -3   8  198.23    6.57
  -2   3   8  196.89    6.53
  -2  -3   8  202.34    6.59
  -2  -3   8  198.51    6.44
   2  -3  -8  195.21    8.25
  -2  -3   8  210.20    9.67
   2   3  -8  199.74    8.71
  -2  -3   8  188.73    5.43
   2  -3  -8  192.76    7.85
   2   3  -8  195.62    7.84
   2   3  -8  182.57    8.18
   2   3  -8  203.98    9.14
  -2   3   7    8.10    2.21
   2   3  -7   11.64    2.15
   2   3  -7   10.96    1.88
  -2  -3   7   11.12    2.40
   2   3  -7    9.59    1.91
  -2   3   7    8.90    1.60
  -2  -3   7    8.80    1.57
  -2   3   7   11.35    1.76
  -2  -3   7    8.76    1.69
   2  -3  -7    9.34    1.67
  -2   3   7    9.45    1.56
  -2  -3   7    9.91    1.28
  -2  -3   7    8.46    1.24
   2  -3  -7    8.04    1.86
   2  -3  -7    9.77    2.50
   2   3  -7    8.50    2.21
  -2  -3   7    9.78    2.81
   2   3  -7    6.59    1.98
   2   3  -7   14.13    3.00
   2   3  -6  665.51   15.56
  -2   3   6  631.53   15.29
   2   3  -6  649.12   14.49
   2   3  -6  661.05   14.26
  -2  -3   6  653.56   15.43
  -2   3   6  644.54   14.32
  -2  -3   6  651.03   14.18
  -2  -3   6  638.04   14.21
  -2   3   6  646.95   14.05
   2   3  -6  631.38   14.13
   2  -3  -6  636.69   14.13
  -2   3   6  636.18   14.14
  -2  -3   6  652.89   12.45
  -2  -3   6  670.65   15.80
   2  -3  -6  643.17   14.41
  -2   3   6  650.93   14.41
  -2  -3   6  654.76   17.01
   2  -3  -6  632.54   15.91
  -2  -3   6  642.23   12.17
   2   3  -6  643.19   15.67
  -2  -3   6  643.88   15.81
   2   3  -6  673.02   15.52
   2   3  -6  664.84   17.07
   2   3  -6  637.91   16.31
  -2   3   5    2.70    1.80
   2   3  -5    0.64    1.16
  -2  -3   5   -0.11    1.26
   2   3  -5    0.90    1.13
   2   3  -5    1.69    1.13
   2   3  -5    0.85    1.37
  -2  -3   5    1.88    1.21
  -2   3   5    1.66    1.47
  -2   3   5    0.80    1.13
   2  -3  -5    0.68    1.31
   2  -3  -5    1.88    0.87
  -2  -3   5    1.03    1.16
  -2  -3   5    0.59    0.51
   2  -3  -5    0.60    1.02
  -2  -3   5    1.63    0.90
   2  -3  -5    0.95    1.51
  -2   3   5    5.08    1.26
   2   3  -5    0.32    1.64
  -2  -3   5    2.55    1.67
   2   3  -5    4.32    1.90
  -2  -3   5   -0.34    1.49
   2   3  -5    2.34    1.65
   2   3  -5    0.23    2.14
  -2  -3   5    0.65    2.07
   2   3  -4  143.11    5.16
  -2  -3   4  143.69    5.18
   2   3  -4  148.94    5.60
  -2   3   4  147.69    6.06
   2  -3  -4  149.37    5.68
  -2  -3   4  144.13    5.58
   2   3  -4  137.05    5.49
  -2   3   4  150.17    5.66
  -2   3   4  141.61    5.60
   2  -3  -4  141.14    3.51
   2  -3  -4  150.78    6.23
  -2  -3   4  143.37    5.58
  -2  -3   4  138.72    6.40
   2  -3  -4  144.19    4.60
  -2   3   4  139.68    4.52
  -2  -3   4  157.06    6.02
   2   3  -4  144.03    5.79
   2   3  -4  155.72    6.49
  -2  -3   4  144.59    6.00
   2   3  -4  148.04    6.20
   2   3  -4  149.22    6.06
   2   3  -3  112.70    3.97
   2   3  -3  122.22    5.00
  -2  -3   3  119.26    4.08
   2  -3  -3  115.63    4.91
   2  -3  -3  110.30    4.87
   2   3  -3  101.75    4.68
  -2   3   3  112.39    4.85
  -2   3   3  113.68    4.95
  -2  -3   3  110.18    4.84
   2   3  -3  116.96    5.25
  -2  -3   3  109.00    5.20
  -2   3   3  113.82    3.35
   2  -3  -3  105.15    5.05
   2  -3  -3  108.96    3.28
  -2  -3   3  115.69    4.88
   2   3  -3  109.26    4.85
  -2  -3   3  123.95    5.24
   2   3  -3  112.49    5.15
   2   3  -2   26.43    1.57
   2   3  -2   22.52    2.22
  -2  -3   2   26.73    2.51
  -2   3   2   24.55    2.53
   2  -3  -2   30.90    2.64
   2   3  -2   24.79    2.41
  -2   3   2   25.80    2.41
  -2  -3   2   26.08    2.40
   2  -3  -2   22.56    2.44
  -2  -3   2   26.78    1.22
   2  -3  -2   24.87    2.41
  -2  -3   2   26.70    2.52
   2   3  -2   25.81    2.37
   2   3  -2   21.82    2.13
  -2  -3   2   24.90    2.25
  -2  -3   2   26.83    2.44
   2   3  -1  277.86    8.09
  -2  -3   1  267.55    8.02
   2   3  -1  269.71    8.09
  -2  -3   1  279.22    8.15
  -2   3   1  281.22    8.17
   2  -3  -1  267.18    8.03
   2  -3  -1  275.57    8.10
  -2   3   1  280.87    8.24
  -2  -3   1  271.61    5.96
   2   3  -1  274.27    7.60
   2  -3  -1  266.40    7.60
  -2  -3   1  262.74    7.52
  -2  -3   1  281.91    7.69
   2   3  -1  281.15    7.70
   2  -3  -1  281.84    7.02
   2   3   0    5.03    1.53
  -2  -3   0    4.42    1.54
  -2   3   0    4.54    1.36
  -2  -3   0    4.56    1.30
   2  -3   0    2.10    1.38
   2  -3   0    4.90    1.62
   2   3   0    1.83    1.47
  -2   3   0    3.67    1.52
   2   3   0    2.93    0.96
   2  -3   0    4.46    1.32
   2   3   0    4.60    1.24
  -2  -3   0    3.27    0.95
   2  -3   0    4.47    1.15
  -2   3   0    1.83    1.07
   2  -3   0    3.24    0.84
  -2  -3   0    3.37    0.97
   2   3   0    0.30    1.30
   2   3   1  246.14    7.59
  -2  -3  -1  239.89    7.51
   2   3   1  253.10    7.74
   2  -3   1  256.91    7.73
   2  -3   1  235.77    7.46
  -2   3  -1  241.86    7.62
  -2  -3  -1  253.17    7.69
  -2   3  -1  265.00    7.83
  -2  -3  -1  239.77    6.86
  -2   3  -1  251.64    7.76
   2   3   1  253.55    6.95
  -2   3  -1  246.02    5.57
   2  -3   1  247.17    6.48
   2  -3   1  253.27    5.96
  -2  -3  -1  246.27    7.38
  -2   3  -1  256.27    7.18
  -2   3  -1  252.74    6.01
   2   3   1  248.84    7.40
   2  -3   1  260.40    7.22
   2   3   2 1849.60   31.49
  -2  -3  -2 1828.01   31.54
   2  -3   2 1782.74   31.41
  -2   3  -2 1849.33   31.63
  -2   3  -2 1821.99   31.64
   2   3   2 1808.40   31.51
   2  -3   2 1834.62   31.58
   2   3   2 1874.53   31.49
  -2   3  -2 1803.93   32.15
  -2   3  -2 1784.44   29.51
   2  -3   2 1801.95   29.08
   2   3   2 1810.17   31.43
  -2  -3  -2 1825.69   31.40
   2  -3   2 1837.26   31.55
  -2   3  -2 1826.25   28.85
  -2  -3  -2 1865.29   31.56
   2  -3   2 1820.94   28.91
  -2   3  -2 1843.21   31.64
  -2   3  -3 1037.56   21.23
   2   3   3 1033.73   19.92
  -2  -3  -3 1044.54   20.06
   2   3   3 1001.48   19.99
   2  -3   3 1048.45   20.05
  -2   3  -3 1047.07   20.12
  -2   3  -3 1025.06   20.12
  -2   3  -3 1032.26   19.32
   2  -3   3 1021.87   17.06
   2   3   3 1057.54   20.82
  -2  -3  -3 1029.30   20.78
   2  -3   3 1034.02   21.23
  -2  -3  -3 1042.25   20.52
  -2   3  -3 1058.13   21.30
   2   3   3 1027.97   20.40
  -2  -3  -3 1060.36   20.44
   2  -3   3 1024.16   18.09
  -2   3  -3 1029.45   17.96
  -2   3  -3 1075.42   21.11
  -2   3  -4  895.57   19.50
   2   3   4  889.67   18.34
  -2   3  -4  933.89   20.02
   2   3   4  896.34   17.80
   2  -3   4  899.20   17.90
  -2   3  -4  902.67   17.98
  -2   3  -4  889.34   18.01
  -2  -3  -4  906.96   17.96
   2   3   4  893.15   17.95
  -2   3  -4  891.06   18.23
  -2  -3  -4  894.46   18.94
  -2   3  -4  877.43   17.11
  -2  -3  -4  887.06   19.41
   2  -3   4  895.55   14.18
  -2   3  -4  912.74   19.63
   2   3   4  908.79   19.46
   2  -3   4  859.11   19.42
  -2   3  -4  888.07   16.43
  -2   3  -4  882.69   19.66
   2  -3   4  863.78   16.63
   2   3   5   86.24    4.22
   2   3   5   92.39    5.01
   2  -3   5   87.54    4.31
   2   3   5   94.74    6.39
  -2   3  -5   83.48    4.22
   2   3   5   86.29    4.30
  -2  -3  -5   94.37    4.43
  -2  -3  -5   81.66    4.20
  -2   3  -5   84.61    4.26
  -2   3  -5   92.79    4.41
  -2   3  -5   89.71    4.28
  -2   3  -5   85.99    5.24
   2  -3   5   79.53    5.20
  -2   3  -5   90.04    4.92
  -2  -3  -5   96.77    5.37
  -2  -3  -5   87.24    5.35
  -2   3  -5   79.60    5.30
  -2   3  -5   86.24    3.89
   2  -3   5   91.68    4.16
   2  -3   6   47.31    3.11
   2   3   6   46.37    4.59
   2   3   6   44.08    3.80
   2   3   6   47.45    3.06
  -2   3  -6   47.18    3.17
  -2   3  -6   51.14    3.21
  -2   3  -6   46.61    3.05
  -2  -3  -6   46.59    3.11
  -2  -3  -6   44.02    3.02
  -2  -3  -6   48.33    4.00
  -2   3  -6   45.64    3.87
  -2   3  -6   44.87    3.22
   2  -3   6   49.33    4.40
  -2  -3  -6   52.04    4.48
  -2   3  -6   52.10    4.45
  -2   3  -6   45.77    4.55
  -2   3  -6   44.79    3.08
   2   3   7   62.09    5.59
   2  -3   7   53.79    3.27
   2   3   7   60.61    4.80
   2   3   7   62.77    3.50
   2  -3   7   60.21    5.11
  -2   3  -7   58.72    3.45
  -2   3  -7   60.71    3.48
  -2  -3  -7   59.39    3.49
  -2  -3  -7   59.33    3.51
   2   3   7   59.09    3.47
  -2   3  -7   60.54    3.45
  -2  -3  -7   62.14    5.01
  -2   3  -7   57.54    3.93
  -2   3  -7   58.52    4.63
   2  -3   7   54.72    4.78
  -2   3  -7   56.86    5.04
  -2   3  -7   59.56    3.80
  -2   3  -7   59.23    3.24
   2   3   8  233.98   10.50
   2  -3   8  208.11   10.04
   2  -3   8  217.30    6.77
   2   3   8  223.55    6.83
   2   3   8  212.10    9.63
   2   3   8  220.78    6.76
  -2  -3  -8  207.29    6.78
   2   3   8  229.57    6.94
  -2  -3  -8  220.45    6.97
  -2   3  -8  217.72    6.85
  -2   3  -8  229.13    6.97
  -2   3  -8  224.25    6.97
  -2   3  -8  221.50    8.51
  -2   3  -8  222.24    9.56
  -2  -3  -8  224.25    9.61
   2  -3   8  221.36    9.92
  -2  -3  -8  231.61   10.28
  -2   3  -8  218.67    8.15
  -2   3  -8  224.30    6.67
   2   3   8  215.79    8.81
   2   3   9   86.96    3.89
   2   3   9   79.51    6.69
   2  -3   9   77.76    6.51
   2   3   9   81.21    4.03
   2  -3   9   87.68    3.87
   2   3   9   86.14    6.48
  -2  -3  -9   86.07    4.00
   2   3   9   87.24    3.96
  -2   3  -9   86.55    3.89
  -2   3  -9   78.12    3.82
  -2  -3  -9   87.98    4.01
  -2   3  -9   80.77    5.29
  -2   3  -9   84.45    6.25
  -2  -3  -9   81.28    6.05
   2  -3   9   93.30    6.74
  -2  -3  -9   76.57    6.16
  -2   3  -9   83.55    3.87
  -2   3  -9   91.50    5.45
   2   3   9   89.85    5.95
   2  -3  10  183.83   10.15
   2   3  10  182.88    9.93
  -2   3 -10  177.42    5.52
   2   3  10  189.81   10.27
   2   3  10  190.61    5.64
  -2   3 -10  188.10    5.76
  -2   3 -10  185.46    5.60
   2   3  10  179.95    5.54
  -2  -3 -10  181.77    5.58
  -2  -3 -10  175.94    5.54
   2  -3  10  174.63    9.62
  -2  -3 -10  192.68    9.85
  -2   3 -10  186.55    9.65
  -2   3 -10  182.59    8.49
   2   3  10  180.81    6.07
  -2   3 -10  165.43    7.98
   2   3  10  186.44    9.06
  -2   3 -10  184.04    5.78
  -2   3 -11   16.83    1.49
   2   3  11   20.50    3.96
   2   3  11   15.35    3.52
   2   3  11   18.83    2.06
   2  -3  11   16.10    3.69
  -2   3 -11   15.00    1.33
   2   3  11   16.50    1.35
  -2  -3 -11   17.24    1.41
  -2   3 -11   15.14    2.87
  -2  -3 -11   10.14    3.05
  -2   3 -11   12.97    3.28
   2  -3  11   21.72    4.32
  -2   3 -11   12.61    2.72
   2   3  11   15.43    3.51
   2   3  12    2.79    2.88
   2   3  12    0.07    2.48
   2  -3  12    0.52    2.41
  -2  -3 -12    4.43    2.45
  -2   3 -12    4.22    2.07
  -2   3 -12    5.01    2.57
  -2  -3 -12    3.27    2.02
  -2   3 -12    2.34    1.70
   2  -3  12    2.77    2.89
   2   3  12    3.91    2.80
   2   3  13    0.17    2.55
   2  -3  13   -0.91    2.99
   2   3  13   -3.43    3.18
  -2  -3 -13    0.21    2.54
  -2   3 -13    4.40    2.89
  -2  -3 -13    5.88    2.64
  -2   3 -13    2.43    3.14
   2  -3  13    2.02    3.16
   2   3  13    4.36    2.95
  -2   3 -13    4.08    2.03
   2   3  14   -1.11    2.87
   2  -3  14    0.80    2.73
   2   3  14    3.00    3.23
  -2  -3 -14    0.66    1.81
  -2  -3 -14   -1.73    2.64
  -2   3 -14    0.70    2.95
  -2   3 -14    2.76    2.66
   2  -3  14   -1.94    3.25
  -2   3 -14    4.47    2.49
   2   3  14   -1.74    3.03
   2  -3  15   10.37    3.98
   2   3  15    7.87    3.56
   2   3  15    8.24    3.80
  -2   3 -15   17.36    4.28
  -2  -3 -15   16.97    4.30
   2  -3  15   26.20    5.34
   2   3  15    5.37    2.99
  -2   3 -15   18.02    4.83
  -2   3 -15   21.03    3.93
   2  -3  16    3.31    3.39
   2   3  16   12.41    4.50
   2   3  16    6.70    3.75
  -2   3 -16    5.00    3.10
  -2  -3 -16   12.28    4.12
   2  -3  16    5.80    3.66
  -2   3 -16    4.66    4.09
   2   3  17    4.65    4.29
  -2  -3 -17    5.60    3.39
   2  -3  17    2.22    3.19
  -2  -3 -18   -5.86    3.97
   2   4 -19   -3.54    2.99
  -2   4  19   -2.51    4.24
  -2  -4  18   17.17    5.29
  -2   4  18   27.87    5.97
   2  -4 -18   20.19    4.60
  -2  -4  18    2.66    3.74
   2   4 -18   15.90    5.01
  -2   4  18   14.91    4.80
   2   4 -18   19.36    4.77
  -2  -4  17   -8.84    4.60
  -2   4  17   -0.15    3.32
  -2   4  17    1.58    3.25
   2  -4 -17    2.08    2.52
   2   4 -17    0.34    3.12
  -2   4  17    3.97    3.97
  -2  -4  17    5.98    4.25
   2   4 -17    2.06    2.83
  -2  -4  16    6.63    3.79
  -2   4  16   -0.83    3.31
  -2   4  16    4.09    3.08
   2  -4 -16    5.30    2.90
   2  -4 -16    0.30    2.52
  -2  -4  16    2.14    3.93
   2   4 -16    2.21    2.38
  -2   4  16   -0.31    3.96
   2   4 -16    0.67    3.13
  -2  -4  15   11.42    3.53
  -2   4  15   15.13    4.25
  -2   4  15    9.76    3.60
   2   4 -15   17.16    4.69
   2  -4 -15   10.91    3.54
   2  -4 -15   15.17    3.51
  -2   4  15    9.34    4.37
  -2  -4  15   12.96    4.61
   2   4 -15   20.04    4.09
   2   4 -15   15.82    4.47
  -2  -4  14  170.85   10.99
  -2   4  14  169.14   11.00
  -2   4  14  171.34   11.38
   2   4 -14  201.86   11.59
   2  -4 -14  183.70   10.54
  -2  -4  14  167.10   11.56
   2  -4 -14  182.63   10.07
  -2   4  14  180.47    8.98
  -2   4  14  170.28   11.20
   2   4 -14  178.21   11.43
   2   4 -14  183.51   10.61
  -2  -4  13  144.06    9.80
  -2   4  13  153.46   10.62
  -2   4  13  169.59   10.61
   2  -4 -13  161.75    9.54
   2  -4 -13  152.35    9.28
  -2  -4  13  146.81   10.41
   2   4 -13  164.73   10.14
   2   4 -13  158.53   10.55
  -2   4  13  147.35   10.16
   2   4 -13  156.45    9.42
  -2   4  13  166.03    8.53
   2  -4 -12  139.03    5.44
  -2   4  12  116.64    8.65
  -2   4  12  121.63    9.13
  -2  -4  12  138.69    9.06
  -2  -4  12  137.42    5.46
   2   4 -12  137.12    5.66
  -2   4  12  142.09    5.67
  -2  -4  12  138.53    9.89
   2   4 -12  137.25    8.90
   2  -4 -12  148.78    8.62
   2  -4 -12  143.39    8.61
   2   4 -12  134.06    9.30
  -2   4  12  135.21    7.52
  -2   4  12  139.94    9.86
   2   4 -12  141.18    8.65
  -2   4  11    4.22    3.12
   2   4 -11    0.26    1.31
  -2  -4  11    2.77    2.44
  -2   4  11    0.87    2.16
   2  -4 -11    0.34    1.20
  -2  -4  11   -0.64    1.14
  -2   4  11    1.03    1.20
  -2   4  11    0.35    1.07
  -2  -4  11    0.87    1.13
   2   4 -11    0.21    1.29
  -2  -4  11    0.78    1.12
   2  -4 -11   -1.84    2.36
   2   4 -11   -1.03    2.51
   2  -4 -11    0.42    1.94
   2   4 -11    1.20    2.28
   2   4 -11    5.66    3.00
  -2  -4  11    3.30    3.43
  -2   4  10   87.82    6.83
   2   4 -10   78.00    4.50
  -2  -4  10   72.03    5.85
   2  -4 -10   77.01    4.31
  -2   4  10   72.25    5.29
  -2   4  10   80.18    4.36
  -2   4  10   79.29    4.46
  -2   4  10   71.54    4.30
  -2  -4  10   78.80    4.39
  -2  -4  10   83.40    4.54
  -2  -4  10   77.92    2.94
  -2  -4  10   73.60    4.12
  -2  -4  10   91.08    7.38
   2  -4 -10   75.76    5.89
   2  -4 -10   71.94    5.39
   2  -4 -10   89.87    5.27
   2   4 -10   87.19    6.81
   2   4 -10   80.04    5.95
  -2  -4   9   99.26    6.50
  -2   4   9  108.35    6.38
   2   4  -9  105.67    5.20
   2  -4  -9   96.75    5.02
  -2  -4   9   99.05    5.07
  -2   4   9  109.95    5.33
  -2  -4   9  114.56    5.36
  -2   4   9  105.62    5.18
  -2   4   9  100.55    5.01
  -2  -4   9  100.16    4.39
  -2  -4   9  110.08    7.70
   2  -4  -9   94.40    6.47
  -2  -4   9  104.69    3.68
   2  -4  -9  111.07    6.25
   2  -4  -9   99.66    5.09
   2   4  -9   99.28    6.33
   2   4  -9  105.06    7.09
  -2   4   8  186.86    8.08
  -2  -4   8  176.58    8.32
   2   4  -8  187.87    7.11
   2  -4  -8  178.40    7.01
  -2   4   8  189.21    7.27
  -2   4   8  195.72    7.09
   2   4  -8  190.56    7.20
  -2  -4   8  185.93    7.15
  -2   4   8  183.80    7.14
  -2  -4   8  180.76    6.98
  -2  -4   8  195.25    5.73
   2  -4  -8  178.22    7.48
  -2  -4   8  187.56    5.35
  -2  -4   8  180.52    9.43
   2  -4  -8  180.01    6.50
   2  -4  -8  192.05    8.78
   2   4  -8  176.75    8.89
   2   4  -8  189.54    8.13
   2   4  -8  199.97    8.58
   2   4  -7   51.53    3.63
   2   4  -7   51.37    3.77
  -2   4   7   43.53    4.00
  -2  -4   7   55.42    4.33
  -2   4   7   46.73    3.49
  -2  -4   7   49.79    3.68
   2   4  -7   43.36    3.51
  -2   4   7   50.99    3.72
  -2  -4   7   49.22    3.60
   2  -4  -7   48.38    3.57
   2  -4  -7   50.70    3.04
   2  -4  -7   44.73    3.44
   2  -4  -7   42.31    4.08
  -2  -4   7   45.31    2.24
  -2  -4   7   45.57    2.52
   2   4  -7   45.58    4.03
   2   4  -7   39.49    3.66
  -2  -4   7   42.35    4.52
   2   4  -7   35.47    4.03
   2   4  -6   63.56    4.21
  -2   4   6   60.71    4.41
   2   4  -6   61.22    3.94
   2   4  -6   62.18    4.07
  -2  -4   6   56.05    4.08
   2  -4  -6   58.89    4.09
   2   4  -6   60.97    4.16
  -2  -4   6   66.14    4.19
  -2   4   6   63.56    4.19
  -2   4   6   52.28    3.92
  -2  -4   6   57.68    4.11
  -2  -4   6   67.54    5.33
  -2  -4   6   58.51    2.93
  -2  -4   6   63.76    2.18
   2  -4  -6   58.99    2.99
   2  -4  -6   65.50    3.75
   2  -4  -6   75.41    5.14
  -2  -4   6   62.90    4.34
   2   4  -6   61.28    4.89
   2   4  -6   70.75    4.70
   2   4  -6   66.30    4.60
  -2   4   5  707.18   16.86
  -2  -4   5  718.61   15.85
   2   4  -5  711.15   15.76
   2   4  -5  715.28   16.19
   2  -4  -5  695.62   16.21
  -2   4   5  698.09   16.31
  -2  -4   5  699.38   16.24
  -2   4   5  722.63   16.38
  -2  -4   5  712.47   16.32
   2  -4  -5  709.71   16.32
   2   4  -5  686.07   16.13
  -2  -4   5  715.51   16.17
   2  -4  -5  701.12   17.37
   2   4  -5  694.00   17.81
   2  -4  -5  683.00   14.19
  -2  -4   5  714.47   18.03
   2   4  -5  697.74   16.48
   2   4  -5  708.53   17.01
  -2  -4   5  717.48   17.42
  -2  -4   5  696.97   16.63
   2   4  -5  727.31   17.66
   2   4  -4   51.29    3.17
   2   4  -4   51.46    3.72
  -2   4   4   57.95    4.11
  -2  -4   4   48.44    3.78
   2  -4  -4   49.17    3.69
  -2  -4   4   49.91    3.66
  -2   4   4   48.88    3.62
   2  -4  -4   54.00    3.99
   2   4  -4   44.77    3.62
  -2  -4   4   47.76    3.35
  -2  -4   4   60.10    4.64
   2  -4  -4   56.89    4.33
   2  -4  -4   49.55    2.53
  -2  -4   4   51.33    3.73
   2   4  -4   45.11    4.06
  -2  -4   4   51.25    3.96
   2   4  -4   48.13    3.60
   2   4  -4   49.35    4.05
   2   4  -3    8.60    2.09
   2   4  -3    7.76    1.36
  -2  -4   3    7.14    1.74
   2   4  -3    8.43    2.18
   2  -4  -3    4.91    1.75
  -2  -4   3    9.38    2.03
   2  -4  -3    5.22    1.65
  -2   4   3    8.77    2.13
  -2   4   3    8.67    1.96
   2  -4  -3    4.78    1.97
  -2   4   3    7.78    1.08
   2  -4  -3    7.35    0.88
  -2  -4   3    5.35    2.12
   2   4  -3    7.92    2.47
  -2  -4   3    8.37    1.83
   2   4  -3    5.16    1.71
  -2  -4   3    7.37    1.86
   2   4  -3    7.76    2.17
   2   4  -2  633.94   14.70
   2   4  -2  584.45   11.69
   2  -4  -2  598.69   14.56
   2   4  -2  590.42   14.49
  -2   4   2  596.05   14.51
  -2  -4   2  601.63   14.58
   2  -4  -2  580.73   14.43
  -2   4   2  608.68   14.72
   2  -4  -2  574.73   14.23
   2   4  -2  606.25   14.50
  -2  -4   2  606.87   14.53
  -2  -4   2  607.39   10.32
  -2  -4   2  615.44   14.56
   2   4  -2  616.03   14.10
  -2  -4   2  620.14   14.07
   2   4  -1  719.49   16.24
  -2   4   1  741.90   16.52
  -2  -4   1  724.22   16.46
   2   4  -1  683.86   16.16
   2  -4  -1  718.43   16.38
   2  -4  -1  738.89   16.56
  -2   4   1  716.58   16.47
  -2  -4   1  688.47   12.93
   2   4  -1  696.99   12.93
   2   4  -1  711.41   15.72
   2  -4  -1  716.84   15.66
  -2  -4   1  723.83   15.87
   2  -4  -1  725.52   14.99
   2   4  -1  715.44   15.71
   2  -4  -1  739.14   14.81
  -2  -4   1  714.54   15.50
   2   4   0  376.36   10.57
  -2  -4   0  360.11   10.54
   2  -4   0  368.29   10.55
   2  -4   0  362.55   10.51
  -2   4   0  369.45   10.60
   2   4   0  359.17   10.54
  -2   4   0  358.66   10.62
   2  -4   0  350.50    9.56
   2   4   0  362.75    8.48
   2   4   0  362.58    9.68
  -2  -4   0  350.23    8.45
   2   4   0  350.77    9.92
  -2  -4   0  382.42   10.07
   2  -4   0  343.49    8.73
   2  -4   0  382.00    9.72
   2   4   1  329.97    9.71
   2   4   1  317.08    9.69
   2  -4   1  301.31    9.53
   2  -4   1  312.93    9.66
  -2   4  -1  317.80    9.71
  -2   4  -1  307.12    9.73
  -2  -4  -1  327.76    9.75
  -2  -4  -1  306.46    9.62
   2   4   1  317.10    8.40
  -2   4  -1  314.94    6.59
   2  -4   1  307.24    8.39
  -2   4  -1  297.10    9.59
  -2  -4  -1  313.84    8.42
  -2  -4  -1  309.94    9.14
  -2   4  -1  315.38    9.16
   2   4   1  327.96    9.53
   2  -4   1  325.43    7.93
  -2   4  -1  323.18    8.04
   2  -4   1  310.04    8.96
   2   4   2  850.78   18.03
  -2  -4  -2  837.98   18.17
  -2   4  -2  820.41   18.09
   2  -4   2  821.47   17.99
   2  -4   2  830.76   18.09
   2   4   2  802.51   17.88
  -2   4  -2  837.97   18.09
  -2  -4  -2  832.97   18.01
  -2  -4  -2  813.93   17.20
  -2   4  -2  800.21   15.01
   2  -4   2  802.20   15.68
  -2   4  -2  832.16   18.50
   2   4   2  813.27   17.50
   2   4   2  829.80   17.16
  -2  -4  -2  824.55   17.70
   2  -4   2  795.79   15.54
  -2   4  -2  787.19   17.56
   2  -4   2  806.58   17.60
  -2   4  -2  818.02   15.61
   2   4   3  408.89   11.49
  -2   4  -3  400.97   11.44
   2  -4   3  419.25   11.48
   2   4   3  392.38   11.31
   2  -4   3  420.99   11.46
  -2  -4  -3  413.01   11.48
  -2  -4  -3  411.92   11.37
  -2   4  -3  414.93   11.47
  -2   4  -3  419.22    9.96
   2   4   3  411.80   11.31
   2   4   3  396.22   11.18
   2  -4   3  417.18   12.36
   2  -4   3  399.94    9.02
  -2  -4  -3  392.77   11.29
  -2   4  -3  435.35   12.43
   2  -4   3  407.36   11.65
  -2   4  -3  412.51    9.54
   2  -4   3  394.24    9.47
  -2  -4  -3  415.15   11.51
  -2   4  -3  412.04   11.80
   2   4   4   35.83    3.13
  -2   4  -4   33.82    3.50
  -2   4  -4   40.35    3.44
   2   4   4   36.10    3.24
   2  -4   4   37.16    3.29
   2  -4   4   32.20    3.19
  -2  -4  -4   38.14    3.39
  -2  -4  -4   32.98    3.05
  -2   4  -4   36.40    3.22
   2   4   4   30.19    3.25
   2  -4   4   36.42    3.94
  -2  -4  -4   28.30    3.22
  -2   4  -4   31.04    2.71
   2  -4   4   35.93    1.96
   2   4   4   38.43    3.35
  -2   4  -4   30.96    3.53
  -2   4  -4   34.81    3.58
   2  -4   4   36.49    2.60
  -2   4  -4   32.33    2.45
  -2  -4  -4   39.20    3.47
   2   4   5   59.67    4.19
  -2   4  -5   71.23    4.43
   2  -4   5   79.43    4.61
   2   4   5   73.55    4.45
  -2   4  -5   76.80    4.49
  -2  -4  -5   75.72    4.41
  -2  -4  -5   74.34    4.51
  -2   4  -5   78.46    3.85
  -2   4  -5   68.18    4.33
   2  -4   5   72.93    5.32
  -2  -4  -5   79.82    4.99
   2  -4   5   71.82    2.17
  -2  -4  -5   69.86    4.89
  -2   4  -5   80.24    5.49
   2  -4   5   70.78    3.84
  -2   4  -5   70.24    3.72
   2   4   6   29.61    3.36
   2   4   6   28.36    4.18
   2   4   6   28.29    2.82
   2   4   6   28.05    2.86
  -2  -4  -6   30.74    2.91
  -2  -4  -6   28.63    2.89
  -2   4  -6   32.55    2.92
   2  -4   6   27.77    2.76
  -2   4  -6   27.64    2.87
  -2   4  -6   32.60    2.69
  -2   4  -6   31.36    3.20
   2  -4   6   27.82    3.73
  -2  -4  -6   29.28    3.56
  -2   4  -6   23.22    3.42
  -2   4  -6   28.04    2.53
   2  -4   6   34.49    2.84
   2   4   7  120.32    6.80
   2   4   7  128.44    5.75
   2   4   7  126.48    7.71
   2  -4   7  118.84    5.50
  -2  -4  -7  120.51    5.72
  -2   4  -7  114.11    5.40
  -2   4  -7  128.67    5.76
   2   4   7  112.60    5.51
  -2  -4  -7  119.58    5.62
  -2   4  -7  120.15    5.64
  -2  -4  -7  108.88    6.88
  -2   4  -7  126.93    5.63
  -2   4  -7  115.87    6.53
   2  -4   7  114.64    7.16
  -2   4  -7  120.76    7.51
  -2   4  -7  117.63    5.50
   2   4   8  145.93    8.80
   2   4   8  142.16    7.99
   2  -4   8  144.94    6.09
   2   4   8  156.30    6.29
  -2  -4  -8  151.84    6.38
  -2   4  -8  150.00    6.28
  -2  -4  -8  150.07    6.35
  -2   4  -8  151.61    6.32
  -2   4  -8  165.24    6.53
  -2   4  -8  145.66    7.81
   2  -4   8  152.62    8.63
  -2   4  -8  137.63    6.37
  -2  -4  -8  156.92    8.07
  -2   4  -8  157.37    6.70
  -2   4  -8  144.05    8.60
  -2   4  -8  149.16    6.08
   2  -4   9  263.28    8.40
   2   4   9  267.73   11.60
   2   4   9  270.48    8.59
   2   4   9  260.42   12.15
   2   4   9  257.34    8.31
  -2   4  -9  267.42    8.54
  -2  -4  -9  260.44    8.51
   2   4   9  267.80    8.51
  -2   4  -9  252.48    8.42
  -2  -4  -9  265.91    8.57
  -2  -4  -9  270.97   11.34
   2  -4   9  270.95   12.03
  -2   4  -9  263.84    9.54
  -2   4  -9  269.01   11.30
  -2   4  -9  265.56    8.39
  -2   4  -9  269.12   12.38
  -2   4  -9  273.92    9.68
   2   4   9  279.56   11.05
   2   4  10   24.07    4.68
   2   4  10   25.76    4.19
   2   4  10   22.49    2.35
   2   4  10   28.61    2.86
  -2  -4 -10   26.65    2.60
  -2  -4 -10   21.80    2.35
   2   4  10   21.88    2.41
  -2   4 -10   26.22    2.61
   2  -4  10   24.87    2.50
  -2   4 -10   27.11    2.61
  -2   4 -10   27.08    3.21
  -2   4 -10   27.65    4.21
  -2  -4 -10   28.78    3.94
   2  -4  10   36.36    4.94
  -2   4 -10   23.97    4.19
   2   4  10   27.32    3.89
  -2   4 -10   26.40    2.71
  -2   4 -10   23.30    3.12
   2   4  11    8.74    3.13
   2   4  11    6.93    1.82
   2   4  11    3.64    3.20
  -2   4 -11    3.09    1.21
   2   4  11    7.42    1.58
  -2  -4 -11    3.45    1.25
  -2   4 -11    3.99    2.60
  -2   4 -11    6.16    1.90
  -2  -4 -11    2.35    2.45
  -2   4 -11    5.44    2.99
   2  -4  11    6.00    2.75
  -2   4 -11    6.05    2.04
   2   4  11    6.81    2.93
   2   4  12   -2.94    2.98
   2   4  12   -3.25    3.66
  -2  -4 -12    4.07    2.66
  -2  -4 -12   -1.80    2.20
  -2   4 -12    0.44    2.26
  -2   4 -12    0.66    1.76
  -2   4 -12   -0.18    1.70
   2   4  12   -3.09    3.19
   2  -4  12   -1.25    2.78
  -2   4 -12   -0.89    2.71
   2   4  13    3.83    3.06
   2   4  13    3.04    2.98
  -2   4 -13   -1.79    2.68
  -2  -4 -13    3.21    2.43
  -2  -4 -13    2.32    2.38
   2  -4  13    1.27    2.89
  -2   4 -13   -0.67    1.84
  -2   4 -13    2.66    2.97
   2   4  13    2.89    2.95
   2   4  14   35.50    5.67
   2   4  14   23.89    4.65
  -2   4 -14   23.35    4.70
  -2  -4 -14   27.20    4.04
  -2  -4 -14   23.87    4.52
  -2   4 -14   30.53    5.54
   2   4  14   25.70    4.43
  -2   4 -14   28.66    4.05
   2  -4  14   24.76    4.98
   2   4  15   10.39    4.31
   2   4  15   10.12    3.99
  -2   4 -15   12.18    3.68
  -2  -4 -15   19.32    4.50
  -2   4 -15   18.35    3.56
  -2   4 -15    5.23    3.21
   2  -4  15   17.37    4.75
   2   4  15   13.92    3.82
   2   4  16   10.78    4.31
   2   4  16    7.95    3.95
  -2   4 -16    5.35    3.74
  -2  -4 -16    9.61    3.47
   2  -4  16   18.81    4.70
  -2   4 -16   16.67    5.19
   2   4  17   83.30    9.26
   2  -4  17   84.10    9.24
   2  -4  18    4.10    3.35
  -2   5  19    3.08    4.02
   2   5 -19   18.69    4.49
   2  -5 -18   -4.41    3.39
  -2  -5  18   -2.70    3.86
  -2   5  18    0.79    4.11
   2   5 -18   -0.21    2.57
  -2  -5  17    8.24    4.03
  -2   5  17    9.98    4.39
  -2   5  17   17.29    4.82
   2  -5 -17   17.60    4.30
   2  -5 -17   13.73    3.72
   2   5 -17   11.65    3.63
   2   5 -17   15.89    4.79
  -2   5  17   15.46    5.50
  -2  -5  17   25.52    5.76
  -2   5  16    1.59    3.83
  -2  -5  16    2.51    2.64
  -2   5  16   -0.41    3.41
   2  -5 -16   -0.74    2.60
   2  -5 -16    6.76    2.77
  -2  -5  16    6.63    4.20
   2   5 -16    1.07    2.77
  -2   5  16   -2.06    3.89
   2   5 -16    5.95    4.04
  -2   5  15  103.96    9.47
  -2   5  15   88.09    8.53
  -2  -5  15  101.30    8.98
  -2  -5  15   98.10    9.43
   2  -5 -15  104.28    8.41
   2  -5 -15   97.49    7.87
  -2   5  15   80.50    8.24
   2   5 -15   76.43    7.08
   2   5 -15   88.62    8.66
  -2  -5  14   11.12    3.59
  -2   5  14   15.66    3.47
  -2   5  14    4.99    3.30
  -2   5  14    8.70    4.04
   2  -5 -14    5.70    2.95
   2  -5 -14   11.78    3.39
   2   5 -14   10.19    3.31
  -2   5  14   15.36    5.12
  -2  -5  14   17.27    4.82
   2   5 -14   18.82    4.55
  -2   5  13   85.73    7.87
  -2  -5  13   79.43    7.38
  -2   5  13   70.20    7.31
   2  -5 -13   73.81    6.54
   2  -5 -13   78.23    6.92
  -2   5  13   77.34    7.95
   2   5 -13   72.67    7.46
  -2   5  13   82.18    6.35
  -2  -5  13   78.98    7.82
   2   5 -13   74.58    6.63
  -2   5  12   31.06    4.30
  -2   5  12   16.22    4.34
  -2  -5  12   27.77    4.58
   2  -5 -12   30.26    2.96
   2   5 -12   37.22    3.55
  -2  -5  12   33.49    3.16
  -2   5  12   30.88    3.16
   2  -5 -12   33.38    4.33
   2  -5 -12   33.08    4.51
   2   5 -12   18.93    4.40
   2   5 -12   25.58    4.04
  -2  -5  12   31.41    5.54
  -2   5  11  517.20   16.19
   2  -5 -11  514.62   13.82
  -2   5  11  512.26   18.35
  -2  -5  11  527.88   17.93
   2   5 -11  537.30   14.28
  -2   5  11  512.75   13.73
  -2  -5  11  538.88   14.18
  -2   5  11  533.20   14.35
  -2  -5  11  522.09   14.12
   2  -5 -11  534.64   17.83
  -2  -5  11  572.06   20.12
   2  -5 -11  543.68   16.68
   2   5 -11  539.45   17.31
   2   5 -11  541.79   18.98
  -2   5  10  255.16   10.59
   2  -5 -10  265.09    9.35
  -2  -5  10  250.74   11.39
   2   5 -10  269.43    9.54
  -2   5  10  258.40    9.20
  -2  -5  10  264.36    9.39
  -2   5  10  263.71    9.52
  -2   5  10  255.65    9.38
  -2  -5  10  264.22    9.42
   2  -5 -10  273.75   10.69
  -2  -5  10  272.00    6.24
   2  -5 -10  259.16   11.75
  -2  -5  10  272.72   13.00
   2  -5 -10  264.87    9.25
   2   5 -10  284.46   11.54
   2   5 -10  282.85   12.76
   2   5  -9  115.66    6.09
  -2  -5   9  129.15    7.62
  -2   5   9  128.97    7.24
  -2  -5   9  121.44    6.26
  -2  -5   9  122.79    6.28
   2  -5  -9  131.89    6.46
  -2   5   9  121.77    6.27
  -2   5   9  132.28    6.55
  -2   5   9  122.45    6.16
   2   5  -9  124.48    6.29
  -2  -5   9  128.92    8.68
   2  -5  -9  126.71    7.86
   2  -5  -9  128.19    6.66
  -2  -5   9  131.72    4.29
   2  -5  -9  113.99    5.54
   2   5  -9  123.23    8.16
   2   5  -9  122.04    7.17
  -2   5   8    5.39    2.35
  -2  -5   8    6.79    2.06
   2   5  -8    5.11    1.74
  -2  -5   8    7.91    1.98
  -2   5   8    6.98    1.94
   2   5  -8    6.48    1.91
  -2   5   8    6.93    1.89
  -2  -5   8    9.20    2.19
   2  -5  -8    4.45    1.76
   2  -5  -8    6.26    1.55
  -2  -5   8    6.53    1.13
   2  -5  -8    5.02    2.12
   2  -5  -8    5.51    1.66
   2   5  -8    5.67    2.01
   2   5  -8    9.94    2.99
  -2  -5   8    6.40    2.81
   2   5  -7  673.17   16.92
  -2   5   7  681.17   17.85
  -2   5   7  665.76   17.07
   2  -5  -7  697.97   17.23
   2   5  -7  672.56   17.05
  -2   5   7  693.99   17.24
  -2  -5   7  662.87   16.96
   2  -5  -7  688.99   17.14
  -2  -5   7  703.56   17.18
  -2  -5   7  707.68   13.87
   2  -5  -7  683.15   18.91
  -2  -5   7  689.03   19.71
   2  -5  -7  686.08   15.71
   2   5  -7  663.95   17.58
   2   5  -7  690.68   19.16
   2   5  -6    2.09    1.45
   2   5  -6    0.56    1.19
   2   5  -6    0.76    1.74
  -2  -5   6    0.87    1.44
   2  -5  -6   -2.59    1.82
  -2  -5   6    1.58    1.80
  -2   5   6   -0.27    1.56
   2  -5  -6    1.92    1.59
  -2   5   6    1.71    1.49
   2  -5  -6    2.94    1.85
   2  -5  -6    1.10    1.12
  -2  -5   6   -2.71    3.21
   2   5  -6    0.39    1.64
   2   5  -6    0.17    2.20
   2   5  -5   33.65    3.43
   2   5  -5   37.64    3.16
   2  -5  -5   34.00    3.50
  -2  -5   5   40.44    3.68
   2  -5  -5   32.95    3.29
   2   5  -5   34.73    3.54
  -2   5   5   41.74    3.83
  -2   5   5   28.77    3.34
  -2  -5   5   39.75    3.67
   2  -5  -5   38.87    2.55
  -2  -5   5   34.39    4.13
  -2  -5   5   37.15    3.24
   2  -5  -5   37.13    3.93
   2   5  -5   33.22    3.83
   2   5  -5   41.45    3.61
   2   5  -4  178.63    7.57
   2   5  -4  179.22    6.44
  -2   5   4  174.54    7.84
  -2   5   4  171.79    7.65
   2  -5  -4  174.23    7.58
   2  -5  -4  168.26    7.52
  -2  -5   4  176.37    7.63
  -2  -5   4  169.20    7.60
   2   5  -4  158.52    7.32
   2  -5  -4  172.86    4.85
  -2  -5   4  184.37    6.83
  -2  -5   4  159.75    7.89
   2  -5  -4  168.44    7.86
  -2   5   4  168.31    4.70
   2   5  -4  170.44    7.23
   2   5  -4  169.69    7.87
   2   5  -3 2027.17   34.26
   2   5  -3 2053.96   37.47
   2   5  -3 2042.66   37.63
  -2   5   3 2044.30   37.67
  -2  -5   3 2085.07   37.81
   2  -5  -3 2014.26   37.48
  -2   5   3 2015.21   37.73
  -2  -5   3 2025.86   37.61
   2  -5  -3 2044.03   37.68
  -2  -5   3 2030.12   37.97
   2  -5  -3 2072.96   37.84
   2  -5  -3 2002.39   30.87
   2   5  -3 2077.41   38.21
  -2  -5   3 2075.00   36.74
   2   5  -3 2034.15   36.64
   2   5  -2  133.67    6.47
   2  -5  -2  126.84    6.41
  -2  -5   2  131.01    6.55
  -2   5   2  124.41    6.56
  -2   5   2  127.85    6.46
   2  -5  -2  125.94    6.57
   2   5  -2  126.40    6.60
  -2  -5   2  125.23    6.62
  -2  -5   2  126.59    6.48
   2   5  -2  125.15    6.40
   2  -5  -2  129.30    6.32
   2   5  -2  115.13    5.88
  -2  -5   2  126.86    5.86
   2  -5  -2  141.99    6.01
  -2  -5   2  130.42    6.44
   2   5  -1    6.62    2.20
  -2  -5   1    2.37    2.03
   2  -5  -1    6.13    1.81
  -2   5   1    7.02    2.38
  -2   5   1    4.33    2.11
  -2  -5   1    4.35    1.79
   2   5  -1    3.80    2.38
   2  -5  -1    5.22    2.58
   2   5  -1    5.29    2.06
   2  -5  -1    2.43    1.80
   2   5  -1    2.31    0.93
  -2  -5   1    3.64    1.57
   2  -5  -1    2.09    1.58
   2   5  -1    4.17    1.85
  -2  -5   1    1.63    1.82
   2  -5  -1    3.93    1.41
   2   5   0   28.09    3.24
   2  -5   0   25.44    3.19
  -2   5   0   32.99    3.70
  -2  -5   0   33.18    3.48
  -2  -5   0   31.56    3.79
   2   5   0   32.82    3.88
   2  -5   0   32.39    3.63
  -2   5   0   32.27    3.51
   2   5   0   29.34    2.27
   2   5   0   31.99    3.15
   2  -5   0   32.58    3.05
  -2  -5   0   22.38    2.52
   2  -5   0   30.51    2.96
   2   5   0   31.84    3.15
   2  -5   0   27.97    2.50
   2   5   1  249.39    9.15
  -2   5  -1  260.06    9.57
  -2  -5  -1  250.62    9.32
  -2   5  -1  279.60    9.69
   2  -5   1  254.02    9.35
   2   5   1  253.01    9.43
  -2  -5  -1  264.10    9.55
   2  -5   1  259.02    9.38
   2   5   1  259.00    8.69
   2  -5   1  244.04    8.09
  -2   5  -1  235.24    9.21
   2   5   1  262.64    7.82
  -2   5  -1  253.06    7.78
   2   5   1  266.78    9.12
  -2  -5  -1  263.06    8.83
  -2   5  -1  256.63    8.89
   2  -5   1  254.93    7.62
   2  -5   1  250.17    8.64
   2   5   2   61.94    4.44
  -2   5  -2   65.74    4.66
   2   5   2   65.09    4.74
  -2  -5  -2   63.44    4.75
   2  -5   2   66.43    4.62
   2  -5   2   70.58    4.86
  -2  -5  -2   74.35    4.90
  -2   5  -2   61.50    4.73
   2  -5   2   62.12    3.66
  -2   5  -2   61.79    2.96
   2   5   2   65.20    3.95
  -2  -5  -2   69.68    4.23
  -2   5  -2   66.51    3.79
  -2   5  -2   58.38    4.43
   2  -5   2   63.40    4.32
   2  -5   2   68.03    3.65
   2   5   3  648.04   16.21
  -2  -5  -3  648.98   16.33
  -2   5  -3  630.15   16.37
   2   5   3  639.19   16.39
  -2  -5  -3  614.52   16.13
   2  -5   3  644.43   16.28
  -2   5  -3  636.14   16.34
   2  -5   3  647.07   16.32
   2  -5   3  625.38   13.52
   2   5   3  659.14   15.80
  -2   5  -3  648.47   13.61
   2   5   3  637.92   15.73
  -2  -5  -3  639.63   15.71
   2  -5   3  637.57   13.96
  -2   5  -3  647.49   16.61
  -2   5  -3  632.87   14.00
   2   5   4    5.44    2.02
  -2   5  -4    6.61    2.12
  -2  -5  -4    7.01    1.88
  -2   5  -4    6.06    1.95
  -2  -5  -4    3.98    1.78
   2   5   4    5.94    2.13
   2  -5   4    6.66    1.79
   2  -5   4    4.69    1.86
   2  -5   4    4.09    2.18
  -2  -5  -4    3.84    1.95
   2   5   4   11.23    2.61
   2  -5   4    6.43    1.21
  -2   5  -4    5.97    1.38
  -2   5  -4    4.98    1.94
   2  -5   4    6.26    1.40
  -2   5  -4    6.70    1.55
   2   5   5   17.60    2.52
  -2  -5  -5   16.72    2.61
   2  -5   5   23.38    3.05
  -2   5  -5   18.86    2.81
   2  -5   5   14.73    2.42
   2   5   5   18.90    2.65
  -2   5  -5   14.39    2.39
  -2  -5  -5   13.87    2.36
   2  -5   5   17.49    1.46
  -2   5  -5   12.07    1.96
   2  -5   5   18.12    3.41
  -2   5  -5   15.98    1.84
   2   5   5   19.28    2.82
   2  -5   5   18.97    2.18
  -2   5  -5   22.49    3.44
  -2   5  -5   18.75    2.15
   2   5   6   30.48    3.18
  -2   5  -6   36.34    3.51
   2  -5   6   29.16    3.20
   2   5   6   32.00    3.42
  -2   5  -6   29.74    3.17
  -2  -5  -6   35.41    3.52
  -2  -5  -6   26.93    3.09
  -2   5  -6   31.61    2.59
   2  -5   6   31.31    1.36
  -2   5  -6   31.94    3.28
   2  -5   6   34.15    4.30
  -2   5  -6   33.41    4.05
  -2   5  -6   34.29    2.91
   2  -5   6   31.19    2.93
   2   5   7  227.03   10.97
   2   5   7  217.55    8.43
   2   5   7  227.68    9.71
  -2  -5  -7  214.07    8.53
  -2  -5  -7  214.11    8.56
   2  -5   7  219.26    8.54
  -2   5  -7  217.16    8.52
   2   5   7  218.79    8.57
  -2   5  -7  223.94    8.71
   2  -5   7  215.99   10.32
  -2   5  -7  226.41    9.19
  -2   5  -7  214.17    7.39
   2  -5   7  209.42    8.11
  -2   5  -7  204.10    7.74
  -2   5  -7  216.00   10.34
   2   5   8  249.04   10.70
   2   5   8  251.12    9.10
   2   5   8  242.78   11.89
   2   5   8  261.44    9.43
  -2  -5  -8  242.16    9.14
  -2   5  -8  248.44    9.18
  -2   5  -8  246.75    9.12
   2  -5   8  252.31    9.20
  -2  -5  -8  247.63    9.27
  -2   5  -8  241.73    9.11
  -2   5  -8  250.14   10.42
  -2  -5  -8  261.45   10.61
   2  -5   8  264.16   11.95
  -2   5  -8  245.01    8.42
  -2   5  -8  251.72    9.00
  -2   5  -8  259.35   12.01
   2   5   9   87.34    6.65
   2   5   9   86.30    5.21
   2   5   9   79.31    7.21
   2   5   9   75.90    4.83
   2  -5   9   77.54    4.86
  -2  -5  -9   81.56    5.11
  -2   5  -9   83.52    5.02
  -2   5  -9   74.21    4.82
  -2  -5  -9   71.49    4.83
  -2   5  -9   82.95    6.28
  -2   5  -9   74.74    4.75
   2  -5   9   87.60    7.28
  -2  -5  -9   79.59    6.08
  -2   5  -9   79.78    5.09
  -2   5  -9   84.31    7.11
  -2   5  -9   80.04    4.91
   2   5  10   79.04    5.06
   2   5  10   81.79    7.75
   2  -5  10   84.41    5.00
   2   5  10   72.64    6.53
  -2  -5 -10   85.92    5.10
  -2   5 -10   86.49    5.12
   2   5  10   86.81    5.08
  -2  -5 -10   83.58    6.51
  -2   5 -10   81.49    5.22
   2  -5  10   75.57    7.05
  -2   5 -10   92.98    6.85
  -2   5 -10   77.58    5.42
  -2   5 -10   90.80    7.89
   2  -5  11  131.42    6.05
   2   5  11  132.51    8.95
   2   5  11  129.02    9.64
   2   5  11  136.51    6.56
  -2  -5 -11  138.60    6.34
  -2   5 -11  145.21    6.42
   2   5  11  144.56    6.43
  -2  -5 -11  134.86    8.73
   2  -5  11  134.76    9.55
  -2   5 -11  152.12    9.39
  -2   5 -11  145.22    7.32
  -2   5 -11  129.12    7.23
   2   5  11  137.16    8.55
  -2   5 -11  128.87    9.53
   2   5  12    7.25    3.13
   2   5  12   -2.53    3.45
  -2   5 -12    3.40    1.57
   2  -5  12    7.69    3.30
  -2  -5 -12    1.26    2.19
  -2   5 -12    5.41    2.90
  -2   5 -12    4.44    1.99
   2   5  12    2.64    3.06
  -2   5 -12    1.21    2.98
   2   5  13   26.92    5.30
   2   5  13   13.31    3.99
  -2  -5 -13   18.90    4.21
   2  -5  13   15.07    4.26
  -2  -5 -13   16.69    3.62
  -2   5 -13   17.04    4.17
  -2   5 -13   16.65    4.54
   2   5  13   15.34    3.70
  -2   5 -13   16.80    3.14
   2   5  14    0.65    2.49
   2   5  14    1.02    3.35
  -2   5 -14   -1.64    2.74
  -2  -5 -14    4.83    2.81
  -2  -5 -14    2.59    2.69
   2  -5  14    1.91    3.47
  -2   5 -14   -0.49    3.17
   2   5  14   -0.65    2.74
  -2   5 -14    2.23    2.03
   2   5  15   27.24    5.53
   2   5  15   36.09    6.22
  -2   5 -15   32.12    5.43
  -2  -5 -15   29.29    5.29
  -2  -5 -15   27.11    4.58
   2  -5  15   35.09    5.99
  -2   5 -15   24.11    5.44
   2   5  16    4.72    3.65
   2   5  16   -2.68    3.63
   2  -5  16    2.50    3.55
  -2  -5 -16    7.55    3.84
  -2   5 -16    3.21    2.98
  -2   5 -16    2.64    3.87
   2  -5  17    2.89    3.54
   2  -6 -18   -1.97    2.89
  -2   6  18    0.43    3.98
   2   6 -18   -2.34    2.87
  -2   6  17   29.22    6.03
  -2   6  17   34.37    6.35
   2  -6 -17   34.98    5.56
   2  -6 -17   29.26    5.05
   2   6 -17   40.22    5.77
  -2  -6  17   40.50    7.24
   2   6 -17   40.88    7.05
  -2   6  17   37.36    6.74
  -2   6  16   63.79    8.14
  -2   6  16   57.60    7.59
   2  -6 -16   61.04    6.85
   2  -6 -16   52.64    6.57
  -2  -6  16   59.21    8.14
   2   6 -16   49.31    7.25
   2   6 -16   62.85    6.90
  -2   6  16   58.29    7.89
  -2   6  15   11.76    4.16
  -2   6  15    9.13    4.48
   2  -6 -15    8.13    3.48
   2  -6 -15    9.91    3.12
   2   6 -15   15.63    4.81
   2   6 -15    7.56    2.83
  -2   6  15    6.22    4.12
  -2  -6  15    5.73    4.60
  -2   6  14    5.22    4.05
  -2   6  14    0.65    3.21
  -2   6  14    0.42    2.50
   2  -6 -14    2.22    2.37
   2  -6 -14    0.47    2.10
  -2   6  14    5.26    4.13
  -2  -6  14   -2.10    3.32
   2   6 -14    4.82    3.55
   2   6 -14   -2.93    2.62
  -2   6  13   75.01    6.29
  -2   6  13   82.28    8.19
   2  -6 -13   84.85    7.50
   2  -6 -13   77.39    6.59
   2   6 -13   78.14    6.76
  -2  -6  13   80.83    8.16
   2   6 -13   75.63    7.67
  -2   6  12  130.47    8.25
  -2   6  12  113.59    9.59
   2  -6 -12  123.74    6.62
  -2  -6  12  127.97    6.80
  -2   6  12  113.85    6.54
   2  -6 -12  128.11    9.11
  -2  -6  12  131.26   10.09
   2  -6 -12  121.68    7.74
   2   6 -12  124.66    8.27
   2   6 -12  131.23    9.72
  -2   6  11    2.82    2.21
  -2  -6  11    0.21    1.67
  -2   6  11   -0.18    2.09
   2  -6 -11    0.74    1.75
   2  -6 -11    0.62    1.92
   2  -6 -11    0.46    2.47
   2   6 -11    0.17    2.91
  -2  -6  11   -0.88    3.51
   2   6 -11   -2.76    2.54
  -2   6  10   31.54    4.35
  -2  -6  10   44.52    4.22
   2  -6 -10   43.14    4.18
  -2   6  10   38.73    4.07
   2   6 -10   38.64    4.01
   2  -6 -10   38.78    3.54
   2  -6 -10   45.17    5.25
   2  -6 -10   38.59    4.02
   2   6 -10   43.71    4.64
  -2  -6  10   45.98    6.04
   2   6 -10   42.68    5.53
  -2   6   9 1314.61   29.71
  -2   6   9 1316.44   28.46
   2  -6  -9 1299.65   28.26
  -2  -6   9 1290.26   28.16
   2   6  -9 1343.35   28.57
  -2  -6   9 1317.70   22.89
   2  -6  -9 1289.37   27.22
   2  -6  -9 1314.36   31.48
  -2  -6   9 1384.02   33.25
   2   6  -9 1322.74   32.12
   2   6  -9 1329.12   29.63
  -2   6   8  455.42   14.90
   2   6  -8  441.54   13.96
  -2  -6   8  445.42   14.03
  -2   6   8  450.15   14.15
   2  -6  -8  453.29   14.06
   2  -6  -8  457.44   12.69
  -2  -6   8  440.78   16.47
   2  -6  -8  434.47   15.72
  -2  -6   8  445.72   10.43
   2   6  -8  436.78   15.86
   2   6  -8  443.31   14.48
  -2   6   7  108.87    6.83
   2   6  -7  109.11    6.51
  -2   6   7  112.93    6.75
  -2  -6   7  118.51    6.77
   2  -6  -7  108.58    6.48
   2  -6  -7  107.72    7.25
   2  -6  -7  109.16    5.17
  -2  -6   7  107.46    7.58
  -2  -6   7  117.93    4.78
   2   6  -7  106.29    6.47
   2   6  -7  120.35    7.80
   2   6  -6   45.20    4.26
  -2   6   6   50.65    4.54
   2  -6  -6   48.10    4.40
  -2  -6   6   40.65    4.20
  -2  -6   6   49.35    5.27
   2  -6  -6   46.66    3.01
   2  -6  -6   48.59    4.72
   2   6  -6   42.32    4.63
   2   6  -6   44.48    4.18
   2   6  -5    1.80    1.36
  -2  -6   5    3.07    2.24
   2   6  -5    0.47    1.83
   2  -6  -5    1.47    1.98
  -2   6   5    4.83    2.40
  -2   6   5    3.63    1.20
  -2  -6   5   -0.87    2.32
   2  -6  -5    2.34    1.98
  -2  -6   5   -1.06    1.18
   2  -6  -5    0.86    0.79
   2   6  -5   -0.18    1.47
   2   6  -5    1.12    2.17
   2   6  -4  190.79    7.09
  -2  -6   4  176.35    8.35
   2  -6  -4  167.80    8.14
   2   6  -4  178.87    8.39
  -2   6   4  184.04    8.61
  -2   6   4  182.59    5.49
  -2  -6   4  157.02    8.36
  -2  -6   4  182.21    7.03
   2  -6  -4  180.66    4.85
   2  -6  -4  185.33    8.68
   2   6  -4  165.99    7.70
   2   6  -4  192.37    8.88
   2   6  -3   52.49    3.40
   2   6  -3   45.96    4.38
  -2   6   3   52.44    4.68
  -2  -6   3   54.38    4.73
   2  -6  -3   52.02    4.65
   2  -6  -3   51.69    1.73
  -2  -6   3   47.47    4.62
   2  -6  -3   51.01    4.54
   2   6  -3   50.15    4.21
   2   6  -2   10.99    2.69
  -2  -6   2   10.11    2.76
  -2   6   2   12.97    2.92
   2  -6  -2   11.49    2.78
   2   6  -2   11.00    1.18
   2  -6  -2   14.40    2.66
   2   6  -2   12.12    2.52
   2   6  -1  156.88    7.86
   2  -6  -1  149.95    7.64
  -2   6   1  150.07    7.76
  -2  -6   1  162.45    7.99
   2   6  -1  155.93    5.11
   2  -6  -1  157.54    7.36
   2  -6  -1  154.84    6.55
   2  -6  -1  157.61    6.93
   2   6  -1  153.25    7.25
  -2   6   0  583.93   16.44
  -2  -6   0  578.43   16.36
   2  -6   0  573.82   16.25
   2   6   0  578.99   16.28
   2   6   0  581.92   12.91
   2   6   0  562.35   15.34
   2  -6   0  554.74   14.80
   2  -6   0  588.02   14.20
   2   6   0  596.76   15.79
   2  -6   0  606.05   15.34
   2  -6   1    9.65    2.74
   2   6   1    6.97    2.37
  -2   6  -1    5.26    2.25
  -2  -6  -1   12.08    2.81
   2   6   1    9.48    2.28
   2   6   1    8.15    1.49
   2  -6   1    7.86    1.95
   2  -6   1    9.27    1.69
  -2   6  -1    9.13    1.93
   2   6   2  173.66    8.31
  -2   6  -2  184.67    8.55
   2  -6   2  161.78    8.01
  -2  -6  -2  172.31    8.31
   2  -6   2  170.32    6.79
   2   6   2  183.90    7.17
  -2   6  -2  177.72    6.94
   2  -6   2  177.52    6.76
  -2   6  -2  191.46    8.34
  -2   6  -3  411.61   13.40
  -2  -6  -3  394.79   13.03
   2  -6   3  399.36   13.05
   2   6   3  385.01   12.96
   2   6   3  381.99   11.97
   2  -6   3  395.18   10.60
  -2   6  -3  392.94   12.86
   2  -6   3  401.90   11.01
  -2   6  -3  407.65   11.10
  -2  -6  -4   11.72    2.79
   2   6   4    9.54    2.59
   2  -6   4    5.27    2.00
  -2   6  -4    7.77    2.21
  -2   6  -4    8.46    1.65
   2   6   4   10.23    2.37
   2  -6   4    8.43    1.45
   2  -6   4    7.49    1.62
  -2   6  -4    6.46    1.64
  -2   6  -4   10.33    2.54
   2  -6   5  133.42    7.19
   2   6   5  134.33    7.26
  -2  -6  -5  136.14    7.36
  -2   6  -5  126.09    7.11
   2   6   5  128.59    6.82
  -2   6  -5  139.61    6.26
   2  -6   5  145.44    8.43
   2  -6   5  128.91    4.82
   2  -6   5  148.90    6.46
  -2   6  -5  138.19    6.17
  -2   6  -5  133.55    7.75
  -2   6  -6    2.25    1.90
   2   6   6    1.20    1.95
  -2  -6  -6    1.57    1.88
   2  -6   6    2.27    1.79
   2  -6   6    1.56    0.75
  -2   6  -6    4.02    1.71
  -2   6  -6    2.10    0.96
   2  -6   6    1.82    2.61
   2  -6   6    0.33    1.37
  -2   6  -6   -2.13    2.40
  -2   6  -6    4.16    1.60
   2   6   7   18.54    3.11
  -2   6  -7   13.43    2.60
   2  -6   7   14.13    2.71
  -2  -6  -7   16.02    2.78
  -2   6  -7   15.33    1.89
   2  -6   7   13.06    3.65
  -2   6  -7   19.52    3.14
  -2   6  -7   19.41    3.80
  -2   6  -7   12.63    2.15
   2   6   8   37.96    4.52
   2   6   8   39.66    6.28
  -2  -6  -8   41.10    4.14
   2   6   8   47.10    4.48
  -2   6  -8   49.93    4.52
   2  -6   8   46.92    4.25
  -2   6  -8   46.36    3.39
  -2  -6  -8   53.24    4.86
   2  -6   8   50.63    5.86
  -2   6  -8   48.62    4.71
  -2   6  -8   36.22    4.78
  -2   6  -8   54.71    4.20
   2   6   9   15.39    3.30
   2   6   9   12.54    4.76
   2  -6   9   14.45    2.66
  -2  -6  -9   16.41    2.85
   2   6   9   18.54    3.09
  -2   6  -9   11.24    2.44
  -2  -6  -9   12.85    2.98
  -2   6  -9   11.64    1.92
  -2   6  -9   10.52    2.68
   2  -6   9   10.40    3.48
  -2   6  -9   13.76    2.47
  -2   6  -9   12.11    3.40
   2   6  10   11.25    4.26
   2   6  10    7.61    2.73
   2   6  10    9.57    2.47
   2  -6  10    8.07    2.39
  -2  -6 -10    9.71    2.33
  -2   6 -10    7.71    2.27
  -2   6 -10    8.08    1.79
  -2  -6 -10   11.93    3.00
  -2   6 -10    7.68    2.63
   2  -6  10    4.84    3.21
  -2   6 -10   11.37    3.72
  -2   6 -10    9.68    2.23
   2   6  11    6.58    3.17
   2   6  11   -1.78    3.75
   2   6  11    6.62    2.27
  -2   6 -11    2.19    1.80
   2  -6  11    5.86    2.06
  -2  -6 -11    2.18    1.70
  -2  -6 -11    7.49    2.71
  -2   6 -11    5.83    1.80
   2  -6  11    4.45    3.01
  -2   6 -11    6.30    2.74
  -2   6 -11    7.84    2.22
  -2   6 -11    0.92    2.71
   2   6  12  158.31   10.65
   2   6  12  177.56   11.96
  -2  -6 -12  191.87   11.02
  -2   6 -12  189.05   10.91
   2  -6  12  191.14   12.08
  -2   6 -12  190.22   12.41
   2   6  12  179.06   10.42
  -2   6 -12  180.18    9.04
   2   6  13  120.08   10.18
   2   6  13  123.48    9.56
  -2  -6 -13  157.69   10.35
  -2   6 -13  135.26    9.84
   2  -6  13  152.68   11.11
  -2  -6 -13  141.57    9.89
   2   6  13  139.00    9.74
  -2   6 -13  150.82   11.62
  -2   6 -13  136.61    8.14
   2   6  14    4.96    3.05
   2   6  14   -3.43    4.17
  -2  -6 -14    0.81    2.89
  -2   6 -14    3.91    3.18
  -2  -6 -14    4.70    3.29
   2  -6  14    0.71    3.17
  -2   6 -14    4.81    3.83
   2   6  15   42.48    6.44
   2   6  15   46.85    7.27
   2  -6  15   68.85    8.28
  -2  -6 -15   65.20    7.37
  -2  -6 -15   57.85    6.67
  -2   6 -15   58.12    7.10
  -2   6 -15   42.66    7.00
   2   6  16    9.76    3.81
   2  -6  16    9.31    4.52
  -2   6 -16   13.25    3.99
  -2  -6 -16   17.92    4.52
   2  -6  17    2.35    3.81
   2  -7 -18   43.31    6.41
  -2   7  18   43.79    7.56
   2  -7 -17   24.10    4.92
   2  -7 -17   23.29    4.57
   2   7 -17   26.76    5.01
  -2   7  16  225.79   14.91
  -2   7  16  237.00   15.10
  -2  -7  16  291.66   17.42
   2  -7 -16  263.50   13.92
   2  -7 -16  259.23   14.51
   2   7 -16  267.26   14.17
   2   7 -16  246.80   15.74
  -2   7  16  240.52   15.21
  -2   7  15  125.89   10.91
  -2   7  15  123.86   10.78
   2  -7 -15  136.33    9.59
  -2  -7  15  144.53   11.89
   2  -7 -15  131.33   10.25
   2   7 -15  128.12    9.48
  -2   7  15  128.52   11.09
   2   7 -15  134.00   11.12
  -2   7  14   19.49    4.96
  -2   7  14   18.13    3.77
  -2   7  14   24.12    5.59
  -2  -7  14   18.09    5.11
   2  -7 -14   21.29    3.98
   2  -7 -14   23.31    4.62
   2   7 -14   30.03    4.83
   2   7 -14   18.77    4.91
  -2   7  13   45.34    5.34
  -2   7  13   47.56    6.83
   2  -7 -13   41.96    5.91
  -2  -7  13   55.25    7.47
   2  -7 -13   37.94    4.81
   2   7 -13   47.04    5.47
   2   7 -13   24.83    4.80
  -2   7  12    8.49    3.14
  -2   7  12   11.65    2.76
   2  -7 -12   11.88    2.77
  -2  -7  12    9.48    2.52
   2  -7 -12    8.50    3.16
  -2  -7  12    8.12    4.01
   2  -7 -12    9.20    2.68
   2   7 -12   13.44    3.41
  -2   7  11   30.25    4.53
  -2  -7  11   31.47    3.96
  -2   7  11   41.90    4.49
   2   7 -11   30.81    3.96
   2  -7 -11   29.46    4.04
  -2  -7  11   24.19    5.30
   2  -7 -11   31.76    3.94
   2  -7 -11   30.76    5.02
   2   7 -11   32.67    4.40
   2   7 -11   33.89    5.51
  -2   7  10   58.86    5.74
   2  -7 -10   66.67    5.54
  -2   7  10   82.06    6.16
  -2  -7  10   64.48    5.46
   2   7 -10   66.23    5.69
  -2  -7  10   67.60    7.39
   2  -7 -10   72.47    5.30
   2  -7 -10   73.75    6.93
   2   7 -10   69.03    7.03
   2   7 -10   73.40    6.24
  -2   7   9   36.23    4.51
  -2   7   9   36.59    4.24
   2  -7  -9   37.95    4.40
  -2  -7   9   37.79    4.30
   2   7  -9   37.16    4.41
  -2  -7   9   41.22    5.74
   2  -7  -9   44.84    3.88
   2  -7  -9   36.38    5.12
   2   7  -9   44.17    5.79
   2   7  -9   40.48    4.67
  -2   7   8   34.06    4.33
  -2   7   8   40.99    4.55
  -2  -7   8   29.51    4.04
   2   7  -8   27.01    3.71
   2  -7  -8   34.29    4.14
   2  -7  -8   27.89    2.95
  -2  -7   8   33.83    2.69
  -2  -7   8   33.67    5.46
   2  -7  -8   32.16    4.54
   2   7  -8   36.16    5.20
   2   7  -8   36.83    4.43
  -2  -7   7   25.43    3.78
  -2   7   7   23.33    3.76
   2  -7  -7   22.53    3.52
   2   7  -7   20.76    3.59
  -2  -7   7   23.31    4.44
   2  -7  -7   23.07    2.47
   2  -7  -7   27.46    4.34
   2   7  -7   18.30    3.20
   2   7  -7   18.79    3.79
   2  -7  -6   13.33    2.98
   2   7  -6   15.90    3.44
  -2  -7   6   16.69    3.06
  -2   7   6   15.74    3.22
   2  -7  -6   14.60    1.83
  -2  -7   6   18.98    3.67
   2  -7  -6    8.33    2.81
   2   7  -6   12.46    2.80
   2   7  -6   13.26    3.63
   2   7  -5  743.25   18.30
   2  -7  -5  766.86   20.83
  -2  -7   5  784.82   20.99
   2   7  -5  763.42   20.75
  -2   7   5  769.15   21.07
  -2  -7   5  796.14   22.10
   2  -7  -5  776.30   21.32
  -2   7   5  767.12   15.30
   2  -7  -5  768.08   14.69
   2   7  -5  750.14   21.21
   2   7  -5  804.03   20.17
   2   7  -4  338.99   10.50
   2   7  -4  340.82   12.92
  -2  -7   4  343.49   12.83
  -2   7   4  330.12   12.83
   2  -7  -4  352.59   12.95
  -2   7   4  344.02    9.00
  -2  -7   4  340.18   13.23
   2  -7  -4  354.33    7.28
  -2  -7   4  357.84   10.68
   2  -7  -4  336.19   12.94
   2   7  -4  339.49   12.04
   2   7  -3   21.82    2.46
   2  -7  -3   25.79    3.88
  -2  -7   3   27.48    3.83
   2   7  -3   23.43    3.62
  -2   7   3   25.06    3.87
   2  -7  -3   19.71    3.23
   2   7  -3   31.56    3.65
   2   7  -2  141.54    8.22
  -2   7   2  167.51    8.83
  -2  -7   2  173.68    8.91
   2  -7  -2  161.50    8.58
   2   7  -2  167.05    4.93
   2  -7  -2  157.37    8.10
   2   7  -2  154.75    7.77
   2   7  -1  128.12    7.55
  -2   7   1  137.40    7.98
  -2  -7   1  118.32    7.45
   2  -7  -1  125.00    7.46
   2   7  -1  122.05    4.78
   2  -7  -1  121.63    6.76
   2   7  -1  141.08    7.33
   2   7   0   16.30    3.22
   2  -7   0   14.82    3.03
  -2  -7   0   15.97    3.38
  -2   7   0   18.24    3.20
   2  -7   0   14.80    2.75
   2   7   0   17.53    2.12
   2   7   0   19.31    3.00
  -2  -7  -1    3.66    2.32
   2   7   1    1.63    2.11
   2  -7   1    5.91    2.67
  -2   7  -1    0.65    2.19
   2   7   1    2.41    1.28
   2  -7   1    2.62    1.46
  -2   7  -2   -0.61    2.02
   2   7   2   -0.41    2.21
   2  -7   2    3.32    2.29
  -2  -7  -2   -2.80    2.29
   2   7   2    0.23    1.10
   2  -7   2    0.83    1.34
  -2   7  -2   -1.47    1.44
  -2  -7  -3  192.04    9.38
   2   7   3  203.23    9.70
  -2   7  -3  193.66    9.44
   2  -7   3  184.99    9.12
   2  -7   3  183.85    7.47
   2   7   3  192.82    8.47
  -2   7  -3  191.56    9.25
  -2   7  -3  192.28    7.86
   2   7   4    0.75    1.83
  -2   7  -4    3.38    2.40
   2  -7   4    6.06    2.70
  -2  -7  -4    0.27    2.12
   2   7   4   -1.55    2.36
   2  -7   4    0.05    1.15
  -2   7  -4   -0.50    2.10
  -2   7  -4   -0.44    1.40
   2   7   5    0.84    2.01
  -2   7  -5   -1.37    2.48
  -2  -7  -5    0.22    1.84
   2  -7   5   -1.37    2.06
   2  -7   5    2.56    1.28
   2   7   5    0.78    2.25
  -2   7  -5    2.31    1.81
  -2   7  -5   -1.72    2.48
  -2   7  -6   17.02    3.19
   2   7   6   19.77    3.36
  -2  -7  -6   20.90    3.45
   2  -7   6   20.86    3.42
   2   7   6   23.82    3.49
   2  -7   6   21.26    2.06
  -2   7  -6   23.24    2.08
  -2   7  -6   27.12    3.21
   2  -7   6   19.44    4.06
  -2   7  -6   28.15    4.31
  -2   7  -6   28.67    3.24
   2   7   7  153.55    8.52
  -2  -7  -7  152.28    8.32
   2  -7   7  151.73    8.28
  -2   7  -7  163.74    8.68
   2  -7   7  156.47    9.88
  -2   7  -7  157.96    5.72
   2  -7   7  162.03    4.72
  -2   7  -7  157.92    7.78
  -2   7  -7  162.63    7.48
  -2   7  -7  148.27    9.34
  -2  -7  -8    6.49    2.44
   2   7   8    6.43    2.70
   2  -7   8    8.55    2.70
  -2   7  -8   11.61    2.86
  -2   7  -8    6.89    2.37
  -2  -7  -8    8.51    2.54
   2  -7   8    2.79    3.31
  -2   7  -8    6.76    1.33
  -2   7  -8    4.13    1.87
  -2   7  -8    5.35    3.22
   2   7   9    8.34    2.98
  -2  -7  -9    7.62    2.53
   2   7   9    8.52    2.48
   2  -7   9    7.21    2.52
  -2   7  -9    6.64    2.58
   2  -7   9   18.13    4.51
  -2   7  -9    8.61    1.72
  -2   7  -9    8.82    2.46
  -2  -7  -9    9.83    2.71
  -2   7  -9   10.39    2.39
  -2   7  -9    7.18    3.61
   2   7  10    2.25    2.32
   2   7  10    5.21    2.58
   2   7  10   13.71    5.01
  -2   7 -10   12.25    3.00
   2   7  10    8.76    2.86
  -2  -7 -10    6.72    2.24
   2  -7  10    7.11    2.39
  -2   7 -10    7.94    2.66
  -2  -7 -10   10.22    3.04
   2  -7  10    3.80    3.46
  -2   7 -10    5.22    2.02
  -2   7 -10    6.09    3.34
   2   7  11    0.65    2.21
   2   7  11    0.74    2.37
   2   7  11    8.15    4.90
  -2   7 -11    1.29    1.98
   2  -7  11    1.56    1.78
  -2  -7 -11    1.13    2.01
  -2  -7 -11    2.00    2.33
  -2   7 -11    2.54    2.36
   2  -7  11   -0.62    3.27
  -2   7 -11   -1.67    1.84
  -2   7 -11    4.78    3.38
   2   7  12   43.50    6.74
   2   7  12   47.44    5.99
  -2   7 -12   48.82    5.74
   2  -7  12   58.57    7.36
  -2  -7 -12   50.82    5.76
  -2   7 -12   39.40    4.51
  -2   7 -12   34.94    5.78
   2   7  13    7.08    3.65
   2   7  13    3.13    3.98
   2  -7  13    7.36    3.33
  -2   7 -13    9.98    3.62
  -2  -7 -13    6.84    3.26
  -2  -7 -13    2.43    2.65
  -2   7 -13    7.86    3.39
   2   7  13    2.30    3.19
   2   7  14   -1.91    2.87
   2   7  14   -0.61    3.61
   2  -7  14    0.76    3.18
  -2  -7 -14    3.89    2.89
  -2  -7 -14    3.78    3.04
  -2   7 -14    3.58    3.24
  -2   7 -14   -0.46    3.15
   2   7  15    3.39    3.10
  -2   7 -15   -2.73    3.10
  -2  -7 -15    4.18    3.15
  -2  -7 -15   -3.60    3.01
   2  -7  15    0.17    3.36
   2   7  16   33.76    6.08
  -2   7 -16   24.54    4.82
  -2  -7 -16   31.84    5.76
   2  -7  16   29.53    6.65
  -2  -7 -16   29.67    5.20
   2  -8 -17    6.41    3.67
   2   8 -17    6.29    3.12
  -2   8  17    4.69    4.79
  -2   8  16  133.35   11.60
   2  -8 -16  142.91   11.42
  -2   8  16  150.21   12.33
   2   8 -16  137.48   10.16
  -2   8  15   24.70    5.47
  -2   8  15   19.77    4.74
   2  -8 -15   27.14    4.65
   2  -8 -15   33.70    5.80
  -2  -8  15   31.28    6.92
   2   8 -15   22.18    4.42
   2   8 -15   34.52    6.07
  -2   8  14    5.91    4.84
  -2   8  14   -5.19    3.42
  -2  -8  14    2.69    4.07
   2  -8 -14   -0.90    3.00
   2  -8 -14   -0.40    1.92
   2   8 -14    2.21    3.94
   2   8 -14   -5.38    3.14
  -2   8  13   73.29    7.04
  -2   8  13   86.54    9.45
   2  -8 -13   85.98    6.76
  -2  -8  13   80.17    8.84
   2  -8 -13   78.47    8.08
   2   8 -13   84.93    9.04
   2   8 -13   81.23    7.19
  -2   8  12   29.57    5.02
  -2   8  12   26.05    3.85
  -2  -8  12   31.18    4.11
   2  -8 -12   27.71    4.13
   2   8 -12   33.12    4.40
  -2  -8  12   30.50    6.01
   2  -8 -12   26.47    3.75
   2  -8 -12   33.99    5.47
   2   8 -12   36.25    5.04
   2   8 -12   22.24    5.09
  -2   8  11   65.93    6.47
   2  -8 -11   57.59    5.59
   2   8 -11   61.70    5.87
  -2   8  11   67.12    6.02
  -2  -8  11   66.33    5.97
   2  -8 -11   70.10    5.47
   2  -8 -11   84.87    7.95
  -2  -8  11   66.11    7.81
   2   8 -11   74.52    7.85
   2   8 -11   72.87    6.51
  -2   8  10  281.28   13.03
   2  -8 -10  271.80   12.14
  -2   8  10  283.96   12.50
  -2  -8  10  297.64   12.67
   2   8 -10  293.31   12.68
   2  -8 -10  285.07   10.80
  -2  -8  10  295.12   15.09
   2  -8 -10  280.94   14.29
   2   8 -10  280.97   14.43
   2   8 -10  280.59   12.71
  -2   8   9  127.75    8.65
  -2  -8   9  139.49    8.64
   2   8  -9  118.99    8.09
  -2   8   9  143.66    8.76
   2  -8  -9  137.35    8.52
   2  -8  -9  128.83    6.57
  -2  -8   9  130.01    9.88
   2  -8  -9  127.26    9.30
   2   8  -9  127.97    9.32
   2   8  -9  129.52    8.29
   2   8  -8  409.82   15.34
  -2  -8   8  415.78   15.39
  -2   8   8  424.01   15.53
   2  -8  -8  407.65   15.27
  -2  -8   8  424.76   17.35
   2  -8  -8  420.36   16.64
   2  -8  -8  431.77   11.93
   2   8  -8  414.60   16.92
   2   8  -8  401.04   14.87
   2   8  -7   47.49    5.26
  -2   8   7   44.52    5.04
  -2  -8   7   47.65    5.18
   2  -8  -7   50.38    5.28
   2  -8  -7   53.26    3.47
   2  -8  -7   50.14    5.91
  -2  -8   7   51.86    6.42
   2   8  -7   44.17    5.81
   2   8  -7   42.09    4.70
   2   8  -6  207.03   10.50
   2  -8  -6  192.14    9.97
  -2  -8   6  204.16   10.30
  -2   8   6  192.95   10.13
   2  -8  -6  195.28    6.29
   2  -8  -6  195.21   10.67
  -2  -8   6  191.70   10.93
   2   8  -6  191.27   10.70
   2   8  -6  201.20    9.76
  -2   8   5   27.26    3.89
  -2  -8   5   25.77    4.16
   2   8  -5   26.14    4.20
   2  -8  -5   18.84    3.54
  -2   8   5   25.84    2.55
  -2  -8   5   19.37    3.94
   2  -8  -5   24.00    1.80
   2  -8  -5   26.51    4.21
   2   8  -5   25.80    3.70
   2  -8  -4    2.73    2.33
  -2   8   4    1.76    2.55
   2   8  -4    0.20    2.35
  -2  -8   4    0.44    2.48
  -2   8   4    0.03    1.58
   2  -8  -4    0.98    0.49
   2  -8  -4    1.42    2.39
   2   8  -4   -0.83    2.08
   2   8  -3   56.27    4.02
  -2   8   3   56.28    5.56
  -2  -8   3   55.86    5.77
   2  -8  -3   49.93    5.35
   2   8  -3   64.19    5.89
   2  -8  -3   54.62    5.38
  -2  -8   3   54.54    3.86
   2   8  -3   58.78    5.25
   2  -8  -2  566.39   18.09
  -2   8   2  567.23   18.35
  -2  -8   2  548.47   17.98
   2   8  -2  555.67   18.12
   2  -8  -2  556.86   17.36
   2   8  -2  574.15   11.80
   2   8  -2  561.00   17.01
  -2   8   1   51.90    5.51
  -2  -8   1   49.77    5.46
   2  -8  -1   53.70    5.46
   2   8  -1   48.91    5.41
   2   8  -1   53.68    3.29
   2  -8  -1   52.74    4.96
   2   8  -1   55.78    5.11
  -2  -8   0   62.54    5.82
   2   8   0   66.87    6.12
   2  -8   0   56.46    5.54
  -2   8   0   59.93    5.78
   2  -8   0   55.86    4.86
   2   8   0   51.91    3.58
   2   8   0   62.34    5.34
  -2   8  -1    3.82    2.73
   2  -8   1    1.95    2.60
   2   8   1    0.09    2.05
  -2  -8  -1    3.32    2.30
   2  -8   1    2.76    1.88
   2   8   1    3.17    1.43
  -2   8  -2    1.89    2.72
   2   8   2   -1.82    2.47
   2  -8   2   -0.45    2.85
  -2  -8  -2   -0.09    2.11
   2  -8   2    2.66    1.70
  -2   8  -2    1.88    1.71
   2   8   3  139.22    8.63
  -2  -8  -3  122.08    8.02
  -2   8  -3  123.83    8.26
   2  -8   3  136.43    8.37
   2   8   3  128.05    7.33
   2  -8   3  128.07    6.58
  -2   8  -3  135.21    7.10
  -2  -8  -4  334.89   13.58
  -2   8  -4  355.42   13.98
   2   8   4  310.32   13.09
   2  -8   4  321.12   13.12
   2   8   4  305.71   11.65
   2  -8   4  328.66   10.58
  -2   8  -4  326.76   13.38
  -2   8  -4  327.31   11.33
   2  -8   5   99.92    7.46
   2   8   5  103.70    7.41
  -2   8  -5   96.50    7.17
  -2  -8  -5   99.79    7.41
   2   8   5  106.09    6.83
   2  -8   5   99.06    5.29
  -2   8  -5  117.07    8.13
  -2   8  -5  100.25    6.10
   2  -8   6   76.23    6.36
  -2  -8  -6   82.13    6.66
  -2   8  -6   77.21    6.56
   2   8   6   79.67    6.70
   2   8   6   71.32    5.76
   2  -8   6   75.52    4.26
  -2   8  -6   70.54    3.38
  -2   8  -6   70.20    6.65
  -2   8  -6   68.72    5.17
  -2   8  -7   26.35    4.28
   2  -8   7   29.05    4.21
   2   8   7   27.24    4.09
  -2  -8  -7   24.74    4.12
   2  -8   7   27.55    2.32
  -2   8  -7   24.92    2.08
  -2   8  -7   23.49    4.61
  -2   8  -7   25.17    3.44
   2  -8   8   28.28    4.15
   2   8   8   26.52    4.10
  -2  -8  -8   28.58    4.29
  -2   8  -8   26.64    4.15
   2  -8   8   23.66    4.89
  -2  -8  -8   22.45    3.51
  -2   8  -8   27.47    3.48
  -2   8  -8   29.98    5.13
   2   8   9   28.73    4.58
  -2   8  -9   36.26    4.52
   2  -8   9   31.88    4.28
  -2  -8  -9   41.83    5.07
   2   8   9   28.61    4.09
   2  -8   9   24.51    5.03
  -2  -8  -9   37.24    4.43
  -2   8  -9   31.63    3.86
  -2   8  -9   39.34    5.64
   2   8  10   25.92    5.41
   2   8  10   30.11    4.64
  -2   8 -10   36.55    4.47
   2  -8  10   30.95    4.29
  -2  -8 -10   40.30    4.86
   2   8  10   44.46    5.08
   2  -8  10   32.48    5.38
  -2  -8 -10   45.69    5.06
  -2   8 -10   40.95    5.95
  -2   8 -10   44.05    4.68
   2   8  11   74.96    6.27
   2   8  11   75.69    7.29
   2   8  11   79.50    8.79
  -2  -8 -11   80.21    6.44
  -2   8 -11   83.61    6.48
   2  -8  11   83.01    8.62
  -2  -8 -11   73.74    6.62
  -2   8 -11   78.09    6.07
  -2   8 -11   62.43    7.53
   2   8  12   47.55    6.28
   2   8  12   40.29    7.08
   2  -8  12   50.12    7.30
  -2  -8 -12   48.59    5.68
  -2   8 -12   42.42    6.50
   2   8  13   13.84    5.21
   2   8  13   16.28    4.25
   2  -8  13   19.58    5.58
  -2  -8 -13   14.39    4.05
  -2  -8 -13   16.74    4.51
  -2   8 -13    6.91    4.10
   2   8  14  155.98   12.57
   2   8  14  161.06   11.71
  -2  -8 -14  158.80   11.58
  -2  -8 -14  158.49   11.00
   2  -8  14  147.09   12.34
  -2   8 -14  138.16   11.93
   2   8  15    0.50    3.02
   2  -8  15   -5.13    4.47
  -2  -8 -15    2.66    3.09
  -2  -8 -15   -3.15    2.58
  -2  -8 -16    5.48    3.42
  -2  -8 -16   -2.59    3.25
   2   9 -16   98.51    8.80
  -2   9  16   97.59   10.29
  -2   9  15   41.98    7.01
   2  -9 -15   50.81    7.21
   2   9 -15   54.63    6.56
  -2   9  14   14.18    6.02
  -2  -9  14   12.54    5.20
   2  -9 -14   20.58    5.20
   2   9 -14   10.29    4.54
   2   9 -14   13.22    3.94
  -2   9  13    3.16    2.92
   2  -9 -13   -1.54    2.98
  -2  -9  13    2.63    4.38
   2   9 -13   -1.52    2.29
   2   9 -13    3.15    3.80
  -2   9  12   21.70    4.28
   2   9 -12   29.32    4.70
  -2   9  12   21.20    3.83
  -2  -9  12   27.35    4.44
   2  -9 -12   25.23    4.09
  -2  -9  12   28.81    6.12
   2  -9 -12   36.36    6.17
   2   9 -12   17.78    4.69
   2   9 -12   34.02    5.11
  -2   9  11    5.52    3.25
  -2   9  11   -0.90    2.43
   2   9 -11    5.32    3.20
   2  -9 -11    4.41    2.75
  -2  -9  11    1.36    2.39
   2  -9 -11    5.20    3.50
  -2  -9  11    0.27    3.59
   2   9 -11   -2.54    2.55
   2   9 -11   -1.33    3.47
  -2   9  10    8.67    3.71
  -2  -9  10    1.72    2.56
   2  -9 -10   -0.76    2.41
   2   9 -10   -2.77    2.56
  -2   9  10    2.31    2.28
  -2  -9  10   -6.12    4.23
   2  -9 -10   -1.75    3.22
   2   9 -10   -0.56    2.43
   2   9 -10    0.16    3.48
  -2   9   9   18.27    4.16
   2  -9  -9   23.79    4.32
   2   9  -9   30.53    4.65
  -2  -9   9   22.10    4.25
  -2   9   9   24.19    4.19
  -2  -9   9   26.28    5.27
   2  -9  -9   32.63    3.30
   2  -9  -9   22.23    4.61
   2   9  -9   22.34    3.87
   2   9  -9   29.77    5.25
  -2  -9   8    2.45    2.41
   2  -9  -8   -2.21    2.64
  -2   9   8    0.34    2.57
   2   9  -8   -2.12    2.49
  -2  -9   8   -0.13    3.04
   2  -9  -8    3.77    2.65
   2  -9  -8    3.94    1.40
   2   9  -8    3.09    2.26
   2   9  -8   -0.24    3.32
  -2   9   7  324.02   14.34
   2  -9  -7  338.92   14.57
  -2  -9   7  321.97   14.26
   2   9  -7  332.36   14.47
   2  -9  -7  337.16    9.39
  -2  -9   7  364.01   16.29
   2  -9  -7  364.44   15.80
   2   9  -7  354.94   14.02
   2   9  -7  331.48   15.29
   2  -9  -6  106.42    8.08
  -2   9   6  130.91    8.97
   2   9  -6  124.25    8.60
  -2  -9   6  115.45    8.45
   2  -9  -6  117.56    4.59
  -2  -9   6  127.74    9.45
  -2   9   6  115.06    5.20
   2  -9  -6  121.44    8.74
   2   9  -6  131.33    8.24
  -2  -9   5  188.55   10.68
  -2   9   5  147.00    9.56
   2   9  -5  157.58    9.82
   2  -9  -5  172.69   10.23
   2  -9  -5  156.18    4.37
  -2   9   5  174.30    6.72
   2  -9  -5  159.29    9.94
   2   9  -5  153.99    8.95
   2  -9  -4  172.29   10.17
  -2   9   4  179.33   10.51
  -2  -9   4  195.50   10.74
   2   9  -4  185.85   10.64
   2  -9  -4  199.17   10.69
  -2   9   4  174.93    7.15
   2   9  -4  188.34    9.85
  -2   9   3    2.16    2.51
   2   9  -3    1.35    2.58
   2  -9  -3    0.30    2.74
  -2  -9   3    3.52    2.75
  -2  -9   3    0.28    1.23
   2  -9  -3    1.53    2.47
   2   9  -3    2.04    2.22
  -2   9   2  133.01    8.99
   2  -9  -2  130.98    8.86
  -2  -9   2  125.25    8.77
   2   9  -2  135.08    8.96
   2   9  -2  125.31    4.71
   2  -9  -2  125.44    8.23
   2   9  -2  134.94    8.20
  -2   9   1   23.89    4.54
   2  -9  -1   30.22    4.70
   2   9  -1   29.98    4.74
  -2  -9   1   30.80    4.48
   2  -9  -1   35.96    4.42
   2   9  -1   32.19    2.71
   2   9  -1   23.03    4.00
  -2   9   0   -4.32    3.32
   2   9   0    4.59    2.80
   2  -9   0    3.34    2.53
  -2  -9   0    3.64    2.75
   2   9   0    2.34    1.26
   2  -9   0    7.08    2.66
   2   9   1  484.16   17.74
   2  -9   1  482.35   17.49
  -2   9  -1  494.46   17.93
  -2  -9  -1  488.27   17.62
   2  -9   1  490.70   15.96
   2   9   2   15.70    3.82
   2  -9   2   19.90    4.01
  -2  -9  -2   17.02    3.71
  -2   9  -2   16.59    3.62
   2  -9   2   17.22    3.13
  -2   9  -3   80.23    7.10
   2   9   3   70.19    6.47
  -2  -9  -3   83.15    7.22
   2  -9   3   74.10    6.80
   2   9   3   81.71    6.27
   2  -9   3   92.66    6.07
  -2   9  -3   86.10    6.00
   2  -9   4    4.76    2.66
  -2   9  -4   14.58    3.68
  -2  -9  -4    7.83    2.83
   2   9   4    8.74    3.04
   2   9   4    8.70    3.13
   2  -9   4   11.78    2.45
  -2   9  -4   12.94    2.86
  -2  -9  -5    3.20    2.74
  -2   9  -5    4.33    3.08
   2  -9   5   -0.56    2.52
   2   9   5    0.89    2.54
   2  -9   5    1.04    1.41
   2   9   5   -1.65    2.56
  -2   9  -5   -0.32    1.90
  -2   9  -5    1.27    2.85
   2  -9   6    7.34    2.94
  -2   9  -6    4.10    2.53
  -2  -9  -6    6.45    2.82
   2   9   6    9.15    2.97
   2   9   6    7.63    2.85
   2  -9   6    6.51    1.86
  -2   9  -6   10.70    2.71
  -2   9  -6    9.48    3.36
   2  -9   7   20.88    4.03
   2   9   7   31.58    4.80
  -2   9  -7   33.26    4.88
  -2  -9  -7   36.26    5.05
  -2   9  -7   30.69    3.80
  -2   9  -7   27.07    4.82
   2  -9   8    8.39    3.09
   2   9   8    7.78    3.02
  -2   9  -8    7.32    2.86
  -2  -9  -8    7.33    2.90
  -2  -9  -8    7.37    2.34
  -2   9  -8    2.69    2.95
  -2   9  -8    8.59    2.54
   2  -9   9   43.33    5.36
  -2   9  -9   39.51    5.06
   2   9   9   32.49    4.51
  -2  -9  -9   28.98    4.59
  -2  -9  -9   38.12    4.38
  -2   9  -9   30.27    5.37
  -2   9  -9   38.52    4.20
   2   9  10   24.25    4.51
   2   9  10   17.45    5.53
  -2   9 -10   19.10    4.02
  -2  -9 -10   27.13    4.33
   2  -9  10   17.89    3.60
   2   9  10   20.79    3.84
   2  -9  10   31.77    5.97
  -2  -9 -10   21.03    3.72
  -2   9 -10   28.65    4.01
  -2   9 -10   17.03    4.43
   2   9  11   34.58    6.98
   2   9  11   33.16    4.79
   2   9  11   31.12    5.00
  -2  -9 -11   30.47    4.71
  -2  -9 -11   33.16    4.65
   2  -9  11   21.88    5.37
  -2   9 -11   34.90    5.88
   2   9  12    5.70    2.88
   2   9  12   -0.33    4.38
   2  -9  12    0.95    3.46
  -2  -9 -12   -0.54    2.29
  -2  -9 -12   -1.16    2.87
  -2   9 -12    5.93    3.60
   2   9  13   10.26    3.67
   2   9  13    9.17    5.13
  -2  -9 -13   12.55    3.73
   2  -9  13    9.85    4.84
  -2  -9 -13   11.55    4.20
  -2   9 -13    7.42    4.25
   2   9  14   -1.96    3.46
   2  -9  14   -7.45    4.35
  -2  -9 -14    0.07    3.06
   2   9  15   -2.39    2.86
   2  10 -15   29.21    5.09
   2 -10 -14   23.99    5.41
   2  10 -14   14.72    4.07
  -2  10  13   15.21    4.42
   2 -10 -13    8.46    4.19
  -2 -10  13    8.72    4.60
   2  10 -13   13.89    5.23
   2  10 -13   15.53    3.89
  -2  10  12   -3.89    3.15
   2 -10 -12   -0.39    2.43
   2  10 -12   -1.11    2.70
  -2 -10  12   -2.87    3.53
   2 -10 -12   -3.90    3.17
   2  10 -12   -3.19    2.76
   2  10 -12    3.24    3.90
  -2  10  11   88.30    8.16
   2  10 -11   89.70    7.93
  -2 -10  11   73.60    7.13
  -2  10  11   85.80    7.57
   2 -10 -11   79.43    7.47
  -2 -10  11   81.53    9.30
   2 -10 -11   86.82    8.68
   2  10 -11   88.82    7.75
   2  10 -11   72.91    8.46
  -2  10  10   10.46    3.99
  -2  10  10    8.93    3.33
   2 -10 -10   12.18    3.70
  -2 -10  10   13.28    3.57
   2  10 -10   10.08    3.45
  -2 -10  10   13.37    4.72
   2 -10 -10    4.73    3.03
   2  10 -10   15.55    5.15
   2  10 -10   14.96    3.70
  -2  10   9    3.44    2.98
   2  10  -9   -1.08    3.15
  -2  10   9    0.23    2.50
   2 -10  -9    5.47    3.03
  -2 -10   9    3.14    2.55
  -2 -10   9    2.75    3.98
   2 -10  -9    0.07    3.19
   2  10  -9    2.89    2.72
   2  10  -9    8.45    4.69
  -2  10   8    7.16    3.15
   2  10  -8    1.52    2.76
   2 -10  -8    5.83    2.86
  -2 -10   8   10.19    3.04
  -2 -10   8   11.43    4.43
   2 -10  -8    2.72    2.79
   2  10  -8    7.80    2.96
  -2  10   7    9.29    3.53
  -2 -10   7   16.34    4.06
   2  10  -7   13.22    4.04
   2 -10  -7   11.91    3.68
   2 -10  -7   16.25    4.35
   2  10  -7    8.94    2.77
   2 -10  -6   24.55    4.48
  -2 -10   6   29.59    4.91
   2  10  -6   28.23    4.81
  -2  10   6   30.91    5.16
   2 -10  -6   24.59    4.69
   2  10  -6   30.97    4.79
   2  10  -5  129.28    9.52
  -2  10   5  109.81    8.67
   2 -10  -5  124.19    9.30
  -2 -10   5  124.88    9.19
  -2  10   5  120.69    5.83
   2 -10  -5  120.62    9.11
   2  10  -5  116.59    8.12
  -2 -10   4  224.03   12.29
   2 -10  -4  204.88   11.71
  -2  10   4  220.66   12.27
   2  10  -4  235.57   12.63
   2 -10  -4  223.07   12.05
  -2  10   4  218.85    8.46
   2  10  -4  227.87   11.47
  -2  10   3   38.86    5.61
   2 -10  -3   37.85    5.43
   2  10  -3   31.39    5.03
  -2 -10   3   39.66    5.28
   2 -10  -3   37.41    5.20
   2  10  -3   38.17    4.97
  -2  10   2   31.99    5.27
   2 -10  -2   24.49    4.42
   2  10  -2   30.52    5.07
  -2 -10   2   29.79    4.77
   2 -10  -2   32.95    4.83
   2  10  -2   28.27    4.52
   2  10  -1   81.13    7.58
  -2  10   1   88.64    7.75
  -2 -10   1   77.12    7.40
   2 -10  -1   76.98    7.29
   2 -10  -1   78.33    6.88
   2  10  -1   79.06    6.83
  -2  10   0    2.03    2.66
   2 -10   0    2.32    3.11
  -2 -10   0    4.75    3.20
   2  10   0    4.67    2.41
   2 -10   0    7.16    3.09
  -2  10  -1   45.54    6.07
  -2 -10  -1   48.50    5.96
   2  10   1   45.95    5.89
   2 -10   1   37.86    5.57
   2 -10   1   38.07    4.87
   2  10   2  133.64    9.57
   2 -10   2  119.02    8.98
  -2  10  -2  135.33    9.70
  -2 -10  -2  130.23    9.45
   2 -10   2  138.92    8.11
  -2 -10  -3   15.82    4.20
   2 -10   3   28.16    4.85
  -2  10  -3   17.00    4.07
   2  10   3   29.13    4.93
   2  10   3   15.13    3.68
   2 -10   3   22.69    3.35
   2 -10   4   10.70    3.66
  -2  10  -4    4.93    3.69
  -2 -10  -4    5.66    3.18
   2  10   4    4.40    2.73
   2  10   4    6.21    2.96
   2 -10   4    5.10    1.94
  -2  10  -4    4.33    2.22
   2 -10   5    3.29    2.85
  -2  10  -5   -0.32    2.65
   2  10   5    0.07    2.66
  -2 -10  -5   -1.05    2.75
   2 -10   5   -0.09    1.53
   2  10   5   -1.13    2.66
  -2  10  -5    1.13    1.92
   2 -10   6   -1.15    2.53
   2  10   6    5.00    3.27
  -2 -10  -6    1.52    2.46
  -2  10  -6    1.94    2.67
   2  10   6    4.31    2.57
  -2  10  -6    1.46    1.87
  -2  10  -6    4.34    3.51
  -2 -10  -7   17.98    4.16
   2  10   7   23.23    4.53
   2 -10   7   23.02    4.46
  -2  10  -7   15.60    3.90
  -2 -10  -7   22.38    3.31
  -2  10  -7   22.43    3.63
  -2  10  -7   25.64    5.45
   2 -10   8   21.69    4.26
  -2 -10  -8   28.04    4.68
   2  10   8   32.80    5.18
  -2  10  -8   25.71    4.66
  -2 -10  -8   28.75    3.88
  -2  10  -8   19.73    4.58
  -2  10  -8   19.09    3.35
  -2  10  -9    5.20    3.10
   2 -10   9   -1.14    2.91
   2  10   9    5.57    2.97
  -2 -10  -9    6.58    3.42
  -2 -10  -9    1.02    1.73
  -2  10  -9   -1.57    3.56
  -2  10  -9    1.70    2.05
   2 -10  10  152.69   10.02
  -2  10 -10  146.60    9.88
  -2 -10 -10  148.02   10.06
   2  10  10  155.74   10.29
   2  10  10  138.24    9.77
  -2  10 -10  146.54   11.64
   2  10  11    2.62    3.16
  -2  10 -11    4.12    3.40
   2  10  12   20.93    6.02
   2  10  12   14.23    3.99
  -2 -10 -12    9.28    4.18
  -2  10 -12   16.70    5.59
   2  10  13   17.50    4.49
  -2 -10 -13   15.55    4.68
   2  11 -14   22.36    4.57
  -2  11  13    5.84    3.68
   2  11 -13   -0.05    2.45
  -2  11  12   48.12    6.80
  -2 -11  12   56.44    8.67
   2 -11 -12   38.90    6.54
   2  11 -12   31.66    5.21
   2  11 -12   37.99    6.55
  -2  11  11    3.42    3.11
   2  11 -11    7.41    3.44
   2 -11 -11    8.10    3.22
  -2  11  11    0.87    2.48
  -2 -11  11    8.53    3.69
   2 -11 -11   -1.26    3.16
  -2 -11  11   -0.11    4.03
   2  11 -11    7.84    4.42
   2  11 -11   13.80    3.91
  -2  11  10    4.68    2.84
  -2  11  10    3.98    2.75
   2  11 -10    3.92    3.45
  -2 -11  10   12.43    4.01
   2 -11 -10    6.39    3.97
  -2 -11  10   10.39    4.35
   2 -11 -10   15.22    4.78
   2  11 -10    6.35    2.90
  -2  11   9   11.85    3.90
   2 -11  -9    6.83    3.32
  -2 -11   9   12.81    3.67
  -2  11   9    8.20    3.56
   2  11  -9    9.02    3.56
   2 -11  -9    6.44    3.75
   2  11  -9   11.18    3.29
  -2  11   8   72.28    7.75
   2  11  -8   80.45    7.91
   2 -11  -8   74.47    7.75
  -2 -11   8   79.14    7.91
   2 -11  -8   63.41    7.89
   2  11  -8   65.26    6.70
  -2  11   7   37.79    5.52
   2  11  -7   44.20    6.27
  -2 -11   7   32.41    5.35
   2 -11  -7   25.42    4.92
   2 -11  -7   29.92    5.58
   2  11  -7   37.31    5.29
  -2  11   6  287.74   14.92
   2 -11  -6  273.67   14.37
  -2 -11   6  278.71   14.65
   2  11  -6  296.09   15.16
   2 -11  -6  274.57   14.65
   2  11  -6  282.64   13.55
  -2 -11   5   65.79    7.28
  -2  11   5   55.77    6.68
   2  11  -5   52.90    6.44
   2 -11  -5   62.39    6.87
   2 -11  -5   63.26    7.17
   2  11  -5   55.13    6.19
   2  11  -4   16.38    3.96
  -2  11   4   21.95    4.75
  -2 -11   4   17.93    4.55
   2 -11  -4   14.63    4.02
   2 -11  -4   17.84    4.29
   2  11  -4   16.23    3.92
  -2  11   3    2.00    2.99
   2 -11  -3    3.16    3.34
  -2 -11   3   -2.26    2.74
   2  11  -3    0.35    3.15
   2 -11  -3    3.23    2.54
   2  11  -3    0.62    2.66
   2  11  -2   93.74    8.58
   2 -11  -2  114.39    9.32
  -2 -11   2  130.87    9.96
  -2  11   2  121.00    9.68
   2 -11  -2  114.35    8.51
   2  11  -2  113.02    8.55
   2 -11  -1   25.11    4.78
  -2  11   1   26.17    5.14
   2  11  -1   22.10    4.86
  -2 -11   1   20.81    4.80
   2 -11  -1   25.20    4.17
   2 -11   0   61.31    7.33
  -2  11   0   39.48    5.82
  -2 -11   0   54.09    6.61
   2  11   0   42.71    6.29
   2 -11   0   52.86    5.69
  -2  11  -1    8.29    3.29
  -2 -11  -1   15.35    4.80
   2 -11   1    9.92    3.69
   2  11   1   16.05    4.80
   2 -11   1    6.15    2.74
   2  11   2  364.08   16.74
  -2  11  -2  335.36   16.23
  -2 -11  -2  334.74   16.03
   2 -11   2  343.64   16.29
   2 -11   2  358.92   14.36
  -2 -11  -3   -0.06    2.75
   2 -11   3    0.72    2.87
  -2  11  -3    3.99    3.56
   2  11   3   -0.62    3.40
   2  11   3    1.83    2.94
   2 -11   3    2.19    2.24
   2 -11   4   -3.42    3.32
   2  11   4    0.94    3.10
  -2  11  -4   -2.02    3.29
  -2 -11  -4    0.32    3.14
   2  11   4    3.37    2.77
   2 -11   4    2.20    1.85
   2 -11   5   13.50    4.12
  -2  11  -5   10.97    3.63
  -2 -11  -5   13.38    3.99
   2  11   5   11.72    4.05
   2  11   5   10.20    3.44
   2 -11   5    5.96    2.31
  -2  11  -5    6.19    2.49
   2  11   6    7.99    3.77
  -2 -11  -6    5.42    3.64
   2 -11   6   -6.34    3.58
  -2  11  -6   -5.65    3.74
   2  11   6   -1.07    2.34
  -2  11  -6   -3.04    2.35
   2 -11   7   -1.25    2.86
  -2 -11  -7   -1.43    2.86
  -2  11  -7    2.22    3.18
   2  11   7    1.39    2.76
  -2  11  -7    0.08    2.15
  -2 -11  -8    1.06    2.87
  -2  11  -8   -2.22    3.23
   2 -11   8   -1.86    3.06
   2  11   8   -0.93    2.77
  -2  11  -8   -5.20    4.48
  -2  11  -8    1.19    2.06
   2 -11   9   -1.57    2.78
  -2  11  -9   -3.91    3.31
  -2 -11  -9   -3.38    2.76
   2  11   9   -2.94    3.05
  -2  11  -9   -0.01    3.96
   2 -11  10  123.56    9.69
  -2  11 -10  114.95    9.43
  -2 -11 -10  120.78    9.62
   2  11  10  129.33    9.88
  -2  11 -10  108.64   10.45
  -2 -11 -11   70.74    9.02
  -2  11 -11   66.74    8.81
  -2  12  13   15.95    4.74
   2  12 -13   32.64    5.60
  -2  12  12   28.90    5.48
   2  12 -12   23.78    4.87
   2 -12 -11   -0.68    2.79
  -2 -12  11    2.97    3.05
   2  12 -11   -2.04    3.51
  -2  12  11    3.93    3.22
  -2  12  11    2.72    3.36
   2  12 -11    0.58    2.82
  -2  12  10   26.41    5.69
  -2  12  10   41.58    6.41
   2 -12 -10   26.51    5.34
   2  12 -10   25.74    5.51
  -2 -12  10   30.02    5.45
   2 -12 -10   26.63    6.21
   2  12 -10   29.57    5.07
  -2  12   9   32.60    5.69
  -2  12   9   36.99    6.30
  -2 -12   9   24.36    5.14
   2 -12  -9   33.64    5.90
   2  12  -9   29.61    5.68
   2 -12  -9   29.40    6.07
   2  12  -9   24.15    4.83
  -2  12   8    8.03    3.82
  -2 -12   8    9.35    4.06
   2  12  -8   13.55    4.43
   2 -12  -8    5.22    3.90
   2 -12  -8    8.11    4.04
   2  12  -8    2.08    2.62
   2  12  -7   22.15    5.05
   2 -12  -7   23.61    5.38
  -2 -12   7   20.16    4.66
  -2  12   7   32.33    5.77
   2 -12  -7   17.61    4.98
   2  12  -7   19.67    4.25
   2  12  -6   -3.01    3.21
  -2  12   6   -1.25    2.94
   2 -12  -6    2.89    3.68
  -2 -12   6    4.83    3.70
   2 -12  -6    2.71    2.69
   2  12  -6    0.95    2.56
  -2 -12   5   41.65    6.38
   2 -12  -5   63.56    7.64
   2  12  -5   47.68    6.71
  -2  12   5   53.52    7.30
   2 -12  -5   56.36    7.14
   2  12  -5   51.39    6.29
   2 -12  -4   39.85    6.27
  -2  12   4   25.87    5.06
  -2 -12   4   43.96    6.54
   2  12  -4   42.16    6.34
   2 -12  -4   34.33    5.55
   2  12  -4   32.42    4.99
  -2 -12   3   28.75    5.52
   2  12  -3   31.99    5.58
   2 -12  -3   29.30    5.61
  -2  12   3   29.96    5.68
   2 -12  -3   27.35    5.09
   2  12  -3   34.66    5.26
   2 -12  -2    3.81    3.30
   2  12  -2    3.03    3.68
  -2 -12   2   -3.59    3.25
  -2  12   2   -0.61    3.61
   2 -12  -2    4.90    3.19
  -2  12   1   14.13    4.38
   2  12  -1   10.99    4.33
   2 -12  -1    9.39    4.31
  -2 -12   1   15.74    4.24
   2 -12  -1   12.93    4.00
  -2  12   0   76.42    8.35
   2 -12   0   85.63    8.57
  -2 -12   0   77.79    8.06
   2  12   0   62.98    7.59
   2 -12   0   57.95    6.42
   2 -12   1   45.61    6.76
  -2 -12  -1   38.32    6.15
   2  12   1   31.62    5.91
  -2  12  -1   26.84    5.39
   2 -12   1   38.23    5.30
  -2 -12  -2    5.70    3.08
   2 -12   2   16.85    4.90
  -2  12  -2    7.23    3.77
   2  12   2   12.85    4.29
   2 -12   2   11.38    3.25
  -2  12  -3   -0.43    3.49
   2 -12   3    1.75    2.96
  -2 -12  -3   -1.84    3.55
   2  12   3   -2.01    3.08
   2  12   3    1.49    3.51
   2 -12   3    0.07    1.97
   2 -12   4   53.00    6.78
  -2 -12  -4   58.09    7.19
  -2  12  -4   64.97    7.79
   2  12   4   60.10    7.65
   2 -12   4   46.24    5.01
   2  12   4   55.56    5.98
   2  12   5    1.82    3.07
  -2  12  -5    7.00    4.16
   2 -12   5    5.62    3.87
  -2 -12  -5    3.65    3.28
  -2 -12  -6   50.43    6.93
   2  12   6   53.86    6.86
   2 -12   6   61.91    7.33
  -2  12  -6   58.78    7.40
  -2  12  -6   49.62    5.56
   2  12   7   -4.23    3.23
   2 -12   7    0.02    2.89
  -2 -12  -7   -0.83    3.28
  -2  12  -7    0.40    3.08
  -2  12  -7    2.11    2.15
  -2  12  -8   20.75    4.66
   2 -12   8   13.50    4.02
   2  12   8   15.74    4.64
  -2 -12  -8   16.84    4.73
   2  12   9  181.30   12.60
  -2 -12  -9  195.69   12.91
   2 -12   9  184.26   12.42
  -2  12  -9  175.28   12.27
  -2  12  -9  179.64   13.66
   2 -12  10   -1.12    2.75
  -2  12 -10    0.67    2.83
   2  12  10    2.38    2.97
  -2 -12 -10   -1.71    3.37
  -2 -13  11   13.06    4.08
  -2  13  11    5.96    3.77
   2  13 -11   11.79    4.42
   2 -13 -11    5.65    3.91
   2  13 -11    8.16    3.73
  -2  13  10   13.50    4.58
   2 -13 -10    3.99    3.44
  -2 -13  10   -2.68    3.33
   2  13 -10    2.26    3.09
  -2  13  10    8.23    4.22
   2  13 -10    1.33    3.13
   2 -13  -9    2.39    3.78
  -2  13   9    1.08    3.23
   2  13  -9   12.29    4.67
  -2  13   9    4.99    4.30
   2  13  -9    6.58    3.22
   2 -13  -8   13.35    4.58
  -2 -13   8    7.03    4.12
   2  13  -8    9.10    3.70
   2 -13  -8   13.91    4.56
   2  13  -8   14.15    3.89
  -2  13   7    5.56    3.86
   2  13  -7    6.25    4.00
   2 -13  -7    6.36    3.71
  -2 -13   7    2.52    3.72
   2 -13  -7    9.67    5.36
   2  13  -7   -0.79    2.87
  -2 -13   6  152.81   11.94
   2 -13  -6  154.20   12.05
   2  13  -6  164.67   12.52
  -2  13   6  142.53   11.83
   2 -13  -6  187.90   13.26
   2  13  -6  158.00   11.23
   2 -13  -5    4.23    3.44
  -2 -13   5   -4.01    3.62
   2  13  -5    4.88    4.42
  -2  13   5   -0.97    3.50
   2 -13  -5    0.25    3.14
   2  13  -5    0.84    2.86
  -2  13   4  215.35   14.35
  -2 -13   4  212.28   14.07
   2 -13  -4  223.18   14.30
   2  13  -4  224.60   14.54
   2 -13  -4  242.53   14.42
   2  13  -4  218.64   13.08
  -2  13   3    6.26    3.81
   2 -13  -3    6.03    3.76
  -2 -13   3    5.80    3.43
   2  13  -3   10.00    3.70
   2 -13  -3    1.57    3.05
   2 -13  -2   73.04    8.50
  -2  13   2   62.00    7.85
   2  13  -2   63.83    7.90
  -2 -13   2   68.43    8.42
   2 -13  -2   66.32    7.39
   2  13  -1   70.45    8.41
  -2 -13   1   73.17    8.30
   2 -13  -1   73.89    8.08
  -2  13   1   65.13    8.22
   2 -13  -1   82.51    8.05
  -2 -13   0    1.17    3.34
   2 -13   0   -5.25    3.67
  -2  13   0    1.82    3.50
   2  13   0    5.77    4.28
   2 -13   0    0.34    2.57
   2  13   1    2.66    3.01
  -2 -13  -1    5.16    3.42
  -2  13  -1   -0.50    3.03
   2 -13   1    2.79    3.91
   2 -13   1    1.15    2.30
   2 -13   2    8.86    4.16
  -2 -13  -2   14.01    3.96
  -2  13  -2   21.51    5.47
   2  13   2   15.05    5.07
   2  13   2   11.07    3.89
   2 -13   2   12.30    3.58
  -2  13  -3   -2.10    3.22
   2 -13   3   10.36    4.53
  -2 -13  -3   -1.82    3.38
   2  13   3    4.37    3.53
   2 -13   3    2.77    2.39
  -2 -13  -4  101.36    9.92
   2  13   4   99.19   10.05
   2 -13   4   97.64    9.51
  -2  13  -4   93.79    9.49
  -2  13  -5   15.61    4.73
   2  13   5   18.15    5.17
   2 -13   5   17.99    4.96
  -2 -13  -5    7.09    4.15
  -2  13  -6   28.98    5.83
  -2 -13  -6   25.18    5.82
   2  13   6   22.99    5.40
   2 -13   6   22.94    5.37
  -2 -13  -7   13.74    4.40
   2  13   7   11.75    4.81
   2 -13   7    6.07    3.81
  -2  13  -7    9.41    4.30
  -2 -13  -8    5.00    3.82
  -2  13  -8   -0.67    3.10
   2 -13   8    1.10    2.90
   2  13   8    4.64    3.78
  -2  13  -9   21.89    5.51
  -2 -13  -9   25.28    5.33
   2  13   9   21.79    5.31
   2 -13   9   23.02    5.22
   2  14  -9   49.82    6.73
   2  14  -8   24.19    5.13
   2  14  -7   -1.97    3.16
   2  14  -6    0.68    3.34
   2 -14  -6   -0.53    4.04
  -2 -14   6    3.36    4.35
   2  14  -6    5.74    3.51
   2 -14  -5    4.75    3.99
   2  14  -5    3.76    3.97
  -2 -14   5   -0.34    3.72
  -2  14   5    3.34    3.14
   2 -14  -5    0.01    3.18
   2  14  -5    6.30    3.92
  -2  14   4    1.23    3.64
   2 -14  -4    6.93    4.51
   2  14  -4    2.65    3.30
  -2 -14   4    2.13    3.49
   2 -14  -4   -0.48    3.79
  -2  14   3   -0.57    3.71
   2  14  -3    3.13    4.15
   2 -14  -3   -4.85    4.12
  -2 -14   3    5.77    4.14
   2 -14  -3   -3.63    3.59
   2  14  -2    2.97    3.70
  -2  14   2    1.07    3.76
   2 -14  -2   -8.44    4.15
  -2 -14   2    0.61    3.69
   2 -14  -2    2.42    3.04
   2  14  -1   21.25    5.62
  -2  14   1   16.29    5.12
   2 -14  -1   13.57    5.08
  -2 -14   1   10.32    3.87
   2 -14  -1   21.81    4.96
  -2  14   0    4.19    4.36
   2 -14   0    2.03    3.32
  -2 -14   0   -2.70    3.09
   2 -14   0   -6.01    3.54
  -2  14  -1   18.45    5.24
  -2 -14  -1   21.27    5.36
   2 -14   1   26.39    5.90
   2  14   1   24.10    5.68
   2 -14   1   20.17    4.67
  -2  14  -2   14.58    5.20
   2 -14   2    1.33    3.57
  -2 -14  -2    4.74    4.16
   2  14   2    3.38    3.73
   2 -14   2    5.27    2.86
  -2  14  -3   22.17    5.83
   2  14   3   17.05    5.04
   2 -14   3   16.52    4.90
  -2 -14  -3   26.41    5.92
   2  14   4   -0.32    3.60
   2 -14   4   -4.06    4.39
  -2  14  -4    5.56    4.61
  -2 -14  -4   10.63    4.38
  -2 -14  -5   42.63    6.97
  -2  14  -5   61.61    8.55
   2 -15  -2   16.11    4.69
   2 -15  -1   32.35    5.98
   2 -15   0   57.80    7.43
   2 -15   1   -1.33    2.97
  -3   0  19   27.27    5.32
  -3   0  19   20.56    5.72
   3   0 -19   36.34    6.36
  -3   0  18   -0.93    2.54
  -3   0  18   -0.39    3.31
   3   0 -18    0.52    2.84
   3   0 -18   -3.42    3.52
  -3   0  18   -1.95    3.63
  -3   0  17   30.31    5.91
  -3   0  17   36.94    5.33
   3   0 -17   48.33    6.72
  -3   0  17   43.14    6.77
   3   0 -17   44.66    6.31
  -3   0  16   -1.35    3.11
  -3   0  16    6.92    3.71
   3   0 -16    1.67    2.73
  -3   0  16    5.16    3.88
   3   0 -16   -1.82    2.92
  -3   0  15  142.02   10.44
  -3   0  15  167.51    9.90
   3   0 -15  159.48    7.37
   3   0 -15  155.41   10.44
  -3   0  15  166.37   11.43
   3   0 -15  163.10   10.59
  -3   0  15  153.38    7.82
  -3   0  14    3.47    2.67
  -3   0  14    2.65    2.89
   3   0 -14   -1.92    2.59
   3   0 -14   -2.31    1.65
  -3   0  14   -8.00    3.87
   3   0 -14   -1.22    2.83
  -3   0  14   -1.08    1.89
  -3   0  13  340.38   14.95
  -3   0  13  341.08   13.36
   3   0 -13  371.80   14.76
   3   0 -13  356.50   11.27
  -3   0  13  367.76   12.18
  -3   0  13  376.90   15.88
   3   0 -13  342.97   14.60
  -3   0  12   -0.88    2.23
  -3   0  12   -0.87    2.25
   3   0 -12    0.61    1.46
   3   0 -12   -0.11    2.18
  -3   0  12   -2.51    3.35
  -3   0  12    2.60    1.83
   3   0 -12    1.93    2.88
  -3   0  11   17.90    3.47
  -3   0  11   21.47    1.28
  -3   0  11   20.46    3.20
   3   0 -11   12.35    2.40
  -3   0  11   19.70    1.20
  -3   0  11   19.14    1.20
  -3   0  11   21.10    1.26
   3   0 -11   21.14    3.55
   3   0 -11   17.75    2.37
  -3   0  11   15.71    4.04
  -3   0  11   25.91    3.37
   3   0 -11   20.28    3.48
  -3   0  10    0.05    0.65
  -3   0  10   -1.61    2.52
   3   0 -10   -0.93    1.80
  -3   0  10   -1.40    2.22
  -3   0  10    0.64    0.66
  -3   0  10   -0.42    0.62
   3   0 -10   -2.32    2.04
   3   0 -10   -1.93    1.50
   3   0 -10   -0.81    2.09
  -3   0  10   -1.25    1.79
  -3   0  10   -2.21    3.16
   3   0  -9  313.09   10.14
  -3   0   9  304.18   11.45
  -3   0   9  307.78   10.15
  -3   0   9  302.87    7.14
  -3   0   9  297.10    7.13
   3   0  -9  305.43    7.25
   3   0  -9  311.37    9.30
   3   0  -9  304.57   11.06
  -3   0   9  305.11    9.43
  -3   0   9  314.26   10.20
   3   0  -9  310.20   11.29
  -3   0   9  306.96   11.96
   3   0  -8   -0.40    1.67
  -3   0   8    1.15    1.70
  -3   0   8    2.21    2.33
  -3   0   8    0.15    1.01
  -3   0   8    0.64    0.79
  -3   0   8   -0.06    0.93
   3   0  -8    0.16    0.95
  -3   0   8   -1.60    1.26
   3   0  -8   -0.70    1.21
   3   0  -8    1.30    1.92
  -3   0   8    1.35    2.72
   3   0  -8    0.19    2.02
  -3   0   8   -2.48    2.09
  -3   0   7  114.43    4.05
  -3   0   7  108.10    4.15
  -3   0   7  120.58    5.38
   3   0  -7  107.58    4.09
  -3   0   7  106.37    4.16
   3   0  -7  106.01    5.63
   3   0  -7  105.87    4.82
  -3   0   7  114.16    5.06
  -3   0   7  115.38    5.73
  -3   0   7  116.35    5.74
   3   0  -7  103.91    5.83
   3   0  -7  110.74    5.47
  -3   0   7  118.08    6.89
  -3   0   6   -0.99    1.18
  -3   0   6   -0.05    1.44
   3   0  -6   -1.60    1.61
  -3   0   6    0.47    1.72
   3   0  -6   -0.06    0.98
  -3   0   6    0.99    1.13
   3   0  -6   -0.36    1.16
  -3   0   6    1.44    1.09
  -3   0   6    1.60    1.43
   3   0  -6    0.86    1.76
  -3   0   6   -2.52    2.56
   3   0  -5  448.34    9.82
  -3   0   5  425.27    9.72
  -3   0   5  439.75    9.64
   3   0  -5  426.20    9.77
  -3   0   5  446.84    9.89
  -3   0   5  431.18   10.38
  -3   0   5  453.31   11.02
   3   0  -5  442.71   10.36
  -3   0   5  444.48   12.04
   3   0  -5  444.47   11.41
   3   0  -5  451.39   11.16
  -3   0   5  443.01   11.26
  -3   0   4    0.26    1.62
   3   0  -4    0.37    1.43
  -3   0   4   -0.22    1.03
  -3   0   4   -0.68    1.26
   3   0  -4    1.55    1.11
  -3   0   4    0.23    1.05
   3   0  -4   -0.51    1.21
  -3   0   4    0.16    0.94
   3   0  -4   -1.39    1.23
  -3   0   4   -0.76    1.07
  -3   0   4    0.33    1.77
   3   0  -4    0.38    1.27
  -3   0   3 6808.61   94.49
   3   0  -3 6328.78   94.17
  -3   0   3 6305.06   94.24
   3   0  -3 6502.96   94.39
  -3   0   3 6837.49   94.55
   3   0  -3 6053.99   93.96
   3   0  -3 6162.79   94.40
  -3   0   3 6959.91   95.59
   3   0  -3 6064.94   92.05
   3   0  -3 5833.65   94.71
   3   0  -2    3.56    1.69
  -3   0   2    3.75    1.69
   3   0  -2    2.20    1.37
  -3   0   2    3.52    1.67
  -3   0   2    1.30    1.33
   3   0  -2    4.56    1.86
   3   0  -2    0.95    1.29
  -3   0   2    0.92    1.07
   3   0  -2    1.63    1.12
  -3   0   2   -0.11    0.99
  -3   0   1  457.36   10.14
   3   0  -1  461.19   10.08
   3   0  -1  448.86   10.13
  -3   0   1  467.41   10.25
   3   0  -1  497.37    9.70
   3   0  -1  455.79    9.64
  -3   0   1  453.33    9.59
   3   0  -1  444.55    8.66
   3   0  -1  466.03    9.94
  -3   0   1  456.25    9.96
  -3   0   1  452.83    8.70
   3   0   0    1.77    1.26
   3   0   0    2.73    1.02
   3   0   0    0.14    1.39
  -3   0   0    1.40    1.47
  -3   0   0    2.15    1.35
  -3   0   0    0.18    0.85
  -3   0   0    1.51    1.30
   3   0   0    6.34    1.90
  -3   0   0    1.74    1.62
  -3   0   0    1.42    0.94
   3   0   0    0.82    1.02
  -3   0   0    0.97    0.64
   3   0   0    0.50    0.59
  -3   0  -1 3064.60   47.43
   3   0   1 3192.53   47.50
   3   0   1 3129.63   47.09
  -3   0  -1 3180.43   47.22
  -3   0  -1 3133.97   47.07
   3   0   1 3094.95   47.53
  -3   0  -1 3081.48   47.51
  -3   0  -1 3089.08   46.63
  -3   0  -1 3172.47   47.98
  -3   0  -1 2966.29   44.75
   3   0   1 3066.55   46.01
  -3   0  -2    1.02    1.05
   3   0   2   -0.77    0.71
   3   0   2   -0.68    1.04
   3   0   2   -0.44    1.26
  -3   0  -2   -0.95    1.31
  -3   0  -2   -0.57    1.01
  -3   0  -2   -1.30    1.10
   3   0   2    1.39    1.08
   3   0   2    1.26    0.68
  -3   0  -2    0.06    1.36
  -3   0  -2    1.15    0.65
  -3   0  -2    0.09    0.66
  -3   0  -2   -0.12    0.66
   3   0   3   99.73    4.55
   3   0   3   99.29    3.84
  -3   0  -3   93.51    3.79
   3   0   3  100.48    4.72
  -3   0  -3   97.69    4.50
  -3   0  -3   96.45    4.68
   3   0   3  100.23    3.92
  -3   0  -3   95.72    3.84
   3   0   3   97.61    3.34
  -3   0  -3   93.54    4.58
  -3   0  -3   90.57    3.33
  -3   0  -4   -0.67    1.11
  -3   0  -4   -0.11    1.15
   3   0   4    0.81    1.61
  -3   0  -4   -0.80    1.69
   3   0   4    1.21    1.66
   3   0   4   -0.83    1.10
  -3   0  -4    0.69    0.91
  -3   0  -4    0.20    1.37
  -3   0  -4   -0.67    1.20
   3   0   4    0.42    1.13
  -3   0  -5   58.28    4.24
   3   0   5   58.35    4.37
  -3   0  -5   59.26    2.92
   3   0   5   57.94    4.29
  -3   0  -5   64.08    4.56
  -3   0  -5   59.80    2.97
   3   0   5   56.14    2.90
  -3   0  -5   56.66    2.91
  -3   0  -5   52.55    3.92
   3   0   5   54.48    3.36
  -3   0  -5   64.97    3.69
   3   0   6   -0.39    1.93
  -3   0  -6   -0.73    1.01
   3   0   6    2.01    1.81
   3   0   6    0.78    0.88
  -3   0  -6    1.09    0.96
  -3   0  -6    1.00    0.99
  -3   0  -6    0.64    1.57
  -3   0  -6    0.56    1.82
   3   0   6    0.20    1.59
  -3   0  -7   24.17    1.73
  -3   0  -7   19.01    1.61
   3   0   7   21.42    3.29
   3   0   7   26.20    3.41
   3   0   7   23.85    1.68
  -3   0  -7   20.79    3.02
  -3   0  -7   24.91    3.19
  -3   0  -7   23.19    2.92
   3   0   7   20.49    2.72
  -3   0  -8   -0.16    0.65
   3   0   8   -2.21    1.76
   3   0   8    0.18    1.99
  -3   0  -8    0.90    0.68
  -3   0  -8    0.10    0.62
  -3   0  -8   -1.14    1.75
  -3   0  -8   -0.59    1.74
   3   0   8    0.64    1.81
   3   0   9  281.01   11.91
   3   0   9  274.76   11.87
  -3   0  -9  272.36    5.56
  -3   0  -9  277.18    5.60
  -3   0  -9  275.11    5.60
  -3   0  -9  297.32   11.80
  -3   0  -9  287.24   11.82
   3   0   9  295.78   10.67
   3   0  10    1.59    2.66
   3   0  10    1.96    2.77
  -3   0 -10    4.14    2.67
  -3   0 -10   -2.41    2.33
   3   0  10   -1.47    2.59
   3   0  11  773.22   23.67
   3   0  11  767.72   23.35
  -3   0 -11  797.06   23.36
  -3   0 -11  814.15   17.41
  -3   0 -11  782.73   22.72
   3   0  11  842.93   21.86
   3   0  12   -0.72    2.68
   3   0  12   -5.78    3.44
  -3   0 -12    1.89    2.83
  -3   0 -12   -2.52    2.58
  -3   0 -12   -1.27    1.34
   3   0  12   -0.59    2.56
  -3   0 -12    0.22    2.31
   3   0  13   24.31    4.83
   3   0  13   17.35    4.32
  -3   0 -13   14.91    3.67
  -3   0 -13   12.74    3.46
  -3   0 -13   19.13    3.53
   3   0  13   19.08    3.80
   3   0  14   -2.89    3.53
   3   0  14    4.17    3.70
  -3   0 -14    1.53    2.63
   3   0  14   -1.37    2.47
  -3   0 -14   -0.56    2.10
   3   0  15   19.86    4.46
   3   0  15   30.10    5.39
  -3   0 -15   27.12    5.15
   3   0  15   27.67    4.81
  -3   0 -15   30.58    4.92
   3   0  16    3.53    3.61
   3   0  16    1.37    3.27
  -3   0 -16   -3.31    2.99
  -3   0 -16    2.91    2.74
  -3  -1  20    4.97    3.74
  -3  -1  19   11.92    4.13
  -3   1  19   20.38    4.83
  -3  -1  19   18.78    5.79
  -3   1  19    6.09    3.70
   3  -1 -19   19.58    5.24
   3   1 -19   10.02    4.55
   3   1 -19   16.09    4.74
  -3  -1  18   70.44    8.56
  -3  -1  18   59.62    6.76
  -3   1  18   59.02    7.08
  -3   1  18   61.28    7.94
   3   1 -18   67.09    8.11
   3  -1 -18   67.69    7.78
   3  -1 -18   71.86    7.86
   3   1 -18   57.92    7.14
  -3   1  18   78.96    9.15
   3   1 -18   61.99    7.66
  -3  -1  18   64.89    8.56
  -3  -1  17   19.33    4.80
  -3   1  17   13.47    4.27
  -3   1  17   14.25    3.76
  -3  -1  17   14.93    3.53
   3  -1 -17   17.67    4.38
   3   1 -17   12.39    3.87
   3  -1 -17   19.04    4.51
  -3   1  17   10.85    4.85
  -3  -1  17   10.54    3.95
   3   1 -17    9.35    4.26
   3   1 -17    7.71    3.39
  -3  -1  16   22.14    4.76
  -3   1  16   16.73    4.16
  -3  -1  16   19.86    4.31
  -3   1  16   18.03    4.27
   3  -1 -16   18.55    4.11
   3   1 -16   23.15    4.61
  -3  -1  16   12.32    4.63
   3   1 -16   17.50    4.10
   3  -1 -16   21.02    4.59
  -3   1  16   20.05    5.01
  -3   1  15  131.79   10.08
  -3  -1  15  123.95    8.47
  -3  -1  15  133.62   10.11
  -3   1  15  124.46    8.84
   3  -1 -15  145.34    7.58
   3  -1 -15  144.24    9.98
   3   1 -15  158.51   10.45
   3  -1 -15  163.83   10.63
  -3   1  15  143.18    7.69
  -3  -1  15  154.81   11.00
  -3   1  15  157.53   11.03
   3   1 -15  141.72    9.83
  -3   1  14   33.94    5.22
  -3  -1  14   36.78    4.56
  -3  -1  14   30.12    5.00
  -3   1  14   31.93    4.50
   3  -1 -14   30.95    4.80
   3   1 -14   27.91    4.66
   3  -1 -14   37.76    3.97
   3   1 -14   39.06    3.22
  -3   1  14   39.21    4.19
   3   1 -14   37.93    5.19
  -3  -1  14   34.20    5.70
  -3   1  14   42.51    6.36
   3  -1 -14   34.01    4.98
  -3  -1  14   32.96    3.73
  -3  -1  13   26.45    4.00
  -3   1  13   25.29    3.93
  -3   1  13   28.50    4.56
  -3  -1  13   37.69    5.15
   3   1 -13   26.41    2.75
   3  -1 -13   26.91    4.25
   3  -1 -13   22.15    3.10
   3   1 -13   31.65    4.75
  -3  -1  13   22.62    3.26
  -3   1  13   20.14    3.21
  -3  -1  13   28.63    5.19
  -3   1  13   29.52    5.48
   3  -1 -13   31.49    4.70
   3   1 -13   22.67    4.30
  -3   1  12   71.86    6.41
  -3  -1  12   66.12    5.42
  -3  -1  12   65.91    6.24
  -3   1  12   68.91    5.82
   3  -1 -12   67.50    6.03
   3   1 -12   61.91    3.90
   3   1 -12   64.94    5.98
   3  -1 -12   65.42    4.76
   3   1 -12   62.22    5.76
  -3   1  12   68.72    6.97
  -3  -1  12   55.37    4.49
   3  -1 -12   56.75    5.96
  -3  -1  12   68.08    6.56
  -3   1  12   70.56    5.26
  -3  -1  11  828.49   14.28
  -3  -1  11  820.58   22.54
  -3  -1  11  802.22   20.45
   3  -1 -11  812.79   19.61
  -3   1  11  845.20   21.39
  -3   1  11  846.91   14.43
  -3   1  11  829.68   23.04
  -3   1  11  823.91   14.42
  -3  -1  11  839.35   14.39
   3   1 -11  821.86   14.46
  -3   1  11  827.06   14.42
  -3  -1  11  836.68   14.36
   3   1 -11  838.71   17.70
   3   1 -11  823.98   22.23
   3  -1 -11  833.79   19.57
   3  -1 -11  831.74   21.88
  -3  -1  11  827.57   23.43
   3   1 -11  833.43   22.42
  -3   1  11  829.58   23.55
  -3   1  11  825.33   19.95
   3   1 -11  843.34   19.95
  -3  -1  11  845.57   19.87
  -3   1  10  140.97    4.41
  -3  -1  10  136.08    7.79
  -3  -1  10  140.82    6.98
   3  -1 -10  130.78    6.50
  -3   1  10  142.48    8.19
  -3  -1  10  137.95    4.36
  -3   1  10  133.04    7.24
  -3  -1  10  138.64    4.30
   3   1 -10  131.29    4.38
  -3   1  10  135.86    4.37
  -3  -1  10  138.31    4.36
  -3   1  10  133.61    4.34
  -3   1  10  140.08    4.41
   3  -1 -10  140.28    7.61
   3   1 -10  136.10    7.65
   3  -1 -10  136.71    6.55
   3   1 -10  134.15    5.61
  -3  -1  10  144.89    5.88
  -3  -1  10  128.38    6.41
  -3   1  10  127.76    6.66
   3   1 -10  133.40    6.60
   3   1 -10  139.14    7.78
  -3   1  10  146.16    8.63
  -3  -1  10  140.55    8.38
  -3  -1   9  515.78   15.34
   3  -1  -9  537.49   13.96
  -3   1   9  535.73   14.51
  -3  -1   9  519.34   13.79
   3   1  -9  536.17   14.12
   3   1  -9  507.89   10.84
  -3  -1   9  497.23   10.79
  -3   1   9  498.80   10.77
  -3   1   9  514.97   10.81
   3   1  -9  502.02   10.85
  -3   1   9  524.84   10.89
  -3   1   9  514.76   10.81
  -3  -1   9  520.88   10.76
  -3  -1   9  523.43   13.71
   3   1  -9  504.44   12.13
   3  -1  -9  530.49   13.72
   3   1  -9  524.71   15.27
   3  -1  -9  534.02   15.08
  -3  -1   9  517.40   12.48
   3   1  -9  498.02   13.84
  -3  -1   9  507.22   13.71
   3   1  -9  501.69   15.30
  -3  -1   9  497.99   16.00
  -3   1   9  527.18   16.41
  -3   1   9  514.98   14.10
  -3  -1   8  118.37    6.48
   3  -1  -8  127.67    6.00
  -3   1   8  115.19    5.87
  -3   1   8  120.61    4.39
   3   1  -8  119.50    4.40
   3   1  -8  114.34    5.60
  -3  -1   8  121.81    4.40
  -3  -1   8  117.79    5.43
  -3   1   8  117.78    4.34
  -3   1   8  118.72    4.32
   3   1  -8  118.83    4.45
  -3  -1   8  117.48    4.29
   3   1  -8  121.22    4.99
   3  -1  -8  118.66    6.15
   3   1  -8  118.16    6.44
   3  -1  -8  113.89    5.59
  -3  -1   8  121.72    5.13
  -3   1   8  114.99    5.67
  -3  -1   8  116.58    7.07
  -3   1   8  121.33    6.00
  -3   1   8  107.14    6.91
  -3  -1   8  128.06    6.09
   3   1  -8  128.62    6.10
   3   1  -8  111.46    6.41
  -3   1   7  238.51    6.69
  -3   1   7  240.20    8.29
   3   1  -7  220.89    7.49
  -3  -1   7  235.15    7.46
  -3  -1   7  239.64    8.78
  -3   1   7  234.52    6.66
   3  -1  -7  251.28    8.37
   3   1  -7  242.75    6.77
  -3  -1   7  236.10    6.59
  -3   1   7  242.39    6.77
  -3  -1   7  241.07    6.64
   3  -1  -7  230.04    6.57
   3   1  -7  232.17    6.71
  -3   1   7  232.78    8.36
   3   1  -7  231.99    7.04
  -3   1   7  256.92    8.34
   3  -1  -7  243.06    8.52
  -3  -1   7  232.02    7.17
   3  -1  -7  244.41    8.15
  -3  -1   7  260.15    8.95
   3   1  -7  239.28    8.34
  -3   1   7  241.39    8.48
  -3  -1   7  241.49    9.76
  -3  -1   7  243.12    8.42
   3   1  -7  238.65    9.06
   3   1  -7  244.35    8.56
   3   1  -7  251.17    9.72
  -3   1   7  253.10    9.89
   3   1  -6 1098.77   19.82
   3   1  -6 1047.18   19.47
   3  -1  -6 1089.42   21.50
  -3  -1   6 1059.77   19.55
  -3  -1   6 1080.07   19.34
  -3   1   6 1056.41   19.46
  -3   1   6 1077.80   19.35
  -3  -1   6 1056.63   21.52
  -3   1   6 1055.63   19.47
   3  -1  -6 1081.13   19.45
   3   1  -6 1058.72   19.57
   3   1  -6 1064.45   19.72
  -3  -1   6 1092.75   21.92
  -3   1   6 1135.66   21.48
   3  -1  -6 1031.28   21.07
  -3   1   6 1071.55   21.19
  -3  -1   6 1056.14   19.83
   3  -1  -6 1100.55   21.24
   3   1  -6 1087.12   21.38
   3   1  -6 1075.03   22.23
   3   1  -6 1089.89   23.16
  -3  -1   6 1078.03   22.99
  -3   1   6 1041.82   21.58
  -3  -1   6 1100.76   21.62
   3   1  -6 1088.40   21.64
  -3   1   5   43.38    2.69
   3   1  -5   46.91    2.80
  -3  -1   5   45.18    2.75
  -3  -1   5   49.64    2.46
   3  -1  -5   48.89    3.39
   3   1  -5   46.15    2.48
  -3   1   5   46.24    2.68
   3  -1  -5   49.20    2.87
  -3   1   5   50.77    2.92
  -3  -1   5   46.70    2.74
   3   1  -5   47.89    2.89
  -3  -1   5   43.64    3.19
  -3   1   5   47.17    3.20
  -3  -1   5   49.41    2.86
  -3   1   5   54.14    3.19
   3  -1  -5   54.10    3.36
   3   1  -5   45.27    2.74
  -3  -1   5   47.95    3.44
  -3  -1   5   51.76    4.06
  -3   1   5   52.26    3.61
   3   1  -5   55.31    3.97
   3   1  -5   51.04    3.61
  -3  -1   5   55.71    3.70
   3   1  -5   50.78    3.53
   3   1  -5   47.03    3.09
  -3   1   4  271.98    7.25
  -3   1   4  283.20    7.27
  -3  -1   4  273.78    7.23
   3   1  -4  275.14    5.81
  -3  -1   4  271.91    5.74
   3   1  -4  258.67    7.16
   3  -1  -4  279.99    8.03
  -3  -1   4  266.27    7.21
  -3   1   4  259.62    7.18
   3  -1  -4  273.71    7.28
   3   1  -4  265.93    7.32
  -3   1   4  275.42    7.82
   3  -1  -4  286.44    7.82
  -3  -1   4  267.65    7.10
   3   1  -4  270.04    7.08
  -3   1   4  262.37    7.14
  -3  -1   4  264.77    7.97
   3   1  -4  256.24    7.83
   3   1  -4  277.37    8.33
  -3  -1   4  269.87    8.22
   3   1  -4  269.01    7.18
   3   1  -4  279.12    8.18
  -3   1   4  260.22    7.99
  -3  -1   4  268.34    7.90
  -3  -1   3  111.16    4.35
   3  -1  -3  110.27    4.61
  -3   1   3  111.79    4.27
   3   1  -3  108.62    4.35
   3   1  -3  107.81    4.41
  -3   1   3  108.84    4.37
   3  -1  -3  113.92    4.41
  -3  -1   3  108.20    4.30
   3  -1  -3  104.84    4.39
  -3  -1   3  115.21    4.14
  -3   1   3  111.44    4.50
   3   1  -3  108.60    4.02
   3   1  -3  112.25    4.63
   3   1  -3  105.23    4.66
  -3  -1   3  113.96    4.74
  -3  -1   3  110.60    4.39
  -3  -1   3  111.01    4.62
  -3   1   3  106.86    4.69
   3   1  -3  104.51    4.38
   3   1  -3  116.88    3.94
  -3  -1   3  109.60    3.84
   3  -1  -2  704.64   13.81
  -3  -1   2  672.46   13.47
  -3   1   2  664.10   13.73
  -3   1   2  648.22   13.30
   3   1  -2  672.59   13.50
  -3  -1   2  670.27   13.47
   3  -1  -2  643.33   13.42
  -3   1   2  667.20   13.57
   3   1  -2  679.89   13.57
   3  -1  -2  680.58   11.51
  -3  -1   2  643.24   12.86
   3  -1  -2  660.52   13.31
  -3   1   2  673.97   13.45
   3   1  -2  645.54   12.93
  -3  -1   2  676.81   13.06
  -3  -1   2  684.02   12.94
   3   1  -2  662.18   12.94
   3   1  -2  666.47   13.03
  -3  -1   2  674.16   13.72
   3   1  -2  675.99   13.82
  -3  -1   2  680.99   12.23
  -3  -1   1   54.89    3.19
   3  -1  -1   52.65    2.89
  -3   1   1   54.13    3.14
   3   1  -1   62.32    3.32
  -3   1   1   52.14    3.02
   3   1  -1   56.97    1.81
   3   1  -1   57.75    3.44
  -3   1   1   59.04    3.21
   3  -1  -1   53.89    3.22
  -3  -1   1   54.78    3.16
  -3   1   1   58.33    2.54
  -3   1   1   52.22    2.89
   3  -1  -1   51.97    2.88
  -3  -1   1   51.23    2.66
   3  -1  -1   55.78    2.45
  -3  -1   1   50.69    2.97
  -3  -1   1   51.60    2.31
   3   1  -1   56.53    3.12
   3   1  -1   55.99    2.46
  -3  -1   1   57.01    2.61
   3   1  -1   56.85    2.59
  -3   1   0 1775.24   28.75
   3   1   0 1797.62   29.51
  -3   1   0 1721.13   29.27
  -3  -1   0 1747.33   29.39
  -3  -1   0 1816.80   27.86
   3  -1   0 1786.41   28.65
   3   1   0 1783.85   27.70
   3  -1   0 1761.14   29.43
  -3  -1   0 1783.69   29.48
  -3   1   0 1768.09   29.51
   3   1   0 1754.98   29.51
   3  -1   0 1733.16   28.42
   3   1   0 1806.67   29.62
  -3   1   0 1734.05   28.53
  -3   1   0 1817.68   28.56
   3   1   0 1754.66   28.78
   3   1   0 1789.19   27.99
  -3  -1   0 1798.77   28.03
  -3  -1   0 1740.45   28.71
   3   1   1  241.38    6.71
   3  -1   1  239.89    5.84
  -3  -1  -1  224.04    6.57
   3   1   1  246.86    5.81
  -3   1  -1  238.89    6.64
  -3   1  -1  247.12    5.96
  -3  -1  -1  240.35    6.41
   3   1   1  233.04    6.33
  -3  -1  -1  234.43    5.76
  -3   1  -1  245.25    6.61
  -3   1  -1  240.76    6.75
   3  -1   1  240.29    6.71
   3   1   1  232.96    6.70
  -3  -1  -1  240.26    6.72
   3  -1   1  234.58    5.86
  -3  -1  -1  248.90    7.26
  -3   1  -1  239.57    5.95
   3   1   1  242.47    7.15
  -3   1  -1  224.96    5.80
   3   1   1  234.78    5.94
   3   1   1  238.20    5.88
  -3  -1  -1  240.85    5.79
  -3  -1  -2 1909.10   31.15
  -3   1  -2 1930.23   32.30
  -3  -1  -2 1939.11   31.02
   3   1   2 1896.74   30.91
   3   1   2 1862.51   31.12
  -3   1  -2 1983.85   32.11
   3   1   2 1891.69   31.79
  -3   1  -2 1865.49   29.39
  -3  -1  -2 1970.29   32.10
  -3   1  -2 1861.43   30.93
  -3   1  -2 1898.15   31.28
   3  -1   2 1829.43   31.02
  -3  -1  -2 1903.69   31.19
   3   1   2 1859.81   31.15
  -3  -1  -2 1942.57   32.56
   3  -1   2 1889.63   29.67
  -3   1  -2 1831.70   30.25
   3  -1   2 1887.83   30.36
  -3   1  -2 1859.47   29.76
  -3  -1  -2 1879.37   32.29
  -3  -1  -2 1920.53   30.27
   3   1   2 1849.86   29.52
  -3   1  -3   16.93    1.97
   3   1   3   14.23    1.92
  -3   1  -3   17.68    1.23
  -3  -1  -3   18.08    1.98
   3   1   3   17.92    1.88
   3  -1   3   18.34    2.41
  -3  -1  -3   16.17    1.84
   3   1   3   17.53    2.36
  -3  -1  -3   15.51    2.12
  -3   1  -3   16.28    1.95
  -3   1  -3   16.00    1.80
   3   1   3   16.68    1.90
   3  -1   3   20.55    1.92
  -3   1  -3   18.90    1.95
  -3  -1  -3   15.43    1.73
  -3   1  -3   19.20    1.74
  -3  -1  -3   16.44    2.25
   3  -1   3   19.33    1.89
  -3  -1  -3   18.00    2.42
  -3   1  -3   16.92    1.36
  -3   1  -3   15.16    1.63
   3   1   3   17.23    1.28
   3   1   3   18.22    1.35
   3  -1   4   48.64    3.80
  -3  -1  -4   52.27    3.60
   3   1   4   54.97    3.74
  -3   1  -4   52.94    3.74
  -3   1  -4   60.04    4.00
   3  -1   4   52.21    3.85
   3   1   4   57.20    3.10
  -3  -1  -4   55.17    2.99
  -3   1  -4   61.05    3.20
   3   1   4   54.76    4.00
  -3  -1  -4   57.02    4.17
  -3   1  -4   61.89    3.03
  -3   1  -4   58.42    3.18
   3  -1   4   56.70    3.03
   3   1   4   56.72    3.12
  -3  -1  -4   64.65    4.27
  -3  -1  -4   58.14    4.07
  -3   1  -4   58.43    3.75
   3   1   4   55.40    3.86
  -3   1  -4   56.08    2.46
   3  -1   4   56.81    3.38
   3   1   4   61.79    2.11
  -3   1  -4   55.77    3.28
   3   1   4   61.94    2.95
  -3   1  -4   62.54    1.94
   3  -1   5    6.12    2.35
  -3  -1  -5    9.99    1.64
  -3  -1  -5    8.40    1.94
  -3   1  -5    7.47    1.82
  -3  -1  -5    5.10    2.32
  -3   1  -5    6.40    2.11
   3   1   5    6.90    1.48
   3   1   5    8.78    2.03
  -3   1  -5    8.16    1.57
   3   1   5    9.36    2.68
   3  -1   5    6.17    2.10
   3   1   5   10.08    1.67
   3  -1   5    5.90    1.32
  -3   1  -5    5.94    1.21
  -3  -1  -5    8.57    1.47
  -3   1  -5   11.22    1.75
   3   1   5    6.63    1.87
  -3   1  -5    6.79    1.91
  -3   1  -5    7.46    1.06
  -3  -1  -5   13.98    2.75
  -3   1  -5    7.65    2.04
   3   1   5    8.17    1.81
   3  -1   5   16.94    2.51
  -3   1  -6   38.08    2.47
   3   1   6   37.82    3.78
   3  -1   6   36.48    3.83
   3  -1   6   39.85    3.97
   3   1   6   36.28    2.39
  -3  -1  -6   34.51    2.34
   3   1   6   36.59    3.97
   3   1   6   34.55    2.34
  -3   1  -6   37.58    2.34
  -3  -1  -6   39.25    2.43
  -3   1  -6   36.37    2.43
  -3   1  -6   40.86    3.51
  -3   1  -6   38.02    2.06
  -3  -1  -6   34.95    3.70
  -3   1  -6   41.57    3.80
  -3   1  -6   38.50    3.42
   3  -1   6   36.62    3.38
   3   1   6   35.18    3.00
   3   1   7   13.74    2.72
  -3   1  -7   14.94    1.61
   3   1   7   15.10    2.97
  -3  -1  -7   16.27    1.57
   3  -1   7   20.06    3.12
   3  -1   7   19.03    3.08
  -3   1  -7   13.31    1.47
  -3   1  -7   16.27    1.63
  -3   1  -7   15.99    1.58
  -3  -1  -7   15.44    1.54
   3   1   7   17.17    1.61
  -3  -1  -7   15.65    2.80
  -3   1  -7   15.81    2.61
  -3   1  -7   15.31    2.79
  -3  -1  -7   14.56    2.77
   3  -1   7   14.94    2.58
  -3   1  -7   19.99    2.89
  -3   1  -7   16.45    2.16
   3   1   7   18.87    2.45
   3   1   8  373.94   13.50
   3   1   8  389.18   13.63
  -3   1  -8  386.82    8.46
  -3  -1  -8  409.71    8.52
   3  -1   8  370.83   13.43
   3  -1   8  381.42   13.84
   3   1   8  413.31    8.50
  -3   1  -8  387.92    8.50
  -3   1  -8  385.58    8.46
  -3  -1  -8  380.77    8.46
  -3   1  -8  389.18    8.50
  -3  -1  -8  406.85   13.69
  -3   1  -8  389.67   12.84
  -3   1  -8  391.31   13.51
  -3  -1  -8  380.99   13.26
   3  -1   8  387.99   12.34
  -3   1  -8  391.94   11.46
   3   1   8  403.45   11.84
  -3   1  -8  382.04   12.41
   3   1   9  266.09   11.63
   3   1   9  265.94   11.66
   3  -1   9  253.95   11.72
   3  -1   9  248.62   11.18
  -3  -1  -9  274.77    5.96
  -3   1  -9  264.21    5.90
  -3   1  -9  267.25    5.95
  -3  -1  -9  263.68    6.00
   3   1   9  278.96    5.84
  -3   1  -9  266.75    5.96
  -3  -1  -9  268.13    6.02
  -3   1  -9  272.24   11.03
  -3   1  -9  268.74   11.45
   3  -1   9  281.47   10.71
  -3  -1  -9  255.31   11.23
  -3  -1  -9  267.22   11.52
  -3   1  -9  258.35    9.56
   3   1   9  263.98    9.92
   3   1  10  189.41   10.24
   3  -1  10  202.33   10.79
   3  -1  10  176.98    9.87
   3   1  10  194.84   10.42
  -3   1 -10  185.54    9.51
  -3   1 -10  200.13    5.82
  -3  -1 -10  174.85    9.67
  -3   1 -10  185.89    9.97
  -3  -1 -10  180.68    9.77
   3  -1  10  183.96    9.04
   3   1  10  198.82    8.93
  -3   1 -10  177.06    8.27
   3   1  11   43.67    5.61
   3  -1  11   35.58    4.91
   3  -1  11   43.40    5.45
   3   1  11   33.79    4.91
  -3   1 -11   41.37    4.81
  -3  -1 -11   46.08    5.36
  -3  -1 -11   47.39    5.57
  -3   1 -11   41.30    5.23
  -3   1 -11   53.93    2.81
   3   1  11   39.93    4.43
  -3   1 -11   42.08    4.37
   3  -1  11   41.08    4.96
   3  -1  12  101.03    8.05
   3  -1  12  103.43    8.45
   3   1  12  102.28    8.43
   3   1  12  104.48    8.21
  -3   1 -12  108.68    7.81
   3   1  12  108.60    7.32
  -3  -1 -12   95.66    7.94
  -3   1 -12   95.41    7.83
   3  -1  12  109.21    7.67
  -3  -1 -12  104.31    5.78
  -3  -1 -12  105.43    8.14
  -3   1 -12  108.12    7.08
   3   1  13  108.59    8.94
   3  -1  13  108.68    9.19
   3   1  13  100.40    8.85
   3  -1  13  120.90    9.24
  -3   1 -13  117.79    9.04
   3   1  13  120.07    8.07
   3  -1  13  113.41    8.20
  -3  -1 -13  127.06    9.44
  -3   1 -13  113.49    8.38
  -3   1 -13  110.60    7.57
   3   1  14    5.02    3.46
   3   1  14   -0.17    2.80
   3  -1  14   -2.29    3.02
   3  -1  14    0.30    2.96
  -3  -1 -14    1.20    2.36
  -3   1 -14    2.17    2.68
   3  -1  14   -2.52    2.88
  -3   1 -14    4.08    2.36
   3   1  14    5.15    2.99
   3  -1  15    4.97    3.60
   3   1  15   -0.36    2.91
   3  -1  15   -3.14    3.26
   3   1  15    0.50    3.14
  -3   1 -15   -1.66    2.91
  -3  -1 -15   -0.60    3.02
   3   1  15    1.27    2.48
  -3  -1 -15   -0.76    2.85
  -3   1 -15    0.95    2.47
   3  -1  15    0.23    2.63
   3  -1  16    3.59    3.38
   3   1  16    3.79    3.76
   3   1  16   -4.72    4.18
   3  -1  16    1.71    3.25
  -3   1 -16    1.48    3.69
  -3  -1 -16   -2.90    3.42
   3  -1  16   -2.28    2.93
  -3  -1 -16    0.35    2.83
  -3  -1 -17    3.02    3.10
  -3   2  19   -2.45    3.20
  -3   2  19    0.51    4.22
   3  -2 -19   -1.97    3.11
   3   2 -19   -1.65    3.47
   3   2 -19    1.80    2.89
  -3  -2  19    6.07    4.57
  -3   2  18   11.16    4.70
  -3  -2  18    7.26    3.54
  -3   2  18   14.55    4.34
   3  -2 -18    9.28    3.63
   3  -2 -18   16.41    4.58
   3   2 -18   10.96    3.82
  -3  -2  18   14.93    4.96
   3   2 -18    2.92    2.99
  -3   2  18   12.75    5.12
  -3   2  17  203.39   12.41
  -3   2  17  198.81   13.61
  -3  -2  17  192.27   12.99
   3  -2 -17  218.22   13.23
  -3  -2  17  221.17   14.21
   3   2 -17  204.94   13.31
   3   2 -17  198.33   13.10
   3   2 -17  222.20   13.14
  -3   2  17  197.43   13.44
   3  -2 -17  215.39   13.48
  -3  -2  16   95.39    8.83
  -3   2  16   99.34    9.27
  -3   2  16   87.35    8.04
  -3  -2  16  100.47    7.97
   3  -2 -16  106.90    8.75
   3   2 -16  107.24    9.09
   3  -2 -16   97.09    6.86
  -3  -2  16   92.24    9.13
   3   2 -16  102.04    9.26
   3   2 -16   97.07    8.36
  -3   2  16   88.50    8.72
   3  -2 -16  108.85    9.39
  -3   2  15  288.14   15.05
  -3   2  15  284.66   13.64
  -3  -2  15  281.66   13.01
  -3  -2  15  295.40   14.87
   3  -2 -15  304.40   12.15
   3   2 -15  313.10   15.03
  -3  -2  15  291.50   15.38
   3  -2 -15  313.50   14.43
   3  -2 -15  286.74   14.58
  -3   2  15  309.18   11.74
   3   2 -15  282.88   13.91
   3   2 -15  281.78   14.47
  -3   2  15  271.44   14.58
  -3   2  14    8.04    3.51
  -3  -2  14   13.98    3.32
  -3   2  14   13.60    3.73
  -3  -2  14    9.09    3.39
   3   2 -14   11.14    3.16
   3  -2 -14   10.44    2.65
   3  -2 -14   12.51    3.44
  -3  -2  14   17.69    5.11
  -3   2  14   16.81    3.21
  -3   2  14    9.53    4.46
   3   2 -14    9.60    3.49
   3   2 -14    6.07    2.79
  -3  -2  13    2.15    2.19
  -3  -2  13    4.48    2.85
  -3   2  13   -2.70    2.68
  -3   2  13    1.59    2.70
  -3   2  13    0.99    1.95
   3  -2 -13    1.47    2.21
   3   2 -13   -0.57    1.12
   3  -2 -13    2.42    2.18
   3   2 -13   -0.67    2.34
   3   2 -13   -0.19    2.36
  -3  -2  13    0.66    3.19
   3   2 -13    0.41    2.64
  -3   2  13   -3.69    3.65
  -3   2  12  143.79    9.34
  -3   2  12  140.75    4.22
  -3  -2  12  123.94    8.47
  -3  -2  12  142.79    7.93
  -3   2  12  136.42    8.42
  -3   2  12  138.00    4.24
  -3   2  12  141.25    4.26
  -3  -2  12  137.82    4.15
   3   2 -12  141.75    4.36
  -3   2  12  143.50    4.23
  -3  -2  12  134.63    4.12
   3   2 -12  147.06    5.53
   3  -2 -12  143.45    8.52
   3  -2 -12  156.31    7.91
   3   2 -12  135.17    8.55
  -3  -2  12  143.00    9.42
  -3   2  12  136.41    7.44
  -3   2  12  147.90    9.66
   3   2 -12  126.85    8.21
   3   2 -12  137.90    8.75
  -3  -2  11   33.91    3.70
  -3   2  11   32.65    3.77
  -3   2  11   32.73    2.26
  -3   2  11   32.97    4.49
  -3  -2  11   32.69    4.25
   3   2 -11   32.43    2.27
  -3   2  11   38.76    4.44
  -3   2  11   32.13    2.25
  -3   2  11   34.06    2.28
  -3  -2  11   32.57    2.20
  -3   2  11   30.71    2.17
  -3  -2  11   29.25    2.13
   3   2 -11   34.48    2.42
   3  -2 -11   36.16    4.21
   3  -2 -11   32.90    3.69
   3   2 -11   37.14    2.76
   3   2 -11   30.63    4.12
  -3  -2  11   29.06    2.58
  -3  -2  11   32.08    3.46
  -3   2  11   34.94    5.29
   3   2 -11   33.36    4.29
  -3  -2  11   30.58    4.53
   3   2 -11   40.09    4.87
   3  -2 -10   37.38    3.69
  -3   2  10   34.99    4.29
   3   2 -10   34.56    3.63
  -3   2  10   34.93    3.74
  -3   2  10   39.96    2.67
   3   2 -10   36.09    2.55
  -3  -2  10   47.55    4.07
  -3  -2  10   38.95    4.32
  -3   2  10   37.44    2.61
  -3   2  10   42.04    2.68
  -3  -2  10   39.25    2.52
  -3   2  10   38.21    2.57
   3   2 -10   37.69    2.69
   3  -2 -10   39.45    3.95
   3   2 -10   34.15    2.62
   3  -2 -10   40.36    3.97
   3   2 -10   35.16    4.23
  -3  -2  10   34.18    2.67
  -3  -2  10   42.40    3.48
  -3  -2  10   28.36    4.35
  -3   2  10   44.87    5.31
   3   2 -10   34.14    4.10
  -3  -2  10   35.91    3.71
   3   2 -10   38.78    4.33
  -3   2   9   71.65    3.55
  -3  -2   9   72.02    5.33
   3   2  -9   58.64    4.35
   3  -2  -9   68.22    4.65
  -3  -2   9   71.54    4.62
  -3   2   9   64.61    5.15
   3   2  -9   65.58    3.51
  -3   2   9   69.63    3.52
  -3   2   9   67.80    3.45
  -3  -2   9   68.74    3.49
   3   2  -9   68.73    3.64
  -3   2   9   62.11    3.31
   3  -2  -9   69.63    4.88
   3   2  -9   66.81    3.50
   3  -2  -9   68.06    4.98
  -3  -2   9   62.48    3.53
  -3  -2   9   74.84    4.29
   3   2  -9   69.14    5.39
   3   2  -9   64.22    4.64
  -3   2   9   69.37    6.15
   3   2  -9   75.51    5.57
  -3   2   9   67.48    4.87
  -3  -2   9   69.69    4.76
  -3  -2   9   60.86    5.68
  -3  -2   8   19.32    2.37
   3   2  -8   20.53    2.15
   3   2  -8   20.97    2.79
   3  -2  -8   22.11    2.78
  -3  -2   8   23.77    3.14
  -3   2   8   21.01    3.85
   3   2  -8   14.36    2.23
  -3  -2   8   18.31    1.95
  -3   2   8   17.70    2.75
   3   2  -8   18.72    2.20
  -3   2   8   18.75    1.99
  -3   2   8   21.61    2.12
  -3   2   8   21.30    2.13
  -3  -2   8   22.41    2.12
   3  -2  -8   15.87    2.49
  -3  -2   8   20.08    2.24
  -3  -2   8   22.59    2.12
   3  -2  -8   21.98    3.02
   3   2  -8   25.11    2.13
  -3  -2   8   19.11    3.64
   3   2  -8   16.03    2.69
   3   2  -8   20.02    3.14
  -3  -2   8   18.84    2.69
  -3  -2   7    6.71    1.52
   3  -2  -7    4.13    1.75
   3  -2  -7    7.51    1.74
  -3   2   7    5.60    2.23
   3   2  -7    8.89    1.82
  -3  -2   7    5.41    1.55
  -3  -2   7    8.94    2.22
   3   2  -7    4.99    1.46
   3   2  -7    5.27    1.82
  -3   2   7    6.18    1.47
  -3  -2   7    8.72    1.57
  -3   2   7    4.57    1.33
  -3   2   7    3.20    1.18
   3   2  -7    5.75    1.25
  -3  -2   7    2.93    1.06
   3  -2  -7    9.18    2.05
   3  -2  -7    6.75    2.18
  -3   2   7    3.71    1.46
  -3   2   7    7.27    1.98
   3   2  -7    2.42    1.95
   3   2  -7    7.23    2.20
  -3  -2   7    5.21    2.05
  -3  -2   7    6.01    2.90
   3   2  -7    6.64    1.94
   3  -2  -6  418.11   10.11
   3   2  -6  421.60   10.30
   3  -2  -6  425.99   11.55
  -3  -2   6  440.63   11.48
  -3   2   6  391.92   11.49
  -3  -2   6  422.68   10.30
   3   2  -6  427.47    9.90
  -3   2   6  412.38   10.14
  -3   2   6  414.16   10.19
   3   2  -6  407.31   10.28
  -3  -2   6  421.71   10.21
  -3   2   6  416.84   10.28
   3   2  -6  408.05    9.64
   3  -2  -6  414.56   11.54
   3  -2  -6  413.25   10.78
  -3  -2   6  423.54   11.73
  -3   2   6  422.71   10.81
  -3  -2   6  434.25    9.90
  -3   2   6  408.82   11.53
  -3  -2   6  409.06   12.58
   3   2  -6  404.07   11.79
   3   2  -6  415.28   12.61
   3   2  -6  424.65   11.72
  -3  -2   6  428.53   12.05
   3   2  -6  414.09   11.60
  -3  -2   6  412.38   11.54
  -3  -2   5  249.91    7.55
  -3   2   5  252.98    8.34
   3  -2  -5  276.47    8.52
   3   2  -5  246.58    6.39
  -3  -2   5  248.97    7.42
   3  -2  -5  253.60    7.35
   3   2  -5  254.28    7.47
  -3   2   5  256.79    7.50
   3   2  -5  255.74    7.57
  -3   2   5  266.26    7.57
  -3  -2   5  254.02    7.48
   3  -2  -5  244.83    7.20
  -3  -2   5  265.67    8.30
  -3  -2   5  253.17    6.96
  -3   2   5  261.90    7.42
  -3   2   5  278.73    8.67
   3   2  -5  260.11    6.96
   3  -2  -5  245.41    8.22
   3   2  -5  262.00    8.98
  -3  -2   5  260.84    9.00
   3   2  -5  261.57    8.49
   3   2  -5  274.34    8.60
  -3  -2   5  267.63    8.22
  -3  -2   5  253.26    8.33
   3   2  -5  251.16    8.13
  -3  -2   5  268.35    8.62
   3   2  -4 1294.25   23.20
  -3   2   4 1242.46   23.92
  -3  -2   4 1296.44   22.19
  -3  -2   4 1272.15   23.12
   3  -2  -4 1333.51   24.17
   3   2  -4 1263.27   20.64
   3  -2  -4 1286.74   23.00
  -3   2   4 1297.21   23.16
   3   2  -4 1253.85   23.20
  -3   2   4 1271.63   23.13
  -3  -2   4 1286.80   23.14
  -3  -2   4 1281.62   22.26
  -3   2   4 1239.05   22.01
  -3   2   4 1287.14   24.09
   3  -2  -4 1249.34   23.88
  -3  -2   4 1285.41   24.43
   3   2  -4 1257.36   24.05
  -3  -2   4 1269.62   23.36
   3   2  -4 1257.13   23.28
   3   2  -4 1322.23   24.48
  -3  -2   4 1271.61   24.08
  -3  -2   4 1260.47   23.84
   3   2  -4 1289.83   23.89
  -3  -2   3    0.77    0.77
  -3  -2   3    3.68    1.42
   3   2  -3    3.01    1.46
   3  -2  -3    0.16    1.30
  -3   2   3   -1.14    1.65
   3  -2  -3    2.57    1.28
  -3   2   3   -0.82    1.23
   3  -2  -3    0.86    1.25
  -3   2   3    2.59    1.05
   3   2  -3    4.47    1.65
  -3  -2   3    1.63    1.22
  -3  -2   3    1.78    0.84
  -3   2   3    2.01    0.85
   3  -2  -3   -0.98    1.65
  -3   2   3    0.10    0.89
   3   2  -3    1.02    1.29
  -3  -2   3    0.78    1.41
   3   2  -3    0.86    1.29
  -3  -2   3    1.88    1.49
  -3  -2   3    3.35    1.20
  -3  -2   3    0.78    0.99
   3   2  -3    1.30    1.52
   3   2  -3   -2.14    1.50
  -3   2   2 3413.09   54.08
  -3  -2   2 3378.77   53.82
   3   2  -2 3468.16   53.90
   3  -2  -2 3391.12   53.77
[truncated: 1,156,163 more chars]
